# Supplementary material for: Hidden in plain sight: challenges in proteomics detection of small ORF-encoded polypeptides
Source: Microlife. 2022 May 14;3:uqac005. doi: 10.1093/femsml/uqac005 (PMC10117744; doi:10.1093/femsml/uqac005)
Supplement: uqac005_Supplemental_Files [file uqac005_supplemental_files.zip]

Archive with 11 entries (11 files):
- SuppFig1.tiff
- SuppFig2.tiff
- SuppFig3.tiff
- SuppFig4.tiff
- SuppFig5.tiff
- SuppFig6.tiff
- SuppFig7.tiff
- SuppFig8.tiff
- Supplementary_Table_1.xlsx
- Supplementary_Table_2.xlsx
- Supplementary_Table_3.xlsx
