# Supplementary material for: Hidden in plain sight: challenges in proteomics detection of small ORF-encoded polypeptides
Source: Microlife. 2022 May 14;3:uqac005. doi: 10.1093/femsml/uqac005 (PMC10117744; doi:10.1093/femsml/uqac005)
Supplement: uqac005_Supplemental_Files [file uqac005_supplemental_files.zip › Supplementary_Table_1.xlsx]

## Sheet: Proteins
ProteinID	Chromosomal location	Majority protein IDs	Protein description	Peptide counts (all)	Peptide counts (razor+unique)	Peptide counts (unique)		Number of proteins	Peptides	Razor + unique peptides	Unique peptides	Sequence coverage [%]	Unique sequence coverage [%]	Mol. weight [kDa]	Sequence length	Q-value	Andromeda Score	iBAQ OD 0.3 + NO shock - PCN pH 5.8, 0.4 mM Pi, 1 mM MgSO4 A	iBAQ OD 0.3 + NO shock - PCN pH 5.8, 0.4 mM Pi, 1 mM MgSO4 B	iBAQ OD 0.3 + NO shock - PCN pH 5.8, 0.4 mM Pi, 1 mM MgSO4 C	iBAQ OD 0.3 + NO shock - PCN pH 5.8, 0.4 mM Pi, 1 mM MgSO4 D	iBAQ OD 0.1 - EEP LB A	iBAQ OD 0.1 - EEP LB B	iBAQ OD 0.1 - EEP LB B	iBAQ OD 0.1 - EEP LB B	iBAQ OD 0.3 - MEP LB A	iBAQ OD 0.3 - MEP LB B	iBAQ OD 0.3 - MEP LB C	iBAQ OD 0.3 - MEP LB D	iBAQ OD 1.0 - LEP LB A	iBAQ OD 1.0 - LEP LB B	iBAQ OD 1.0 - LEP LB C	iBAQ OD 1.0 - LEP LB D	iBAQ OD 2.0 - ESP LB	iBAQ 4B	iBAQ 4C	iBAQ 4D	iBAQ OD 2.0 + 6 hrs (~OD 3.3) - LSP LB A	iBAQ OD 2.0 + 6 hrs (~OD 3.3) - LSP LB B	iBAQ OD 2.0 + 6 hrs (~OD 3.3) - LSP LB C	iBAQ OD 2.0 + 6 hrs (~OD 3.3) - LSP LB D	iBAQ OD 0.3 + NaCl 0.3M for 10' - LB A	iBAQ OD 0.3 + NaCl 0.3M for 10' - LB B	iBAQ OD 0.3 + NaCl 0.3M for 10' - LB C	iBAQ OD 0.3 + NaCl 0.3M for 10' - LB D	iBAQ OD 0.3 + NaCl 0.3M for 10' - LB A	iBAQ OD 0.3 + NaCl 0.3M for 10' - LB B	iBAQ OD 0.3 + NaCl 0.3M for 10' - LB C	iBAQ OD 0.3 + NaCl 0.3M for 10' - LB D
CBW16103	Chromosome:337-2799	en|CBW16103|Chromosome:337-2799	aspartokinase I/homoserine dehydrogenase I	45	45	45		1	45	45	45	70.2	70.2	88.694	820	0	323.31	90859000	111640000	63857000	108030000	6615800	6079600	9616500	23789000	6347800	19517000	11733000	9093800	149480	4152200	5332900	1976100	1117100	5004900	6331900	5292100	5323700	5757600	3372100	4787200	21683000	4201200	22078000	22859000	6339000	9921500	8486300	7359700
CBW16104	Chromosome:2801-3730	en|CBW16104|Chromosome:2801-3730	Homoserine kinase	9	9	9		1	9	9	9	37.2	37.2	33.286	309	0	67.704	73431000	108800000	66246000	104450000	8482100	6642900	6912200	13552000	5492400	14026000	10761000	7172400	309500	4585800	6185400	7266400	856730	5527100	5335800	4340300	7750600	8326100	4164900	5952200	17083000	1447600	9639400	12831000	4437300	9613200	9058500	6062500
CBW16105	Chromosome:3734-5020	en|CBW16105|Chromosome:3734-5020	threonine synthase	22	22	22		1	22	22	22	71.5	71.5	46.987	428	0	323.31	279210000	419440000	208640000	337330000	65029000	57480000	62953000	217270000	47253000	141140000	102710000	71268000	4977400	42437000	65338000	42893000	15747000	75017000	87892000	36057000	104050000	73222000	43276000	87530000	107390000	21449000	138900000	142150000	65979000	80248000	80575000	67453000
CBW16106	Chromosome:5114-5887	en|CBW16106|Chromosome:5114-5887	conserved hypothetical protein	19	19	19		1	19	19	19	77	77	29.764	257	0	323.31	13222000	20958000	10060000	19194000	22872000	15449000	18973000	68830000	28418000	47588000	38156000	22372000	2695800	42157000	43083000	40603000	13839000	58697000	60360000	38171000	57684000	50857000	13932000	35734000	73005000	7188100	50723000	58189000	26364000	47985000	44804000	31428000
CBW16108	Chromosome:7665-8618	en|CBW16108|Chromosome:7665-8618	transaldolase B	25	25	25		1	25	25	25	68.1	68.1	35.171	317	0	323.31	107940000	138450000	84615000	122020000	266950000	256190000	211280000	599060000	254260000	605210000	394940000	228240000	52746000	298020000	423660000	392230000	122700000	598790000	460240000	324330000	642330000	407330000	190370000	303130000	521070000	68330000	476250000	418930000	252210000	391920000	389210000	263530000
CBW16109	Chromosome:8729-9319	en|CBW16109|Chromosome:8729-9319	molybdopterin biosynthesis Mog protein	7	7	7		1	7	7	7	42.3	42.3	21.363	196	0	109.68	5567000	11461000	4669500	6676200	73371000	71768000	44295000	226550000	32495000	200990000	115770000	49274000	16234000	69311000	46739000	113500000	33968000	93902000	99843000	57446000	148540000	105810000	58081000	65402000	84507000	13071000	112570000	76090000	28264000	59801000	81163000	45079000
CBW16110	Chromosome:9376-9942	en|CBW16110|Chromosome:9376-9942	conserved hypothetical protein	1	1	1		1	1	1	1	4.8	4.8	19.933	188	0.00069759	2.7894	0	0	0	0	0	0	44809000	127250000	62196000	179060000	103810000	48539000	3840200	0	33016000	32749000	0	0	0	0	0	0	0	0	0	4693800	75855000	0	37816000	0	113310000	66305000
CBW16113	Chromosome:11593-13509	en|CBW16113|Chromosome:11593-13509	Chaperone protein dnaK	60	60	60		1	60	60	60	80.1	80.1	69.257	638	0	323.31	341090000	570560000	285660000	491100000	1215100000	716840000	788500000	1974500000	694840000	1504700000	1115500000	748400000	107840000	810250000	1019900000	835210000	353250000	1067000000	1512400000	863700000	1071900000	968640000	726900000	877530000	1608800000	263610000	1746600000	1781100000	643740000	880940000	1004900000	925060000
CBW16114	Chromosome:13595-14734	en|CBW16114|Chromosome:13595-14734	DnaJ protein	16	16	16		1	16	16	16	45.1	45.1	41.312	379	0	89.337	17418000	27040000	20789000	24162000	49281000	34027000	42369000	87053000	44942000	89928000	78106000	41383000	3982800	29567000	40718000	34541000	4575600	30864000	43068000	18604000	39097000	27175000	15813000	20413000	82707000	7418600	72733000	81760000	31663000	66803000	91212000	62068000
CBW16129	Chromosome:31274-32119	en|CBW16129|Chromosome:31274-32119	hypothetical exported protein	3	3	3		1	3	3	3	15.3	15.3	30.441	281	0	15.731	0	0	0	259300	0	869550	0	0	339870	878740	0	0	0	723860	1641900	459600	0	2347700	1792200	1584100	580720	0	0	0	691610	307460	0	1886200	0	0	1619000	0
CBW16137	Chromosome:40131-41624	en|CBW16137|Chromosome:40131-41624	hypothetical secreted sulfatase	5	5	5		1	5	5	5	15.9	15.9	56.093	497	0	30.937	0	0	0	0	0	0	0	0	0	141950	0	0	69844	0	0	0	680270	628520	0	0	815660	436550	713570	1636900	489580	0	0	0	0	0	0	0
CBW16141	Chromosome:46190-47356	en|CBW16141|Chromosome:46190-47356	Na(+)/H(+) antiporter 1	2	2	2		1	2	2	2	9	9	41.35	388	0	7.8987	0	0	0	0	0	172990	1309200	251130	1175600	3574100	370360	1607500	0	662170	1373900	0	0	0	0	0	0	0	0	0	0	199310	382190	2054200	0	0	0	1208000
CBW16142	Chromosome:47418-48317	en|CBW16142|Chromosome:47418-48317	transcriptional activator protein NhaR	8	8	8		1	8	8	8	32.4	32.4	33.998	299	0	58.104	0	0	0	490380	2034800	1975300	1809800	6826100	2420800	6731500	4520100	1738700	0	3015900	2012900	1466600	1976000	9781100	5557600	4152800	9622900	9572400	4489700	2339100	4020100	719900	4141600	3803000	2367600	2930300	2662600	2520900
CBW16143	Chromosome:48372-50411	en|CBW16143|Chromosome:48372-50411	hypothetical glycosyl hydrolase	4	4	4		1	4	4	4	8.5	8.5	78.431	679	0	10.521	0	0	0	0	0	0	139440	0	0	0	0	0	0	0	502390	0	132060	856000	0	321880	1720500	357860	677400	1599900	0	0	330190	0	0	0	0	0
CBW16145	Chromosome:52280-52543	en|CBW16145|Chromosome:52280-52543	30S ribosomal protein S20	5	5	5		1	5	5	5	37.9	37.9	9.6553	87	0	32.352	487310000	574620000	408820000	347650000	711260000	764570000	494290000	1217900000	527470000	1650700000	1038200000	691660000	103060000	259230000	413100000	483220000	54234000	388620000	335360000	198200000	324910000	257370000	144140000	164300000	807530000	80677000	494040000	663680000	489880000	1036700000	1553100000	1010500000
CBW16147	Chromosome:52872-53810	en|CBW16147|Chromosome:52872-53810	riboflavin biosynthesis protein RibF	15	15	15		1	15	15	15	61.5	61.5	34.27	312	0	308.26	17988000	18876000	7722000	14377000	19909000	23947000	29482000	74780000	26032000	88429000	56577000	32370000	2499100	20885000	24764000	26740000	10774000	39690000	31199000	26386000	31197000	14789000	8269600	10414000	69179000	6842500	65523000	48033000	27508000	24720000	43612000	23785000
CBW16148	Chromosome:53855-56689	en|CBW16148|Chromosome:53855-56689	isoleucyl-tRNA synthetase	50	50	50		1	50	50	50	70.7	70.7	105.7	944	0	323.31	19718000	25482000	18164000	19453000	62274000	47489000	57229000	283320000	64150000	216660000	124720000	73641000	5052000	67775000	76996000	72632000	14969000	78226000	78735000	58911000	51980000	33102000	13164000	31296000	123200000	17467000	149750000	143030000	62055000	91448000	118150000	61128000
CBW16150	Chromosome:57344-57793	en|CBW16150|Chromosome:57344-57793	probable FkbB-type 16 kD peptidyl-prolyl cis-trans isomerase	6	6	6		1	6	6	6	71.1	71.1	16.093	149	0	289.64	27495000	31073000	23466000	29316000	65616000	45311000	48628000	131430000	43174000	133590000	81196000	52645000	3689500	60737000	61623000	19328000	21320000	96361000	184500000	60417000	60688000	60553000	23260000	74911000	84727000	18445000	100060000	108570000	73167000	53459000	90094000	52835000
CBW16151	Chromosome:57796-58746	en|CBW16151|Chromosome:57796-58746	LytB protein	13	13	13		1	13	13	13	50.6	50.6	34.527	316	0	189.03	3300600	7397500	4213100	3555700	7703500	9070800	9542300	27903000	12088000	31492000	11952000	15396000	1059500	13192000	5694100	3177300	4452300	4349200	6732700	3436900	1983000	616170	275260	1722100	21156000	5930800	21987000	28030000	15961000	9949300	29887000	20300000
CBW16153	Chromosome:60164-61084	en|CBW16153|Chromosome:60164-61084	hypothetical nucleoside hydrolase (IUNH family)	9	9	9		1	9	9	9	40.2	40.2	33.122	306	0	308.43	8726700	11006000	8917500	15352000	41666000	10005000	8877500	53383000	2767500	44037000	21656000	13024000	0	24668000	30619000	24601000	16787000	37105000	37907000	31422000	112190000	82655000	48289000	80228000	23948000	6304900	25785000	18799000	7616900	13979000	20235000	24844000
CBW16154	Chromosome:61106-61792	en|CBW16154|Chromosome:61106-61792	transcriptional regulatory protein	4	4	4		1	4	4	4	29.8	29.8	25.995	228	0	32.304	0	0	0	0	0	0	788470	901370	534770	1289600	1111200	696580	0	1394500	1752900	0	1380300	3623100	2244000	6116500	5914900	3470400	1401200	4279200	0	0	1138300	1946100	0	0	969070	701210
CBW19420	Chromosome:3541466-3543241;en	en|CBW19420|Chromosome:3541466-3543241;en|CBW16842|Chromosome:829385-831160;en|CBW16157|Chromosome:64862-66637	oxaloacetate decarboxylase alpha chain;en	4;4;4	4;4;4	4;4;4		3	4	4	4	12.2	12.2	63.18	591	0	82.522	83431	82655	56896	0	504850	447810	477530	759520	373730	753720	560800	380700	0	663580	327910	172710	442710	846830	1575900	551540	0	1469300	834460	417440	938740	166630	534240	1073100	587390	575470	355500	633450
CBW16166	Chromosome:74020-74841	en|CBW16166|Chromosome:74020-74841	dihydrodipicolinate reductase	14	14	14		1	14	14	14	60.4	60.4	28.851	273	0	226.64	95477000	125320000	78514000	93403000	6676500	5019800	5183200	18491000	6576500	16381000	7552500	4057200	1037700	7087900	8176700	6735700	784860	6793500	7252200	5108100	11499000	9131100	3223600	1896400	10452000	651620	6379400	9820300	7040600	12349000	13452000	8725600
CBW16168	Chromosome:75883-77031	en|CBW16168|Chromosome:75883-77031	carbamoyl-phosphate synthase small chain	21	21	21		1	21	21	21	68.8	68.8	41.651	382	0	323.31	231260000	389630000	135480000	233260000	48364000	41968000	30338000	126800000	17971000	67160000	45792000	14133000	375940	12269000	12847000	14643000	33891000	86265000	192610000	155470000	126780000	78372000	48690000	82026000	42057000	4350700	35813000	45547000	17358000	21028000	31273000	25367000
CBW16169	Chromosome:77050-80277	en|CBW16169|Chromosome:77050-80277	carbamoyl-phosphate synthase large chain	64	64	64		1	64	64	64	59.4	59.4	118.14	1075	0	323.31	166970000	230810000	129090000	171950000	26568000	17200000	16742000	60186000	14958000	30325000	17845000	20153000	711450	10226000	11828000	8465900	20241000	36833000	135550000	77841000	42207000	31921000	19809000	26261000	24691000	3590300	19335000	25688000	7743800	15160000	17150000	16840000
CBW16170	Chromosome:80551-80946	en|CBW16170|Chromosome:80551-80946	transcriptional activator CaiF	2	2	2		1	2	2	2	14.5	14.5	15.409	131	0	3.2811	0	0	0	0	0	0	0	0	0	0	0	0	0	0	0	0	0	0	0	0	0	0	0	0	0	0	0	0	47372	74552	3228400	1807100
CBW16172	Chromosome:81728-82513	en|CBW16172|Chromosome:81728-82513	carnitine racemase	2	2	2		1	2	2	2	10.3	10.3	28.106	261	0	17.131	0	0	0	0	445530	0	0	0	0	0	0	0	0	0	0	0	381060	0	0	595740	2900300	2108300	852030	1414600	0	0	0	0	0	0	0	0
CBW16183	Chromosome:94134-94550	en|CBW16183|Chromosome:94134-94550	probable secreted protein	3	3	3		1	3	3	3	34.1	34.1	15.41	138	0	11.081	0	0	0	0	0	0	1029000	0	338000	0	0	0	0	0	0	0	0	0	0	0	18497000	16767000	5202300	6884500	0	0	0	1305400	0	0	0	0
CBW16184	Chromosome:94774-95064	en|CBW16184|Chromosome:94774-95064	probable secreted protein	5	5	5		1	5	5	5	63.5	63.5	10.303	96	0	235.71	13872000	19020000	16278000	18591000	5099400	7296100	6407100	14313000	4538500	6889900	5522400	1104000	0	0	1784900	0	493100	5129300	4230700	2468300	64097000	33197000	29141000	25990000	4516700	0	7804100	6075500	1128300	3321100	1647700	3381100
CBW16186	Chromosome:95962-97851	en|CBW16186|Chromosome:95962-97851	hypothetical sulfatase	3	3	3		1	3	3	3	8.1	8.1	71.746	629	0.0030717	2.1154	0	2347200	1294500	1277500	0	0	0	0	0	0	0	0	0	0	0	0	0	0	0	0	0	0	0	0	0	62794	416220	0	0	2381900	0	0
CBW16188	Chromosome:98258-98788	en|CBW16188|Chromosome:98258-98788	hypothetical NAD(P)H oxidoreductase	1	1	1		1	1	1	1	12.5	12.5	20.005	176	0.00035026	2.8952	0	0	0	0	0	0	0	0	0	0	0	0	0	0	0	0	0	0	0	0	0	0	0	0	0	0	0	0	0	0	0	0
CBW16189	Chromosome:98781-100643	en|CBW16189|Chromosome:98781-100643	glutathione-regulated potassium-efflux system protein KefC	4	4	4		1	4	4	4	5.6	5.6	67.053	620	0.0027425	2.2099	0	0	92231	0	0	0	0	0	0	0	0	0	0	0	0	0	0	0	0	0	0	0	0	0	0	0	0	0	0	0	0	0
CBW16190	Chromosome:100842-101321	en|CBW16190|Chromosome:100842-101321	dihydrofolate reductase type I	9	9	9		1	9	9	9	52.8	52.8	17.998	159	0	64.226	4484900	8729400	1851900	4087500	57838000	41635000	41020000	278960000	25502000	153150000	79903000	55261000	0	29527000	40129000	41793000	15503000	66122000	8405500	32190000	80013000	24568000	0	34821000	120980000	9953900	109400000	104450000	16990000	40845000	90975000	48411000
CBW16191	Chromosome:101427-102275	en|CBW16191|Chromosome:101427-102275	bis(5prime-nucleosyl)-tetraphosphatase	9	9	9		1	9	9	9	46.8	46.8	31.43	282	0	186.76	1407700	4599000	1494900	838880	7887800	4409000	6762700	35545000	6566900	22481000	12272000	8429700	1009000	9894000	5258500	4916900	4761000	16026000	18402000	13429000	35084000	24623000	7974100	27378000	21577000	2303200	14253000	15464000	7451900	9308600	10806000	7878900
CBW16192	Chromosome:102286-102663	en|CBW16192|Chromosome:102286-102663	CorD protein	5	5	5		1	5	5	5	40.8	40.8	13.924	125	0	12.895	23647000	31860000	11605000	8870400	18842000	26023000	14665000	47784000	10447000	28540000	16141000	9715400	3280600	14162000	18747000	23170000	6092900	29651000	26883000	16597000	188060000	98944000	45101000	43144000	25730000	1713900	25029000	18171000	9257400	16880000	25658000	14237000
CBW16193	Chromosome:102666-103487	en|CBW16193|Chromosome:102666-103487	dimethyladenosine transferase	15	15	15		1	15	15	15	63.7	63.7	30.516	273	0	323.31	21790000	26124000	21000000	34398000	132300000	110230000	105000000	294190000	96555000	310260000	211060000	99757000	9450200	75561000	66896000	79056000	15818000	82338000	58726000	48070000	56097000	39882000	26956000	36099000	183080000	18597000	152040000	155870000	76669000	191670000	152120000	112220000
CBW16194	Chromosome:103484-104473	en|CBW16194|Chromosome:103484-104473	pyridoxal phosphate biosynthetic protein PdxA	12	12	12		1	12	12	12	66.9	66.9	34.805	329	0	182	9367800	14850000	10121000	8005000	22587000	13197000	18515000	120380000	17209000	63899000	39205000	21705000	1457000	17672000	28431000	13036000	4540300	25213000	21588000	14975000	25026000	24243000	8363500	62825000	35382000	4245000	44655000	58156000	16642000	24801000	33340000	20506000
CBW16195	Chromosome:104473-105759	en|CBW16195|Chromosome:104473-105759	survival protein SurA precursor	25	25	25		1	25	25	25	71.3	71.3	47.25	428	0	323.31	47187000	81886000	43943000	65342000	124950000	110910000	118550000	385580000	118140000	337610000	262420000	112270000	13455000	130660000	146610000	116890000	34618000	188920000	161490000	109140000	232660000	208020000	77646000	172140000	226790000	31652000	229320000	246820000	127660000	178560000	192120000	145200000
CBW16196	Chromosome:105813-108173	en|CBW16196|Chromosome:105813-108173	organic solvent tolerance protein precursor	38	38	38		1	38	38	38	68.2	68.2	89.821	786	0	323.31	18154000	25240000	14057000	19874000	32777000	30853000	39127000	96639000	31833000	82293000	57034000	44795000	3760900	31708000	45695000	39232000	8159800	39487000	30246000	26678000	21293000	16965000	6163300	14160000	61485000	9487200	63590000	60410000	30144000	49275000	59534000	39891000
CBW16197	Chromosome:108427-109239	en|CBW16197|Chromosome:108427-109239	DnaJ-like protein	8	8	8		1	8	8	8	31.5	31.5	30.583	270	0	43.223	2014200	0	1446900	0	3697000	2137700	6042600	19741000	9452100	16335000	10026000	6428000	666520	5499800	7555000	6750000	306410	5298100	1688300	1387200	1560300	1205000	628040	1811600	11656000	1824700	12226000	9427000	3922000	6723100	11592000	5978400
CBW16198	Chromosome:109334-109993	en|CBW16198|Chromosome:109334-109993	ribosomal large subunit pseudouridine synthase A	4	4	4		1	4	4	4	25.1	25.1	24.797	219	0	14.26	0	0	0	0	5672700	4001700	5035600	15438000	2719300	16095000	7978100	5132400	0	1004900	1297100	788740	0	3350900	1087600	880130	3224600	947020	0	0	2580000	299710	10477000	3655800	1031400	3165800	4910400	7699200
CBW16199	Chromosome:110005-112911	en|CBW16199|Chromosome:110005-112911	probable ATP-dependent helicase HepA	51	51	51		1	51	51	51	68	68	109.86	968	0	323.31	13427000	28471000	14060000	15786000	120680000	85834000	92565000	268270000	79670000	244030000	163980000	103220000	5901800	44610000	63998000	47454000	12376000	60001000	54836000	36442000	24473000	19920000	10763000	17430000	166820000	22518000	128050000	164250000	65238000	121200000	126470000	76908000
CBW16200	Chromosome:113085-115436	en|CBW16200|Chromosome:113085-115436	DNA polymerase II	4	4	4		1	4	4	4	7.2	7.2	89.991	783	0	5.3461	0	0	0	0	0	0	121990	0	86782	365400	193750	0	0	0	0	0	0	199000	0	0	0	0	0	617300	0	0	0	0	95119	0	0	0
CBW16205	Chromosome:118080-119582	en|CBW16205|Chromosome:118080-119582	L-arabinose isomerase	2	2	2		1	2	2	2	6	6	55.891	500	0.0096634	1.4258	0	525180	0	0	0	0	0	0	0	0	0	0	0	0	0	0	94801	121710	0	355970	0	0	0	0	0	0	0	0	0	0	0	0
CBW16207	Chromosome:121643-122488	en|CBW16207|Chromosome:121643-122488	arabinose operon regulatory protein	8	8	8		1	8	8	8	37.7	37.7	32.07	281	0	75.285	0	0	0	0	0	0	507620	0	0	0	0	0	707760	7653900	6289700	7707200	907400	4119300	4571800	6358300	8063600	9306800	1366200	4769800	0	0	0	0	216040	1029400	1179700	1136100
CBW16208	Chromosome:122607-123374	en|CBW16208|Chromosome:122607-123374	DedA family integral membrane protein	2	2	2		1	2	2	2	11.4	11.4	28.485	255	0	6.2041	0	0	0	0	0	0	0	0	4771200	14329000	6378700	4554900	0	3014400	0	0	0	0	0	0	0	0	0	0	0	1201200	0	11651000	0	0	0	1291600
CBW16209	Chromosome:123413-124120	en|CBW16209|Chromosome:123413-124120	hypothetical ABC transporter	5	5	5		1	5	5	5	48.1	48.1	25.57	235	0	54.371	0	0	0	1639300	0	0	0	0	0	883720	0	0	0	0	0	0	0	0	0	1762000	7879600	0	0	5077200	0	0	0	0	0	0	0	0
CBW16211	Chromosome:125690-126673	en|CBW16211|Chromosome:125690-126673	thiamine-binding periplasmic protein precursor	14	14	14		1	14	14	14	63.3	63.3	36.263	327	0	323.31	53092000	67469000	32740000	43363000	4155000	5700600	4289500	21290000	6463300	6423900	1541700	5324500	548110	8201000	570590	8305300	1570700	5706700	7645100	6342100	30289000	16486000	4281800	19018000	9099500	2265900	7168800	9077600	6618800	3872400	1094400	1434700
CBW16212	Chromosome:126851-128509	en|CBW16212|Chromosome:126851-128509	hypothetical ABC transporter periplasmic solute binding protein	7	7	7		1	7	7	7	20.7	20.7	63.995	552	0	26.808	0	0	0	0	1173700	0	0	0	942600	1529400	1183300	1107200	0	0	0	0	79517	226730	0	0	968020	500450	0	963020	1559600	0	693180	2546200	0	191600	659450	787880
CBW16213	Chromosome:129060-129665	en|CBW16213|Chromosome:129060-129665	3-isopropylmalate dehydratase small subunit	7	7	7		1	7	7	7	63.2	63.2	22.506	201	0	323.31	131830000	161120000	87115000	126070000	0	463610	1088100	3725800	0	0	1711500	2833700	0	0	4058800	1818100	2180500	832090	5121800	3595500	0	1584300	597950	1719900	50355000	12306000	32123000	45980000	1852500	2882900	1050900	0
CBW16214	Chromosome:129676-131076	en|CBW16214|Chromosome:129676-131076	3-isopropylmalate dehydratase large subunit	16	16	16		1	16	16	16	52.6	52.6	49.785	466	0	323.31	61034000	112890000	51743000	75727000	0	444220	534620	2783500	953050	1317900	1282000	1298000	0	1808600	1145700	935140	645870	2235700	4721500	3692800	711560	508700	275880	506830	34223000	5233500	33361000	28689000	1953800	2933000	1273300	533540
CBW16215	Chromosome:131079-132170	en|CBW16215|Chromosome:131079-132170	3-isopropylmalate dehydrogenase	16	16	16		1	16	16	16	58.1	58.1	39.513	363	0	323.31	154660000	236460000	137310000	202070000	275190	1356000	1416800	4803600	512960	8951200	5100600	1141000	277540	1043900	1813500	1709800	859380	3543700	4538200	4515900	4439400	2554400	988820	4213300	34702000	3981900	51731000	17867000	1733600	1550500	313780	603660
CBW16216	Chromosome:132170-133741	en|CBW16216|Chromosome:132170-133741	2-isopropylmalate synthase	29	29	29		1	29	29	29	70.6	70.6	57.43	523	0	323.31	122140000	172460000	77429000	133390000	0	0	0	1676500	0	802660	361670	0	231170	164390	332100	0	74698	0	175260	237510	0	0	0	0	10308000	1621100	9764900	7767900	465810	138670	412260	343070
CBW16219	Chromosome:135901-137562	en|CBW16219|Chromosome:135901-137562	acetolactate synthase isozyme III large subunit	26	26	26		1	26	26	26	59.1	59.1	60.624	553	0	323.31	24390000	37813000	19377000	39133000	436330	0	1157900	2620000	312270	2216200	884220	373400	0	1251400	1378100	475150	732530	3183100	1770400	2694100	4760000	3562200	1345100	3710100	2169800	408010	2727800	2563900	484400	0	432680	0
CBW16220	Chromosome:137565-138056	en|CBW16220|Chromosome:137565-138056	acetolactate synthase isozyme III small subunit	14	14	14		1	14	14	14	81.6	81.6	18.063	163	0	186.56	146950000	200680000	103230000	143030000	8012200	6306100	5306400	7801700	4154800	12078000	7803400	4220300	1839800	6227800	7893000	7260300	1796000	14789000	11924000	8765500	54872000	29746000	10811000	14552000	7795000	697570	7972700	8944300	3978900	4595400	6895900	4715700
CBW16221	Chromosome:138340-139344	en|CBW16221|Chromosome:138340-139344	fructose repressor	10	10	10		1	10	10	10	38	38	38.041	334	0	228.72	4634400	5789500	4721800	8723000	19955000	9924400	8778500	41469000	8189200	26317000	17798000	16577000	1204200	26871000	31479000	8237800	8267800	33592000	33671000	21379000	45824000	61046000	23450000	40944000	17763000	3870600	17759000	29379000	14727000	16076000	17364000	11524000
CBW16222	Chromosome:139950-140408	en|CBW16222|Chromosome:139950-140408	conserved hypothetical protein.	4	4	4		1	4	4	4	24.3	24.3	17.435	152	0	5.219	7204800	10981000	6700500	5831700	11786000	8795100	7702100	30198000	8146300	16882000	12956000	4531100	2539000	7200400	8565700	13699000	3602500	25109000	17686000	20704000	51269000	27653000	14182000	19906000	19505000	1927300	11980000	7374000	4824200	7299800	14492000	8746600
CBW16223	Chromosome:140410-141351	en|CBW16223|Chromosome:140410-141351	S-adenosyl-methyltransferase	15	15	15		1	15	15	15	63.6	63.6	34.775	313	0	323.31	25393000	32105000	11217000	24739000	41025000	32872000	40537000	113840000	53030000	105750000	61010000	58547000	5094700	57162000	76841000	48760000	18704000	96041000	96587000	67436000	106100000	70249000	41359000	62020000	60085000	16318000	79850000	107640000	49187000	72039000	83519000	46682000
CBW16224	Chromosome:141348-141713	en|CBW16224|Chromosome:141348-141713	cell division protein FtsL	3	3	3		1	3	3	3	36.4	36.4	13.586	121	0	8.0291	0	0	0	0	0	1129400	1870600	3619500	440380	5060500	4655400	0	0	1662500	2473400	1902100	0	0	1399900	0	0	0	0	1259800	2987400	522740	3747300	3341300	0	775420	3969800	0
CBW16225	Chromosome:141729-143495	en|CBW16225|Chromosome:141729-143495	penicillin-binding protein 3 precursor	18	18	18		1	18	18	18	46.1	46.1	63.845	588	0	285.28	1688600	3033100	1936300	1375600	1985300	1757100	7831200	19738000	5695900	22767000	18201000	9761100	649440	8206100	10607000	10310000	204000	2815800	1750100	477660	0	0	0	0	13052000	2244800	16246000	15051000	5492500	7610600	12086000	8869900
CBW16226	Chromosome:143482-144969	en|CBW16226|Chromosome:143482-144969	UDP-N-acetylmuramoylalanyl-D-glutamate--2,6-di a minopimelate ligase	22	22	22		1	22	22	22	66.1	66.1	53.286	495	0	323.31	15856000	17911000	10383000	20523000	48493000	30514000	45315000	140940000	36567000	112250000	70715000	49334000	3769800	36737000	67220000	16550000	14492000	58831000	56112000	54332000	47247000	36664000	20887000	31661000	76698000	14674000	74996000	77630000	31102000	57664000	57679000	43047000
CBW16227	Chromosome:144966-146324	en|CBW16227|Chromosome:144966-146324	UDP-N-acetylmuramoylalanyl-D-glutamyl-2,6-diam i nopimelate--D-alan alanyl ligase	12	12	12		1	12	12	12	29.6	29.6	47.533	452	0	201.85	10368000	12175000	8895000	11596000	25725000	11798000	12797000	74100000	13430000	59948000	42799000	17513000	1423300	11850000	17054000	12539000	4843000	33821000	18584000	17745000	25038000	14523000	7991800	14613000	21167000	5404100	46831000	27069000	14310000	29001000	29262000	25732000
CBW16228	Chromosome:146318-147400	en|CBW16228|Chromosome:146318-147400	Phospho-N-acetylmuramoyl-pentapeptide-transfera se	4	4	4		1	4	4	4	11.9	11.9	40.022	360	0	8.5123	5122000	251580	4787700	4402200	5286500	2914100	9076300	30793000	9630700	24320000	18104000	2429400	1196100	7951900	6611200	5893700	0	3342000	2333400	1778100	3088600	1754800	507590	0	19972000	0	13509000	9642800	4083800	15098000	21132000	10881000
CBW16229	Chromosome:147403-148719	en|CBW16229|Chromosome:147403-148719	UDP-N-acetylmuramoylalanine--D-glutamate ligase	11	11	11		1	11	11	11	32.9	32.9	46.997	438	0	323.31	14058000	12233000	12145000	29666000	59932000	15550000	41388000	120130000	30074000	52170000	52261000	33462000	2925200	42600000	58605000	44168000	11642000	22779000	14365000	25729000	39928000	31467000	13905000	33491000	37528000	9145100	53355000	54259000	9043300	32011000	45090000	34641000
CBW16230	Chromosome:148806-149963	en|CBW16230|Chromosome:148806-149963	cell division protein FtsW	4	4	4		1	4	4	4	11.9	11.9	42.654	385	0	5.1467	128640	0	0	180070	1347300	1349900	1095600	2246600	1374700	2545400	2627500	4986100	103720	890120	2677100	1284000	0	1320100	0	738670	583900	0	0	259800	2404900	0	3138800	4769700	539930	692830	1198300	627130
CBW16231	Chromosome:149960-151027	en|CBW16231|Chromosome:149960-151027	UDP-N-acetylglucosamine--N-acetylmuramyl-	14	14	14		1	14	14	14	54.9	54.9	37.862	355	0	323.31	11896000	8506400	8020300	17094000	26539000	19602000	30643000	61630000	24248000	54760000	30760000	18449000	1350200	19091000	25715000	2939500	9051600	29836000	21592000	21153000	37528000	26280000	19872000	26772000	27860000	7040100	34263000	37556000	17653000	24904000	29670000	25481000
CBW16232	Chromosome:151146-152621	en|CBW16232|Chromosome:151146-152621	UDP-N-acetylmuramate--L-alanine ligase	19	19	19		1	19	19	19	57.4	57.4	53.437	491	0	323.31	7763400	10438000	7374300	8993900	52237000	30458000	47308000	119070000	32420000	90400000	51067000	36649000	2822200	22554000	23055000	29056000	8657000	39371000	26441000	28034000	25821000	19352000	12561000	19245000	45013000	9614400	53194000	66238000	29971000	40059000	49881000	38912000
CBW16233	Chromosome:152614-153534	en|CBW16233|Chromosome:152614-153534	D-alanine--D-alanine ligase	10	10	10		1	10	10	10	44.8	44.8	32.635	306	0	136.64	32531000	61956000	15950000	25588000	76047000	30277000	38518000	171220000	40778000	181110000	113300000	44490000	10845000	50479000	30598000	39727000	14963000	33700000	47749000	41645000	83830000	51209000	29054000	46670000	59308000	16211000	133230000	103680000	38114000	47135000	90902000	65596000
CBW16234	Chromosome:153536-154366	en|CBW16234|Chromosome:153536-154366	cell division protein FtsQ	3	3	3		1	3	3	3	13	13	31.136	276	0	5.1947	1168800	0	0	1276500	0	2104600	2841300	9567600	2755700	7968900	5615900	4533300	0	2786600	4769900	4471300	0	2062200	1659300	0	0	0	0	0	8906200	897280	5429300	4774800	0	2876400	0	0
CBW16235	Chromosome:154363-155625	en|CBW16235|Chromosome:154363-155625	cell division protein FtsA	18	18	18		1	18	18	18	46.4	46.4	45.313	420	0	323.31	15846000	41450000	16135000	18677000	42155000	28029000	31396000	101480000	24730000	102310000	67712000	41422000	2307300	41557000	54460000	29400000	14502000	69842000	53555000	49365000	58352000	44722000	23452000	43299000	41670000	13003000	74569000	68662000	33789000	44773000	61288000	40890000
CBW16236	Chromosome:155686-156837	en|CBW16236|Chromosome:155686-156837	cell division protein FtsZ	32	32	32		1	32	32	32	89.8	89.8	40.323	383	0	323.31	119630000	171940000	102050000	155770000	215400000	148770000	170490000	477890000	156290000	386160000	263940000	181000000	29386000	228440000	236920000	136650000	88982000	312150000	312980000	200140000	283030000	222270000	133130000	178500000	282060000	56372000	252040000	281770000	175800000	245270000	316770000	202480000
CBW16237	Chromosome:156938-157855	en|CBW16237|Chromosome:156938-157855	UDP-3-O-[3-hydroxymyristoyl] N-acetylglucosamine deacetylase	12	12	12		1	12	12	12	36.4	36.4	33.985	305	0	79.305	16001000	85550000	8698800	14790000	47668000	28567000	32404000	80826000	17083000	73909000	49413000	21513000	3896500	20514000	29802000	31409000	5512500	38821000	16240000	14279000	66730000	40121000	18677000	33506000	113600000	14902000	122960000	107310000	21639000	46272000	58963000	35542000
CBW16239	Chromosome:158693-161398	en|CBW16239|Chromosome:158693-161398	preprotein translocase SecA subunit	50	50	50		1	50	50	50	68.5	68.5	101.82	901	0	323.31	21816000	35655000	18863000	32681000	64558000	55622000	55701000	162990000	59755000	148510000	91140000	64055000	8536400	72508000	93231000	74832000	23595000	94554000	82754000	60511000	67397000	55406000	34315000	45061000	129490000	14693000	98686000	115850000	78509000	136300000	123920000	94083000
CBW16240	Chromosome:161550-161945	en|CBW16240|Chromosome:161550-161945	7,8-dihydro-8-oxoguanine-triphosphatase	3	3	3		1	3	3	3	25.2	25.2	15.081	131	0	15.376	5105900	7080500	3813900	0	10912000	6511400	4788900	14591000	2203600	13007000	10912000	4063300	1448000	0	987490	0	0	0	1529500	0	0	1173800	647280	677750	7550000	1923200	12329000	10674000	0	2076600	0	498920
CBW16241	Chromosome:162267-162458	en|CBW16241|Chromosome:162267-162458	conserved hypothetical protein	2	2	2		1	2	2	2	28.6	28.6	7.0498	63	0	6.2797	0	0	0	0	0	0	423620	0	0	0	605290	566190	0	0	254030	0	0	0	0	0	0	0	0	504820	0	0	0	0	0	0	0	0
CBW16242	Chromosome:162468-163211	en|CBW16242|Chromosome:162468-163211	conserved hypothetical protein	9	9	9		1	9	9	9	39.3	39.3	28.367	247	0	124.68	12489000	15921000	12626000	7013100	51183000	39241000	15689000	86382000	32334000	71182000	47998000	56799000	3594300	46716000	21312000	45920000	12842000	21524000	47146000	26360000	22545000	38308000	19612000	27928000	81170000	10686000	45654000	42295000	43225000	80308000	45043000	39531000
CBW16243	Chromosome:163211-163831	en|CBW16243|Chromosome:163211-163831	Dephospho-CoA kinase	9	9	9		1	9	9	9	64.6	64.6	22.795	206	0	218.87	2092900	2441400	1102300	3041900	21650000	8060600	17403000	92468000	17903000	63864000	32222000	15404000	0	16326000	14257000	9659000	4973600	26527000	16456000	28570000	43896000	41456000	16818000	23291000	92278000	2362900	50551000	32763000	9346300	11641000	37791000	25029000
CBW16244	Chromosome:164057-165100	en|CBW16244|Chromosome:164057-165100	GMP reductase	13	13	13		1	13	13	13	54.5	54.5	37.138	347	0	323.31	32857000	55491000	31075000	33402000	42915000	24410000	39080000	96961000	38266000	109990000	88516000	49405000	1218500	52119000	63640000	38073000	22582000	79268000	76482000	66984000	43482000	45344000	18600000	29076000	85588000	12601000	87950000	87522000	45580000	84412000	115180000	82630000
CBW16248	Chromosome:168377-169123	en|CBW16248|Chromosome:168377-169123	nicotinate-nucleotide pyrophosphorylase	16	16	16		1	16	16	16	66.1	66.1	27.18	248	0	252.16	16369000	32293000	15465000	8279500	28738000	16777000	22876000	72014000	20626000	67269000	48872000	25921000	3558700	22625000	33413000	18102000	8345100	38642000	31992000	24823000	30546000	31120000	14330000	22928000	32396000	6337700	52112000	29410000	18888000	24190000	42333000	24458000
CBW16249	Chromosome:169358-169921	en|CBW16249|Chromosome:169358-169921	AmpD protein (anhydro-N-acetylmuramyl-tripeptide amidase)	3	3	3		1	3	3	3	11.8	11.8	20.912	187	0	4.9712	3033500	7412400	0	2852300	2503100	1815800	2452800	0	2503800	0	5294500	1959000	569260	3013400	5055700	3675500	572080	5921900	0	2951100	5529700	0	0	0	5827700	307840	6519200	5239500	3473100	10286000	7611800	4847200
CBW16250	Chromosome:169918-170772	en|CBW16250|Chromosome:169918-170772	AmpE protein	5	5	5		1	5	5	5	24.6	24.6	32.124	284	0	57.031	1283000	878410	0	1082600	1932500	1774800	5042700	6836400	3381900	6186600	5055300	2737500	35211	5809500	5518400	4424100	0	0	486600	547130	334860	191620	209850	302410	1082300	1473700	7478300	7147200	2612600	2383900	5404700	3857200
CBW16253	Chromosome:173384-174757	en|CBW16253|Chromosome:173384-174757	aromatic amino acid transport protein AroP	2	2	2		1	2	2	2	4.6	4.6	49.874	457	0	21.779	15362000	17358000	11834000	17661000	0	0	0	0	0	0	0	0	0	0	0	0	0	0	0	0	0	0	0	0	1802700	0	0	0	0	0	0	0
CBW16254	Chromosome:175320-176084	en|CBW16254|Chromosome:175320-176084	pyruvate dehydrogenase complex repressor	10	10	10		1	10	10	10	51.6	51.6	29.411	254	0	323.31	14699000	16534000	10065000	19099000	79930000	86582000	56268000	274420000	62911000	231980000	153550000	90031000	4466300	10500000	27271000	14537000	3659300	28669000	30359000	30543000	23600000	30784000	10723000	20637000	152340000	21295000	151070000	179100000	44750000	82482000	102200000	89846000
CBW16255	Chromosome:176244-178907	en|CBW16255|Chromosome:176244-178907	pyruvate dehydrogenase E1 component	65	65	65		1	65	65	65	69.3	69.3	99.578	887	0	323.31	172460000	271060000	162100000	232080000	715370000	526270000	557450000	1425100000	533680000	1400100000	922180000	658870000	86922000	621170000	679470000	558740000	141120000	527370000	502290000	317810000	427460000	356140000	179410000	285230000	1095600000	177720000	906050000	1090300000	502460000	798140000	796410000	590590000
		108582;136529;136683;137476;151049;221451;221637;222111;233931;234211;235174;237565;256422;263769;284547;284573;348853;348893;352272;352299;357482;357529;357533;382698;404761;487742;507286;657384;699546;724123;733996;734318;736981;738218;791120;824186;844897;877316;877383;891649;956003;964132;1015996;1021073;1021148;1021419;1030245;1030275;1042562;1048836;1095967;1209892;1285392;1285821;1285866;1…	#VALUE!	328;329;330;331;332;333;334;335;336;337;338;339;340;341;342	92;163;184;195;234;294;315;397;506;529;699;702;777;793;805
CBW16256	Chromosome:178922-180811	en|CBW16256|Chromosome:178922-180811	dihydrolipoamide acetyltransferase component (E2) of pyruvate dehydrogenase	39	39	39		1	39	39	39	67.2	67.2	66.054	629	0	323.31	126490000	160820000	102300000	154370000	376920000	329210000	304330000	934680000	331560000	821660000	607750000	319630000	43554000	277360000	383270000	387160000	70015000	322400000	282820000	201960000	307430000	260280000	103120000	169070000	537370000	87287000	505480000	490030000	278370000	501980000	483610000	379240000
		26151;26226;75586;141229;152499;229893;231825;237548;244822;247928;273562;273588;317592;336001;336180;351684;615574;636681;670291;696607;700863;823626;997055;1019840;1056674;1116456;1125309;1189551;1203058;1203111;1207845;1218803;1334077;1380063;1397241;1397656;1466525;1466611;1485283	#VALUE!	343;344;345;346;347;348;349;350;351;352;353;354;355;356	72;124;147;175;225;276;385;421;463;473;579;593;594;620
CBW16257	Chromosome:181011-182435	en|CBW16257|Chromosome:181011-182435	dihydrolipoamide dehydrogenase	29	29	29		1	29	29	29	55.5	55.5	50.639	474	0	323.31	404430000	602630000	347080000	434200000	927270000	857850000	741230000	2139000000	797320000	1627300000	1178700000	739970000	152650000	1068700000	1036800000	1210500000	326300000	1213400000	1122400000	835870000	1412600000	1054200000	537490000	772230000	1434500000	268330000	1227300000	1196100000	746220000	1092900000	1076900000	816030000
		60862;60886;87710;103730;244254;244309;349286;365302;425976;476071;476196;666406;672336;682781;785041;1004837;1202994;1248781;1257623;1277622;1278161;1278251;1341956;1344459;1399244;1428860;1428893;1428896;1453252	#VALUE!	357;358;359;360	104;233;252;319
CBW16261	Chromosome:185853-188450	en|CBW16261|Chromosome:185853-188450	aconitate hydratase 2 (citrate hydro-lyase 2)	59	59	59		1	59	59	59	75.8	75.8	93.528	865	0	323.31	181910000	256960000	133630000	253470000	119750000	79409000	72494000	244660000	53821000	172240000	123280000	67179000	57920000	336560000	444310000	335670000	167830000	653110000	647650000	490670000	522370000	401860000	211380000	341300000	195410000	27230000	189530000	193180000	53681000	68839000	101280000	69603000
		13377;13489;21957;46646;47722;75687;112207;137247;205315;240630;251819;281344;354842;393192;405751;413151;490099;490200;550817;550887;606242;626944;650260;680373;680420;690060;772659;772817;804113;817493;829466;842452;898005;906598;922449;923847;934129;939577;962180;1000801;1002757;1005649;1012064;1025092;1029918;1052291;1118029;1118117;1201338;1204934;1253137;1253430;1286767;1310694;1384131;1401…	#VALUE!	361;362;363;364;365;366;367;368;369;370;371;372;373;374;375;376;377;378	1;27;93;125;147;201;257;286;303;408;420;465;486;524;528;540;630;743
CBW16262	Chromosome:188511-189353	en|CBW16262|Chromosome:188511-189353	HNH endonuclease	13	13	13		1	13	13	13	49.6	49.6	32.672	280	0	227.72	9609500	14160000	9159500	9066800	13682000	5789400	17157000	21540000	7865000	24403000	27825000	6911700	1259600	8289400	14975000	5192800	2406300	19345000	14091000	13299000	15619000	13212000	4026100	6854000	22171000	2671600	28990000	22748000	6115400	12486000	18206000	15961000
CBW16263	Chromosome:189599-189961	en|CBW16263|Chromosome:189599-189961	conserved hypothetical protein	1	1	1		1	1	1	1	25.8	25.8	13.888	120	0	49.061	0	0	0	0	0	0	0	0	0	0	0	0	0	5234400	4821900	2538000	0	0	11843000	0	10648000	8435000	0	7563000	23987000	0	0	0	0	5146600	0	0
CBW16264	Chromosome:190196-191149	en|CBW16264|Chromosome:190196-191149	2-keto-3-deoxygluconate permease	1	1	1		1	1	1	1	11	11	31.678	317	0	3.7652	0	0	0	0	0	0	0	0	0	0	0	0	0	0	2972300	0	0	0	0	0	0	0	0	0	0	0	0	0	0	0	0	0
CBW16265	Chromosome:191146-192417	en|CBW16265|Chromosome:191146-192417	conserved hypothetical protein	8	8	8		1	8	8	8	28.4	28.4	44.985	423	0	248.66	0	801850	0	0	0	468860	0	1997000	65063	547980	0	349180	4831600	23547000	29722000	21219000	3545200	12181000	7662500	5311700	7366200	5689700	3836600	5180700	0	98651	772050	0	0	0	0	0
CBW16266	Chromosome:192407-193390	en|CBW16266|Chromosome:192407-193390	4-hydroxythreonine-4-phosphate dehydrogenase	19	19	19		1	19	19	19	69.1	69.1	35.064	327	0	273.99	2427500	1737700	1377500	1677000	9620100	6001400	5396100	9587500	1876300	4752800	3459400	1606700	9008400	56717000	90320000	54508000	12564000	63826000	41199000	38581000	48221000	34344000	18942000	34668000	1905200	193980	2679700	1567300	0	1507600	4438900	1996700
CBW16267	Chromosome:193400-194167	en|CBW16267|Chromosome:193400-194167	hypothetical transcriptional regulator	9	9	9		1	9	9	9	38.4	38.4	27.862	255	0	59.292	2381900	5131700	4080800	2456700	6110800	4356000	3191600	11825000	4485200	9552500	6839800	3402400	219520	1785400	6884200	1454700	333080	8070600	11458000	4357400	12476000	11689000	6127500	7082900	7173700	961420	9529100	6412700	1386000	5285700	4622500	4081700
CBW16268	Chromosome:194197-194991	en|CBW16268|Chromosome:194197-194991	S-adenosylmethionine decarboxylase, proenzyme	9	9	9		1	9	9	9	48.1	48.1	30.414	264	0	323.31	36681000	40139000	30505000	51834000	127510000	53483000	39752000	140210000	52653000	145560000	98681000	59094000	1390400	37341000	43829000	24983000	12431000	62357000	64176000	35072000	39280000	27722000	27999000	26911000	76223000	16837000	99144000	140050000	45944000	58575000	79239000	52035000
CBW16269	Chromosome:195012-195872	en|CBW16269|Chromosome:195012-195872	Spermidine synthase	8	8	8		1	8	8	8	61.5	61.5	32.095	286	0	287.57	33476000	49698000	24885000	51431000	107120000	65780000	78214000	281220000	82060000	236710000	157830000	112650000	5166600	64870000	83706000	53932000	21753000	88752000	89628000	97070000	61250000	45813000	21382000	63572000	221160000	41435000	190430000	261480000	71933000	100320000	120980000	97745000
CBW16270	Chromosome:195979-196326	en|CBW16270|Chromosome:195979-196326	conserved hypothetical protein	3	3	3		1	3	3	3	38.3	38.3	12.924	115	0	5.6382	1966100	1963800	0	2192200	3306300	0	2580900	3710100	0	5464200	3766300	1753300	0	731600	0	1112100	407470	0	0	0	0	0	0	0	7011300	434620	3970600	2275200	1004800	4281100	3121400	4586800
CBW16271	Chromosome:196528-198138	en|CBW16271|Chromosome:196528-198138	possible multicopper oxidase precursor	14	14	14		1	14	14	14	49.6	49.6	58.625	536	0	321.05	10416000	9453600	4954200	10800000	785850	472480	0	7705500	322640	0	549420	983540	0	829250	3044900	504390	524520	3158300	4744800	3161900	4907300	6386900	2923000	9932700	1206900	0	1906600	4213400	0	773080	2259700	451010
CBW16272	Chromosome:198216-200606	en|CBW16272|Chromosome:198216-200606	glucose dehydrogenase	22	22	22		1	22	22	22	39.9	39.9	86.494	796	0	169.23	3968800	7049300	3190500	4683700	1236600	3877800	8523300	26320000	6016900	19335000	7028800	5592700	685380	9257000	5847800	6077100	147860	700580	387480	0	3445500	2049400	652170	1286100	25816000	2657400	18938000	15888000	2682100	7248500	6741000	4052600
CBW16273	Chromosome:200812-201348	en|CBW16273|Chromosome:200812-201348	hypoxanthine phosphoribosyltransferase	12	12	12		1	12	12	12	69.7	69.7	20.068	178	0	172.25	8012300	24448000	6249900	16273000	68728000	51302000	65519000	195620000	61168000	188260000	128180000	59068000	6823400	50605000	34410000	47495000	8451900	44855000	58357000	28788000	39723000	35756000	21462000	8771900	117010000	10233000	106190000	90910000	60112000	135710000	136230000	112560000
CBW16274	Chromosome:201406-202068	en|CBW16274|Chromosome:201406-202068	carbonic anhydrase	14	14	14		1	14	14	14	69.1	69.1	24.821	220	0	323.31	144380000	210920000	140210000	271550000	521500000	257270000	362720000	839250000	400140000	840580000	502880000	352970000	30554000	254070000	388880000	237080000	79738000	372450000	358540000	231480000	323540000	383780000	121150000	219600000	716310000	136540000	602010000	748540000	228450000	326830000	441480000	256030000
CBW16275	Chromosome:202177-203103	en|CBW16275|Chromosome:202177-203103	hypothetical ABC transporter ATP-binding protein	18	18	18		1	18	18	18	67.5	67.5	34.684	308	0	172.05	15651000	26638000	11898000	23153000	42961000	24480000	29426000	82051000	25329000	74318000	35165000	33698000	4317300	27203000	53893000	21611000	7163000	43181000	39463000	32753000	40722000	38616000	16897000	31668000	46638000	9568800	54799000	61998000	28464000	36908000	47030000	32645000
CBW16276	Chromosome:203100-203870	en|CBW16276|Chromosome:203100-203870	ABC transporter integral membrane protein	1	1	1		1	1	1	1	10.2	10.2	28.514	256	0	7.926	0	0	0	0	0	0	0	0	1914900	0	0	0	0	0	2032200	0	0	0	0	0	0	0	0	0	0	0	0	3798800	0	0	0	0
CBW16281	Chromosome:209289-209729	en|CBW16281|Chromosome:209289-209729	hypothetical PTS system IIA component	1	1	1		1	1	1	1	6.2	6.2	16.416	146	1	-2	0	0	0	0	0	0	0	0	0	3597200	0	0	4514400	0	0	0	0	0	0	0	0	0	0	0	0	0	0	0	0	0	0	0
CBW16282	Chromosome:209791-211020	en|CBW16282|Chromosome:209791-211020	conserved hypothetical protein	12	12	12		1	12	12	12	38.6	38.6	46.795	409	0	34.724	0	0	0	312320	2111300	740920	2064800	4267100	870010	4366200	1463600	823240	0	1315400	403500	286110	189360	0	837180	710850	806880	0	0	0	1746300	432150	3759600	2523800	2067200	8060300	1737200	4100400
CBW16283	Chromosome:211027-211407	en|CBW16283|Chromosome:211027-211407	aspartate 1-decarboxylase	4	4	4		1	4	4	4	18.3	18.3	13.887	126	0	9.4393	6899900	8957900	11117000	4356600	3068100	0	0	18299000	0	13397000	11393000	0	0	6222200	0	16500000	0	0	1055000	562110	0	0	0	0	0	0	8296700	4587200	5755300	0	18995000	21918000
CBW16284	Chromosome:211502-212356	en|CBW16284|Chromosome:211502-212356	Pantoate--beta-alanine ligase	16	16	16		1	16	16	16	71.8	71.8	31.857	284	0	266.3	22280000	24557000	20154000	30260000	64519000	29366000	42111000	113420000	57335000	113490000	86710000	48494000	5138100	55728000	64278000	40469000	16227000	60272000	81982000	36293000	44255000	76285000	25976000	44668000	89225000	14081000	98937000	81356000	48161000	85539000	67120000	55732000
CBW16285	Chromosome:212482-213273	en|CBW16285|Chromosome:212482-213273	3-methyl-2-oxobutanoate hydroxymethyltransferase	9	9	9		1	9	9	9	56.3	56.3	28.105	263	0	155.6	22969000	42707000	13760000	36639000	53195000	32002000	47142000	135170000	52403000	145010000	82041000	51719000	849620	52786000	46655000	37480000	8898600	58534000	61618000	30801000	87285000	93931000	35649000	71385000	78247000	10856000	70817000	101620000	68696000	134790000	117250000	89123000
CBW16286	Chromosome:213394-213873	en|CBW16286|Chromosome:213394-213873	2-amino-4-hydroxy-6-hydroxymethyldihydropteridine pyrophosphokinase	6	6	6		1	6	6	6	57.2	57.2	17.742	159	0	194.22	16824000	2537500	10689000	19798000	9106100	26247000	26979000	23758000	20915000	70989000	34691000	31825000	2064100	5020500	21085000	0	3860000	26417000	25674000	18724000	37648000	24263000	15057000	21884000	15663000	3560100	37112000	55388000	7672400	42535000	41760000	24603000
CBW16287	Chromosome:213870-215288	en|CBW16287|Chromosome:213870-215288	poly(A) polymerase	30	30	30		1	30	30	30	65	65	54.676	472	0	306.39	22431000	31487000	20275000	28683000	84274000	47403000	55669000	139710000	58135000	163730000	117670000	54558000	5825600	42210000	61804000	40009000	12624000	75338000	55371000	47130000	35282000	23267000	14161000	16684000	81370000	14914000	107860000	124470000	49790000	90637000	103600000	52651000
CBW16288	Chromosome:215429-216370	en|CBW16288|Chromosome:215429-216370	glutamyl-tRNA synthetase-related protein	9	9	9		1	9	9	9	45.7	45.7	35.131	313	0	60.412	841410	2588900	427480	623220	4232000	1581000	888950	9244000	1206400	8592700	3646900	2626200	0	2549600	1703800	1375600	682370	4478200	3500700	1359100	5279700	2953300	878490	4265500	3992200	760600	4868700	4731300	1857600	3303400	4010100	1681100
CBW16289	Chromosome:216394-216849	en|CBW16289|Chromosome:216394-216849	dosage-dependent dnaK suppressor protein	6	6	6		1	6	6	6	52.3	52.3	17.516	151	0	165.27	15837000	46486000	27291000	58004000	107730000	55771000	45526000	426850000	100170000	278050000	141210000	120780000	8740300	153670000	213630000	174890000	72929000	270590000	236440000	204020000	310510000	180380000	117210000	228400000	149100000	40794000	231060000	129770000	65880000	156140000	157430000	79359000
CBW16290	Chromosome:217026-217730	en|CBW16290|Chromosome:217026-217730	Sugar fermentation stimulation protein homolog.	4	4	4		1	4	4	4	17.9	17.9	26.16	234	0	15.145	2175600	5337900	1702400	2028200	9407800	5520400	4615100	16304000	4740900	14140000	10187000	5324100	1152800	7461800	7762000	10083000	2015300	9225200	13768000	173810	13114000	14268000	6440400	7412800	9966400	0	13784000	8520900	6036600	11413000	9655800	5507700
CBW16291	Chromosome:217747-218277	en|CBW16291|Chromosome:217747-218277	2prime-5 RNA ligase	6	6	6		1	6	6	6	31.8	31.8	19.65	176	0	23.126	0	0	1065100	0	1044400	0	1536200	0	0	4674700	2189500	0	0	2995300	0	3201000	0	3594700	0	940050	13865000	6366300	4871000	2508200	3492400	756120	3115200	2085100	1547500	2226400	2344000	0
CBW16292	Chromosome:218305-220779	en|CBW16292|Chromosome:218305-220779	ATP-dependent helicase HrpB	28	28	28		1	28	28	28	38.8	38.8	90.843	824	0	137.68	1435400	1585400	923080	2105700	5850500	3092200	7695100	17645000	6392800	18626000	10543000	4833700	357520	4090600	5359500	2845500	1408400	4416500	5991100	6505200	2732600	3840600	1679600	1474400	8973800	1285100	11994000	10642000	3898000	5093300	6905500	8783100
CBW16293	Chromosome:220920-223442	en|CBW16293|Chromosome:220920-223442	penicillin-binding protein 1b\x3b peptidoglycan synthetase	34	34	34		1	34	34	34	51	51	93.866	840	0	323.31	11869000	6339200	7046900	7067500	12753000	11406000	26059000	62043000	16901000	58881000	38110000	21696000	1392800	17219000	30779000	14977000	989200	6319600	5404500	5174100	4496800	5339300	1548500	2587800	43917000	5436400	32390000	50106000	13426000	33553000	38998000	28501000
CBW16294	Chromosome:223735-225924	en|CBW16294|Chromosome:223735-225924	ferrichrome-iron receptor	35	35	35		1	35	35	35	72.7	72.7	80.626	729	0	323.31	0	0	0	0	44091000	30535000	56049000	158450000	34526000	88547000	49728000	34278000	0	4327300	8703300	7782000	392950	1466900	1136100	1568900	274370	883780	275460	1024700	55396000	7787900	52430000	41702000	13354000	28586000	48416000	36313000
CBW16295	Chromosome:225973-226770	en|CBW16295|Chromosome:225973-226770	ferrichrome transport ATP-binding protein FhuC	9	9	9		1	9	9	9	49.4	49.4	28.855	265	0	78.075	0	0	0	0	25468000	13913000	17382000	60983000	3076600	21110000	12982000	6667800	0	397510	1859100	2151600	0	0	0	0	548160	0	497290	0	4495900	2372600	14198000	8687400	2060800	4731900	12059000	6030400
CBW16296	Chromosome:226770-227660	en|CBW16296|Chromosome:226770-227660	ferrichrome-binding periplasmic protein precursor	7	7	7		1	7	7	7	33.1	33.1	33.168	296	0	55.077	488190	0	0	0	6207300	3797300	3381200	33750000	756650	11536000	11808000	1236700	0	0	0	0	0	0	0	809500	0	0	0	0	8273000	830710	12155000	4418000	1891600	1011500	6359400	9224200
CBW16305	Chromosome:237207-238487	en|CBW16305|Chromosome:237207-238487	Glutamate-1-semialdehyde 2,1-aminomutase	11	11	11		1	11	11	11	36.9	36.9	45.325	426	0	243.53	42602000	67744000	38861000	50262000	114320000	85099000	96553000	394700000	91008000	246590000	178080000	107150000	10893000	110530000	104010000	158950000	28793000	133010000	114590000	91153000	143480000	93800000	45922000	76877000	205460000	28044000	219580000	175500000	92523000	162240000	171190000	105440000
CBW16306	Chromosome:238657-240078	en|CBW16306|Chromosome:238657-240078	hypothetical membrane protein	3	3	3		1	3	3	3	8.9	8.9	50.422	473	0	6.3276	0	0	0	0	0	0	0	0	337710	1191500	0	0	0	0	0	0	0	0	0	0	0	0	0	0	0	0	0	0	0	763740	1409900	543010
CBW16307	Chromosome:240160-240504	en|CBW16307|Chromosome:240160-240504	conserved hypothetical protein	4	4	4		1	4	4	4	59.6	59.6	12.099	114	0	45.134	56694000	89756000	41799000	13118000	123490000	103450000	91787000	321570000	100120000	337850000	209750000	149960000	15104000	0	71443000	12818000	0	91842000	69972000	57665000	43138000	21973000	19111000	22339000	153770000	5404900	191970000	124030000	53178000	123410000	190290000	137510000
CBW16309	Chromosome:241265-242065	en|CBW16309|Chromosome:241265-242065	Vitamin B12 transport protein btuF precursor.	7	7	7		1	7	7	7	33.5	33.5	29.284	266	0	53.389	0	0	0	633750	386000	1022800	3175500	19041000	3181000	14054000	7440400	3823400	0	1515100	2275600	2095900	1890500	6935700	3536500	3249800	7391800	8615600	1598900	3835900	9118800	1022400	10645000	10862000	1298000	2717000	9189500	2230900
CBW16310	Chromosome:242058-242756	en|CBW16310|Chromosome:242058-242756	MTA/SAH nucleosidase	8	8	8		1	8	8	8	42.2	42.2	24.446	232	0	226.79	11629000	14876000	7810800	11659000	25909000	21826000	24584000	53344000	27666000	37334000	30732000	22172000	2095000	15077000	27333000	13366000	6340900	28893000	25743000	23471000	15938000	21520000	14672000	3318900	26143000	6333900	36846000	40765000	17225000	21595000	34798000	33129000
CBW16311	Chromosome:243051-244358	en|CBW16311|Chromosome:243051-244358	Deoxyguanosinetriphosphate triphosphohydrolase	8	8	8		1	8	8	8	22.1	22.1	51.156	435	0	141.51	0	266820	780230	540640	3007300	2050800	496840	2014000	205080	1545100	0	0	0	1848200	1513400	1160200	511620	1743700	891990	987280	8994100	8256100	1669300	4805800	1056300	314440	1477900	2355100	570100	611590	1559000	825060
CBW16312	Chromosome:244488-245915	en|CBW16312|Chromosome:244488-245915	protease DO precursor\x3b heat shock protein HtrA	27	27	27		1	27	27	27	64.4	64.4	49.315	475	0	323.31	40743000	100350000	27273000	47328000	183770000	175430000	119490000	281770000	62604000	173510000	154920000	108260000	20644000	96988000	112300000	121600000	48674000	198390000	181670000	145720000	364750000	349150000	205920000	286400000	125510000	26578000	178890000	174360000	112120000	120040000	131910000	95650000
CBW16313	Chromosome:246068-247225	en|CBW16313|Chromosome:246068-247225	conserved hypothetical protein	9	9	9		1	9	9	9	27.3	27.3	43.586	385	0	41.861	0	0	0	0	0	0	0	0	0	0	0	0	108910	3261600	5341400	3891500	828430	4083100	1951300	3440900	2630800	2758900	1271500	1721600	0	0	0	0	353180	394640	1662300	879130
CBW16314	Chromosome:247314-247700	en|CBW16314|Chromosome:247314-247700	conserved hypothetical protein	17	17	17		1	17	17	17	73.4	73.4	15.094	128	0	245.09	9967600	19701000	8743800	8849700	56795000	83200000	34997000	69026000	15286000	28186000	18990000	10629000	7407100	31267000	54613000	28523000	8234200	59102000	73448000	41825000	295630000	205770000	132110000	180130000	18376000	319240	19338000	23112000	8144700	22571000	27673000	15452000
CBW16316	Chromosome:249285-250109	en|CBW16316|Chromosome:249285-250109	2,3,4,5-tetrahydropyridine-2-carboxylate N-succinyltransferase	20	20	20		1	20	20	20	63.1	63.1	29.852	274	0	323.31	546660000	848160000	491080000	801620000	318400000	183610000	218860000	568020000	210650000	570710000	421170000	219720000	39731000	200530000	351980000	265180000	79575000	435210000	375390000	247000000	536490000	313580000	169850000	270130000	363630000	62240000	450690000	461580000	256600000	367570000	514830000	296170000
CBW16317	Chromosome:250139-252811	en|CBW16317|Chromosome:250139-252811	[Protein-PII] uridylyltransferase	24	24	24		1	24	24	24	33.4	33.4	102.26	890	0	76.36	116820	344190	93293	482430	764770	162510	789990	3104900	480270	2831000	2325400	1129400	87901	1467700	1267000	723740	201150	718130	1031100	697680	0	256590	199290	140840	1931700	296740	2518000	2143200	2174100	786030	944380	1299100
CBW16318	Chromosome:253048-253842	en|CBW16318|Chromosome:253048-253842	methionine aminopeptidase	12	12	12		1	12	12	12	58.3	58.3	29.291	264	0	65.57	8170400	11656000	8799300	14247000	29261000	24607000	25051000	80146000	31154000	64428000	46440000	22793000	1647200	18048000	38952000	26597000	6005800	34263000	27016000	20853000	34112000	78373000	13586000	20896000	53234000	6193600	42734000	39762000	19919000	31210000	62443000	30316000
CBW16319	Chromosome:254293-255018	en|CBW16319|Chromosome:254293-255018	30S ribosomal protein S2	17	17	17		1	17	17	17	71.8	71.8	26.758	241	0	323.31	809820000	1151800000	716510000	991660000	2129300000	1783400000	1725000000	5185200000	1729300000	4132600000	3057400000	1713700000	274510000	1551000000	1669400000	1797900000	521560000	2119500000	2037200000	1331200000	1702500000	1540500000	639080000	959880000	3696500000	543730000	3130400000	2685600000	1942300000	3128200000	2753900000	2143500000
CBW16320	Chromosome:255276-256127	en|CBW16320|Chromosome:255276-256127	Elongation factor Ts	31	31	31		1	31	31	31	86.2	86.2	30.358	283	0	323.31	420850000	710690000	343210000	495520000	670590000	675960000	552510000	1577900000	629130000	1706800000	1058900000	616080000	115620000	484450000	510800000	680920000	119260000	699520000	668850000	352000000	612220000	427300000	246660000	286260000	1259100000	122790000	857300000	753250000	588860000	1247800000	1330600000	830030000
CBW16321	Chromosome:256272-256997	en|CBW16321|Chromosome:256272-256997	Uridylate kinase	13	13	13		1	13	13	13	64.3	64.3	25.955	241	0	247.73	44839000	154300000	85923000	96268000	48610000	168280000	149210000	470630000	154920000	518310000	236070000	120230000	27038000	146300000	173450000	218470000	69355000	337210000	243440000	186360000	339400000	202870000	87093000	132610000	357200000	20889000	388160000	202130000	95836000	271270000	144780000	147570000
CBW16322	Chromosome:257144-257701	en|CBW16322|Chromosome:257144-257701	Ribosome recycling factor	18	18	18		1	18	18	18	68.1	68.1	20.555	185	0	323.31	81238000	117930000	60468000	72736000	156060000	189680000	150240000	371250000	158650000	285140000	236450000	166350000	25888000	183600000	186980000	164090000	59688000	266790000	233090000	165300000	299730000	223910000	114790000	200200000	245760000	51344000	212050000	305110000	179060000	260770000	225800000	195200000
CBW16323	Chromosome:257842-259038	en|CBW16323|Chromosome:257842-259038	1-deoxy-D-xylulose 5-phosphate reductoisomerase	12	12	12		1	12	12	12	38.7	38.7	43.352	398	0	109.8	2838800	4442900	3332200	3916900	12795000	7572200	147760000	19068000	5886300	20190000	13549000	6753400	962350	9229500	7692400	8727500	35921000	208060000	10216000	5053400	13816000	12061000	3603100	8054000	19004000	2189600	12362000	11808000	8018400	14685000	12952000	7323000
CBW16324	Chromosome:259351-260109	en|CBW16324|Chromosome:259351-260109	undecaprenyl pyrophosphate synthetase	4	4	4		1	4	4	4	24.2	24.2	28.328	252	0	178.29	0	0	0	0	1599100	2450300	1604600	13645000	3383000	9360900	5354800	4248100	0	2183000	4665500	2953200	1253900	5499700	3215300	1240000	0	0	703960	1676500	4177300	1124800	6651600	5326300	4955500	3366100	5426000	1662100
CBW16326	Chromosome:260991-262343	en|CBW16326|Chromosome:260991-262343	hypothetical membrane protein	11	11	11		1	11	11	11	28.9	28.9	49.184	450	0	41.442	428490	1699200	509770	964310	1525600	1453900	7087900	6958800	3134900	10300000	5323900	4228800	0	2394100	2696900	3052300	104930	1534700	506260	0	305690	490310	0	0	6646000	300980	6034800	6742100	2198400	4961500	2811100	3421100
CBW16327	Chromosome:262375-264789	en|CBW16327|Chromosome:262375-264789	outer membrane protein precursor	46	46	46		1	46	46	46	63.4	63.4	89.525	804	0	323.31	41236000	55020000	29479000	42332000	61750000	52655000	61501000	186950000	66325000	153500000	87338000	63447000	6758600	62419000	62287000	69641000	12754000	70157000	63244000	36257000	28771000	24304000	12031000	19047000	114890000	14124000	92691000	112530000	58881000	98458000	104710000	61891000
CBW16328	Chromosome:264912-265397	en|CBW16328|Chromosome:264912-265397	outer membrane protein OmpH precursor	7	7	7		1	7	7	7	42.9	42.9	17.905	161	0	219.11	319280000	155750000	75671000	59809000	478980000	217700000	144070000	380250000	121260000	303940000	230160000	92227000	15361000	55416000	124250000	107920000	32860000	365140000	175110000	100310000	271300000	194860000	113910000	321970000	143210000	12038000	181830000	163070000	68104000	139270000	178210000	109710000
CBW16329	Chromosome:265401-266426	en|CBW16329|Chromosome:265401-266426	UDP-3-O-[3-hydroxymyristoyl] glucosamine N-acyltransferase	5	5	5		1	5	5	5	26.7	26.7	35.93	341	0	48.59	1117000	11184000	5248200	4717800	20646000	12114000	14064000	40687000	14004000	35063000	24239000	12983000	0	10317000	11882000	13526000	2002300	10470000	10445000	4600100	9569200	7561100	4519300	5527900	19029000	1837200	20472000	19262000	10904000	20543000	35671000	25703000
CBW16330	Chromosome:266532-266987	en|CBW16330|Chromosome:266532-266987	(3R)-hydroxymyristol acyl carrier protein dehydrase	11	11	11		1	11	11	11	77.5	77.5	16.999	151	0	292.78	243220000	427970000	208100000	368080000	768910000	466580000	522690000	1074700000	536640000	1130700000	698380000	472280000	59684000	745770000	450640000	251290000	148750000	629820000	443290000	439470000	679410000	516390000	245470000	373330000	585690000	158270000	1026700000	1106700000	374910000	494330000	969800000	776020000
CBW16331	Chromosome:266991-267779	en|CBW16331|Chromosome:266991-267779	Acyl-[acyl-carrier-protein]--UDP-N-acetylglucos amine O-acyltransferase	11	11	11		1	11	11	11	32.8	32.8	28.089	262	0	187.62	31919000	42823000	28527000	30803000	4373100	49653000	42517000	113460000	38598000	83223000	54763000	46517000	3685900	22199000	46932000	32642000	7485300	46531000	36789000	17262000	57883000	42684000	24763000	31377000	39875000	7918000	13284000	51163000	15033000	59467000	29796000	50380000
CBW16332	Chromosome:267779-268927	en|CBW16332|Chromosome:267779-268927	Lipid-A-disaccharide synthase	10	10	10		1	10	10	10	33.8	33.8	42.451	382	0	79.249	1202100	6770400	2099900	1100000	12492000	7889700	5910800	42944000	4689100	29076000	9818800	9342100	977960	7381100	7772900	3552700	2604900	11524000	10917000	8850800	10644000	11756000	5622300	12377000	16347000	3182400	14487000	11848000	6549800	8690200	10521000	7078000
CBW16333	Chromosome:268924-269520	en|CBW16333|Chromosome:268924-269520	ribonuclease HII	8	8	8		1	8	8	8	57.1	57.1	21.507	198	0	46.925	257550	3288600	210010	580600	6861400	2485000	5139700	23739000	7155100	21635000	4783300	5884000	0	2461500	1615500	1768700	868020	2694500	3990300	6206200	1277600	1649600	0	944430	18042000	878190	9614800	14754000	5565600	7693300	4558100	4002200
CBW16334	Chromosome:269544-273026	en|CBW16334|Chromosome:269544-273026	DNA polymerase III, alpha chain	28	28	28		1	28	28	28	30.1	30.1	130.2	1160	0	98.352	204390	1453900	338510	722450	3784300	1819800	4059900	7406400	4267500	9339000	6332700	3114500	80859	863870	1713200	1511200	256800	1682000	1041700	836300	261230	0	0	99561	4132600	583390	5825100	6017800	1114500	2559700	4403000	3622000
CBW16335	Chromosome:273039-273998	en|CBW16335|Chromosome:273039-273998	acetyl-coenzyme A carboxylase carboxyl transferase subunit alpha	25	25	25		1	25	25	25	66.8	66.8	35.343	319	0	323.31	76381000	108610000	85006000	104260000	226790000	198890000	222080000	712010000	220030000	478100000	343400000	243330000	15996000	114430000	175470000	120520000	54395000	237030000	234800000	161570000	228670000	218340000	122250000	122290000	382020000	51718000	363940000	288700000	152480000	306400000	337960000	252720000
CBW16337	Chromosome:276017-278158	en|CBW16337|Chromosome:276017-278158	lysine decarboxylase	16	15	15		1	16	15	15	36.5	34.2	80.762	713	0	66.626	1319000	1478800	1133500	1286200	4687400	3230200	2203300	9449700	1546000	5242800	4463000	2382700	559080	4617300	6003100	4135200	771390	4511400	4292700	3661900	4146100	4799600	2530800	3264900	6376300	888010	8696400	9672000	2746700	2381200	4284500	2359600
CBW16338	Chromosome:278214-278603	en|CBW16338|Chromosome:278214-278603	conserved hypothetical protein	4	4	4		1	4	4	4	48.8	48.8	14.809	129	0	102.78	0	0	0	1602400	6830300	0	2167100	14631000	0	10633000	0	2514500	0	10699000	8532500	10691000	0	14997000	12314000	5691300	32495000	48238000	7901600	16702000	9809600	2492000	12390000	2531400	0	36937000	8624200	8851000
CBW16339	Chromosome:278747-279958	en|CBW16339|Chromosome:278747-279958	cell cycle protein MesJ	13	13	13		1	13	13	13	38.7	38.7	45.627	403	0	77.612	2120500	2113400	2236600	2471400	8605700	2541000	4616600	17834000	3803800	19309000	10874000	4729400	871520	4880100	5264400	4843500	2042400	9910000	7023100	6052000	12367000	8388400	3537100	5922200	12326000	1671700	13473000	9340600	3222500	2392400	6716500	6523700
CBW16340	Chromosome:280042-280296	en|CBW16340|Chromosome:280042-280296	ROF protein	3	3	3		1	3	3	3	29.8	29.8	9.3946	84	0	33.033	25708000	33666000	20153000	18714000	25839000	20870000	15142000	33094000	16219000	17416000	0	10893000	4661400	30423000	28964000	32777000	6414500	31472000	36183000	19843000	70307000	53042000	32348000	37725000	25816000	3308400	19441000	24902000	21586000	29128000	22562000	30863000
CBW16341	Chromosome:280289-280507	en|CBW16341|Chromosome:280289-280507	Hypothetical UPF0253 protein \x3cORFName\x3e.	1	1	1		1	1	1	1	22.2	22.2	7.7207	72	0	23.335	0	1499900	0	0	1406200	0	0	0	0	0	0	0	0	826650	0	0	0	0	0	0	2844100	3372600	2017900	2180500	0	0	0	0	0	1733200	2348700	0
CBW16342	Chromosome:280687-281232	en|CBW16342|Chromosome:280687-281232	conserved hypothetical protein	4	4	4		1	4	4	4	28.2	28.2	20.835	181	0	39.344	4053900	7358500	4835000	4357900	11411000	9337600	9449200	38052000	8913800	50728000	35862000	12391000	1517400	14220000	12603000	20833000	2692800	17759000	15080000	9128700	13687000	11185000	6898300	2431100	25164000	3556400	34078000	24895000	11917000	25027000	35764000	17584000
CBW16344	Chromosome:281683-282384	en|CBW16344|Chromosome:281683-282384	copper homeostasis protein CutF precursor (lipoprotein nlpE)	7	7	7		1	7	7	7	43.3	43.3	25.225	233	0	137.74	3116400	3905300	2954200	4163300	5614800	4741400	3445900	16651000	4907300	6058500	4672600	849060	671010	5764300	10847000	4657000	362610	7793200	6125400	5292400	3889600	4354400	1794700	738740	14295000	1961800	9531300	12794000	4289300	11135000	5220800	1636500
CBW16345	Chromosome:282458-284176	en|CBW16345|Chromosome:282458-284176	prolyl-tRNA synthetase	38	38	38		1	38	38	38	70.5	70.5	63.539	572	0	323.31	107970000	130190000	73765000	124260000	306850000	231840000	264220000	871780000	244030000	655320000	412800000	273870000	30986000	201910000	267580000	196110000	87079000	356190000	299410000	258000000	272180000	207110000	103800000	168480000	399670000	77935000	468140000	394700000	239780000	323080000	380640000	287930000
CBW16346	Chromosome:284287-284994	en|CBW16346|Chromosome:284287-284994	conserved hypothetical protein	3	3	3		1	3	3	3	17	17	26.294	235	0	8.812	0	0	0	0	1578100	0	581150	1684600	502040	7621000	0	1805300	0	910120	1000400	0	0	0	0	963800	1298100	0	0	0	1254700	559840	8870100	1737500	0	0	0	0
CBW16347	Chromosome:284991-285395	en|CBW16347|Chromosome:284991-285395	RcsF protein	2	2	2		1	2	2	2	20.9	20.9	14.189	134	0	126.84	36044000	38509000	22388000	49128000	41579000	18639000	36684000	154110000	35314000	129210000	104490000	25121000	6070900	26687000	71754000	66651000	9451400	53572000	28810000	21841000	40243000	26062000	11334000	23878000	72726000	13313000	95964000	76582000	21525000	51581000	79315000	56576000
CBW16348	Chromosome:285514-286329	en|CBW16348|Chromosome:285514-286329	hypothetical lipoprotein precursor	19	19	19		1	19	19	19	73.8	73.8	29.435	271	0	323.31	434780000	684240000	335380000	511590000	100940000	120120000	142560000	330750000	131830000	240100000	167340000	137320000	22096000	144470000	176910000	142180000	19609000	103430000	101310000	56271000	127160000	99332000	44812000	71200000	296880000	50097000	165910000	220650000	110740000	188570000	192530000	108060000
CBW16349	Chromosome:286368-287021	en|CBW16349|Chromosome:286368-287021	hypothetical ABC transporter permease protein	3	3	3		1	3	3	3	18	18	23.249	217	0	80.665	19383000	55924000	14102000	34351000	10608000	5928900	13310000	57781000	22752000	50329000	33245000	16819000	399110	9360400	7109800	4625700	0	2855100	883870	847180	0	0	0	0	43109000	5156800	35246000	18464000	8749200	11637000	18562000	11594000
CBW16350	Chromosome:287014-288045	en|CBW16350|Chromosome:287014-288045	hypothetical ABC transporter ATP-binding protein	20	20	20		1	20	20	20	63.3	63.3	37.661	343	0	323.31	48887000	98030000	29310000	54389000	42242000	20177000	16704000	68075000	20326000	67289000	36425000	28592000	1859900	22884000	15896000	12209000	3801500	15556000	16389000	16231000	7352300	9410300	3900400	9858800	47771000	8423200	46673000	46960000	25273000	24299000	37787000	17025000
CBW16351	Chromosome:288235-288801	en|CBW16351|Chromosome:288235-288801	conserved hypothetical protein	7	7	7		1	7	7	7	57.4	57.4	20.92	188	0	229.61	12195000	17646000	16603000	14269000	45844000	35454000	45188000	143930000	32122000	108290000	71174000	43236000	5447900	34687000	44885000	30436000	19429000	89133000	45042000	44794000	112570000	51686000	29215000	56777000	69610000	13212000	83607000	72069000	31300000	38117000	68673000	43180000
CBW16352	Chromosome:295060-295863	en|CBW16352|Chromosome:295060-295863	hypothetical oxidoreductase	9	9	9		1	9	9	9	56.2	56.2	29.18	267	0	195.25	4829200	0	2641100	5358700	21376000	7895700	15978000	47343000	13817000	31536000	21651000	15269000	1278700	15617000	22806000	13922000	5383900	26741000	24155000	21334000	39903000	29657000	15374000	27349000	23973000	4186500	31901000	23594000	6712800	9474400	8837600	16723000
CBW16353	Chromosome:295884-296798	en|CBW16353|Chromosome:295884-296798	hypothetical transcriptional regulator	5	5	5		1	5	5	5	17.8	17.8	33.899	304	0	24.408	1063300	1855500	655040	2362700	1909200	1021200	1193000	1482900	2236100	2210800	2540000	2249200	0	1674300	3705900	2491800	466200	959410	2557400	2882100	5628600	6379600	3106500	4147500	3061800	392500	5103800	2416700	1559900	3194200	1819600	2454000
CBW16355	Chromosome:298231-299010	en|CBW16355|Chromosome:298231-299010	hypothetical protein	5	5	5		1	5	5	5	15.8	15.8	29.065	259	0	21.485	12695000	2871300	1740400	3390300	9911200	4892100	5901700	20422000	5275600	13932000	7764400	4039400	672180	5891700	7420900	4301100	2308400	9378700	6644900	7303200	11845000	13790000	7482000	9421500	8839500	2732000	13463000	11605000	3471200	5088300	7793200	5684300
CBW16356	Chromosome:299088-299858	en|CBW16356|Chromosome:299088-299858	hypothetical methyltransferase	5	5	5		1	5	5	5	24.2	24.2	28.388	256	0	17.112	885130	3432100	1488000	1426000	0	0	0	0	49216	0	0	0	0	0	0	0	0	0	0	0	4052900	4343900	1596100	2430100	0	0	0	201060	0	0	0	2730500
CBW16357	Chromosome:299914-301281	en|CBW16357|Chromosome:299914-301281	membrane-bound lytic murein transglycosylase d precursor	5	5	5		1	5	5	5	12.5	12.5	50.087	455	0	8.2751	0	0	0	0	0	548920	293120	3917300	280840	5778200	1334500	274380	0	0	0	0	0	0	0	0	0	0	0	0	1019900	283670	2989900	2522600	332110	1519500	4894800	644380
CBW16358	Chromosome:301353-302108	en|CBW16358|Chromosome:301353-302108	probable hydroxyacylglutathione hydrolase	9	9	9		1	9	9	9	49.4	49.4	28.633	251	0	88.254	2208700	2548600	1989900	3405500	7686600	3414700	3461900	6289500	3178600	2573000	9958400	4786700	335780	7401500	7210000	5504900	2794900	7777900	5759700	7777000	18198000	19342000	10631000	12732000	13728000	2141700	12916000	12103000	4380600	5117000	729470	4608800
CBW16359	Chromosome:302143-302865	en|CBW16359|Chromosome:302143-302865	conserved hypothetical protein	6	6	6		1	6	6	6	29.6	29.6	27.314	240	0	14.937	0	1791300	506850	0	2740800	0	196870	0	0	0	0	0	0	0	389010	0	0	0	0	394920	16365000	12574000	3440500	6377300	435380	0	1152200	0	0	0	0	362920
CBW16360	Chromosome:302862-303329	en|CBW16360|Chromosome:302862-303329	ribonuclease H	3	3	3		1	3	3	3	14.8	14.8	17.51	155	0	9.6838	0	3580200	1383500	1185600	4718200	1246100	1331900	24507000	1312300	14979000	4929500	0	0	888140	2310000	7024900	0	4678700	3589400	2559200	8011000	4675600	1760900	2399900	4382200	914050	1874200	5049400	0	1519300	5322200	4160300
CBW16361	Chromosome:303393-304124	en|CBW16361|Chromosome:303393-304124	DNA polymerase III epsilon subunit	9	9	9		1	9	9	9	36.2	36.2	27.225	243	0	81.443	283160	3440200	1115400	481690	4267000	4173200	3750600	27867000	3391400	14173000	15240000	8168900	758960	2675600	5265100	1415000	1620400	4608700	656700	5145100	1950200	400600	693500	1453700	6782200	2688200	15828000	15473000	3642500	398480	9813900	5416000
CBW16364	Chromosome:306714-308597	en|CBW16364|Chromosome:306714-308597	conserved hypothetical protein (SPI-6 associated)	3	3	3		1	3	3	3	8	8	70.502	627	1	-2	173660	436910	0	0	0	0	0	0	0	0	0	0	0	0	0	0	0	0	352320	0	597470	0	0	0	0	0	0	0	0	0	0	0
CBW16368	Chromosome:311185-313824	en|CBW16368|Chromosome:311185-313824	conserved hypothetical protein (SPI-6 associated)	4	4	4		1	4	4	4	6	6	96.098	879	1	-2	223480	0	0	0	0	0	0	0	0	0	0	0	0	0	120570	0	0	0	0	0	0	0	0	0	0	0	0	0	83703	72919	0	0
CBW16388	Chromosome:336117-336380	en|CBW16388|Chromosome:336117-336380	conserved hypothetical protein (SPI-6 associated)	1	1	1		1	1	1	1	25.3	25.3	10.491	87	0	13.417	2393400	6868500	4690900	0	0	3010100	0	5933000	0	3266100	4174200	0	1365000	3430200	0	0	0	4858900	0	2859300	6000700	0	0	3329000	2993100	1702100	0	0	3039200	2470100	4658400	0
CBW16397	Chromosome:342307-343020	en|CBW16397|Chromosome:342307-343020	salmonella atypical fimbria chaperone	1	1	1		1	1	1	1	5.9	5.9	25.655	237	0.0034072	2.0396	0	0	0	372670	0	0	0	0	0	0	0	0	0	0	0	0	0	0	0	0	0	0	0	0	0	0	0	0	0	0	0	0
CBW16400	Chromosome:346452-347273	en|CBW16400|Chromosome:346452-347273	conserved hypothetical protein	1	1	1		1	1	1	1	5.5	5.5	31.921	273	0.00034941	2.8457	0	0	0	0	0	0	0	0	0	0	0	0	0	0	0	0	0	0	0	0	1549500	0	0	0	0	0	0	0	0	0	0	0
CBW16401	Chromosome:348088-349035	en|CBW16401|Chromosome:348088-349035	LysR-family transcriptional regulator (SPI-6 associated)	9	9	9		1	9	9	9	40.6	40.6	36.323	315	0	24.026	0	0	0	0	0	0	0	0	0	0	0	0	0	0	0	0	987190	368290	3043500	3441300	3386900	3646800	1275800	2483600	0	0	0	0	0	0	0	0
CBW16403	Chromosome:349371-350090	en|CBW16403|Chromosome:349371-350090	possible outer membrane adhesin	7	7	7		1	7	7	7	53.1	53.1	25.708	239	0	50.073	0	0	0	0	1786600	1296400	424390	0	0	384090	0	0	0	0	0	0	740850	0	1159300	1030100	14164000	12713000	7186900	11127000	0	253490	0	752560	0	0	0	0
CBW16404	Chromosome:350421-350828	en|CBW16404|Chromosome:350421-350828	probable secreted protein (SPI-6 associated)	3	3	3		1	3	3	3	27.4	27.4	15.139	135	0	13.702	315820	0	0	600870	0	0	0	0	0	0	0	364270	0	0	0	0	0	0	1064200	341660	0	0	0	0	0	0	0	94418	65806	0	0	0
CBW16405	Chromosome:351199-351966	en|CBW16405|Chromosome:351199-351966	possible hydrolase	12	12	12		1	12	12	12	54.5	54.5	29.063	255	0	123.88	1653300	3641100	1472300	4816400	10169000	6254200	7038500	21379000	4417600	9223100	8119500	2182300	177360	5458100	8056400	12455000	1463800	14125000	11952000	6826700	59913000	37506000	15716000	33246000	7202500	933950	7038800	12952000	1779000	3121700	1313200	6227500
CBW16406	Chromosome:352075-354519	en|CBW16406|Chromosome:352075-354519	possible acyl-CoA dehydrogenase	29	29	29		1	29	29	29	50.2	50.2	89.215	814	0	269.65	503190	681150	303500	915690	2020200	2130200	2444000	4103800	206450	198710	60168	557750	2760900	33243000	23986000	21321000	908330	2851300	2873100	3190100	4206500	6395200	3410200	3165700	696810	310640	1591300	1303000	269450	444670	62241	515670
CBW16407	Chromosome:354759-355337	en|CBW16407|Chromosome:354759-355337	Phosphoheptose isomerase	11	11	11		1	11	11	11	54.7	54.7	20.896	192	0	202.23	47374000	47560000	36051000	63862000	122830000	64536000	76647000	123880000	79463000	110040000	81219000	64522000	11486000	69867000	71647000	41315000	22578000	120160000	143720000	60827000	173060000	133900000	75468000	92331000	118930000	15030000	63790000	85729000	47327000	78676000	57094000	85436000
CBW16408	Chromosome:355550-356317	en|CBW16408|Chromosome:355550-356317	conserved hypothetical protein	3	3	3		1	3	3	3	12.9	12.9	28.669	255	0	6.6641	853750	0	679500	820900	2890100	0	1163600	0	847700	0	0	809140	0	1274800	1731500	0	0	2006400	0	0	3665200	4259800	0	1852400	1089100	0	1474300	1987400	0	936400	2199800	1181400
CBW16409	Chromosome:356288-357028	en|CBW16409|Chromosome:356288-357028	hypothetical exported protein	5	5	5		1	5	5	5	36.6	36.6	28.038	246	0	24.232	0	0	0	0	6787700	1643600	4292400	4904800	1686700	3357000	6794500	4396600	0	0	0	0	0	0	0	0	0	0	0	0	0	0	0	2548800	3186900	4279400	3602100	1472400
CBW16410	Chromosome:357278-358333	en|CBW16410|Chromosome:357278-358333	DNA polymerase IV	1	1	1		1	1	1	1	3.4	3.4	39.657	351	0	3.767	0	0	0	0	0	0	0	0	0	1140100	0	0	0	364390	721300	0	191470	1263500	0	523130	0	0	0	0	647290	0	589220	662360	0	0	0	274450
CBW16413	Chromosome:360451-361908	en|CBW16413|Chromosome:360451-361908	aminoacyl-histidine dipeptidase precursor	16	16	16		1	16	16	16	41.4	41.4	52.436	485	0	323.31	105770000	174490000	85331000	106010000	158060000	133120000	110160000	430880000	123220000	341030000	254590000	103570000	21393000	188240000	196770000	209700000	61348000	264460000	250990000	227340000	306050000	251580000	89136000	142700000	256810000	32801000	273390000	225480000	124220000	267210000	269560000	165240000
CBW16414	Chromosome:362157-362615	en|CBW16414|Chromosome:362157-362615	xanthine-guanine phosphoribosyltransferase	9	9	9		1	9	9	9	68.4	68.4	16.969	152	0	262.34	140090000	245510000	115160000	125730000	529690000	401960000	363980000	1089700000	334470000	1210000000	736890000	377260000	84245000	407050000	428250000	474730000	133960000	573820000	344950000	348950000	370050000	324220000	168420000	166150000	546870000	119510000	752620000	579070000	371950000	496240000	687070000	488770000
CBW16415	Chromosome:362704-363948	en|CBW16415|Chromosome:362704-363948	conserved hypothetical protein	23	23	23		1	23	23	23	61.8	61.8	47.159	414	0	322.19	7073000	14007000	5873300	8197800	29442000	16169000	19153000	68877000	11166000	47546000	36853000	19016000	2193900	26355000	32776000	27389000	8841600	50430000	34474000	35710000	64003000	47399000	18525000	32675000	39049000	6228800	47479000	43842000	15433000	24778000	43100000	19769000
CBW16416	Chromosome:364006-364407	en|CBW16416|Chromosome:364006-364407	curlin genes transcriptional activator	10	10	10		1	10	10	10	63.2	63.2	15.797	133	0	68.591	49607000	61722000	47005000	86151000	52295000	58179000	57910000	121100000	59521000	134520000	105230000	75198000	17170000	122110000	130940000	153710000	32688000	220180000	165680000	118050000	259620000	172210000	102870000	152830000	148100000	20015000	91076000	107320000	42063000	61773000	90356000	68332000
CBW16418	Chromosome:365793-366896	en|CBW16418|Chromosome:365793-366896	glutamate 5-kinase	22	22	22		1	22	22	22	74.4	74.4	39.14	367	0	323.31	17899000	19802000	14151000	13286000	10794000	11455000	18504000	66086000	18392000	39577000	34043000	22363000	1619900	20750000	21210000	17992000	7529600	21595000	22599000	11460000	9665300	7798000	5731200	6314300	41974000	5866700	31506000	34689000	31699000	45419000	34429000	27020000
CBW16419	Chromosome:366908-368158	en|CBW16419|Chromosome:366908-368158	gamma-glutamyl phosphate reductase	16	16	16		1	16	16	16	41.6	41.6	44.665	416	0	85.772	16057000	21694000	12761000	20943000	24398000	12116000	16159000	61814000	17527000	45248000	30567000	19841000	2846200	13103000	25487000	27840000	5879500	34200000	23286000	17090000	37789000	20793000	11161000	23184000	35852000	5358500	25134000	33841000	14420000	26026000	29449000	18826000
CBW16422	Chromosome:370217-370540	en|CBW16422|Chromosome:370217-370540	conserved hypothetical protein	6	6	6		1	6	6	6	72.9	72.9	11.858	107	0	46.856	0	0	0	2467200	4148800	0	0	0	0	0	0	0	4236600	48019000	73298000	108540000	5743100	32793000	29215000	27264000	44221000	33449000	17077000	31821000	4699200	0	6613400	0	19545000	37142000	37527000	34585000
CBW16428	Chromosome:376141-377106	en|CBW16428|Chromosome:376141-377106	hypothetical lysR family transcriptional regulator	1	1	1		1	1	1	1	4.4	4.4	35.893	321	0	3.3865	0	0	0	405350	0	0	0	0	0	0	0	0	0	0	0	0	0	0	0	0	839880	0	0	0	0	0	0	0	0	0	0	0
CBW16431	Chromosome:378459-379217	en|CBW16431|Chromosome:378459-379217	fimbrial chaperone protein	2	2	2		1	2	2	2	7.1	7.1	28.564	252	0.00035051	2.9168	0	301770	0	0	0	0	0	784800	0	1043000	1008800	459120	0	0	0	0	0	0	486660	658030	0	1904200	342910	473730	391030	0	532430	0	0	0	0	350330
CBW16439	Chromosome:388268-389011	en|CBW16439|Chromosome:388268-389011	possible transmembrane regulator	3	3	3		1	3	3	3	12.6	12.6	28.032	247	0	5.268	0	765310	0	0	0	296000	0	852780	314680	1493900	774830	602280	118200	541670	0	0	202450	601210	0	273070	911690	1158800	0	0	363550	0	1015400	0	318370	282700	1157400	0
CBW16440	Chromosome:388984-389472	en|CBW16440|Chromosome:388984-389472	hypothetical protein	5	5	5		1	5	5	5	34.6	34.6	18.488	162	0	3.5116	3458700	0	0	0	0	0	1415800	3097600	0	4050100	2039500	0	0	0	2786700	0	0	0	0	884620	2593900	0	0	0	0	0	3551600	3267800	0	0	0	1654300
CBW16444	Chromosome:391476-391835	en|CBW16444|Chromosome:391476-391835	probable lipoprotein	2	2	2		1	2	2	2	20.2	20.2	12.634	119	0	14.707	1649800	1023500	1073100	0	0	0	1737000	0	1642000	3348700	2705900	1861800	0	2167400	2303800	2386000	0	0	1166400	830540	0	806640	0	761810	3080500	396720	2168400	0	2047100	0	0	1740900
CBW16452	Chromosome:402817-404775	en|CBW16452|Chromosome:402817-404775	type III restriction-modification system enzyme (StyLTI) modification methylase	23	23	23		1	23	23	23	43.1	43.1	73.336	652	0	298.46	5997600	7569200	3843200	5786700	21724000	8200200	14585000	74134000	16406000	50296000	26378000	12225000	770220	18111000	20075000	16264000	6133100	27875000	26651000	22473000	25741000	16623000	4809700	20914000	46751000	5815000	37357000	48197000	15690000	23640000	22352000	16273000
CBW16453	Chromosome:404782-407757	en|CBW16453|Chromosome:404782-407757	type III restriction-modification system enzyme (StyLTI) (ec 3.1.21.5)	36	36	36		1	36	36	36	47.8	47.8	113.52	991	0	323.31	2625600	4348000	1341400	1944000	5365200	2441300	3357900	14673000	3825000	12836000	7985900	5451600	381750	4582000	6186200	2124900	1550600	8060400	4783300	5209700	5871300	3439200	1748400	4150200	8342500	1740100	10161000	11761000	3966600	5122800	7144300	5803300
CBW16454	Chromosome:408034-408135	en|CBW16454|Chromosome:408034-408135	hypothetical protein	1	1	1		1	1	1	1	57.6	57.6	3.8141	33	0	7.9584	0	0	0	0	4702200	3884400	0	0	0	0	231150	0	0	0	736740	0	0	0	610090	0	17293000	9768600	25045000	23671000	0	0	0	0	0	0	0	0
CBW16455	Chromosome:408252-409655	en|CBW16455|Chromosome:408252-409655	probable terminal oxidase subunit I	2	2	2		1	2	2	2	10.5	10.5	52.287	467	0	23.299	1222100	0	924400	891180	4754800	4202000	2810400	11294000	0	0	0	1847400	190570	757470	657750	0	0	0	0	0	3488600	5349600	6520700	2319900	0	1191900	2423900	4176300	911210	0	0	0
CBW16461	Chromosome:415162-415437	en|CBW16461|Chromosome:415162-415437	probable secreted protein	7	7	7		1	7	7	7	59.3	59.3	9.9193	91	0	158.01	27467000	54102000	28394000	31503000	108950000	119380000	76141000	108760000	25002000	57166000	43643000	15066000	2711800	27291000	36231000	25457000	4351100	26895000	38821000	15365000	399950000	280910000	170710000	212010000	21100000	2886900	28887000	24671000	11640000	25830000	42210000	39107000
CBW16462	Chromosome:415573-417198	en|CBW16462|Chromosome:415573-417198	propionate catabolism operon regulatory protein	4	4	4		1	4	4	4	10	10	60.338	541	0	3.5463	0	0	0	0	0	0	0	0	0	0	0	0	0	313760	411450	949580	0	263160	210010	146560	0	0	0	0	0	0	0	0	0	0	0	0
CBW16463	Chromosome:417463-418350	en|CBW16463|Chromosome:417463-418350	carboxyvinyl-carboxyphosphonate phosphorylmutase	12	12	12		1	12	12	12	62.4	62.4	31.999	295	0	323.31	993080	4674000	244220	3425100	62394000	44796000	21237000	46914000	7956300	23455000	10564000	4012700	284870	5259900	6851200	2682500	1184100	3432600	3568500	2663400	154340000	152620000	100870000	149310000	14275000	1057900	15968000	9137900	6308400	4585100	11359000	3449600
CBW16464	Chromosome:418473-419642	en|CBW16464|Chromosome:418473-419642	methylcitrate synthase	17	17	17		1	17	17	17	59.4	59.4	43.173	389	0	262.46	356830	0	222560	694340	28892000	13342000	10728000	43016000	1056200	12524000	1157700	3022600	70949	640500	1377600	0	261490	1098000	1924000	428740	85331000	61100000	22440000	47313000	2583500	736380	3884900	5098400	481260	1069000	2540000	1210200
CBW16465	Chromosome:419682-421133	en|CBW16465|Chromosome:419682-421133	PrpD protein	19	19	19		1	19	19	19	57.8	57.8	53.786	483	0	308.26	0	0	0	0	7704900	10438000	3716200	11567000	336030	1257600	0	446880	0	627250	349570	537640	281190	10133000	0	1115900	37360000	35095000	15216000	29437000	626790	124530	1972500	533870	0	0	0	125460
CBW16466	Chromosome:421174-423060	en|CBW16466|Chromosome:421174-423060	PrpE protein	13	13	13		1	13	13	13	26.3	26.3	69.333	628	0	25.205	0	718910	0	0	2390200	899330	696860	3276200	0	3127900	413880	0	0	238990	510980	514430	112480	510630	184160	376070	13315000	6822500	2373700	6718900	304810	54602	268050	511180	0	198190	0	0
CBW16467	Chromosome:423164-424138	en|CBW16467|Chromosome:423164-424138	delta-aminolevulinic acid dehydratase	15	15	15		1	15	15	15	57.7	57.7	35.547	324	0	233.94	28741000	38174000	19303000	33221000	47672000	32133000	33259000	110070000	28287000	102090000	62186000	30882000	5698200	34203000	53168000	42711000	11889000	63084000	51087000	37719000	67347000	60491000	19393000	42477000	59748000	9225300	57605000	66636000	32241000	56269000	67486000	41863000
CBW16470	Chromosome:428341-429471	en|CBW16470|Chromosome:428341-429471	penicillin-binding protein AmpH	11	11	11		1	11	11	11	42	42	40.782	376	0	194	4532700	6970900	3457700	4879600	7190700	801820	11715000	34347000	8366300	29470000	14506000	12320000	772500	4200800	10273000	6734900	2780700	6546200	5677500	8378200	0	0	0	0	15699000	2342000	19695000	12917000	1103400	8741700	12474000	9551200
CBW16471	Chromosome:429947-431065	en|CBW16471|Chromosome:429947-431065	probable ABC-transporter inner membrane protein SbmA	3	3	3		1	3	3	3	11	11	42.614	372	0	5.614	0	0	0	0	0	0	283370	1318500	510480	0	0	0	0	0	0	0	0	0	0	0	0	0	0	0	0	0	0	0	0	0	792670	0
CBW16472	Chromosome:431080-432174	en|CBW16472|Chromosome:431080-432174	hypothetical lipoprotein	4	4	4		1	4	4	4	11	11	40.255	364	0	5.97	0	0	0	0	0	345860	0	2801600	0	726020	0	0	242580	125410	502940	167720	94710	0	0	0	0	0	0	0	350820	0	605540	842300	0	0	430460	0
CBW16475	Chromosome:433029-434123	en|CBW16475|Chromosome:433029-434123	D-alanine\x3aD-alanine ligase A	18	18	18		1	18	18	18	73.1	73.1	39.356	364	0	257.98	29120000	43482000	21186000	35080000	38956000	20518000	31907000	89072000	32793000	94543000	58813000	36897000	5876600	50186000	57060000	50673000	15746000	88760000	71994000	55122000	88268000	59545000	20216000	54493000	73798000	10892000	69873000	73023000	45811000	62082000	74604000	48967000
CBW16478	Chromosome:436585-436851	en|CBW16478|Chromosome:436585-436851	conserved hypothetical protein	6	6	6		1	6	6	6	77.3	77.3	10.113	88	0	94.891	42885000	36949000	26388000	40987000	157180000	40403000	26215000	65170000	25322000	57400000	24681000	25500000	7819600	46515000	65042000	34008000	23601000	112150000	79503000	57163000	410360000	415100000	244190000	288580000	24985000	7604500	39892000	52175000	22630000	14838000	39401000	14281000
CBW16479	Chromosome:437203-437523	en|CBW16479|Chromosome:437203-437523	phosphate starvation-inducible protein PsiF	2	2	2		1	2	2	2	15.1	15.1	11.609	106	0.0020711	2.3903	0	0	0	0	0	1462500	0	0	0	0	0	0	0	0	0	0	0	0	0	0	0	0	188650	0	0	0	0	0	0	0	0	0
CBW16481	Chromosome:438742-439551	en|CBW16481|Chromosome:438742-439551	pyrroline-5-carboxylate reductase	8	8	8		1	8	8	8	52.8	52.8	28.061	269	0	289.47	62283000	81601000	47999000	82102000	128200000	64498000	100970000	249670000	62664000	155100000	122310000	91928000	8554800	135050000	142930000	39498000	46537000	170240000	145520000	100970000	350750000	240710000	127820000	229340000	140670000	32478000	161060000	204140000	67851000	94347000	126040000	101430000
CBW16482	Chromosome:439691-440146	en|CBW16482|Chromosome:439691-440146	conserved hypothetical protein	5	5	5		1	5	5	5	39.7	39.7	16.945	151	0	10.864	285320	3204500	0	0	1417700	0	7234800	4731700	907190	4325500	3241700	1063600	0	3972800	505660	337100	0	0	0	0	0	6130100	63420	73943	9644500	0	1633300	757780	297590	8349300	1072400	689150
CBW16483	Chromosome:440331-440876	en|CBW16483|Chromosome:440331-440876	shikimate kinase II	7	7	7		1	7	7	7	55.8	55.8	19.803	181	0	105.2	17218000	24141000	10678000	14414000	12900000	0	9955000	20755000	7325300	24750000	21864000	9439700	0	4152800	13543000	2203500	1933300	14631000	8037100	6081200	5688300	3760700	2461800	5947400	18394000	2603500	18568000	20875000	5363600	7602900	17064000	10772000
CBW16484	Chromosome:440903-441094	en|CBW16484|Chromosome:440903-441094	conserved hypothetical protein	4	4	4		1	4	4	4	84.1	84.1	7.2269	63	0	20.925	0	6628700	3608700	11099000	130190000	62936000	49435000	276540000	27417000	94135000	57372000	18182000	0	29814000	32530000	38695000	6057800	23315000	17638000	12412000	269620000	190290000	89597000	185560000	65540000	0	80148000	95614000	10585000	23587000	41501000	34422000
CBW16485	Chromosome:441345-442022	en|CBW16485|Chromosome:441345-442022	AroM protein	4	4	4		1	4	4	4	27.1	27.1	24.601	225	0	60.783	959140	611090	0	1488100	2712000	0	1157900	7354100	1070200	4274900	1981000	551410	221370	5092100	4551800	1664400	1363100	4176900	3586500	2295500	11675000	15462000	10869000	17978000	1973200	759240	4050000	2079500	1147600	0	756700	1258700
CBW16486	Chromosome:442093-442377	en|CBW16486|Chromosome:442093-442377	conserved hypothetical protein	3	3	3		1	3	3	3	34	34	10.158	94	0	9.5808	914580	5489900	4218800	2480200	0	772080	0	52280000	381060	0	11660000	283440	0	15536000	11539000	24073000	6967100	1522500	3052600	1058300	80480000	83657000	2491100	38965000	14766000	2279200	1041000	9795800	13352000	4765700	21296000	1251600
CBW16487	Chromosome:442415-443326	en|CBW16487|Chromosome:442415-443326	recombination associated protein RdgC	13	13	13		1	13	13	13	44.9	44.9	33.976	303	0	199.38	16654000	27577000	14924000	23612000	58100000	46245000	60281000	170090000	53072000	138640000	93698000	54545000	6841700	52508000	60372000	60413000	13967000	71282000	60558000	44509000	63696000	49338000	27403000	36798000	128030000	15991000	83641000	105890000	46273000	79420000	89643000	47929000
CBW16488	Chromosome:443452-444360	en|CBW16488|Chromosome:443452-444360	hypothetical ROK-family protein	7	7	7		1	7	7	7	38.1	38.1	32.279	302	0	83.373	2868600	4668300	3730500	2611600	5241900	3602400	4326600	8877500	2998300	7145400	3802900	2419000	291530	4296600	5548700	4792700	2393700	9201800	11212000	7442100	25582000	16909000	7172200	12357000	8248200	1145000	6123700	6983800	5743000	4907200	6959800	4877700
CBW16490	Chromosome:445727-448867	en|CBW16490|Chromosome:445727-448867	exonuclease SbcC	25	25	25		1	25	25	25	32.9	32.9	117.82	1046	0	262.96	546090	2400900	233280	1569000	86862	818930	916490	4918900	2315200	7417900	3997900	1824900	0	2055600	1971700	1102900	549590	2502000	1354500	1612100	425110	2211900	240990	278910	6148400	439080	4477400	4432300	1591100	2528700	1984100	2190300
CBW16491	Chromosome:448864-450066	en|CBW16491|Chromosome:448864-450066	exonuclease SbcD	8	8	8		1	8	8	8	42.2	42.2	44.831	400	0	93.361	0	1304300	0	0	2215400	0	1914000	8353200	2121600	11187000	3935700	1508700	159340	308900	1561500	426920	816900	1053200	1748100	824640	0	0	0	0	4704700	1065800	10188000	6481800	3170100	6953300	2498900	3182400
CBW16492	Chromosome:450281-450970	en|CBW16492|Chromosome:450281-450970	phosphate regulon transcriptional regulatory protein PhoB	8	8	8		1	8	8	8	56.8	56.8	26.403	229	0	145.99	0	5821300	5202700	9638900	13166000	422460	4263800	32586000	5542300	22761000	18253000	4245700	577560	8028800	8783300	13769000	3975200	25305000	5544300	1757100	7516100	19728000	7187400	8169800	4590700	2178800	22094000	9411900	0	2144900	11420000	1168600
CBW16493	Chromosome:451040-452335	en|CBW16493|Chromosome:451040-452335	phosphate regulon sensor protein PhoR	7	7	7		1	7	7	7	21.3	21.3	49.455	431	0	6.2177	316960	564520	234770	303120	400410	0	579590	3139000	414200	1530100	1204100	1021500	0	3294400	2334900	794510	0	541620	470230	0	0	0	0	0	0	0	1263700	0	422040	638300	943310	502050
CBW16495	Chromosome:454138-455508	en|CBW16495|Chromosome:454138-455508	proline-specific permease ProY	1	1	1		1	1	1	1	4.6	4.6	50.047	456	0	35.405	0	0	0	0	0	0	851620	1347500	0	2210100	0	0	0	0	0	0	0	0	0	0	0	0	0	0	0	0	0	2230300	0	0	0	762040
CBW16496	Chromosome:455670-457487	en|CBW16496|Chromosome:455670-457487	maltodextrin glucosidase	6	6	6		1	6	6	6	13.4	13.4	69.055	605	0.0074324	1.7072	0	0	0	0	0	98287	0	0	0	212820	0	0	0	0	1179200	0	22971	1615000	0	0	158960	0	551380	846520	0	0	221740	94033	0	0	281830	0
CBW16497	Chromosome:457559-458161	en|CBW16497|Chromosome:457559-458161	alkyl hydroperoxide reductase	14	14	14		1	14	14	14	62	62	22.317	200	0	323.31	172140000	225050000	140940000	206580000	384260000	337300000	286290000	788380000	239360000	678930000	361660000	305100000	53707000	342350000	416050000	422080000	123970000	472470000	415810000	289840000	621650000	444080000	261560000	381210000	468340000	101580000	410910000	502280000	306650000	384510000	494870000	348160000
CBW16498	Chromosome:458371-458952	en|CBW16498|Chromosome:458371-458952	conserved hypothetical protein	3	3	3		1	3	3	3	18.1	18.1	22.917	193	0	4.0435	0	0	0	0	0	0	0	5069600	0	1300200	0	0	0	0	0	0	0	0	0	0	0	0	0	0	0	0	811980	0	0	0	0	0
CBW16499	Chromosome:459046-460110	en|CBW16499|Chromosome:459046-460110	S-adenosylmethionine\x3atRNA ribosyltransferase-isomerase	16	16	16		1	16	16	16	84.7	84.7	39.255	354	0	323.31	12837000	10815000	7402000	8529200	57683000	55855000	66906000	215880000	69953000	185080000	107830000	67712000	2551400	51552000	43853000	37246000	13856000	41700000	40500000	30258000	15932000	19335000	6619300	13577000	108330000	23297000	98920000	98109000	58282000	77720000	100750000	67507000
CBW16500	Chromosome:460307-461434	en|CBW16500|Chromosome:460307-461434	queuine tRNA-ribosyltransferase\x3b tRNA-guanine transglycosylase	20	20	20		1	20	20	20	54.4	54.4	42.521	375	0	323.31	4150900	8402500	2891900	5626700	66977000	48613000	47608000	149840000	41486000	116250000	64640000	43090000	927860	24219000	19846000	14991000	4384500	18910000	27774000	11169000	6588700	6546400	8281500	7181700	69249000	13192000	79596000	69773000	46653000	60984000	54377000	55178000
CBW16501	Chromosome:461457-461789	en|CBW16501|Chromosome:461457-461789	hypothetical membrane protein	6	6	6		1	6	6	6	46.4	46.4	11.844	110	0	32.913	375990000	350840000	157850000	239390000	378000000	46578000	460570000	1691100000	321380000	1664000000	1121200000	333190000	2890100	394120000	458690000	922440000	0	277070000	150740000	103940000	190740000	80487000	60760000	57779000	684550000	13569000	955510000	710110000	41855000	453170000	1042500000	584720000
CBW16502	Chromosome:461817-463664	en|CBW16502|Chromosome:461817-463664	protein-export membrane protein SecD	34	34	34		1	34	34	34	57.6	57.6	66.604	615	0	323.31	44565000	65805000	35142000	57144000	79404000	78006000	83139000	204410000	72182000	211610000	129610000	92579000	22806000	77659000	95246000	107290000	23956000	110470000	98883000	69579000	104320000	59249000	32599000	41944000	126910000	23249000	123800000	118760000	81335000	129000000	150120000	80888000
CBW16503	Chromosome:463675-464646	en|CBW16503|Chromosome:463675-464646	protein-export membrane protein SecF	8	8	8		1	8	8	8	29.1	29.1	35.376	323	0	189.19	3993800	11497000	2537900	8987600	10728000	7664100	32563000	63966000	30558000	46759000	37152000	24064000	791180	5995100	12966000	7317200	241050	6007200	3426300	4291100	1651200	809630	0	0	30208000	5177600	24330000	44675000	25441000	34611000	41540000	34004000
CBW16504	Chromosome:464794-465159	en|CBW16504|Chromosome:464794-465159	conserved hypothetical protein	3	3	3		1	3	3	3	45.5	45.5	13.049	121	0	6.7221	0	0	0	0	0	0	0	0	0	0	0	0	0	0	0	0	0	3035700	0	0	0	4263600	0	0	0	0	0	0	0	0	0	0
CBW16506	Chromosome:466047-466394	en|CBW16506|Chromosome:466047-466394	conserved hypothetical protein	4	4	4		1	4	4	4	42.6	42.6	13.307	115	0	14.552	0	4550000	5706000	3075600	2998400	5260500	0	7811300	3645600	14583000	9540100	8217400	0	4234200	0	3845300	0	6673200	11198000	5073400	8323100	7830100	2775000	4716200	6670400	0	0	9948700	0	17407000	16207000	12052000
CBW16507	Chromosome:467023-467886	en|CBW16507|Chromosome:467023-467886	nucleoside-specific channel-forming protein tsx precursor	15	15	15		1	15	15	15	74.2	74.2	32.778	287	0	236.12	6487600	9344100	4024000	9010400	25098000	20199000	34419000	125240000	43919000	107900000	83544000	23239000	12890000	196240000	230170000	187760000	31093000	139810000	120840000	101330000	89095000	76585000	20119000	41036000	67046000	8095500	84495000	64191000	82086000	113930000	154860000	99248000
CBW16508	Chromosome:468186-468725	en|CBW16508|Chromosome:468186-468725	hypothetical lipoprotein	4	4	4		1	4	4	4	24.6	24.6	19.522	179	0	5.9233	0	8029900	2836900	0	9812600	0	0	35920000	0	0	7943400	0	0	2699700	0	2821600	3121000	0	0	12347000	0	25645000	6933200	0	11650000	2156000	0	9383100	3123100	0	0	4880400
CBW16509	Chromosome:468877-469326	en|CBW16509|Chromosome:468877-469326	conserved hypothetical protein	7	7	7		1	7	7	7	43	43	17.198	149	0	85.267	29782000	45777000	24337000	34133000	52622000	45235000	43304000	213700000	48725000	158940000	77930000	41218000	5669000	61159000	63187000	81696000	17181000	103600000	109260000	60500000	138620000	88155000	41382000	78346000	61399000	10660000	59167000	65981000	39130000	74981000	79571000	46573000
CBW16510	Chromosome:469330-470433	en|CBW16510|Chromosome:469330-470433	riboflavin biosynthesis protein RibD	12	12	12		1	12	12	12	46.9	46.9	39.73	367	0	45.664	2749300	6330300	1633700	1224500	7022600	5747700	6429100	11994000	6217800	15784000	11085000	8838300	797700	7701000	10193000	11597000	3195700	15272000	15426000	11341000	12081000	12752000	6097100	8961200	14356000	1696300	9686400	9169600	9580000	13368000	15642000	2118900
CBW16511	Chromosome:470522-470992	en|CBW16511|Chromosome:470522-470992	6,7-dimethyl-8-ribityllumazine synthase (riboflavin synthase beta chain)	7	7	7		1	7	7	7	82.7	82.7	16.008	156	0	301.13	301470000	641910000	211090000	451550000	962880000	724940000	1049800000	1587100000	687490000	1372800000	897430000	1002300000	85579000	641370000	675760000	323130000	355290000	1082300000	1384500000	874840000	1319200000	1741100000	792530000	1059500000	1072900000	194580000	1019100000	1253700000	582800000	903210000	832500000	774270000
CBW16512	Chromosome:471013-471432	en|CBW16512|Chromosome:471013-471432	N utilization substance protein B	12	12	12		1	12	12	12	67.6	67.6	15.689	139	0	284.46	111490000	124820000	100160000	76900000	240000000	214620000	158640000	358230000	174250000	366610000	282660000	187010000	25197000	152300000	193400000	207690000	35693000	187750000	164940000	107870000	208890000	184450000	99677000	117740000	235730000	41559000	226030000	238300000	157050000	258950000	211200000	181260000
CBW16513	Chromosome:471511-472488	en|CBW16513|Chromosome:471511-472488	thiamine-monophosphate kinase	8	8	8		1	8	8	8	36.6	36.6	34.985	325	0	263.45	5942600	5002800	4327500	7178500	19088000	15484000	17284000	57353000	10784000	35314000	19849000	16000000	1653900	8792700	14739000	9782100	6421000	20003000	14602000	15572000	20745000	11178000	5647000	15781000	22887000	4749300	21884000	32706000	10368000	18128000	23765000	13838000
CBW16515	Chromosome:473085-474059	en|CBW16515|Chromosome:473085-474059	hypothetical oxidoreductase	22	22	22		1	22	22	22	85.8	85.8	36.161	324	0	274.48	0	1258800	0	744240	9244700	9849000	2007800	3926600	180270	1490800	0	0	895570	12685000	9959600	12492000	1647400	7897400	7289500	1041800	129460000	99549000	27716000	65715000	625140	334200	3023800	816620	378640	473300	1102800	948100
CBW16516	Chromosome:474116-475978	en|CBW16516|Chromosome:474116-475978	1-deoxyxylulose-5-phosphate synthase	20	20	20		1	20	20	20	44.7	44.7	67.467	620	0	323.31	8975600	18234000	7352300	15177000	36052000	22382000	29926000	81968000	25042000	70003000	46983000	25535000	1344900	17445000	31698000	14070000	8393800	40590000	39589000	29394000	39429000	23908000	12697000	25113000	40823000	7464000	54837000	47169000	20268000	29404000	49770000	36234000
CBW16517	Chromosome:476002-476901	en|CBW16517|Chromosome:476002-476901	geranyltranstransferase	10	10	10		1	10	10	10	50.8	50.8	31.986	299	0	206.73	7059500	13164000	5252400	7579100	19446000	22140000	26977000	45902000	15790000	36114000	19632000	12817000	625400	9042100	15587000	4479500	7187200	36915000	12237000	19056000	28553000	24277000	8559400	21150000	33316000	3000800	45821000	35009000	12432000	22433000	30922000	17570000
CBW16518	Chromosome:476902-477144	en|CBW16518|Chromosome:476902-477144	exodeoxyribonuclease small subunit	3	3	3		1	3	3	3	47.5	47.5	8.9317	80	0	246.24	34504000	74947000	39135000	50694000	114770000	48959000	71280000	290860000	54465000	224710000	138840000	94221000	7820300	77119000	92208000	3128000	27447000	124800000	101550000	82582000	116410000	66292000	53630000	71456000	86656000	23174000	111790000	152660000	67747000	122510000	106770000	90297000
CBW16519	Chromosome:477354-478802	en|CBW16519|Chromosome:477354-478802	thiamine biosynthesis protein ThiI	25	25	25		1	25	25	25	62.9	62.9	54.803	482	0	323.31	3391100	4013700	2212300	5503000	45318000	33558000	54656000	145510000	36198000	115530000	64044000	38250000	976570	23216000	30961000	17162000	5469300	25657000	24804000	15716000	3722200	4335700	1531100	3612800	77522000	11089000	58461000	70405000	38111000	56250000	50599000	47045000
CBW16524	Chromosome:482835-483554	en|CBW16524|Chromosome:482835-483554	probable regulator of 2-aminoethylphosphonate uptake and metabolism operon	5	5	5		1	5	5	5	32.2	32.2	27.481	239	0	19.003	0	0	0	0	1559700	0	0	1933000	0	1197700	0	2407200	0	757250	660110	0	751500	0	849350	505820	0	2286700	1019200	3419900	899710	335500	981990	1233900	926060	0	0	0
CBW16525	Chromosome:483694-484797	en|CBW16525|Chromosome:483694-484797	2-aminoethylphosphonate\x3apyruvate aminotransferase	1	1	1		1	1	1	1	5.4	5.4	40.248	367	0.00069638	2.7482	0	0	0	154860	0	0	0	0	0	0	0	0	0	0	0	0	0	0	0	0	0	0	0	0	0	0	0	0	0	0	0	0
CBW16526	Chromosome:484804-485616	en|CBW16526|Chromosome:484804-485616	phosphonoacetaldehyde phosphonohydrolase	1	1	1		1	1	1	1	7	7	28.705	270	0	11.664	0	0	0	89470	0	0	77638	0	0	0	0	0	0	0	0	0	0	0	0	0	0	0	0	0	0	0	0	147270	0	0	0	79553
CBW16527	Chromosome:485713-486303	en|CBW16527|Chromosome:485713-486303	4-methyl-5(b-hydroxyethyl)-thiazole monophosphate biosynthesis (ThiJ) protein	6	6	6		1	6	6	6	42.9	42.9	20.767	196	0	92.298	5624700	12180000	4918500	3114600	12396000	21573000	15275000	40821000	7631000	21952000	11696000	5295600	2661700	13950000	11547000	15511000	487990	24524000	42940000	21254000	86626000	71613000	3568500	27091000	31783000	252390	13572000	9441700	15471000	14667000	20965000	10930000
CBW16528	Chromosome:486266-487177	en|CBW16528|Chromosome:486266-487177	2-dehydropantoate 2-reductase	10	10	10		1	10	10	10	54.5	54.5	33.937	303	0	138.79	584270	1233600	558510	618250	2296900	2684100	1931700	13995000	1854800	3940300	2259700	2179100	236700	3271900	6079500	3341300	1396000	4784600	2665600	1583400	7731800	9140500	3490900	4994100	5902400	948290	16138000	4539500	4776500	874370	6987000	3957100
CBW16529	Chromosome:487285-487794	en|CBW16529|Chromosome:487285-487794	conserved hypothetical protein	11	11	11		1	11	11	11	64.5	64.5	19.021	169	0	323.31	90212000	148720000	65788000	106150000	118980000	94022000	110990000	190590000	86127000	280980000	182760000	152480000	17328000	182910000	94383000	61681000	77704000	115680000	146710000	65845000	163060000	209500000	40873000	33094000	203480000	44832000	91463000	67878000	167600000	220290000	223810000	178340000
CBW16530	Chromosome:487841-489205	en|CBW16530|Chromosome:487841-489205	hpothetical major facilitator family transport protein	3	3	3		1	3	3	3	7.7	7.7	48.656	454	0	3.9119	0	0	0	0	0	0	0	0	606730	0	0	0	0	312730	0	0	0	0	0	0	0	0	0	0	0	0	791760	0	438970	691620	0	778910
CBW16533	Chromosome:491475-492758	en|CBW16533|Chromosome:491475-492758	conserved hypothetical protein	3	3	3		1	3	3	3	5.6	5.6	48.929	427	0.0096667	1.4266	0	0	82927	0	0	0	0	0	0	0	0	0	0	0	0	0	0	0	0	200820	537580	408070	105060	360860	0	0	0	0	0	0	0	0
CBW16537	Chromosome:494675-496666	en|CBW16537|Chromosome:494675-496666	cytochrome o ubiquinol oxidase subunit I	7	7	7		1	7	7	7	13.4	13.4	74.281	663	0	75.765	4895400	5362600	4418100	6386000	33035000	26854000	42986000	185050000	48076000	128950000	71132000	63714000	1810600	59018000	100030000	59590000	13198000	62988000	37443000	33155000	43794000	15999000	6874000	35307000	83847000	16632000	73368000	119390000	17906000	44527000	64396000	33819000
CBW16538	Chromosome:496677-497633	en|CBW16538|Chromosome:496677-497633	cytochrome o ubiquinol oxidase subunit II	11	11	11		1	11	11	11	47.8	47.8	35.292	318	0	278.08	46182000	63380000	31033000	45535000	65931000	67465000	105460000	257220000	78920000	198110000	142370000	97611000	15372000	130920000	158710000	166080000	23716000	87537000	79125000	64470000	82655000	71794000	36423000	51416000	121000000	24737000	147920000	146540000	55012000	90361000	108500000	82230000
CBW16540	Chromosome:499605-500237	en|CBW16540|Chromosome:499605-500237	hypothetical lipoprotein	7	7	7		1	7	7	7	62.4	62.4	22.81	210	0	231.96	50579000	84322000	52030000	65342000	98296000	83929000	87513000	345720000	79894000	282210000	172420000	111140000	14207000	100890000	161460000	85230000	21695000	124140000	121550000	75176000	77783000	54636000	26687000	35919000	138500000	19232000	217210000	134980000	75750000	101060000	141490000	95784000
CBW16541	Chromosome:500487-500804	en|CBW16541|Chromosome:500487-500804	BolA protein	5	5	5		1	5	5	5	61.9	61.9	11.938	105	0	58.703	2808900	5220600	0	4018500	10601000	1155100	3236200	11289000	2480600	4985600	8249100	0	0	3532300	6219600	0	0	5356400	15223000	7074800	53949000	61817000	35083000	26625000	7805700	0	6798000	1440600	522040	4707200	11021000	2682300
CBW16542	Chromosome:501151-502449	en|CBW16542|Chromosome:501151-502449	trigger factor	39	39	39		1	39	39	39	69.7	69.7	48.066	432	0	323.31	384390000	588390000	342790000	397190000	714870000	659820000	607740000	1816100000	670330000	1515300000	1025700000	707780000	92398000	563990000	746460000	606890000	184500000	893840000	810260000	481850000	766760000	519130000	324030000	435600000	1106500000	182620000	1039300000	1161200000	715390000	1193900000	1228600000	792430000
CBW16543	Chromosome:502696-503319	en|CBW16543|Chromosome:502696-503319	ATP-dependent clp protease proteolytic subunit	8	8	8		1	8	8	8	43	43	23.176	207	0	323.31	96502000	156320000	69003000	141420000	361250000	207260000	291400000	798880000	263250000	497500000	416000000	212890000	21913000	169830000	360320000	59910000	87869000	439210000	325010000	438050000	508760000	428190000	309060000	398680000	348830000	87214000	454500000	533870000	162480000	249400000	405870000	366000000
CBW16544	Chromosome:503571-504842	en|CBW16544|Chromosome:503571-504842	ATP-dependent clp protease ATP-binding subunit ClpX	29	29	29		1	29	29	29	74.2	74.2	46.175	423	0	323.31	80172000	87857000	66059000	86054000	191290000	151450000	142110000	426000000	110340000	381120000	251070000	177580000	27369000	127170000	217310000	131960000	61094000	218700000	170060000	147710000	136610000	98626000	50462000	71117000	290710000	49517000	306590000	332410000	126150000	238350000	293210000	183540000
CBW16545	Chromosome:505028-507382	en|CBW16545|Chromosome:505028-507382	Lon protease	51	51	51		1	51	51	51	58.9	58.9	87.41	784	0	323.31	88608000	127100000	71032000	96180000	210430000	165060000	147070000	494170000	139210000	409390000	268750000	155170000	22112000	165480000	215750000	159840000	38917000	235350000	233810000	157370000	236140000	174960000	85386000	138970000	329340000	49769000	331010000	327710000	127680000	202530000	269840000	171920000
CBW16546	Chromosome:507591-507863	en|CBW16546|Chromosome:507591-507863	DNA-binding protein HU-beta	9	9	9		1	9	9	9	71.1	71.1	9.2395	90	0	212.82	1037600000	1455000000	915760000	2570900000	1640800000	1200200000	989730000	1684600000	504700000	1790700000	1147200000	1310200000	237790000	2176500000	1880800000	510330000	1068100000	1997400000	2554900000	1579100000	3105700000	3311800000	2323400000	2746900000	2966500000	408390000	1224700000	1653700000	1891100000	2657600000	1762100000	1069300000
CBW16547	Chromosome:508154-510025	en|CBW16547|Chromosome:508154-510025	peptidyl-prolyl cis-trans isomerase D	39	39	39		1	39	39	39	74.8	74.8	68.128	623	0	323.31	21697000	33635000	10159000	20502000	20094000	28947000	59289000	164950000	62529000	153250000	118250000	65178000	5371600	43830000	58453000	50219000	3763300	27656000	19736000	15136000	11951000	13172000	4453700	7254800	112520000	14963000	118480000	98855000	48306000	106570000	100110000	70187000
CBW16549	Chromosome:510653-511051	en|CBW16549|Chromosome:510653-511051	conserved hypothetical protein	3	3	3		1	3	3	3	33.3	33.3	15.093	132	0	54.186	0	0	348930	0	4308600	979260	0	5559700	0	0	1462500	0	0	3619700	4416500	0	1288800	732720	0	949680	30133000	27068000	8617900	18153000	0	0	1736700	0	0	0	0	0
CBW16550	Chromosome:511157-511852	en|CBW16550|Chromosome:511157-511852	conserved hypothetical protein	7	7	7		1	7	7	7	40.3	40.3	25.455	231	0	102.02	5771900	6858700	4414500	3387200	6624700	7290700	3797500	13960000	6270700	16840000	7906800	5581600	699520	9899300	4051300	698510	2715100	3486800	5879400	1775800	715440	7565400	3697200	2615900	10613000	3777700	10177000	12408000	6921100	9087400	3919600	2662400
CBW16551	Chromosome:511917-513617	en|CBW16551|Chromosome:511917-513617	hypothetical solute-binding protein	4	4	4		1	4	4	4	8.5	8.5	64.612	566	0	7.6082	0	0	341080	0	0	0	0	0	0	0	0	0	70645	350930	0	313610	78312	327080	360620	863290	0	365120	97821	652860	0	0	0	0	0	0	0	0
CBW16555	Chromosome:516253-518025	en|CBW16555|Chromosome:516253-518025	hypothetical ABC transporter ATP-binding membrane protein	9	9	9		1	9	9	9	19.5	19.5	66.164	590	0	33.013	0	271310	0	0	16389	100270	471270	760280	188970	321170	969230	371720	480860	206400	471760	0	0	72974	205800	0	0	0	0	144590	1605100	230530	1635500	1182600	0	91756	143810	0
CBW16556	Chromosome:518018-519799	en|CBW16556|Chromosome:518018-519799	hypothetical ABC transporter ATP-binding membrane protein	8	8	8		1	8	8	8	14.5	14.5	65.228	593	0	34.804	1423200	702080	959680	638290	580900	0	1395300	523190	786730	447630	3217200	1159300	579040	561350	1469900	1109000	112650	1411300	626000	297820	597580	0	0	122780	2414700	151190	1217500	384860	1032100	2671600	2568700	1604100
CBW16557	Chromosome:520012-520350	en|CBW16557|Chromosome:520012-520350	nitrogen regulatory protein P-II	8	8	8		1	8	8	8	68.8	68.8	12.29	112	0	115.87	156810000	339540000	114490000	152130000	0	0	0	0	0	851270	0	0	0	0	405620	0	0	0	0	0	0	0	0	0	0	950950	0	0	0	0	643230	0
CBW16558	Chromosome:520382-521668	en|CBW16558|Chromosome:520382-521668	probable ammonium transporter	3	3	3		1	3	3	3	7.2	7.2	44.234	428	0	10.812	7742900	13639000	5826400	7524700	0	0	0	0	0	0	0	0	0	0	0	0	0	0	0	0	0	0	0	0	0	0	0	0	0	0	0	0
CBW16559	Chromosome:521768-522628	en|CBW16559|Chromosome:521768-522628	acyl-CoA thioesterase II	11	11	11		1	11	11	11	72.7	72.7	31.99	286	0	292.49	12765000	11440000	5899900	8654700	57868000	26088000	25822000	76936000	21659000	25106000	25924000	25073000	1542600	39060000	30912000	8263100	13660000	31367000	39433000	19576000	97269000	133920000	59387000	82907000	31081000	8558200	41076000	31448000	22493000	22998000	31100000	28154000
CBW16560	Chromosome:522843-523412	en|CBW16560|Chromosome:522843-523412	conserved hypothetical lipoprotein	7	7	7		1	7	7	7	81	81	19.477	189	0	323.31	41352000	47321000	32617000	47482000	449360000	371000000	193390000	624430000	92550000	220390000	115650000	82495000	14176000	186890000	180680000	77656000	43298000	171110000	132050000	109560000	766140000	612160000	297130000	481460000	176450000	59388000	293640000	229930000	66236000	76102000	126140000	80837000
CBW16561	Chromosome:523445-523756	en|CBW16561|Chromosome:523445-523756	hypothetical methylated-DNA methyltransferase	1	1	1		1	1	1	1	11.7	11.7	11.37	103	0.0054237	1.8246	0	0	0	0	0	0	850450	0	0	4504800	2339800	876110	0	0	0	0	0	0	835360	1203000	0	0	0	0	0	0	2111000	0	814780	0	2033400	0
CBW16563	Chromosome:525840-526100	en|CBW16563|Chromosome:525840-526100	hypothetical 50s ribosomal protein L31 (second copy)	4	4	4		1	4	4	4	31.4	31.4	9.8149	86	0	3.2537	0	0	0	0	0	0	2154800	2525700	0	2369500	0	0	0	0	670040	0	0	0	0	0	1533900	0	0	0	4538900	0	5078500	1402000	694080	5314500	2798400	1936000
CBW16565	Chromosome:526302-526772	en|CBW16565|Chromosome:526302-526772	hypothetical membrane protein	5	5	5		1	5	5	5	34.6	34.6	18.316	156	0	102.89	8437200	20448000	4189500	6064300	6875700	21886000	25121000	82376000	28745000	103240000	28648000	25666000	1827300	27755000	34829000	21962000	1216000	14597000	4053400	8102000	0	0	0	0	55546000	11678000	63601000	4960900	7387000	14927000	8329500	13178000
CBW16567	Chromosome:527619-527837	en|CBW16567|Chromosome:527619-527837	haemolysin expression modulating protein	3	3	3		1	3	3	3	51.4	51.4	8.6139	72	0	58.317	0	3424800	0	0	12955000	4790600	16660000	157140000	36676000	127800000	19324000	24217000	0	30089000	27353000	39557000	488420	28641000	5690000	26842000	24935000	48642000	11134000	13617000	68161000	9755200	72709000	92202000	10838000	15835000	110360000	8303900
CBW16569	Chromosome:528735-531884;en	en|CBW16569|Chromosome:528735-531884	acriflavin resistance protein B	35;1	35;1	35;1		2	35	35	35	43.5	43.5	113.61	1049	0	323.31	6835400	12574000	5159600	7926300	11779000	14084000	35058000	60564000	28246000	70241000	42142000	28605000	2428800	21002000	23108000	19649000	1975900	8555900	8058200	6560200	7261800	4750100	2991100	5165900	50526000	8375100	64493000	51527000	18359000	41044000	38447000	22179000
CBW16570	Chromosome:531907-533100	en|CBW16570|Chromosome:531907-533100	acriflavin resistance protein A precursor	24	24	22		1	24	24	22	79.1	75.3	42.234	397	0	323.31	63087000	77689000	40871000	57940000	126270000	119980000	159460000	483730000	106900000	392400000	283990000	155130000	18637000	108140000	146470000	144110000	13519000	105530000	53936000	54754000	98626000	55432000	25007000	51873000	345270000	44412000	312070000	280540000	107790000	190930000	246010000	176500000
CBW16571	Chromosome:533242-533895	en|CBW16571|Chromosome:533242-533895	potential acrAB operon repressor	3	3	3		1	3	3	3	18.4	18.4	24.903	217	0	61.026	0	0	0	0	0	0	0	1733500	1055500	0	0	0	0	516090	0	0	0	0	0	455240	0	0	0	573170	0	0	0	788750	0	0	0	0
CBW16572	Chromosome:534014-537376	en|CBW16572|Chromosome:534014-537376	integral membrane protein AefA	24	24	24		1	24	24	24	27.1	27.1	126.75	1120	0	267.28	428880	102520	581090	871740	1048800	2504900	5433300	13267000	5561200	12829000	10070000	6819600	307220	3050700	4558900	4812100	123410	1382200	99343	173330	679260	97421	0	0	9157700	1270900	10098000	11262000	3810100	9428000	6943000	5857000
CBW16574	Chromosome:538423-538590	en|CBW16574|Chromosome:538423-538590	conserved hypothetical protein	3	3	3		1	3	3	3	43.6	43.6	6.3151	55	0	19.026	1506300	0	1134600	2365600	0	0	672340	5422800	0	2096200	0	0	0	0	0	0	0	1020300	1189100	0	3103200	16036000	2688200	3893100	16103000	0	0	3831600	0	0	2298900	1197500
CBW16575	Chromosome:538604-539119	en|CBW16575|Chromosome:538604-539119	primosomal replication protein N	3	3	3		1	3	3	3	27.5	27.5	19.874	171	0	27.448	0	0	0	0	502470	0	429720	2827900	0	1446700	519370	748830	0	0	0	0	0	0	0	0	0	63422000	0	0	726920	173380	0	1534100	0	0	0	0
CBW16576	Chromosome:539730-540281	en|CBW16576|Chromosome:539730-540281	adenine phosphoribosyltransferase	8	8	8		1	8	8	8	46.4	46.4	19.985	183	0	183.29	81377000	102700000	43510000	66128000	153680000	151510000	140840000	441060000	119630000	310730000	224860000	120610000	4154400	67110000	106750000	17775000	25170000	127590000	118460000	79242000	86291000	53445000	38023000	58561000	204760000	44228000	240130000	145410000	134230000	139410000	269920000	167250000
CBW16577	Chromosome:540395-542323	en|CBW16577|Chromosome:540395-542323	DNA polymerase III subunits gamma and tau	28	28	28		1	28	28	28	46.6	46.6	70.595	642	0	221.01	3233600	3605000	1414300	822120	13318000	7984200	11391000	37393000	5890300	36363000	16112000	10066000	652560	7679100	3748200	8272900	1926900	10746000	6390500	6650400	9166200	8477700	3883400	4602700	22464000	3013700	15702000	21119000	5943300	13419000	14750000	11143000
CBW16578	Chromosome:542369-542698	en|CBW16578|Chromosome:542369-542698	conserved hypothetical protein	6	6	6		1	6	6	6	66.1	66.1	12.015	109	0	319.8	69523000	98463000	53711000	240160000	239930000	132280000	144200000	502470000	78410000	420130000	273860000	206610000	5029500	129990000	189700000	36926000	59687000	198370000	197460000	75254000	155850000	197390000	100070000	191180000	219490000	47818000	274680000	313900000	130110000	195310000	251500000	150840000
CBW16579	Chromosome:542698-543303	en|CBW16579|Chromosome:542698-543303	recombination protein RecR	6	6	6		1	6	6	6	41.3	41.3	21.715	201	0	95.695	10278000	4859200	8115400	9698800	27155000	21553000	24783000	45596000	22916000	74221000	57637000	29169000	661030	13062000	26697000	20028000	4484300	31086000	23696000	9619600	19567000	18095000	7785500	17552000	35142000	5887700	44048000	30792000	11311000	35853000	49082000	16382000
CBW16580	Chromosome:543414-545288	en|CBW16580|Chromosome:543414-545288	heat shock protein HtpG	58	58	58		1	58	58	58	84.5	84.5	71.486	624	0	323.31	70071000	110320000	73014000	103380000	251100000	181800000	184310000	608960000	198270000	514120000	431420000	226150000	37640000	268230000	284450000	310070000	66055000	319250000	333680000	210800000	277440000	201120000	98889000	170710000	550740000	80759000	509950000	516790000	200150000	290120000	428740000	299580000
CBW16581	Chromosome:545529-546173	en|CBW16581|Chromosome:545529-546173	adenylate kinase	18	18	18		1	18	18	18	69.6	69.6	23.488	214	0	231.86	206020000	254240000	143420000	246780000	252570000	245510000	207580000	603700000	182820000	538090000	395350000	247400000	50659000	165640000	287520000	264580000	101900000	419050000	365330000	262010000	454210000	311330000	186800000	303530000	332330000	72486000	358950000	391500000	190980000	279340000	362280000	276150000
CBW16582	Chromosome:546402-547364	en|CBW16582|Chromosome:546402-547364	ferrochelatase	13	13	13		1	13	13	13	44.1	44.1	35.914	320	0	287.75	9177000	10510000	8427100	10618000	55550000	33590000	20874000	90902000	9524800	42083000	23777000	14958000	2463600	21609000	19106000	35713000	8750200	23831000	17470000	31756000	83034000	53774000	42316000	72551000	26771000	8870000	41145000	24808000	22353000	15087000	20225000	17010000
CBW16584	Chromosome:548485-549789	en|CBW16584|Chromosome:548485-549789	inosine-guanosine kinase	16	16	16		1	16	16	16	50.7	50.7	48.394	434	0	277.7	8767900	6808700	6875300	8824300	31843000	11207000	21930000	62216000	21544000	81634000	39333000	24928000	1921300	19983000	21599000	13910000	4058900	21237000	15760000	14316000	7100100	5214700	1959900	5728700	39482000	7016900	35681000	53157000	19860000	36107000	41917000	30452000
CBW16585	Chromosome:549838-551514	en|CBW16585|Chromosome:549838-551514	hypothetical transport protein	3	3	3		1	3	3	3	7.5	7.5	59.256	558	0	25.484	1632200	1599500	953730	1103500	1763200	1786500	3134100	8213800	2212700	8903100	6112900	4307700	360020	2441600	3410600	1274100	406540	1814500	1250200	892260	1669200	1291400	1070700	1239400	5783800	1488100	8264400	6083900	1549200	2198600	3649900	1825300
CBW16586	Chromosome:551729-552949	en|CBW16586|Chromosome:551729-552949	fosmidomycin resistance protein	2	2	2		1	2	2	2	6.7	6.7	43.057	406	0	5.7959	0	0	0	0	0	0	3244400	0	3916300	9324300	6789800	0	0	2787300	0	3846400	242550	0	0	0	0	425340	0	0	6420800	593380	5112200	0	2155300	5357500	6491900	3965200
CBW16587	Chromosome:553122-554774	en|CBW16587|Chromosome:553122-554774	UDP-sugar hydrolase	20	20	20		1	20	20	20	44.7	44.7	60.438	550	0	270.99	638830	843410	424370	541420	9487200	4868600	8607700	70032000	8226200	40373000	15243000	8795500	3273700	34460000	47894000	40537000	13600000	73427000	61565000	50546000	76510000	45404000	17760000	41836000	14171000	3012500	29579000	23111000	10807000	15209000	23248000	11462000
CBW16588	Chromosome:554891-555370	en|CBW16588|Chromosome:554891-555370	conserved hypothetical protein	13	13	13		1	13	13	13	81.8	81.8	17.054	159	0	158.32	50585000	71171000	35904000	68848000	36600000	45790000	48909000	152140000	51589000	113440000	94013000	51310000	7644300	66180000	51116000	81564000	13298000	83219000	56468000	42846000	88686000	106050000	27121000	50378000	151380000	13589000	80888000	89639000	65222000	106660000	109220000	66346000
CBW16589	Chromosome:555572-556366	en|CBW16589|Chromosome:555572-556366	conserved hypothetical protein	4	4	4		1	4	4	4	22.3	22.3	29.371	264	0	29.788	583510	0	0	1507100	3582200	495160	2765100	7351300	894110	4247600	6071000	741120	0	0	1011600	0	0	2234100	4099400	996170	9807300	5147400	2591500	4986000	4087900	237440	2814300	2924000	0	1709800	3765400	528000
CBW16591	Chromosome:557433-559934	en|CBW16591|Chromosome:557433-559934	copper-transporting ATPase	20	20	20		1	20	20	20	35.8	35.8	87.909	833	0	323.31	14257000	19508000	9357300	16692000	0	0	0	456800	0	128380	0	0	0	56070	176590	310100	0	0	0	0	261460	200320	177430	250290	618080	363390	0	291750	0	0	233750	119600
CBW16592	Chromosome:560044-560460	en|CBW16592|Chromosome:560044-560460	copper efflux regulator	4	4	4		1	4	4	4	23.2	23.2	15.648	138	0	6.7923	0	18453000	0	0	13160000	8214100	0	26485000	0	16261000	2648200	5303200	906080	7667600	0	7614700	2211500	12305000	6223600	5929200	22415000	19073000	9001000	14642000	0	1258100	10634000	0	0	10534000	4296300	10113000
CBW16594	Chromosome:560910-561827	en|CBW16594|Chromosome:560910-561827	hypothetical membrane protein	10	10	10		1	10	10	10	53.4	53.4	33.66	305	0	120.39	1216700	1744500	0	2576600	6649200	3938700	5405600	29961000	4033500	16049000	5915100	3043000	851440	7311000	9586300	4772100	3837500	15262000	11799000	12693000	15326000	9732500	5808100	9722900	7352400	2191900	13059000	7687300	2727600	3691900	9721800	3508000
CBW16595	Chromosome:561974-562651	en|CBW16595|Chromosome:561974-562651	hypothetical ABC transporter ATP-binding protein	8	8	8		1	8	8	8	41.3	41.3	25.492	225	0	88.305	4484500	3241100	3136700	5626000	6085600	4256000	5408600	20941000	5058100	10977000	12865000	11195000	461970	6668200	10239000	5352700	4489100	6887600	25635000	8335900	14943000	10464000	7567600	12156000	24365000	1763500	10816000	11700000	9858500	11098000	8581300	12725000
CBW16597	Chromosome:563503-564357	en|CBW16597|Chromosome:563503-564357	thioredoxin-like protein	17	17	17		1	17	17	17	79.2	79.2	31.814	284	0	323.31	64435000	101140000	53383000	89311000	143060000	70328000	88775000	344310000	85475000	216890000	192940000	73691000	13901000	121830000	148620000	52322000	43866000	167400000	204170000	164960000	208980000	175040000	105640000	119470000	196100000	36450000	279460000	224720000	57843000	97779000	157220000	102610000
CBW16598	Chromosome:564417-565187	en|CBW16598|Chromosome:564417-565187	hypothetical oxidoreductase	10	10	10		1	10	10	10	51.6	51.6	28.139	256	0	141.45	1984700	793030	3114400	4475100	5853300	4182000	7895200	9510200	5502900	10006000	8304700	4264500	377010	6467300	4973900	5003900	650270	6662700	6436100	4591400	5756800	7998900	3754000	7202500	9273600	1211600	12550000	14309000	4505500	6573500	5702300	7299800
CBW16599	Chromosome:565342-565956	en|CBW16599|Chromosome:565342-565956	acyl-coA thioesterase I	10	10	10		1	10	10	10	63.2	63.2	23.051	204	0	103.52	7794500	9890300	8902200	5739200	6662200	6001200	1563400	4598700	2752500	11934000	13080000	2900100	1309200	7198500	6586000	3667300	3171600	13952000	11072000	14988000	24778000	15977000	8717300	11530000	15689000	1852300	13918000	20841000	2675500	10195000	11324000	3033700
CBW16600	Chromosome:565927-566613	en|CBW16600|Chromosome:565927-566613	hypothetical ABC transporter ATP-binding protein	7	7	7		1	7	7	7	51.3	51.3	24.485	228	0	36.882	1117100	4725300	1732500	893670	11167000	4957400	2277100	7485300	1397200	9770900	6497800	3819600	332390	2138800	4207200	1741100	1409400	4931000	3697100	5407200	25895000	19445000	11501000	13950000	6036200	455670	9998100	7616000	2288300	1091900	6192100	3180600
CBW16601	Chromosome:566610-569024	en|CBW16601|Chromosome:566610-569024	hypothetical membrane protein	4	4	4		1	4	4	4	6.7	6.7	88.772	804	0.0080672	1.577	0	0	0	0	0	0	0	0	0	505280	0	0	0	166880	0	211280	0	0	0	0	0	0	0	356530	0	0	0	0	0	457920	0	0
CBW16603	Chromosome:570600-571430	en|CBW16603|Chromosome:570600-571430	lipoprotein	19	19	19		1	19	19	19	67	67	29.848	276	0	323.31	441670000	551400000	316130000	350370000	12695000	2926300	9678500	41339000	8557900	26741000	12623000	5683900	1092700	6986000	15312000	13931000	3179100	12720000	18984000	14133000	11787000	31334000	7096000	9031400	18560000	3209300	16994000	17370000	10618000	14142000	12120000	15692000
CBW16604	Chromosome:571467-572483	en|CBW16604|Chromosome:571467-572483	ABC transporter ATP-binding protein	17	17	17		1	17	17	17	62.7	62.7	36.431	338	0	323.31	195920000	246380000	132470000	188660000	361890	0	0	1710900	0	2345700	0	0	0	825180	0	0	0	2095600	1386400	1372600	149340	137890	0	0	1387700	1569200	528790	3001900	1412200	1744700	2039600	2075400
CBW16606	Chromosome:573174-574268	en|CBW16606|Chromosome:573174-574268	hypothetical ATP-binding protein	11	11	11		1	11	11	11	35.7	35.7	41.328	364	0	44.751	2048100	3013300	1020300	1897900	4640600	4266400	4064300	16665000	5861300	16864000	11123000	6412400	749300	10092000	7661300	10465000	1609300	9212600	9815800	9099900	11248000	12366000	2208300	5369400	11591000	1302800	10153000	5787200	15641000	20745000	16016000	9206500
CBW16609	Chromosome:576052-576870	en|CBW16609|Chromosome:576052-576870	negative regulator of allantoin and glyoxylate utilization operons	10	10	10		1	10	10	10	42.3	42.3	29.219	272	0	269.54	30410000	51705000	26401000	36409000	47418000	28655000	36489000	93811000	22058000	78231000	57043000	25726000	2727800	53050000	48204000	17920000	22117000	66983000	60098000	49205000	85041000	62894000	58253000	64069000	53225000	7088600	58828000	63663000	27111000	43295000	59649000	36908000
CBW16610	Chromosome:576955-578736	en|CBW16610|Chromosome:576955-578736	glyoxylate carboligase	4	4	4		1	4	4	4	6.9	6.9	64.754	593	0	5.8796	118600	0	0	0	0	0	0	2350400	0	1130500	0	104140	0	0	0	0	0	0	0	39251	689020	0	0	0	958980	0	2774700	0	0	0	0	0
CBW16612	Chromosome:579626-580504	en|CBW16612|Chromosome:579626-580504	2-hydroxy-3-oxopropionate reductase	2	2	2		1	2	2	2	9.9	9.9	30.977	292	0	4.186	0	0	0	0	0	280260	0	0	384750	1232900	404190	289160	0	0	0	745330	0	848610	0	0	0	0	0	298110	0	0	390790	433150	0	0	896950	0
CBW16615	Chromosome:583446-584807	en|CBW16615|Chromosome:583446-584807	allantoinase	1	1	1		1	1	1	1	2.9	2.9	49.886	453	1	-2	0	0	0	0	0	0	0	0	0	0	0	0	0	0	0	0	0	0	0	456160	543710	0	0	447390	0	0	0	0	0	0	0	0
CBW16617	Chromosome:586187-587335	en|CBW16617|Chromosome:586187-587335	glycerate kinase	8	8	8		1	8	8	8	24.1	24.1	39.021	382	0	13.551	0	248690	0	0	288900	82637	819060	721930	477220	884670	0	316400	0	178340	1466100	236400	115580	2202600	586670	974990	2074300	204840	344490	1076400	0	0	496570	168100	0	0	0	0
CBW16618	Chromosome:587415-588200	en|CBW16618|Chromosome:587415-588200	conserved hypothetical protein	4	4	4		1	4	4	4	26.4	26.4	28.914	261	0	77.274	0	0	0	2381500	1010200	1243400	1833300	7365000	2516000	2157000	0	1729000	0	907040	1207400	10045000	2136600	4547900	2925400	2741200	8297800	6161700	9250000	7614200	2433900	1609600	3222200	0	2313900	2732600	2907400	1696700
CBW16619	Chromosome:588211-589446	en|CBW16619|Chromosome:588211-589446	allantoate amidohydrolase	2	2	2		1	2	2	2	5.8	5.8	45.396	411	0	8.0258	0	0	0	0	0	0	0	0	0	0	0	0	0	0	0	0	0	0	631140	0	677140	426950	0	458470	0	0	0	0	0	0	0	0
CBW16625	Chromosome:595540-596607	en|CBW16625|Chromosome:595540-596607	phosphoribosylaminoimidazole carboxylase ATPase subunit	11	11	11		1	11	11	11	45.9	45.9	39.141	355	0	308.5	27650000	38544000	20040000	38226000	9277100	5031000	8725000	29618000	7895200	34214000	19320000	9761400	1220700	10892000	9423600	8710100	2691100	15425000	7516600	11464000	11409000	7604200	2083900	8058200	14826000	1974200	15916000	19068000	6572300	6168900	6907000	9083700
CBW16626	Chromosome:596604-597113	en|CBW16626|Chromosome:596604-597113	phosphoribosylaminoimidazole carboxylase catalytic subunit	8	8	8		1	8	8	8	87.6	87.6	17.794	169	0	226.4	325840000	291330000	208000000	287960000	144330000	113490000	131480000	301920000	60097000	287650000	206690000	128380000	19237000	63235000	164610000	54951000	40035000	224210000	162210000	166270000	203460000	123380000	82402000	126370000	123410000	35030000	273710000	202800000	71718000	44559000	125200000	93971000
CBW16627	Chromosome:597231-597953	en|CBW16627|Chromosome:597231-597953	conserved hypothetical protein	7	7	7		1	7	7	7	35.8	35.8	26.978	240	0	7.9766	350530	2018700	278350	614890	1606300	671690	874030	3151400	782350	3740700	1409700	868930	82898	585180	1201400	0	334610	1459700	7160200	1018500	2098500	1574100	655220	1181100	889130	358850	2215400	2181000	578680	624320	1671900	671090
CBW16628	Chromosome:597956-598450	en|CBW16628|Chromosome:597956-598450	peptidyl-prolyl cis-trans isomerase B	7	7	7		1	7	7	7	45.1	45.1	18.14	164	0	100.85	120610000	235030000	146930000	165930000	172630000	105860000	128580000	515180000	137940000	404450000	349670000	139300000	25968000	150610000	194310000	249920000	42583000	507280000	262150000	202700000	725210000	209930000	159440000	157970000	396330000	47100000	194670000	368750000	114560000	205440000	437390000	256780000
CBW16629	Chromosome:598623-600008	en|CBW16629|Chromosome:598623-600008	cysteinyl-tRNA synthetase	22	22	22		1	22	22	22	59.9	59.9	52.256	461	0	286.42	31111000	41792000	28418000	44064000	76836000	46053000	57852000	251510000	69378000	208030000	114670000	80518000	7947500	80545000	91802000	102600000	24135000	117500000	77541000	72088000	76260000	73383000	35540000	53786000	165790000	17521000	138540000	133790000	83472000	166460000	155400000	105070000
CBW16631	Chromosome:600873-601310	en|CBW16631|Chromosome:600873-601310	hypothetical exported protein	1	1	1		1	1	1	1	6.2	6.2	15.296	145	1	-2	0	0	0	0	0	0	0	0	0	0	0	0	0	0	0	0	0	0	0	0	2664200	0	0	0	0	0	0	0	0	0	0	0
CBW16633	Chromosome:601976-602188	en|CBW16633|Chromosome:601976-602188	conserved hypothetical protein	3	3	3		1	3	3	3	41.4	41.4	7.3955	70	0	5.3972	13625000	0	9441000	11447000	15343000	7631900	12678000	0	11038000	34834000	19458000	7241300	0	5245700	16368000	11942000	3357200	17302000	15445000	9680700	2573100	2338500	719960	0	24580000	2475200	17289000	14601000	7498000	21207000	25083000	20479000
CBW16634	Chromosome:602190-603056	en|CBW16634|Chromosome:602190-603056	FolD bifunctional protein	11	11	11		1	11	11	11	51.4	51.4	30.873	288	0	148.86	33502000	39559000	23195000	26299000	45983000	28021000	21517000	93021000	23307000	92334000	33387000	28867000	3814100	25326000	29760000	24889000	9873100	49446000	42631000	18451000	48491000	30830000	9115000	21057000	33983000	11202000	53477000	70121000	25172000	43230000	58224000	29170000
CBW16637	Chromosome:604813-605505	en|CBW16637|Chromosome:604813-605505	fimbrial chaperone protein	3	3	3		1	3	3	3	19.6	19.6	24.867	230	0	6.8633	0	0	0	0	0	0	0	0	0	0	0	0	0	0	0	0	120890	0	0	0	2012100	872780	236190	0	0	0	0	0	0	0	0	0
CBW16641	Chromosome:609744-610376	en|CBW16641|Chromosome:609744-610376	probable transcriptional regulator (FimXZ protein)	3	3	3		1	3	3	3	16.7	16.7	23.546	210	0	3.6072	0	0	0	0	0	0	0	0	0	0	0	0	0	302300	0	0	75348	1457400	0	0	892130	0	311550	0	0	0	0	0	0	0	0	0
CBW16646	Chromosome:614292-615944	en|CBW16646|Chromosome:614292-615944	hypothetical membrane protein	2	2	2		1	2	2	2	4.2	4.2	61.931	550	0.00034953	2.8584	0	0	0	0	0	0	0	3187900	0	4977800	0	977770	0	0	0	0	0	0	0	0	0	0	0	0	0	0	781510	0	0	1709300	0	720100
CBW16647	Chromosome:615925-616851	en|CBW16647|Chromosome:615925-616851	bactoprenol glucosyl transferase	3	3	3		1	3	3	3	14	14	34.839	308	0	12.949	0	0	0	0	0	0	560320	2815800	404350	9288600	0	2759800	0	3589300	0	900040	0	0	0	0	0	0	0	0	0	291580	0	1486900	0	0	711600	0
CBW16651	Chromosome:618746-619600	en|CBW16651|Chromosome:618746-619600	hypothetical araC-family transcriptional regulator	6	6	6		1	6	6	6	26.4	26.4	31.125	284	0	33.367	1926300	825070	1162800	1640000	4630500	3134400	2439400	8374600	1650900	6527100	4157200	2151100	423210	2961700	5287000	3045400	506120	3796200	3369600	4701900	13402000	4124700	3043900	3519200	2248200	826440	5707500	4314900	1770500	2521600	5377200	3473400
CBW16652	Chromosome:619816-621141	en|CBW16652|Chromosome:619816-621141	probable pyridine nucleotide-disulfide oxidoreductase	8	8	8		1	8	8	8	32.7	32.7	47.617	441	0	95.829	490870	528540	311720	309610	2396100	1253900	867460	1696600	363820	994950	1123200	300460	0	319300	526690	344930	0	16968000	902940	924690	12540000	11097000	3922000	7437300	564040	0	886850	404590	254910	537840	707090	400200
CBW16655	Chromosome:622186-623361	en|CBW16655|Chromosome:622186-623361	conserved hypothetical protein	4	4	4		1	4	4	4	14.1	14.1	45.483	391	0	93.41	2336000	4061600	1583100	2681400	2266600	890020	910850	3216500	2429400	3173500	4701500	3243100	220360	1744400	3516200	799040	1693700	3876800	4450100	4390800	1319300	742960	482130	622100	3807300	601700	2519500	4676400	2494500	3307700	2123100	906340
CBW16656	Chromosome:623687-625081	en|CBW16656|Chromosome:623687-625081	phenylalanine-specific permease	1	1	1		1	1	1	1	3.4	3.4	51.016	464	0	3.3478	0	0	48994	0	0	0	142370	0	97845	254640	0	0	0	0	103240	0	0	0	0	0	0	0	0	0	0	0	33890	0	0	0	174490	144700
CBW16657	Chromosome:625123-626253	en|CBW16657|Chromosome:625123-626253	hypothetical membrane protein	9	9	9		1	9	9	9	30.6	30.6	42.307	376	0	93.42	2781300	2573500	1152500	1330300	7899600	2039900	10718000	8810400	7994700	12696000	10428000	6365800	584700	9302100	10035000	4153200	0	6312000	3407700	4177800	3868800	2430200	970770	2415500	13358000	3460100	17679000	14880000	3918400	11428000	12065000	8923200
CBW16658	Chromosome:626681-628651	en|CBW16658|Chromosome:626681-628651	outer membrane esterase	6	6	6		1	6	6	6	10.8	10.8	69.861	656	0	18.89	0	0	0	0	0	1137300	209220	1501500	0	590930	0	0	0	0	0	1393400	195330	606840	282020	0	10668000	5648400	2520700	7233100	0	0	0	0	0	0	0	0
CBW16659	Chromosome:628818-631547	en|CBW16659|Chromosome:628818-631547	sigma 54-associated DNA-binding protein	7	7	7		1	7	7	7	10.6	10.6	102.12	909	0	4.6851	0	0	0	0	0	0	108710	0	2408200	464300	0	0	32392	386720	634350	150480	46759	290100	0	174620	0	0	0	91539	0	0	0	0	0	0	407620	0
CBW16660	Chromosome:631675-632661	en|CBW16660|Chromosome:631675-632661	similar to a hypothetical phospohtase isomerase	4	4	4		1	4	4	4	11	11	36.727	328	0	5.7587	0	203120	0	0	0	0	0	1133200	0	1122700	0	0	0	265810	386100	0	0	645050	1136300	314230	2223700	566740	0	781220	590900	0	0	0	0	0	0	0
CBW16666	Chromosome:636516-637169	en|CBW16666|Chromosome:636516-637169	oxygen-insensitive NAD(P)H nitroreductase	14	14	14		1	14	14	14	82.9	82.9	23.955	217	0	323.31	29284000	43323000	19585000	21221000	46300000	23792000	39669000	148500000	52433000	82371000	67186000	50673000	8122400	65103000	81828000	92643000	32250000	84040000	65989000	53113000	23917000	17216000	11860000	27626000	113940000	18147000	93231000	114250000	73119000	57186000	78010000	57491000
CBW16667	Chromosome:637266-637634	en|CBW16667|Chromosome:637266-637634	conserved hypothetical protein	2	2	2		1	2	2	2	24.6	24.6	14.186	122	0	7.0115	0	0	0	0	3835900	2473300	3558900	10492000	2385200	7600900	5381000	2640000	0	3558000	4746900	3114600	0	4667900	4242700	3594500	12747000	7852000	4132700	6893000	7305500	1646200	7096800	8426200	2478800	5308000	0	3118000
CBW16668	Chromosome:637634-638215	en|CBW16668|Chromosome:637634-638215	Regulation of MDR efflux	6	6	6		1	6	6	6	42.5	42.5	21.917	193	0	86.735	1158300	825220	721820	5744000	2169600	933110	929340	1380700	870970	8132900	2361100	1601600	645990	907850	0	0	259990	2726700	4598400	0	6282100	364830	2708500	2732400	2614500	852630	1771600	0	1283100	480480	5789000	1671900
CBW16669	Chromosome:638504-638845	en|CBW16669|Chromosome:638504-638845	transcriptional activator RamA	1	1	1		1	1	1	1	20.4	20.4	13.433	113	0	38.359	0	0	0	0	0	0	0	0	0	0	0	0	0	0	0	0	0	0	0	0	0	0	0	0	2688400	0	2595700	3372000	0	0	0	0
CBW16671	Chromosome:639166-640284	en|CBW16671|Chromosome:639166-640284	conserved hypothetical protein	4	4	4		1	4	4	4	12.1	12.1	41.597	372	0	15.689	0	0	0	0	1580100	5162000	816300	1486600	246450	0	6417000	0	0	217700	6026700	0	668620	0	281750	0	24256000	10071000	1163600	3192400	0	0	1600800	1054700	0	0	0	0
CBW16673	Chromosome:641046-643301	en|CBW16673|Chromosome:641046-643301	ferrienterobactin receptor precursor	16	16	16		1	16	16	16	27.4	27.4	82.996	751	0	234.88	0	0	0	0	927200	809440	5984900	23226000	487020	1158000	1034300	269050	0	0	51158	0	0	0	0	0	0	0	0	0	807530	49509	863920	1117400	0	293710	2447100	3193800
CBW16674	Chromosome:643490-644704	en|CBW16674|Chromosome:643490-644704	enterochelin esterase	4	4	4		1	4	4	4	18.6	18.6	45.616	404	0	32.522	0	0	0	0	0	866570	2016400	1161600	184750	0	0	0	0	0	0	0	0	0	0	0	0	310830	343460	0	224890	0	0	0	0	264230	1177300	599270
CBW16676	Chromosome:644950-648834	en|CBW16676|Chromosome:644950-648834	enterobactin synthetase component F	27	27	27		1	27	27	27	34.5	34.5	141.73	1294	0	251.8	0	0	179890	0	3029500	2397400	8091100	20760000	1266800	3526200	2668800	1943600	0	719660	275280	0	0	113960	0	0	578560	762680	552130	936640	3384200	636180	5123400	5003900	446430	767940	3841400	3122500
CBW16677	Chromosome:649084-650220	en|CBW16677|Chromosome:649084-650220	responsible for the production of very long (VL) modal length LPS Oag	12	12	12		1	12	12	12	33.6	33.6	42.294	378	0	49.789	3152100	2241200	1259200	2118500	2096100	1963200	7239500	14666000	6567400	19871000	12896000	7202800	872550	4199400	4084600	3488500	158180	1109700	666220	811550	446390	0	0	0	10381000	1521200	11949000	6179600	5480300	11137000	12924000	6096400
CBW16678	Chromosome:650273-651067	en|CBW16678|Chromosome:650273-651067	ferric enterobactin transport ATP-binding protein FepC	8	8	8		1	8	8	8	41.7	41.7	28.906	264	0	204.74	0	0	0	0	3419700	6083600	6435900	43107000	1122000	11108000	11173000	5542500	0	0	1314600	0	0	1001000	730410	0	983080	0	0	0	5370400	632480	14929000	17491000	0	6275300	8200400	8406200
CBW16681	Chromosome:653171-654415	en|CBW16681|Chromosome:653171-654415	hypothetical membrane protein p43	2	2	2		1	2	2	2	3.4	3.4	43.088	414	0	4.6774	0	0	0	0	0	0	6607600	3715800	0	0	0	0	5066100	0	0	0	0	16711000	0	11909000	29315000	0	0	0	1025800	213870	1787700	0	0	0	15432000	4768500
CBW16682	Chromosome:654478-655434	en|CBW16682|Chromosome:654478-655434	ferrienterobactin-binding periplasmic protein precursor	9	9	9		1	9	9	9	40.3	40.3	34.297	318	0	218.16	0	0	305720	0	22095000	9532100	14208000	37127000	3319900	12691000	10499000	8553600	0	3145700	3581300	1617400	341160	2111500	918210	832110	8296600	11582000	6290700	14621000	7349900	2490100	16377000	11337000	11275000	3003000	7894500	9767500
CBW16683	Chromosome:655743-656918	en|CBW16683|Chromosome:655743-656918	isochorismate synthase EntC	8	8	8		1	8	8	8	32.2	32.2	42.835	391	0	80.557	0	0	0	0	4802900	4355300	12331000	45007000	1533000	13435000	10436000	5209300	0	288570	0	732110	0	0	0	0	0	0	0	0	8335900	1568100	12144000	9527000	1552000	3957600	10233000	9734600
CBW16684	Chromosome:656928-658538	en|CBW16684|Chromosome:656928-658538	2,3-dihydroxybenzoate-AMP ligase	8	8	8		1	8	8	8	17.9	17.9	59.255	536	0	57.605	0	0	0	0	1462100	221360	1426900	7881200	340430	1776500	684090	758530	0	0	299950	0	0	0	0	0	368740	185430	0	133510	412140	329090	2019400	1356000	0	312970	1186900	1336000
CBW16685	Chromosome:658552-659409	en|CBW16685|Chromosome:658552-659409	isochorismatase	12	12	12		1	12	12	12	48.1	48.1	32.234	285	0	135.21	0	0	0	0	7359900	3845000	19482000	68377000	5342400	13886000	9072500	9414300	0	3294500	2059800	2095600	172730	1254400	3176000	2349000	3278400	5011400	1236700	3286300	11381000	1871400	16726000	22699000	3909100	4099000	11298000	7785000
CBW16686	Chromosome:659409-660164	en|CBW16686|Chromosome:659409-660164	2,3-dihydro-2,3-dihydroxybenzoate dehydrogenase	5	5	5		1	5	5	5	31.1	31.1	26.571	251	0	40.293	0	0	0	0	0	1438300	2633900	11299000	0	2943700	0	1760300	0	0	0	495450	0	0	0	0	1047000	532130	555520	513070	0	0	3741300	443210	0	0	3681600	2406200
CBW16687	Chromosome:660167-660580	en|CBW16687|Chromosome:660167-660580	conserved hypothetical protein	1	1	1		1	1	1	1	21.9	21.9	14.939	137	0	5.7235	0	0	0	0	0	0	0	3957300	0	0	0	0	0	0	0	0	0	0	0	0	0	0	0	0	0	0	0	0	0	0	0	0
CBW16688	Chromosome:660762-662867	en|CBW16688|Chromosome:660762-662867	carbon starvation protein A	4	4	4		1	4	4	4	4.7	4.7	75.037	701	0	36.893	0	545900	991720	955450	6529500	4819600	4602400	12468000	4050400	5746300	2340800	2070000	3110100	24825000	26108000	7141400	2475000	9500500	7157200	4566600	16066000	15221000	4922600	10775000	3563200	419740	6215400	3203000	967150	609250	3106400	1322900
CBW16690	Chromosome:663164-664252	en|CBW16690|Chromosome:663164-664252	hypothetical oxidoreductase	14	14	14		1	14	14	14	53	53	39.58	362	0	323.31	79551000	76591000	42722000	97677000	0	0	468550	3667000	784430	2101600	1874300	1258000	0	963710	948070	711010	230250	0	2235800	2558700	745250	2002700	1224100	1349800	8012200	1561600	11875000	3958300	1840400	0	3019200	1460800
CBW16691	Chromosome:664379-665539	en|CBW16691|Chromosome:664379-665539	hypothetical aminotransferase	17	17	17		1	17	17	17	51.8	51.8	42.68	386	0	323.31	61884000	71919000	50383000	79379000	1083400	2784800	1739400	7490300	436210	4151300	4505700	1037400	218970	2334200	2228000	1618200	363330	3901700	2263600	3766300	643090	4293600	990770	1812200	10594000	2815600	3861700	5498000	1704100	2195900	3990500	1667100
CBW16693	Chromosome:666130-667365	en|CBW16693|Chromosome:666130-667365	conserved hypothetical protein	4	4	4		1	4	4	4	10.2	10.2	48.419	411	1	-2	0	0	0	0	0	0	0	0	5415000	0	0	0	0	0	0	697280	0	0	0	0	0	0	0	2857600	0	0	0	712860	0	0	0	0
CBW16694	Chromosome:667531-668433	en|CBW16694|Chromosome:667531-668433	hypothetical lysR-family transcriptional regulator	3	3	3		1	3	3	3	17.3	17.3	34.387	300	0	49.743	0	2658800	434570	1056300	254950	0	0	1561900	0	445770	1652300	0	0	0	384030	0	0	715170	0	2723500	1791800	0	864520	1267000	0	222060	0	318000	0	0	0	0
CBW16695	Chromosome:668750-669496	en|CBW16695|Chromosome:668750-669496	thiol\x3adisulfide interchange protein DsbG precursor	16	16	16		1	16	16	16	68.5	68.5	27.434	248	0	149.28	12975000	11108000	8680200	9328500	28372000	15433000	13154000	43294000	9106200	35148000	25040000	12025000	1552500	12335000	18487000	12671000	4691200	27784000	17333000	24599000	75747000	51247000	22165000	47509000	14077000	4178200	30858000	29302000	7041100	9156100	17475000	17613000
CBW16696	Chromosome:669937-670500	en|CBW16696|Chromosome:669937-670500	alkyl hydroperoxide reductase c22 protein	16	16	16		1	16	16	16	63.6	63.6	20.747	187	0	323.31	470310000	458210000	281710000	393700000	1023800000	717460000	416660000	1373800000	333950000	887370000	430490000	590490000	81159000	421710000	655760000	377790000	203860000	594860000	568560000	280810000	604120000	480720000	254220000	330860000	681980000	162670000	399840000	931900000	379680000	728220000	916140000	570810000
CBW16697	Chromosome:670742-672307	en|CBW16697|Chromosome:670742-672307	alkyl hydroperoxide reductase F52A protein (subunit F)	23	23	23		1	23	23	23	58.7	58.7	55.949	521	0	323.31	27614000	41410000	22909000	31204000	118760000	99743000	77066000	253160000	62306000	163290000	97149000	58518000	7664800	51153000	51421000	50501000	11781000	69944000	69692000	47503000	44672000	40420000	15110000	27149000	137600000	19303000	102250000	89336000	67787000	106000000	124600000	84343000
CBW16702	Chromosome:676860-677288	en|CBW16702|Chromosome:676860-677288	conserved hypothetical protein	8	8	8		1	8	8	8	83.8	83.8	15.901	142	0	312.96	164690000	217730000	118760000	152630000	784930000	780880000	476350000	1339700000	297680000	876510000	605860000	314950000	109130000	628520000	676830000	525400000	216690000	1187600000	1092000000	760790000	2739600000	2252900000	803430000	1652700000	504570000	76266000	695360000	518510000	298130000	531100000	621550000	475280000
CBW16703	Chromosome:677511-678749	en|CBW16703|Chromosome:677511-678749	hypothetical zinc-dependant alcohol dehydrogenase	16	16	16		1	16	16	16	54.1	54.1	44.576	412	0	147.51	0	714900	0	516820	28071000	10798000	7726300	25941000	2298000	7572400	4707100	2136700	0	2533200	598800	0	114910	0	921020	899010	66595000	49722000	25228000	59397000	5669800	226790	9513100	7146000	3407500	2130300	1521600	3517700
CBW16704	Chromosome:678832-679242	en|CBW16704|Chromosome:678832-679242	regulator of nucleoside diphosphate kinase	4	4	4		1	4	4	4	72.8	72.8	14.994	136	0	186.89	0	3556700	1619400	7173600	24338000	35417000	23748000	81857000	13684000	37065000	36042000	41918000	2137900	50874000	58811000	29392000	37232000	85330000	122970000	56230000	87324000	146400000	69687000	88533000	88308000	14134000	41598000	28544000	39395000	38621000	28988000	20955000
CBW16705	Chromosome:679477-680283	en|CBW16705|Chromosome:679477-680283	ribonuclease I precursor	3	3	3		1	3	3	3	17.2	17.2	29.527	268	0	79.191	1480600	6584600	1342600	4636500	30575000	14547000	12308000	143070000	11040000	75637000	40384000	20052000	1055100	22309000	24225000	18804000	13595000	45985000	39421000	32979000	139730000	88726000	46072000	84740000	31353000	8573200	60112000	37652000	15502000	15129000	17990000	8135400
CBW16714	Chromosome:689145-689825	en|CBW16714|Chromosome:689145-689825	transcriptional regulatory protein	7	7	7		1	7	7	7	39.8	39.8	25.336	226	0	22.852	0	0	2173400	523070	2206700	0	1609900	3190900	0	3823900	1106700	1016900	190260	2579500	2895500	1917300	1364900	2365900	2522300	3151900	1707100	4930800	1881200	4420400	2960200	0	3026800	3926900	1563500	1345000	1006600	741260
CBW16715	Chromosome:689879-691132	en|CBW16715|Chromosome:689879-691132	C4-dicarboxylate anaerobic carrier	4	4	4		1	4	4	4	15.6	15.6	43.672	417	0	28.839	0	0	0	0	1010300	739800	4593800	11671000	3818000	8798100	2419100	4758600	0	0	0	0	0	0	0	0	0	0	0	0	5574200	455850	3131100	6007600	12151000	16639000	15442000	14786000
CBW16716	Chromosome:691643-692215	en|CBW16716|Chromosome:691643-692215	antimicrobial peptide resistance and lipid A acylation protein	8	8	8		1	8	8	8	50	50	22.199	190	0	106.63	3803000	0	2784300	5890400	29553000	17889000	22880000	92696000	25515000	44819000	39049000	24238000	699570	11357000	12059000	14200000	1450600	10177000	8189500	4408800	6250600	4526900	1583000	4178600	82160000	7665900	57570000	59057000	16949000	24909000	32023000	26398000
CBW16717	Chromosome:692400-692612	en|CBW16717|Chromosome:692400-692612	cold shock-like protein cspE	7	7	7		1	7	7	7	77.1	77.1	7.5825	70	0	226.38	228660000	408890000	58070000	301880000	465290000	465890000	549460000	1357200000	545590000	1527000000	876420000	651290000	87657000	575840000	536730000	816050000	173300000	528950000	638130000	447560000	283030000	220740000	148630000	223820000	1010700000	166570000	677850000	701180000	851830000	1229000000	1262300000	939720000
CBW16719	Chromosome:693144-693932	en|CBW16719|Chromosome:693144-693932	possible hydrolase	8	8	8		1	8	8	8	38.2	38.2	28.372	262	0	117.56	2547400	2484800	1833500	2756100	13014000	5964200	4177100	5978200	909420	2112500	1479000	713780	0	804220	2459500	405290	698060	1569100	1216800	1098700	36386000	30493000	17252000	29622000	1107600	618030	1826600	3142800	665720	559440	1348800	2112300
CBW16720	Chromosome:694061-694264	en|CBW16720|Chromosome:694061-694264	sec-independent protein translocase protein TatE	1	1	1		1	1	1	1	16.4	16.4	7.0843	67	0.00035261	3.1133	0	5832500	5221900	6782500	0	0	0	0	1888200	3763200	2794800	0	0	0	0	0	0	0	0	0	0	0	0	0	0	0	0	2776200	0	8882400	8183900	6016400
CBW16721	Chromosome:694350-695315	en|CBW16721|Chromosome:694350-695315	lipoic acid synthetase	17	17	17		1	17	17	17	53	53	36.041	321	0	312.01	4978400	14940000	4301500	4046600	42832000	48494000	45748000	253050000	72900000	226700000	153140000	53380000	8530300	50880000	76080000	98595000	20764000	128050000	90122000	87240000	20027000	15915000	4277900	8633500	126890000	14418000	149470000	101670000	57296000	104080000	100940000	70358000
CBW16722	Chromosome:695521-696474	en|CBW16722|Chromosome:695521-696474	lysR-family transcriptional regulator	14	14	14		1	14	14	14	68.1	68.1	36.178	317	0	317.28	21018000	41036000	19733000	32270000	55989000	17586000	32530000	59110000	16256000	28781000	18526000	20190000	367970	17376000	9541400	1729000	7387300	13826000	42844000	14465000	36882000	58813000	26386000	38606000	28428000	4144200	31572000	36003000	7386800	31786000	10519000	14245000
CBW16723	Chromosome:696776-697417	en|CBW16723|Chromosome:696776-697417	lipoate-protein ligase B (lipoate biosynthesis protein B)	4	4	4		1	4	4	4	38	38	23.837	213	0	110.63	2206800	1073900	1323500	7113800	2913500	2260900	4244000	14836000	5438800	13677000	5917700	7157100	439010	7165300	8927000	4591800	3189200	6546300	11896000	8270000	5457600	6083400	2658300	4278900	9624400	2510400	7796400	13820000	5200900	7878100	12427000	12354000
CBW16724	Chromosome:697517-697711	en|CBW16724|Chromosome:697517-697711	conserved hypothetical protein	2	2	2		1	2	2	2	73.4	73.4	7.13	64	0	323.31	45135000	39140000	38797000	45745000	263580000	134410000	98673000	404600000	73074000	260090000	268750000	285080000	2098000	209800000	191340000	8510800	88736000	189900000	236940000	93544000	55436000	80697000	26540000	25358000	386710000	97585000	357190000	429470000	95280000	118250000	236760000	156440000
CBW16725	Chromosome:697889-699100	en|CBW16725|Chromosome:697889-699100	D-alanine carboxypeptidase	29	29	28		1	29	29	28	71.5	71.5	44.456	403	0	323.31	45459000	49060000	33751000	56177000	139330000	95667000	130600000	343120000	113340000	268960000	221500000	118610000	8870000	100300000	133840000	109130000	26966000	157650000	152300000	108740000	79324000	50945000	18838000	43186000	228870000	33432000	252610000	206540000	105680000	158040000	187290000	153090000
CBW16726	Chromosome:699240-700307	en|CBW16726|Chromosome:699240-700307	rare lipoprotein A precursor	9	9	9		1	9	9	9	27.6	27.6	36.881	355	0	64.408	14668000	23676000	14054000	23685000	20776000	33399000	43617000	56098000	34475000	39515000	30254000	24223000	12598000	14436000	47492000	28119000	3854800	34306000	23401000	31299000	11310000	7374200	4267700	5837900	31414000	4027400	28051000	31310000	12083000	34241000	30777000	22257000
CBW16727	Chromosome:700318-701430	en|CBW16727|Chromosome:700318-701430	rod shape-determining protein RodA	4	4	4		1	4	4	4	12.7	12.7	40.532	370	0	6.2199	0	0	575880	678730	1216200	1074300	2733900	8925600	3166500	10425000	6039300	4319800	0	3578200	3029800	4828000	0	0	441090	0	486280	4612000	0	0	1838900	902900	7154900	6270900	1944100	4232200	3928600	2716100
CBW16728	Chromosome:701433-703334	en|CBW16728|Chromosome:701433-703334	penicillin-binding protein 2	16	16	16		1	16	16	16	35.1	35.1	71.033	633	0	113.62	464780	0	0	0	1589700	320620	1547800	9487100	2465900	5501100	4091000	3288500	0	1424600	1713300	2339200	0	477280	279550	0	0	0	0	0	4029400	1037100	3791300	3397300	1236100	1591200	4430000	1388000
CBW16729	Chromosome:703365-703832	en|CBW16729|Chromosome:703365-703832	conserved hypothetical protein	10	10	10		1	10	10	10	74.2	74.2	17.399	155	0	79.895	0	5610600	0	2478200	25436000	12624000	28816000	88113000	19050000	60666000	42382000	10955000	0	16091000	10779000	11202000	5369100	18784000	21913000	13930000	20527000	20946000	7460000	17285000	27087000	4029300	40804000	29959000	20316000	33119000	34516000	24047000
CBW16730	Chromosome:703836-704153	en|CBW16730|Chromosome:703836-704153	conserved hypothetical protein	9	9	9		1	9	9	9	78.1	78.1	11.542	105	0	213.55	16713000	25144000	12866000	29498000	209000000	174200000	128830000	552220000	109800000	374020000	249930000	138920000	5632500	124310000	96891000	95879000	22530000	71983000	121350000	53621000	1304500	3648100	4237700	7948100	522510000	32031000	231780000	247090000	156760000	235120000	193890000	149720000
CBW16732	Chromosome:705187-706281	en|CBW16732|Chromosome:705187-706281	hypothetical aminotransferase CobD	4	4	4		1	4	4	4	12.4	12.4	40.765	364	0	7.9585	0	0	0	0	0	0	0	0	0	0	0	2082800	553590	320010	0	0	0	849130	505490	346160	1153900	796810	340530	772650	0	0	0	0	775160	461250	583920	357570
CBW16733	Chromosome:706256-706897	en|CBW16733|Chromosome:706256-706897	conserved hypothetical protein	4	4	4		1	4	4	4	31.9	31.9	24.393	213	0	52.479	0	0	0	2031700	2832900	1347300	2551500	8083900	926620	7224100	6290100	5053500	0	3641600	1958100	1051300	968420	2127500	0	0	6347500	4513700	2183300	3958600	0	1122400	8962800	8956500	1032300	2114200	4255500	1612800
CBW16734	Chromosome:706899-707930	en|CBW16734|Chromosome:706899-707930	DNA polymerase III, delta subunit	10	10	10		1	10	10	10	38.8	38.8	38.6	343	0	127.62	946520	0	625970	1536400	4644800	1695200	1765900	12285000	1969000	4478000	5468300	1584200	0	382490	1026300	2398700	301260	2384500	948270	3079400	871580	1890500	0	442700	2421700	911490	4735500	7351500	0	1131700	4623600	920990
CBW16735	Chromosome:707930-708520	en|CBW16735|Chromosome:707930-708520	rare lipoprotein B precursor	9	9	9		1	9	9	9	48	48	21.457	196	0	82.914	8993200	9179700	8343200	8492100	9162800	11214000	16466000	34440000	16992000	40332000	21504000	12158000	872180	8382800	16474000	7642900	1536100	12090000	12612000	7001600	7779500	7047300	2545700	5092100	31850000	1759800	21907000	23550000	10542000	23921000	19919000	18905000
CBW16736	Chromosome:708535-711117	en|CBW16736|Chromosome:708535-711117	leucyl-tRNA synthetase	52	52	52		1	52	52	52	66.4	66.4	96.984	860	0	323.31	39803000	31379000	23491000	35261000	95672000	72399000	79297000	267360000	75172000	236700000	148670000	86392000	10102000	82136000	93190000	73250000	23578000	104220000	92682000	77499000	55527000	52853000	23526000	39619000	153150000	28512000	174130000	147670000	79545000	122130000	142020000	83871000
CBW16740	Chromosome:713955-715883	en|CBW16740|Chromosome:713955-715883	hypothetical sigma-54 dependent transcriptional regulator	5	5	5		1	5	5	5	12.5	12.5	71.751	642	0	25.337	0	0	0	0	0	0	0	0	0	0	0	0	0	167530	0	0	78954	1053400	279360	775930	0	0	0	0	0	0	0	0	0	0	158290	75234
CBW16741	Chromosome:715976-716449	en|CBW16741|Chromosome:715976-716449	conserved hypothetical protein	8	8	8		1	8	8	8	46.5	46.5	18.41	157	0	62.726	590930	894720	0	489210	15481000	13837000	9916900	15632000	4726800	12807000	10426000	4763000	0	3352200	4400100	0	0	6309900	4640900	3511900	25075000	60877000	14085000	17988000	12341000	807050	10154000	7893500	2446500	1707500	3316600	4589700
CBW16747	Chromosome:721944-723623	en|CBW16747|Chromosome:721944-723623	chaperone heat shock protein	2	2	2		1	2	2	2	5.4	5.4	62.156	559	0	3.6623	0	4987000	0	0	0	0	0	0	0	0	0	0	0	0	0	0	0	0	0	0	0	0	0	0	0	0	0	0	159470	0	0	0
CBW16748	Chromosome:723699-724937	en|CBW16748|Chromosome:723699-724937	hypothetical conserved hypothetical protein	2	2	2		1	2	2	2	6.6	6.6	47.05	412	0	11.448	0	0	0	0	0	0	0	0	0	0	0	0	0	1029700	0	301890	0	1035600	616840	1805400	0	0	0	0	0	0	0	0	0	0	0	0
CBW16749	Chromosome:724969-725904	en|CBW16749|Chromosome:724969-725904	probable nucleoside hydrolase	9	9	9		1	9	9	9	54	54	33.789	311	0	136.25	4288500	6982900	3515700	6266500	8943300	2247900	2094200	21251000	4146400	12040000	4199900	1497700	2072500	10768000	30898000	17130000	10815000	48000000	41088000	32771000	92878000	44683000	24052000	65138000	3506500	664080	6966600	0	7232100	7397000	18838000	9696600
CBW16750	Chromosome:726021-726746	en|CBW16750|Chromosome:726021-726746	glutamate/aspartate transport ATP-binding protein GltL	9	9	9		1	9	9	9	40.2	40.2	26.606	241	0	114.23	9035100	6264600	4861200	14605000	20244000	5751300	2167700	6081000	437750	3667200	2613200	2119700	360030	25353000	27036000	4137800	8900900	26871000	15805000	9917400	28439000	45519000	32578000	60303000	2164300	744560	3923300	4587300	1075300	1047300	2770400	1779800
CBW16751	Chromosome:726746-727420	en|CBW16751|Chromosome:726746-727420	glutamate/aspartate transport system permease protein GltK	3	3	3		1	3	3	3	10.7	10.7	24.777	224	0	6.0986	2421700	3257700	1889100	1986100	2194700	1732700	0	0	0	0	0	0	1005100	5249400	8964000	3283500	0	0	1077900	0	0	1603900	0	0	0	0	1719800	1141700	0	0	664760	0
CBW16752	Chromosome:727420-728160	en|CBW16752|Chromosome:727420-728160	glutamate/aspartate transport system permease protein GltJ	6	6	6		1	6	6	6	30.9	30.9	27.362	246	0	58.722	9428200	11833000	6603700	13086000	6023600	7712500	8455400	15455000	3888100	6382500	3953500	4744900	4081200	31086000	33636000	47236000	1192000	7325900	3363100	2869100	5441900	2796700	3137400	1889900	7193700	0	5343700	4455900	1380600	3565800	4582600	1777500
CBW16753	Chromosome:728320-729246	en|CBW16753|Chromosome:728320-729246	ABC transporter periplasmic binding protein (glutamate/aspartate\x3f)	16	16	16		1	16	16	16	50	50	34.088	308	0	245.83	126970000	177340000	80292000	113600000	13155000	12214000	5267500	17332000	1949600	3816100	3737500	2579500	37118000	179220000	215320000	257020000	44717000	249500000	215700000	175240000	391910000	247730000	133510000	176440000	10919000	1305800	11156000	13425000	0	2286400	5907000	3888100
CBW16754	Chromosome:729583-731121	en|CBW16754|Chromosome:729583-731121	apolipoprotein N-acyltransferase	14	14	14		1	14	14	14	39.5	39.5	57.597	512	0	149.88	930000	0	0	174590	618720	221220	2164300	14154000	1052700	3669700	2150400	2309700	0	1415000	1253300	2499300	0	0	0	0	0	0	0	0	4738200	590780	2916600	5391800	1609900	1723000	1129700	1593700
CBW16755	Chromosome:731141-732019	en|CBW16755|Chromosome:731141-732019	haemolysin-related protein	12	12	12		1	12	12	12	47.3	47.3	33.299	292	0	219.52	17894000	26248000	18099000	38178000	46357000	27697000	18821000	89803000	8329500	50013000	25285000	25927000	1470400	18148000	25834000	18075000	10236000	52203000	25433000	22287000	96269000	45399000	34769000	48289000	33149000	5711800	49383000	52773000	13621000	11823000	35078000	23158000
CBW16756	Chromosome:732177-732650	en|CBW16756|Chromosome:732177-732650	conserved hypothetical protein	2	2	2		1	2	2	2	21	21	17.784	157	0	50.067	0	0	0	0	0	2696100	1033800	8527000	0	4166700	0	0	0	0	0	0	0	0	0	0	4316600	1965300	0	3399900	2663000	3421500	2316000	0	0	3855200	5191900	4844700
CBW16757	Chromosome:732647-733732	en|CBW16757|Chromosome:732647-733732	PhoH-like ATP-binding protein	18	18	18		1	18	18	18	63.7	63.7	40.956	361	0	323.31	18162000	40677000	12858000	32827000	66925000	45538000	41194000	131560000	34622000	100450000	79827000	43695000	2682100	32433000	64067000	23511000	15492000	45326000	50200000	33946000	46811000	32239000	19080000	28445000	121170000	24338000	137170000	156820000	30369000	59819000	76680000	56594000
CBW16758	Chromosome:733898-735322	en|CBW16758|Chromosome:733898-735322	MiaB protein (hypothetical tRNA-thiotransferase (or tRNA-methylthiotransferase))	29	29	29		1	29	29	29	63.7	63.7	53.715	474	0	323.31	17775000	29894000	13533000	15455000	87407000	72719000	69169000	302790000	63600000	224330000	148810000	77906000	5368400	54169000	54819000	46865000	14907000	62511000	71010000	42241000	7835000	11640000	3365300	6985600	128010000	21343000	126160000	132010000	61825000	98310000	142060000	100990000
CBW16759	Chromosome:735466-736641	en|CBW16759|Chromosome:735466-736641	hypothetical monooxygenase	11	11	11		1	11	11	11	42.2	42.2	42.496	391	0	292.62	2848100	6323600	2220000	3203300	8455800	8514100	4488600	35809000	5291300	17241000	9471400	6374600	1888800	6817200	17886000	13491000	4033400	15617000	15900000	14365000	38983000	30062000	10711000	36867000	10177000	2991200	7910900	20170000	7394400	13669000	13980000	12701000
CBW16761	Chromosome:738350-740014	en|CBW16761|Chromosome:738350-740014	asparagine synthetase B	27	27	27		1	27	27	27	58.8	58.8	62.572	554	0	323.31	18331000	23199000	14353000	23608000	9158700	6685700	6496600	24330000	5795800	9693800	6515000	6214100	1314500	15043000	14281000	14643000	8397800	37528000	30240000	28537000	41406000	33954000	13777000	27923000	24014000	2799200	16976000	16619000	8336900	13271000	7285700	9530600
CBW16762	Chromosome:740304-741056	en|CBW16762|Chromosome:740304-741056	NagD protein	12	12	12		1	12	12	12	56	56	27.119	250	0	313.19	26297000	33297000	22875000	27062000	72591000	36005000	38860000	188580000	34603000	148370000	89452000	45129000	3875600	54736000	30816000	49675000	21359000	60687000	48134000	43140000	85381000	68470000	23354000	56323000	121870000	20550000	121830000	94616000	52986000	59351000	58347000	44810000
CBW16763	Chromosome:741103-742323	en|CBW16763|Chromosome:741103-742323	N-acetylglucosamine repressor	14	14	14		1	14	14	14	43.3	43.3	44.441	406	0	93.354	1439300	3984700	1253500	1823800	4140900	1979400	2461300	10601000	2344000	9390300	5795900	1644300	59287	1849600	4445700	651900	1364800	11215000	837810	4187800	1111000	1911600	1831800	3200800	2376500	597840	6592000	3172100	2533100	4294200	4946700	4228800
CBW16764	Chromosome:742328-743482	en|CBW16764|Chromosome:742328-743482	N-acetylglucosamine-6-phosphate deacetylase	13	13	13		1	13	13	13	41.1	41.1	41.11	384	0	172.58	4634600	11987000	4672000	4516500	30374000	31163000	18030000	85688000	13731000	52792000	17963000	15034000	4527500	45221000	41816000	43087000	8504600	50846000	29968000	24813000	84740000	53450000	22000000	54080000	9863500	4212700	26023000	32629000	14168000	23697000	44230000	22906000
CBW16765	Chromosome:743542-744342	en|CBW16765|Chromosome:743542-744342	glucosamine-6-phosphate deaminase	11	11	11		1	11	11	11	57.5	57.5	29.632	266	0	323.31	27086000	19784000	16006000	19741000	132790000	132140000	103160000	266260000	65791000	168070000	85923000	50538000	11092000	140600000	165880000	146070000	54129000	184880000	136250000	99315000	404050000	275830000	154400000	257400000	79320000	20782000	144880000	114140000	70709000	96621000	128610000	126220000
CBW16766	Chromosome:744669-746621	en|CBW16766|Chromosome:744669-746621	pts system, N-acetylglucosamine-specific IIABC component	14	14	14		1	14	14	14	26.9	26.9	68.489	650	0	84.358	1524600	4342800	2740000	5364900	8012300	5230900	6955900	16880000	4192600	14906000	7438500	5432900	4002100	21300000	27379000	15849000	1253900	6114700	5031400	4962700	9699500	7607800	4271400	4990300	6120200	309160	7750200	4809900	3295200	5152900	10220000	7952500
CBW16767	Chromosome:746832-748499	en|CBW16767|Chromosome:746832-748499	glutaminyl-tRNA synthetase	31	31	31		1	31	31	31	54.8	54.8	63.538	555	0	323.31	24271000	41277000	21172000	38570000	150350000	80002000	114300000	381860000	96352000	365800000	203680000	97284000	6511200	87513000	102740000	76227000	33726000	168550000	99315000	109580000	131030000	84421000	44361000	95141000	181330000	33117000	246030000	213780000	88668000	95739000	186040000	128030000
CBW16773	Chromosome:754764-755690	en|CBW16773|Chromosome:754764-755690	lysR-family transcriptional regulator	5	5	5		1	5	5	5	35.4	35.4	33.474	308	0	46.121	0	0	3983300	6078300	0	0	0	0	0	0	0	0	0	7154800	0	1893900	1164900	0	4749900	2790500	10615000	8645000	0	7115900	0	0	0	0	1122600	0	0	0
CBW16774	Chromosome:755805-756257	en|CBW16774|Chromosome:755805-756257	ferric uptake regulation protein	5	5	5		1	5	5	5	40.7	40.7	17.011	150	0	140.57	32598000	46402000	30879000	40895000	61879000	56849000	43635000	117460000	43668000	67418000	58953000	45997000	5433100	41717000	42620000	44516000	8506600	50839000	64869000	31978000	89407000	68095000	46534000	60699000	75068000	9285000	46254000	57715000	46292000	62906000	55039000	56232000
CBW16775	Chromosome:756539-757069	en|CBW16775|Chromosome:756539-757069	flavodoxin 1	6	6	6		1	6	6	6	50	50	19.637	176	0	323.31	35459000	58868000	27741000	39312000	201320000	157840000	188490000	647550000	173760000	414830000	314030000	146820000	7646900	150160000	176830000	200300000	44108000	205870000	243120000	174490000	353430000	252010000	111150000	177120000	462210000	43769000	285720000	300380000	160170000	292960000	271620000	213500000
CBW16776	Chromosome:757232-757513	en|CBW16776|Chromosome:757232-757513	conserved hypothetical protein	3	3	3		1	3	3	3	38.7	38.7	10.845	93	0	78.196	1267200	0	6187100	0	0	11288000	17969000	27972000	10708000	0	14940000	14141000	0	9997800	0	0	2758400	12772000	18163000	5842000	0	0	0	0	24621000	1163500	0	8874800	3810800	2869600	32424000	28717000
CBW16777	Chromosome:757647-758417	en|CBW16777|Chromosome:757647-758417	hypothetical esterase/lipase YbfF	10	10	10		1	10	10	10	57.4	57.4	28.736	256	0	273.64	25440000	45957000	21014000	26907000	54068000	30750000	24320000	145790000	25345000	93784000	71082000	30983000	2139600	25034000	40803000	22511000	10048000	59156000	48409000	36166000	87570000	66488000	20150000	51521000	51686000	7227700	59076000	65182000	26384000	29828000	50216000	28753000
CBW16778	Chromosome:758602-759144	en|CBW16778|Chromosome:758602-759144	seqA protein	14	14	14		1	14	14	14	73.9	73.9	20.149	180	0	238.67	9819200	12594000	8903000	10723000	44301000	27800000	42913000	102240000	70721000	175740000	108050000	61742000	1305600	47122000	63375000	73251000	14776000	60864000	44884000	36975000	79517000	73959000	30020000	36532000	104960000	15010000	124940000	124340000	46012000	63024000	101590000	75087000
CBW16779	Chromosome:759169-760809	en|CBW16779|Chromosome:759169-760809	phosphoglucomutase	31	31	31		1	31	31	31	70.9	70.9	58.089	546	0	323.31	39635000	65910000	31330000	44498000	122390000	96961000	98189000	320250000	87088000	249840000	161270000	92836000	15040000	119980000	152410000	136800000	45724000	224540000	192570000	143380000	223020000	174790000	103150000	149370000	195880000	24677000	154280000	139930000	89319000	152470000	126080000	97949000
CBW16780	Chromosome:760924-761409	en|CBW16780|Chromosome:760924-761409	possible 5-nitroimidazole antibiotic resistance	4	4	4		1	4	4	4	22.4	22.4	18.519	161	0	26.289	0	0	0	0	0	0	0	0	0	0	0	0	0	465120	0	0	226000	0	0	0	0	0	0	0	0	0	0	0	9194300	6279000	23916000	13569000
CBW16781	Chromosome:761474-762793	en|CBW16781|Chromosome:761474-762793	putrescine-ornithine antiporter	1	1	1		1	1	1	1	3.2	3.2	46.475	439	0.001037	2.4522	0	0	0	0	0	0	0	0	0	0	0	0	0	0	0	0	0	0	0	0	0	0	0	0	0	0	0	0	1127600	0	0	0
CBW16782	Chromosome:762790-764988	en|CBW16782|Chromosome:762790-764988	ornithine decarboxylase, inducible (ec 4.1.1.17)	27	27	25		1	27	27	25	50.3	48.4	82.449	732	0	323.31	0	0	0	0	0	0	0	0	0	0	0	0	2125300	22893000	25720000	6343800	5432300	21444000	13217000	13901000	0	0	146900	0	0	0	0	0	182990000	273490000	364960000	282450000
CBW16783	Chromosome:765750-766427	en|CBW16783|Chromosome:765750-766427	KDP operon transcriptional regulatory protein	8	8	8		1	8	8	8	47.6	47.6	25.33	225	0	31.999	1400900	0	0	0	5278200	682670	2271000	6718000	1639400	11394000	11872000	1210900	0	1707200	2043100	0	2105700	3110400	12227000	1122900	5972100	780610	3659200	4135800	2446900	0	8893400	3267900	799120	825920	15797000	2617200
CBW16784	Chromosome:766424-769108	en|CBW16784|Chromosome:766424-769108	sensor protein KdpD	5	5	5		1	5	5	5	7.9	7.9	98.896	894	0	54.209	0	0	58750	152370	0	0	105140	0	0	166380	133030	0	93096	0	155550	0	0	0	0	0	0	0	0	0	226780	27670	551570	0	0	0	131420	0
CBW16790	Chromosome:775649-777130	en|CBW16790|Chromosome:775649-777130	PTR2-family transport protein	1	1	1		1	1	1	1	4.1	4.1	53.876	493	1	-2	0	0	0	4615200	0	0	0	0	0	0	0	0	0	0	0	0	0	0	0	0	0	0	0	0	0	0	0	0	0	0	0	0
CBW16791	Chromosome:777459-778202	en|CBW16791|Chromosome:777459-778202	conserved hypothetical protein	9	9	9		1	9	9	9	66	66	26.945	247	0	323.31	27532000	38059000	24233000	37077000	40318000	32259000	29592000	96094000	23037000	57541000	32649000	19919000	3561000	61781000	53578000	69859000	20798000	84694000	64091000	41935000	216700000	138810000	57992000	147760000	57508000	11374000	51986000	62888000	21015000	32765000	31919000	28090000
CBW16792	Chromosome:778218-778874	en|CBW16792|Chromosome:778218-778874	conserved hypothetical protein	6	6	6		1	6	6	6	47.2	47.2	24.088	218	0	76.362	0	8221400	0	3819300	6965000	3590300	6050000	12897000	1943700	8087400	1810800	3089600	0	8535400	4015300	0	2409900	9767200	11988000	7877800	25002000	31976000	14642000	20865000	14407000	1769500	5478000	7168000	4441600	6411000	2203300	3717100
CBW16793	Chromosome:778868-779800	en|CBW16793|Chromosome:778868-779800	conserved hypothetical protein	12	12	12		1	12	12	12	49.4	49.4	34.459	310	0	114.48	1584600	6024300	5711400	949110	5294300	288020	2020600	16621000	510730	8016100	3804700	522870	0	730240	1798300	3134800	0	4391000	3142900	3486800	16866000	14587000	6573700	17015000	2734600	0	6012100	7369400	733080	1879700	7329000	2950200
CBW16794	Chromosome:779790-780524	en|CBW16794|Chromosome:779790-780524	conserved hypothetical protein	4	4	4		1	4	4	4	34	34	26.09	244	0	50.948	2235300	4972400	2157500	3329000	0	1375300	677380	5155000	900770	0	0	1826100	415270	0	2362400	0	0	3418600	4463000	1026100	8420100	6490400	4548600	7439900	3012900	549850	0	0	0	0	0	0
CBW16796	Chromosome:781039-781605	en|CBW16796|Chromosome:781039-781605	hypothetical type 1 fimbriae regulatory protein	2	2	2		1	2	2	2	9	9	22.17	188	0.0040844	2.0225	0	0	0	0	0	0	0	888630	0	880410	0	0	0	0	0	0	0	0	0	0	0	0	0	0	0	0	515640	0	0	0	0	0
CBW16808	Chromosome:793336-794127	en|CBW16808|Chromosome:793336-794127	endonuclease VIII, DNA N-glycosylase with an AP lyase activity	4	4	4		1	4	4	4	26.6	26.6	29.863	263	0	46.03	6236800	10204000	3051200	2031800	1639800	5120300	3521400	0	0	3028000	0	1738400	0	2222500	0	0	0	4222700	4645800	1453300	5508600	5891500	0	998840	2298500	0	0	0	1454200	2521200	0	957640
CBW16810	Chromosome:795365-796648	en|CBW16810|Chromosome:795365-796648	citrate synthase	23	23	23		1	23	23	23	55.7	55.7	48.076	427	0	323.31	264970000	359790000	222710000	283660000	267410000	228170000	138310000	323930000	66256000	182440000	121170000	53582000	64928000	378930000	461160000	466630000	171160000	695520000	647430000	470790000	913310000	603250000	343900000	501860000	208890000	24286000	185130000	173640000	50387000	74209000	103550000	77531000
CBW16812	Chromosome:797403-797792	en|CBW16812|Chromosome:797403-797792	succinate dehydrogenase cytochrome b-556 subunit	3	3	3		1	3	3	3	19.4	19.4	14.33	129	0	16.493	2162300	2116200	2406400	4223000	0	0	0	4234400	0	0	0	0	850570	11183000	10336000	13146000	0	1237400	0	0	0	4821600	1347500	998760	0	0	0	0	0	0	0	0
CBW16813	Chromosome:797786-798133	en|CBW16813|Chromosome:797786-798133	succinate dehydrogenase hydrophobic membrane anchor protein	3	3	3		1	3	3	3	17.4	17.4	12.795	115	0	9.7719	3364200	3509800	1247100	650880	503160	1706800	0	3553800	0	0	0	0	277300	6265200	12578000	9573500	0	2168900	1867300	3230900	0	3289900	939250	1261200	443160	0	428490	501730	201680	0	0	488830
CBW16814	Chromosome:798133-799899	en|CBW16814|Chromosome:798133-799899	succinate dehydrogenase flavoprotein subunit	19	19	19		1	19	19	19	41.8	41.8	64.461	588	0	323.31	160720000	231220000	129350000	193440000	279170000	235470000	108310000	261270000	74457000	170540000	106580000	63762000	66736000	413610000	503160000	310440000	223980000	742060000	694520000	392530000	772020000	619880000	477340000	450720000	140250000	25599000	144620000	127120000	48011000	66728000	80494000	59261000
CBW16815	Chromosome:799913-800632	en|CBW16815|Chromosome:799913-800632	succinate dehydrogenase iron-sulfur protein	17	17	17		1	17	17	17	63.2	63.2	26.864	239	0	194.89	104570000	167930000	108140000	120390000	201590000	223280000	134870000	237620000	59039000	75699000	79887000	51338000	49677000	282230000	402200000	291670000	144270000	634900000	635510000	419840000	727370000	844650000	345220000	423880000	83324000	13460000	62522000	138120000	30227000	34701000	81045000	60993000
CBW16816	Chromosome:801156-803957	en|CBW16816|Chromosome:801156-803957	2-oxoglutarate dehydrogenase E1 component	43	43	43		1	43	43	43	64.5	64.5	104.82	933	0	323.31	75069000	112600000	62636000	86370000	131600000	109770000	61558000	213340000	28170000	98344000	62596000	30319000	30999000	243070000	283170000	302630000	113040000	527360000	466690000	343290000	417990000	324410000	159750000	273250000	78803000	10463000	76042000	74589000	27572000	47810000	55473000	38717000
CBW16817	Chromosome:803972-805180	en|CBW16817|Chromosome:803972-805180	dihydrolipoamide succinyltransferase component (E2)	28	28	28		1	28	28	28	67.9	67.9	43.857	402	0	323.31	126350000	180940000	124840000	189120000	240760000	209150000	119990000	294850000	70741000	177340000	108830000	58865000	68134000	412960000	436270000	469950000	218570000	833470000	846630000	539170000	1093400000	813500000	392890000	606820000	136490000	22950000	130890000	122460000	54636000	86986000	108330000	75285000
CBW16818	Chromosome:805322-806488	en|CBW16818|Chromosome:805322-806488	succinyl-CoA synthetase beta chain	26	26	26		1	26	26	26	60.8	60.8	41.496	388	0	323.31	198760000	264660000	149770000	214400000	349750000	262940000	114700000	385100000	68892000	194890000	110440000	65467000	74881000	711570000	559350000	538020000	294880000	988790000	991570000	537250000	1152100000	1074600000	478050000	617320000	305220000	19973000	133060000	145850000	62491000	93861000	113470000	68433000
CBW16819	Chromosome:806488-807357	en|CBW16819|Chromosome:806488-807357	succinyl-CoA synthetase alpha chain	16	16	16		1	16	16	16	58.5	58.5	29.775	289	0	217	169240000	279240000	151700000	277370000	418280000	280110000	143520000	603430000	91114000	315990000	153480000	67304000	100880000	448590000	539710000	726140000	256220000	1095600000	785230000	631940000	1322800000	867060000	425760000	622320000	151650000	21099000	198150000	162480000	62158000	112700000	151600000	109570000
CBW16820	Chromosome:808940-810508	en|CBW16820|Chromosome:808940-810508	cytochrome d ubiquinol oxidase subunit I	14	14	14		1	14	14	14	27.6	27.6	58.315	522	0	323.31	7166700	9588800	6090900	8458100	32991000	37412000	65664000	144610000	60651000	134360000	94974000	68480000	10145000	74763000	74682000	69550000	5672000	40401000	30009000	18823000	62997000	59281000	23546000	34744000	140990000	15536000	85451000	101710000	81099000	145990000	133050000	100530000
CBW16821	Chromosome:810524-811663	en|CBW16821|Chromosome:810524-811663	cytochrome d ubiquinol oxidase subunit II	2	2	2		1	2	2	2	5	5	42.364	379	0	9.0874	0	0	1318000	1115500	2147300	1654500	5727800	4691200	4653600	6157200	9021800	5794600	0	3577000	6576300	4152300	0	0	1232200	692720	0	3637600	0	1199200	5071900	669700	6423700	5327200	3539300	1625700	9017800	7872800
CBW16824	Chromosome:812438-812842	en|CBW16824|Chromosome:812438-812842	conserved hypothetical protein	3	3	3		1	3	3	3	23.9	23.9	15.691	134	0	8.3497	0	0	0	1933800	4190200	0	0	1047200	0	7258400	4901700	1555700	0	986180	3333100	1677600	0	0	2719800	1249900	4472700	865050	648060	536060	4330000	79968	1339700	3975600	1464500	3302400	6394400	3619000
CBW16825	Chromosome:812839-813531	en|CBW16825|Chromosome:812839-813531	TolQ protein	6	6	6		1	6	6	6	30	30	25.571	230	0	76.893	0	8508600	1895200	9319900	5178500	2137500	18038000	2135000	13573000	21698000	15374000	21669000	0	23026000	21515000	15004000	0	1768000	0	103130	1507800	0	0	0	15443000	4627300	27234000	23263000	8144300	13996000	26845000	10782000
CBW16826	Chromosome:813535-813963	en|CBW16826|Chromosome:813535-813963	tolR protein	3	3	3		1	3	3	3	20.4	20.4	15.477	142	0	6.8393	16076000	23269000	10459000	17010000	20723000	9422900	24024000	82978000	24388000	79778000	56279000	18847000	7623600	26266000	24634000	33137000	3233400	14552000	16207000	9134800	9707500	2842000	1442400	1865500	39014000	5403400	50533000	43750000	9079700	35488000	40017000	33131000
CBW16827	Chromosome:814028-815251	en|CBW16827|Chromosome:814028-815251	tolA protein	5	5	5		1	5	5	5	16.2	16.2	41.865	407	0	32.882	0	1710300	155650	981030	0	227590	1380300	1143200	294270	4703200	1448700	1304200	0	154770	1083300	231750	0	176160	0	1067400	0	0	0	0	0	0	654900	1865000	72953	3024300	1093000	1421600
CBW16828	Chromosome:815375-816667	en|CBW16828|Chromosome:815375-816667	tolB protein precursor	20	20	20		1	20	20	20	57.9	57.9	46.148	430	0	323.31	91506000	138750000	77680000	99683000	126720000	106650000	95794000	294700000	101240000	241240000	185190000	103140000	16544000	114830000	135360000	159100000	35497000	202740000	183020000	125970000	239210000	197630000	78744000	148980000	218290000	26384000	166710000	155490000	117740000	155150000	126500000	118280000
CBW16829	Chromosome:816702-817226	en|CBW16829|Chromosome:816702-817226	peptidoglycan-associated lipoprotein precursor	9	9	9		1	9	9	9	51.1	51.1	18.865	174	0	323.31	149400000	190490000	90557000	115150000	90872000	72166000	134940000	368830000	160380000	292580000	227810000	119660000	17436000	221410000	287300000	187920000	31134000	162440000	165600000	100680000	67995000	49421000	18614000	40075000	205240000	40714000	291000000	190330000	101070000	121250000	190910000	187900000
CBW16830	Chromosome:817236-818024	en|CBW16830|Chromosome:817236-818024	hypothetical exported protein	9	9	9		1	9	9	9	45	45	28.247	262	0	323.31	46063000	66694000	37145000	54243000	82753000	54963000	66667000	254250000	64279000	185990000	142900000	71788000	3373400	60720000	87531000	63743000	27020000	140700000	141120000	98408000	158780000	124470000	36568000	98295000	139340000	21638000	141330000	135720000	70404000	140360000	121090000	102640000
CBW16831	Chromosome:819489-820532	en|CBW16831|Chromosome:819489-820532	quinolinate synthetase A protein	12	12	12		1	12	12	12	48.7	48.7	37.943	347	0	109.8	9032100	9523100	5070100	11236000	328480	0	0	0	0	0	0	0	0	0	0	0	0	258050	354710	300680	268210	0	0	0	0	281480	0	0	0	0	0	0
CBW16834	Chromosome:822322-822708	en|CBW16834|Chromosome:822322-822708	hypothetical exported protein	2	2	2		1	2	2	2	11.7	11.7	13.33	128	0	30.964	1485400	0	2223900	293770	26789000	23000000	17794000	9346400	4924700	16666000	12836000	1506100	0	0	1495000	0	0	675900	986340	0	35212000	14909000	36302000	33728000	0	0	4895300	4089700	1558000	3290200	11934000	5674000
CBW16835	Chromosome:823028-824080	en|CBW16835|Chromosome:823028-824080	phospho-2-dehydro-3-deoxyheptonate aldolase (DAHP synthetase) phenylalanine repressible	15	14	14		1	15	14	14	48	46	37.856	350	0	323.31	54078000	78705000	35870000	65169000	11841000	11023000	10543000	30615000	11932000	30294000	21055000	8362400	1170200	9545700	16888000	8017100	8975900	31480000	22450000	8176800	54496000	18734000	19437000	24838000	26474000	7607700	21935000	21191000	11420000	12997000	25130000	16019000
CBW16836	Chromosome:824174-824719	en|CBW16836|Chromosome:824174-824719	hypothetical hydro-lyase	1	1	1		1	1	1	1	9.9	9.9	19.72	181	0.0057608	1.8203	0	0	0	0	0	0	0	0	0	0	0	0	0	531480	0	0	0	0	0	0	0	0	0	0	0	0	0	0	0	0	0	0
CBW16837	Chromosome:824734-825579	en|CBW16837|Chromosome:824734-825579	hypothetical hydro-lyase	3	3	3		1	3	3	3	12.1	12.1	30.83	281	0	10.935	0	0	0	412860	0	0	0	0	0	0	0	0	0	343140	69724	0	0	1159300	0	0	0	526260	0	0	0	0	0	0	0	0	0	0
CBW16838	Chromosome:825709-826599	en|CBW16838|Chromosome:825709-826599	LysR-family transcriptional regulator	2	2	2		1	2	2	2	7.4	7.4	34.027	296	0.0030727	2.1199	1628000	1382000	1208000	843790	2820500	2135700	721590	1773900	740660	3410800	3246200	1134400	447160	1017800	1349700	1403400	168560	2605400	1784600	1035200	0	952230	98477	194800	2159500	0	2065600	1025400	1098000	1549500	3830400	1341300
CBW16844	Chromosome:832593-833291	en|CBW16844|Chromosome:832593-833291	conserved hypothetical protein	2	2	2		1	2	2	2	16.8	16.8	25.639	232	0	10.958	0	0	0	0	0	0	0	0	0	0	0	0	0	0	0	0	0	0	0	0	0	1514100	0	0	0	0	0	0	0	0	0	0
CBW16847	Chromosome:835617-836369	en|CBW16847|Chromosome:835617-836369	phosphoglycerate mutase 1	20	20	20		1	20	20	20	74.4	74.4	28.493	250	0	323.31	182220000	277370000	168480000	261490000	759840000	596210000	524690000	1889100000	370280000	1324000000	818040000	514770000	62400000	475160000	611370000	535300000	205990000	772690000	673720000	499390000	1723500000	1252200000	682990000	1193300000	972620000	168920000	1127700000	1110700000	363130000	583020000	833910000	459890000
CBW16848	Chromosome:836593-837633	en|CBW16848|Chromosome:836593-837633	aldose 1-epimerase (mutarotase)	11	11	11		1	11	11	11	47.7	47.7	38.547	346	0	282.85	0	3317100	2060300	2796200	4323700	3155900	5324200	6451800	7419500	5962600	4902200	6971200	411250	14084000	14873000	9789800	3934100	12030000	19258000	12454000	17258000	20323000	6094800	12821000	8730800	1110700	3631200	9868900	6140000	9854100	8506800	7138600
CBW16849	Chromosome:837627-838775	en|CBW16849|Chromosome:837627-838775	galactokinase	9	9	9		1	9	9	9	36.1	36.1	41.301	382	0	323.31	12880000	21972000	10889000	16210000	43928000	26814000	33558000	73954000	27271000	69485000	51308000	26647000	6558700	51954000	62853000	49321000	6434100	85583000	75058000	60206000	88043000	90262000	34596000	57437000	62421000	8265300	57163000	56904000	28957000	49016000	51597000	42783000
CBW16850	Chromosome:838778-839824	en|CBW16850|Chromosome:838778-839824	galactose-1-phosphate uridylyltransferase	14	14	14		1	14	14	14	46.6	46.6	39.674	348	0	113.2	1311100	3132900	884870	1620200	17656000	8416600	12600000	40183000	8372700	26583000	18145000	8566700	1103500	21224000	27575000	18063000	5576700	27019000	25488000	23381000	37306000	34563000	15697000	25401000	31658000	2474600	26511000	25449000	7776200	16204000	14448000	14073000
CBW16851	Chromosome:839835-840851	en|CBW16851|Chromosome:839835-840851	UDP-glucose 4-epimerase	14	14	14		1	14	14	14	59.2	59.2	37.133	338	0	323.31	22741000	28859000	12495000	63854000	131040000	54871000	55791000	171930000	51521000	95187000	67518000	57772000	6469500	70753000	141050000	38110000	38742000	108750000	149420000	55796000	174670000	187440000	141910000	185580000	98036000	17432000	241070000	128130000	58426000	139930000	88709000	126380000
CBW16853	Chromosome:842153-843628	en|CBW16853|Chromosome:842153-843628	hypothetical molybdenum transport ATP-binding protein ModF (photorepair protein PhrA)	21	21	21		1	21	21	21	55.8	55.8	54.696	491	0	323.31	13879000	20030000	11353000	18744000	3343800	550870	1569800	9442700	1459500	8695300	4236600	2091900	198060	8857900	6529200	2834400	1730000	3859700	6105900	2487600	4442700	5023900	2151600	4801000	16228000	2013900	9083900	16289000	5142500	1639700	3996700	2742800
CBW16854	Chromosome:843696-844484	en|CBW16854|Chromosome:843696-844484	hypothetical molybdenum transport protein ModE	14	14	14		1	14	14	14	57.3	57.3	28.346	262	0	235.62	11058000	18979000	7962300	18929000	25009000	10528000	15529000	57448000	7909500	33999000	23323000	12177000	1607500	17002000	16110000	18550000	5587600	27462000	13348000	14535000	47212000	17462000	13636000	28102000	36128000	4564900	38866000	38944000	18985000	20927000	24022000	14805000
CBW16856	Chromosome:844929-845702	en|CBW16856|Chromosome:844929-845702	molybdate-binding periplasmic protein precursor	20	20	20		1	20	20	20	75.9	75.9	27.548	257	0	184.95	11950000	30049000	9086200	17954000	10778000	5896400	6485200	25952000	10186000	20898000	13811000	6760100	2178400	15734000	17092000	29707000	13174000	50114000	55110000	27710000	112200000	86064000	28377000	37300000	24834000	2163800	15307000	16338000	6015300	19887000	19551000	16723000
CBW16858	Chromosome:846394-847452	en|CBW16858|Chromosome:846394-847452	molybdenum transport ATP-binding protein ModC	14	14	14		1	14	14	14	54.3	54.3	39.055	352	0	294.94	9922000	10550000	7691500	18051000	15526000	5518200	9373000	35085000	8518700	26519000	19019000	16221000	2085500	18614000	19350000	12053000	9404700	31415000	27774000	20979000	55647000	36201000	22256000	28125000	25022000	2089600	19074000	25638000	12650000	11915000	15467000	10374000
CBW16859	Chromosome:847453-848271	en|CBW16859|Chromosome:847453-848271	conserved hypothetical protein	10	10	10		1	10	10	10	56.6	56.6	30.119	272	0	85.649	9181300	7151900	3220400	3238700	12095000	7301500	8495400	36343000	8514700	19016000	25463000	10762000	3404900	13786000	29595000	21957000	8870800	23674000	52267000	27999000	2080900	6938600	1366200	1775700	35360000	3803200	29135000	27166000	13895000	21764000	20007000	14945000
CBW16860	Chromosome:848435-849430	en|CBW16860|Chromosome:848435-849430	conserved hypothetical protein	12	12	12		1	12	12	12	50.5	50.5	36.368	331	0	261.5	23086000	25743000	16892000	36107000	51531000	48975000	35565000	142460000	30911000	89369000	56417000	33529000	1714000	60150000	62417000	90432000	15792000	89088000	90878000	52351000	234840000	187590000	75507000	122790000	80970000	8665600	69721000	48329000	41457000	50459000	67255000	40209000
CBW16861	Chromosome:849574-850857	en|CBW16861|Chromosome:849574-850857	possible pectinesterase precursor	16	16	16		1	16	16	16	47.5	47.5	45.907	427	0	323.31	6659200	10518000	6311800	15386000	20211000	15525000	36663000	88699000	32441000	71087000	50320000	38081000	1411000	30342000	39205000	18853000	5975200	8653000	15496000	19294000	8037100	7489700	3097700	4048800	56748000	5663600	70374000	71735000	27269000	31751000	37177000	33218000
CBW16862	Chromosome:851095-852318	en|CBW16862|Chromosome:851095-852318	imidazolonepropionase	7	7	7		1	7	7	7	28	28	44.628	407	0	176.78	1681000	4559000	1643400	1584800	3436800	2312400	2309700	1655600	0	0	0	652830	403630	3414500	4576200	2087700	1113600	5924700	4100800	4975600	23684000	18510000	9932500	12121000	899320	0	0	1888800	0	0	602690	1156300
CBW16863	Chromosome:852315-853256	en|CBW16863|Chromosome:852315-853256	formiminoglutamase	12	12	12		1	12	12	12	47.6	47.6	34.357	313	0	98.88	608340	4021700	281310	790260	2023700	2243700	551780	6522000	0	2364000	0	0	0	1945500	1024800	637090	236430	2956000	2378300	2990700	28700000	17232000	5486100	16428000	318500	108770	1647700	1006200	0	0	0	362800
CBW16864	Chromosome:853349-854026	en|CBW16864|Chromosome:853349-854026	histidine utilization repressor	6	6	6		1	6	6	6	26.7	26.7	25.574	225	0	22.747	0	3081000	1831400	2999800	3341800	2489800	1552900	3577300	841190	0	1844800	0	0	2171700	3305700	3205800	0	4567100	3030500	3274700	22743000	8815000	4874800	8167500	2969600	0	1917000	1826000	0	2199700	0	1463700
CBW16865	Chromosome:854223-855908	en|CBW16865|Chromosome:854223-855908	urocanate hydratase	19	19	19		1	19	19	19	43.9	43.9	61.465	561	0	323.31	10244000	18445000	9485500	18383000	10670000	6132900	1287900	23481000	878670	1848800	847000	144720	199220	7798700	7451200	4223900	3301000	14909000	15389000	12817000	74170000	39334000	17250000	38460000	1664800	0	4225700	1287100	616770	0	1120000	626980
CBW16866	Chromosome:855910-857430	en|CBW16866|Chromosome:855910-857430	histidine ammonia-lyase	20	20	20		1	20	20	20	54.7	54.7	53.84	506	0	323.31	11014000	13666000	9967700	14632000	9893300	5062400	3817900	10214000	1367800	814920	0	0	244970	6252800	3330500	2033200	2129100	3153800	8690200	3583900	47289000	38023000	12168000	22470000	0	196850	1837200	539910	937430	1094500	667050	571630
CBW16867	Chromosome:857515-857991	en|CBW16867|Chromosome:857515-857991	conserved hypothetical protein	4	4	4		1	4	4	4	42.4	42.4	17.072	158	0	185.98	5986500	11414000	4004100	1486400	30919000	20091000	18709000	69655000	6701900	32489000	12654000	0	0	18785000	11403000	3472500	0	18721000	23208000	20603000	150740000	83626000	51817000	90738000	20361000	3247800	18487000	19858000	0	12676000	15698000	10393000
CBW16868	Chromosome:858049-859338	en|CBW16868|Chromosome:858049-859338	adenosylmethionine-8-amino-7-oxononanoate aminotransferase	17	17	17		1	17	17	17	52.7	52.7	47.352	429	0	323.31	0	0	0	0	21051000	13959000	19529000	54210000	15798000	55231000	28724000	14055000	144490	6095100	8728300	5227000	1573200	10155000	7708400	9386000	2856500	6059400	1150500	5124600	21389000	4159700	30237000	27618000	8584500	9757900	17292000	14996000
CBW16869	Chromosome:859425-860465	en|CBW16869|Chromosome:859425-860465	biotin synthetase	10	10	10		1	10	10	10	43.9	43.9	38.804	346	0	187.43	0	0	0	0	14699000	10941000	21475000	68814000	17127000	48201000	26980000	22978000	0	5495600	7302400	4420400	2674400	9064300	15470000	9732200	0	0	0	0	28660000	7144500	30597000	33340000	13604000	17377000	25173000	19288000
CBW16870	Chromosome:860462-861619	en|CBW16870|Chromosome:860462-861619	8-amino-7-oxononanoate synthase	12	12	12		1	12	12	12	46.5	46.5	41.985	385	0	176.63	254240	0	0	0	8307500	3215500	6922100	26684000	5909100	20495000	7338500	5816900	158020	2293800	3811000	2345500	744080	4315300	5107200	3682100	2297900	1307900	1346300	2757000	12122000	2661000	7374100	12145000	3301200	6321200	4424600	4325500
CBW16871	Chromosome:861603-862358	en|CBW16871|Chromosome:861603-862358	biotin synthesis protein BioC	2	2	2		1	2	2	2	14.7	14.7	28.209	251	0	14.35	0	0	0	0	2171700	0	918230	477730	0	388640	462460	2031800	0	0	0	0	0	0	0	0	0	0	0	0	0	0	1149100	1812000	0	0	117260	85740
CBW16872	Chromosome:862351-863037	en|CBW16872|Chromosome:862351-863037	dethiobiotin synthetase	9	9	9		1	9	9	9	46.1	46.1	24.199	228	0	116.41	0	0	0	0	21553000	7366800	18544000	113870000	17777000	117840000	29473000	29629000	0	14491000	14487000	8093500	4733300	14430000	22810000	20813000	40323000	32623000	12616000	28754000	56748000	9981100	91815000	121730000	34366000	43565000	24562000	18018000
CBW16873	Chromosome:863688-865709	en|CBW16873|Chromosome:863688-865709	excision nuclease ABC subunit B	23	23	23		1	23	23	23	44.6	44.6	76.134	673	0	323.31	7538000	8303200	5342600	7844700	10398000	8652700	12577000	26773000	7961400	18712000	11755000	10877000	962460	10535000	11192000	6226200	3284500	16569000	13431000	8155500	10318000	12177000	6590200	8585500	18185000	2504300	12804000	15265000	9345900	15357000	8324200	11672000
CBW16874	Chromosome:866199-868496	en|CBW16874|Chromosome:866199-868496	Type III secretion system effector protein, leucine rich repeat-Acts as a ubiquitin ligase for thioredoxin. Also targets the ERdj3 chaperone of mammalian cells	17	17	17		1	17	17	17	33.1	33.1	86.871	765	0	186.52	110520	0	0	169290	289440	85187	226160	285200	50489	392790	432090	214410	22186	1050400	1309700	862500	2815100	10527000	10943000	9806400	7208900	8940200	5429700	6596400	141230	37112	284770	665300	111820	240430	194710	193460
CBW16875	Chromosome:868588-869496	en|CBW16875|Chromosome:868588-869496	conserved hypothetical protein	8	8	8		1	8	8	8	33.4	33.4	32.626	302	0	82.545	2383100	2834800	1994600	3728400	8280200	3806200	8786800	37614000	5262100	40936000	16946000	8183400	854840	9745500	9046100	13142000	3277500	13349000	9952000	7987300	15853000	18314000	4748000	3592900	18030000	2541200	19718000	17052000	10582000	7796000	17716000	14231000
CBW16876	Chromosome:869893-870882	en|CBW16876|Chromosome:869893-870882	molybdenum cofactor biosynthesis protein A	13	13	13		1	13	13	13	35.6	35.6	37.002	329	0	47.463	0	0	243110	0	0	0	0	1554900	157840	1737500	716920	0	0	0	0	0	0	0	0	0	0	0	0	0	400350	0	1352300	608740	327310	1078200	0	249450
CBW16877	Chromosome:870904-871416	en|CBW16877|Chromosome:870904-871416	molybdenum cofactor biosynthesis protein B	8	8	8		1	8	8	8	61.2	61.2	18.54	170	0	165.59	81692000	96163000	50358000	78540000	50476000	37313000	29685000	94702000	25344000	72402000	45074000	24635000	7212200	34806000	48261000	44954000	7099900	57818000	43733000	32843000	167960000	101190000	44992000	82122000	47703000	5919700	40427000	46002000	55424000	98748000	104340000	75322000
CBW16878	Chromosome:871419-871904	en|CBW16878|Chromosome:871419-871904	molybdenum cofactor biosynthesis protein C	7	7	7		1	7	7	7	47.2	47.2	17.443	161	0	30.677	757550	1553000	985640	1150800	1240500	2892300	484810	3947800	1202500	1419400	1723700	0	0	0	0	318560	0	615470	0	587710	2178200	2129600	0	414230	309100	0	2707600	0	980600	4274300	4280900	5100000
CBW16879	Chromosome:871891-872142	en|CBW16879|Chromosome:871891-872142	molybdopterin converting factor, subunit 1	3	3	3		1	3	3	3	72.3	72.3	9.0593	83	0	54.819	29307000	52321000	23210000	23053000	32080000	24655000	29599000	35396000	18912000	67951000	30610000	49029000	4434300	27674000	18997000	41068000	5215600	18756000	11778000	16590000	37648000	33234000	8832400	14051000	30502000	6114000	71364000	28166000	44989000	46867000	66943000	46416000
CBW16880	Chromosome:872144-872596	en|CBW16880|Chromosome:872144-872596	molybdopterin converting factor, subunit 2	7	7	7		1	7	7	7	61.3	61.3	16.892	150	0	89.745	7106200	3811000	3634500	14987000	16051000	9865800	14426000	58289000	15453000	35523000	23032000	11844000	0	10185000	14392000	5356800	4537100	14496000	9295800	12013000	15463000	11681000	3508200	13936000	21616000	5246700	19113000	29953000	29385000	46266000	34374000	23278000
CBW16886	Chromosome:876367-877608	en|CBW16886|Chromosome:876367-877608	hypothetical phospholipase	10	10	10		1	10	10	10	32.4	32.4	47.36	413	0	47.072	0	293390	0	0	0	603390	0	0	0	0	0	0	0	874840	351270	660690	0	0	0	299540	17334000	11276000	8947200	13477000	733260	281370	0	0	0	0	0	0
CBW16887	Chromosome:877605-878363	en|CBW16887|Chromosome:877605-878363	conserved hypothetical protein	9	9	9		1	9	9	9	36.5	36.5	28.576	252	0	37.727	289900	0	0	0	1310900	1335800	457040	1981200	0	0	0	0	0	0	541720	0	0	860040	787840	612990	21981000	13265000	6833000	11891000	713210	0	0	591440	0	0	342810	0
CBW16891	Chromosome:881213-882949	en|CBW16891|Chromosome:881213-882949	hypothetical ABC transporter ATP-binding protein	7	7	7		1	7	7	7	19.7	19.7	63.131	578	0	81.072	0	1389500	652150	884330	2600500	1792600	944270	2247400	1200300	2713800	2613100	1030300	0	2137900	2741000	1640800	229230	306870	2588700	2234700	4032800	5136300	2266400	2578200	5820700	622500	5649500	3115500	160260	613060	0	2013600
CBW16892	Chromosome:882942-883937	en|CBW16892|Chromosome:882942-883937	HlyD-family secretion protein	11	11	11		1	11	11	11	48.3	48.3	36.31	331	0	106.05	2319700	0	1773700	2553900	0	2826800	3286700	7411100	2038100	5597800	3292500	2794900	0	3598200	4940200	3006600	0	1614600	2106000	790020	3428800	3939000	1735900	3538100	9120000	854210	12154000	10871000	1993300	2879400	5385900	4349200
CBW16893	Chromosome:883937-884611	en|CBW16893|Chromosome:883937-884611	hypothetical tetR-family transcriptional regulator	4	4	4		1	4	4	4	34.4	34.4	25.08	224	0	71.653	0	2666000	1189000	1995500	5501100	2427600	2460100	9885500	2108600	4789200	2794700	0	484420	0	872170	1843200	1000900	6678000	2849500	887690	13084000	25255000	6323600	11004000	6259400	1829800	10904000	13578000	0	0	5299600	2733600
CBW16894	Chromosome:884841-886205	en|CBW16894|Chromosome:884841-886205	hypothetical ATP-dependent RNA helicase rhlE	30	30	30		1	30	30	30	62.3	62.3	50.051	454	0	323.31	2662200	2337200	1215300	542550	53168000	49690000	40368000	161540000	32696000	89780000	59210000	32874000	1236400	11278000	20962000	13381000	2095600	7191300	11335000	8006100	3129000	6876100	1283600	4055200	79987000	8322700	42394000	47325000	39118000	39650000	51421000	40956000
CBW16895	Chromosome:886512-888557	en|CBW16895|Chromosome:886512-888557	probable ATP-dependent helicase DinG	10	10	10		1	10	10	10	20.7	20.7	77.271	681	0	23.146	662940	0	994220	228310	3340900	0	1586000	4292300	2535100	4098300	3688600	2453600	0	381090	2413600	218220	58242	900590	933120	483580	0	0	140740	0	2595500	213410	1449700	2663100	1793200	3436800	6727900	2656800
CBW16896	Chromosome:888587-889561	en|CBW16896|Chromosome:888587-889561	hypothetical glycosyltransferase	11	11	11		1	11	11	11	46.3	46.3	35.654	324	0	59.866	3285700	2872500	4312500	7711700	10123000	4662200	3062700	19100000	3472200	4952800	4455400	4326300	853350	4466700	6650400	1737400	2101900	6049700	9245800	4051300	27907000	21686000	13818000	10868000	3494200	1198900	6236700	8071500	3916200	1590100	5101000	3338300
CBW16898	Chromosome:890262-890528	en|CBW16898|Chromosome:890262-890528	hypothetical Zinc-finger containing protein	1	1	1		1	1	1	1	13.6	13.6	9.6835	88	0	4.7716	0	0	0	0	0	307330	0	0	0	0	0	0	0	0	0	0	0	0	0	0	1404200	520040	703230	0	0	0	0	0	0	0	0	0
CBW16899	Chromosome:890733-891665	en|CBW16899|Chromosome:890733-891665	conserved hypothetical protein	2	2	2		1	2	2	2	8.1	8.1	34.466	310	0	8.0675	0	0	0	0	1261600	1208700	1308100	3962300	1025700	1235900	2047400	854070	0	0	0	0	0	662010	0	668850	0	0	0	0	880770	0	420390	1508800	0	837940	2620700	2018000
CBW16901	Chromosome:894003-894725	en|CBW16901|Chromosome:894003-894725	glutamine transport ATP-binding protein GlnQ	10	10	10		1	10	10	10	68.3	68.3	26.702	240	0	323.31	18650000	57262000	37171000	34919000	60123000	34174000	57289000	274270000	54935000	238640000	54935000	41170000	4688100	110560000	87430000	114080000	11749000	96635000	81530000	57660000	69347000	78876000	51664000	49986000	104900000	29468000	147240000	101620000	28987000	39422000	133340000	67749000
CBW16902	Chromosome:894722-895381	en|CBW16902|Chromosome:894722-895381	glutamine transport system permease protein GlnP	5	5	5		1	5	5	5	17.8	17.8	24.314	219	0	19.036	5585200	17783000	8835200	6145100	18092000	10687000	19590000	113120000	20772000	117840000	87122000	33530000	5264200	30029000	48768000	44940000	0	9507600	6313400	7229300	5982100	2755600	0	2774900	32504000	3888900	80771000	60107000	17413000	26566000	44583000	24478000
CBW16903	Chromosome:895525-896271	en|CBW16903|Chromosome:895525-896271	glutamine-binding periplasmic protein precursor	19	19	19		1	19	19	19	66.9	66.9	27.262	248	0	323.31	204240000	336080000	180710000	269290000	373670000	215840000	333860000	734680000	297420000	637190000	487310000	293990000	55892000	434140000	585870000	309140000	174330000	522140000	495090000	447050000	862480000	701480000	303280000	579070000	445780000	85721000	405510000	523500000	257920000	306440000	446830000	375670000
CBW16904	Chromosome:896748-897251	en|CBW16904|Chromosome:896748-897251	DNA protection during starvation protein	16	16	16		1	16	16	16	82.6	82.6	18.717	167	0	323.31	139320000	207410000	80976000	171360000	876740000	729870000	304030000	865320000	177270000	396970000	228670000	126930000	58604000	433830000	386750000	365790000	109250000	543290000	468100000	268220000	2922900000	2000300000	1038100000	1594100000	418220000	53366000	293290000	284300000	148280000	237440000	315600000	201930000
CBW16906	Chromosome:898795-899310	en|CBW16906|Chromosome:898795-899310	outer membrane protein x precursor	11	11	11		1	11	11	11	68.4	68.4	18.494	171	0	323.31	7645400	36185000	5889500	3597000	21786000	33916000	27370000	55133000	66376000	100190000	116960000	31592000	0	18050000	23833000	73130000	1397700	3534300	8402100	4674300	79656000	57321000	25981000	53788000	83024000	9780600	38144000	46083000	33378000	22623000	62059000	65864000
CBW16907	Chromosome:899373-900953	en|CBW16907|Chromosome:899373-900953	hypothetical membrane protein	5	5	5		1	5	5	5	11.8	11.8	59.604	526	0	26.891	0	0	0	0	0	0	0	1060500	317190	1194400	0	218710	0	0	0	0	0	722260	0	241430	0	0	0	0	0	0	0	841920	0	303870	784620	0
CBW16908	Chromosome:901532-902005	en|CBW16908|Chromosome:901532-902005	transcriptional regulator (iron dependant repressor family)	7	7	7		1	7	7	7	58	58	17.727	157	0	77.647	1648400	2186400	3852600	4579500	9062600	9191700	17715000	2314900	20735000	33430000	17991000	9571900	493230	28720000	22188000	12865000	2652000	21152000	30461000	11730000	42506000	12132000	18780000	19863000	5335800	8338100	7490000	44208000	11320000	51138000	9739900	4845500
CBW16910	Chromosome:903158-904078	en|CBW16910|Chromosome:903158-904078	hypothetical exported protein	12	12	11		1	12	12	11	58.5	53.3	33.292	306	0	323.31	31731000	54891000	23615000	30972000	155290000	121700000	102570000	285030000	87894000	266010000	179970000	128920000	7072500	118500000	114910000	89426000	34896000	127550000	137190000	93357000	128590000	126680000	56873000	72957000	194390000	28705000	184220000	179920000	134680000	191570000	155030000	106500000
CBW16911	Chromosome:904297-905889	en|CBW16911|Chromosome:904297-905889	ABC transporter ATP-binding protein	28	28	28		1	28	28	28	63.8	63.8	59.788	530	0	323.31	2405700	8902100	3078800	5551600	37549000	24030000	24896000	94539000	24726000	84519000	47251000	23113000	849640	17317000	14115000	17184000	3088900	10612000	8005200	6804700	1421100	3876200	1362300	4107100	42761000	6105800	34526000	43940000	28492000	40384000	49946000	30381000
CBW16912	Chromosome:906498-907241	en|CBW16912|Chromosome:906498-907241	conserved hypothetical protein	1	1	1		1	1	1	1	4	4	27.399	247	0	3.5516	0	0	0	0	0	0	0	0	0	0	0	0	0	0	0	0	0	0	0	0	0	0	0	641490	0	0	0	0	0	0	0	0
CBW16914	Chromosome:908194-909459	en|CBW16914|Chromosome:908194-909459	conserved hypothetical protein	6	6	6		1	6	6	6	23.5	23.5	47.235	421	0	107.14	0	776250	0	0	0	0	0	0	0	0	0	0	0	1906800	0	1097500	0	0	0	0	861150	2015900	591390	2907400	0	0	0	0	0	0	0	0
CBW16915	Chromosome:909721-910530;en	en|CBW16915|Chromosome:909721-910530	conserved hypothetical protein	11;2	11;2	11;2		2	11	11	11	59.1	59.1	30.358	269	0	78.039	8807500	11436000	9656100	10285000	23127000	10963000	10588000	35996000	11986000	44617000	30069000	16699000	1517000	12502000	15494000	11935000	3405100	13536000	12055000	7633600	17378000	15623000	7933400	13367000	30045000	5263100	40017000	26459000	11006000	13919000	16387000	13104000
CBW16916	Chromosome:910608-913040	en|CBW16916|Chromosome:910608-913040	hypothetical formate acetyltransferase 3	2	2	2		1	2	2	2	4.9	4.9	90.173	810	0	22.37	0	0	0	0	0	0	0	0	0	0	0	0	0	0	0	0	0	0	0	0	0	1144200	0	0	0	0	0	0	0	0	0	226890
CBW16918	Chromosome:914223-914972	en|CBW16918|Chromosome:914223-914972	molybdopterin biosynthesis MoeB protein	3	3	3		1	3	3	3	14.1	14.1	26.903	249	0	13.912	4861700	7816700	1058900	3102600	7394600	5766500	3544900	19385000	4047900	13212000	10750000	3868000	0	0	7549000	1114000	653400	11288000	1903600	3467600	11676000	3747500	1704700	5424700	5295000	1203200	9576600	3510400	4366600	12262000	4510100	3606400
CBW16919	Chromosome:914972-916213	en|CBW16919|Chromosome:914972-916213	molybdopterin biosynthesis MoeA protein	12	12	12		1	12	12	12	39.2	39.2	44.342	413	0	231.37	11334000	9199700	8822400	10146000	24455000	24204000	20794000	84208000	12552000	42302000	31053000	27032000	3196000	19134000	31304000	14570000	3242700	31211000	22047000	22565000	30408000	26185000	16675000	22904000	61326000	4596100	31241000	52489000	25178000	34569000	37937000	25453000
CBW16920	Chromosome:916410-917351	en|CBW16920|Chromosome:916410-917351	hypothetical L-asparaginase	10	10	10		1	10	10	10	47.9	47.9	32.473	313	0	85.205	5253900	960170	1682300	4923100	825580	250260	768810	3177200	371470	1668200	1837000	650460	204420	2427400	1499800	3085700	0	2605400	2000700	1360200	7297300	6984000	1741400	4236500	4154300	45696	3193100	2870500	1458300	1451400	2082400	1380400
CBW16921	Chromosome:917362-919233	en|CBW16921|Chromosome:917362-919233	hypothetical ABC transporter ATP-binding protein	14	14	14		1	14	14	14	23.6	23.6	69.118	623	0	40.742	0	470710	610110	631720	0	0	242130	594380	0	548420	1356800	325110	404800	0	367580	1153700	0	1305000	809150	289040	445490	242420	0	472190	427560	0	542230	874570	0	435170	1354800	301180
CBW16922	Chromosome:919266-920804	en|CBW16922|Chromosome:919266-920804	hypothetical ABC transporter periplasmic binding protein	21	21	21		1	21	21	21	58.6	58.6	56.537	512	0	323.31	10814000	15510000	7515300	19947000	9859600	9543000	23966000	22855000	23045000	11815000	7138900	5079400	628770	14190000	11176000	10802000	5128600	23155000	19113000	32051000	83532000	42294000	25919000	56826000	13271000	1270700	10542000	5772300	4815100	6101100	7768300	3714300
CBW16923	Chromosome:920865-921785	en|CBW16923|Chromosome:920865-921785	hypothetical ABC transporter permease protein	3	3	3		1	3	3	3	11.1	11.1	33.975	306	0	14.429	0	0	0	0	0	0	0	0	0	0	0	0	0	0	0	0	0	0	0	0	0	0	0	0	383650	0	976030	0	0	0	0	0
CBW16925	Chromosome:922790-924115	en|CBW16925|Chromosome:922790-924115	conserved hypothetical protein	12	12	12		1	12	12	12	39.5	39.5	49.596	441	0	295.98	15208000	20922000	8174200	10460000	71232000	62253000	64924000	243830000	63811000	183390000	115920000	66412000	3833900	27060000	58639000	30481000	11343000	73085000	63620000	47829000	12158000	13610000	6831100	9098400	73347000	13577000	115300000	114340000	41058000	71807000	90763000	86244000
CBW16926	Chromosome:924346-924729	en|CBW16926|Chromosome:924346-924729	conserved hypothetical protein	1	1	1		1	1	1	1	7.9	7.9	14.266	127	0	4.639	0	0	0	0	0	0	0	0	0	0	0	0	0	0	0	0	0	0	0	0	14093000	22222000	5569400	6786800	0	0	0	0	0	0	0	0
CBW16930	Chromosome:927981-929144	en|CBW16930|Chromosome:927981-929144	hypothetical acyl-CoA dehydrogenase	2	2	2		1	2	2	2	8.3	8.3	43.991	387	0	7.8683	0	0	0	0	0	0	0	0	0	348870	0	0	0	0	0	0	0	0	0	0	3492300	380870	0	410280	0	0	0	0	0	0	0	0
CBW16935	Chromosome:933888-934514	en|CBW16935|Chromosome:933888-934514	glutathione s-transferase family protein	14	14	14		1	14	14	14	64.9	64.9	23.692	208	0	323.31	33414000	48715000	30256000	58813000	71304000	62201000	39658000	197360000	27088000	98506000	52894000	26200000	10947000	65885000	84141000	64896000	22946000	99059000	95876000	69498000	450550000	436650000	130130000	264260000	98755000	9259200	73428000	70288000	32098000	59491000	65892000	34466000
CBW16936	Chromosome:934758-935960	en|CBW16936|Chromosome:934758-935960	D-alanyl-D-alanine carboxypeptidase (penicillin-binding protein 6 precursor)	22	21	21		1	22	21	21	65.2	63.5	43.664	400	0	323.31	5796900	3172300	2774700	7386300	26380000	16428000	19086000	50503000	8928900	31250000	20723000	11731000	3560400	33419000	34550000	35229000	4715700	32446000	22912000	11507000	63758000	37657000	17528000	20974000	23212000	3170700	28164000	25478000	5071700	11205000	21058000	10067000
CBW16937	Chromosome:936005-936763	en|CBW16937|Chromosome:936005-936763	deoxyribose operon repressor	8	8	8		1	8	8	8	27.8	27.8	28.204	252	0	42.413	13309000	20349000	8785200	11838000	15045000	11185000	10841000	28485000	7552600	28979000	22851000	12187000	1641500	8671700	13226000	12687000	3890600	16534000	15245000	11330000	18413000	14778000	8873600	8613800	19424000	893640	24132000	16628000	4997300	10142000	12946000	12521000
CBW16940	Chromosome:939042-939857	en|CBW16940|Chromosome:939042-939857	conserved hypothetical protein	9	9	9		1	9	9	9	55.7	55.7	30.207	271	0	72.739	3458500	6488200	3679900	3455200	1012900	735150	954870	4838800	1075000	8126600	4838700	2059900	1487700	5549100	20429000	1136800	2927200	11095000	2660700	5691200	6087700	586120	6337900	1848000	3244700	771020	11143000	19301000	1862700	3971400	8497500	5140400
CBW16943	Chromosome:941970-943655	en|CBW16943|Chromosome:941970-943655	hypothetical membrane protein	4	4	4		1	4	4	4	6.2	6.2	60.18	561	0	17.784	692350	12968000	568510	1062300	1320500	1926600	4375600	13287000	4108600	11747000	9644400	4074200	0	2138700	2349200	3030500	0	0	0	809300	0	406660	0	207370	6840000	809200	7392000	4094900	3339500	5206900	7698700	4763400
CBW16945	Chromosome:944335-944598	en|CBW16945|Chromosome:944335-944598	glutaredoxin 1	5	5	5		1	5	5	5	58.6	58.6	9.9242	87	0	74.76	101690000	168800000	85462000	132000000	202730000	109470000	152700000	431890000	121800000	375630000	259160000	114500000	14579000	122910000	159040000	177510000	35133000	206500000	180150000	124050000	111350000	45611000	36349000	61454000	257200000	25794000	219670000	197800000	125370000	209080000	348770000	303080000
CBW16948	Chromosome:945821-946723	en|CBW16948|Chromosome:945821-946723	ribosomal protein S6 modification protein	7	7	7		1	7	7	7	22.3	22.3	32.293	300	0	15.881	2686500	2068300	1360200	569690	3112100	2704900	2452300	10410000	2389900	3510100	5597800	1883600	425130	2741200	2974900	3107300	1499100	4876100	6177800	3760000	3649600	1167700	1004900	1529700	5436000	598760	3589500	3458200	2361500	4187300	4451000	2752300
CBW16949	Chromosome:946820-947296	en|CBW16949|Chromosome:946820-947296	conserved hypothetical protein	3	3	3		1	3	3	3	24.7	24.7	17.692	158	0	21.136	0	1826700	0	1245600	3169400	0	3298400	12385000	4390500	10559000	5884000	2959400	0	4448400	4304200	0	860350	2581800	4578300	16110000	0	0	0	0	2468300	512380	4698700	3555500	845440	2759500	4211400	1470300
CBW16950	Chromosome:947645-948757	en|CBW16950|Chromosome:947645-948757	putrescine-binding periplasmic protein precursor	16	16	16		1	16	16	16	61.6	61.6	40.885	370	0	323.31	61928000	109700000	53920000	93831000	9457800	1613800	1351200	4776400	531250	1358100	798780	129000	0	109870	1693200	0	559740	0	174010	85061	44593000	27613000	13059000	41580000	848820	0	2896500	3258900	0	0	518110	276410
CBW16951	Chromosome:948845-949978	en|CBW16951|Chromosome:948845-949978	putrescine transport ATP-binding protein PotG	14	14	14		1	14	14	14	46.9	46.9	41.973	377	0	167.98	21169000	27637000	18809000	20700000	0	0	305780	1197100	0	0	0	0	0	197750	323640	0	0	579160	0	0	0	0	574700	723110	0	0	0	0	0	0	0	0
CBW16952	Chromosome:949988-950941	en|CBW16952|Chromosome:949988-950941	putrescine transport system permease protein PotH	3	3	3		1	3	3	3	7.6	7.6	35.346	317	0	5.4625	0	0	0	0	0	0	0	0	0	0	0	0	0	0	0	0	0	0	0	0	0	0	0	0	0	0	0	0	0	0	0	0
CBW16953	Chromosome:950938-951783	en|CBW16953|Chromosome:950938-951783	putrescine transport system permease protein PotI	1	1	1		1	1	1	1	2.8	2.8	30.606	281	0.0030685	2.0695	0	0	0	0	0	0	0	0	0	0	0	0	0	0	0	0	0	0	0	0	0	0	0	0	0	0	0	0	0	0	0	0
CBW16955	Chromosome:952373-953503	en|CBW16955|Chromosome:952373-953503	hypothetical RNA methyltransferase	9	9	9		1	9	9	9	40.4	40.4	42.206	376	0	64.315	0	0	0	0	6167200	601690	4812200	17639000	4892200	14049000	7816100	5274300	0	5743900	4701200	3051800	608100	2524700	3446600	2863000	925190	396750	0	501740	6779000	1568700	9944200	11166000	3447800	2261300	8026100	6185300
CBW16957	Chromosome:955159-955479	en|CBW16957|Chromosome:955159-955479	hypothetical phosphotransferase enzyme II, B component	2	2	2		1	2	2	2	17	17	11.757	106	0.0030696	2.0759	0	0	0	0	0	0	891190	0	0	0	2189200	0	0	0	0	0	0	0	0	0	0	0	2049600	37941000	0	0	2503100	1396700	0	0	0	1386600
CBW16958	Chromosome:955489-956976	en|CBW16958|Chromosome:955489-956976	probable sulfatase	5	5	5		1	5	5	5	11.1	11.1	57.173	495	0	3.6006	0	0	0	0	0	0	238140	759280	0	0	1498200	0	0	0	0	0	0	0	0	0	2497200	159460	0	0	0	0	507430	0	0	0	0	214020
CBW16959	Chromosome:957195-957926	en|CBW16959|Chromosome:957195-957926	arginine-binding periplasmic protein 2 precursor	12	12	12		1	12	12	12	59.7	59.7	26.699	243	0	267.97	124470000	158420000	83549000	105790000	2963600	3223800	893660	11701000	2754200	8793700	1199700	3677200	462710	5923700	1142500	3894700	1255600	6849700	3516500	5567600	12165000	9047400	3272500	7854100	8580300	537100	4240300	4845400	4753000	9411300	0	4018300
CBW16960	Chromosome:958163-958831	en|CBW16960|Chromosome:958163-958831	arginine transport system permease protein ArtM	2	2	2		1	2	2	2	5.9	5.9	24.805	222	0	24.567	441430	2288900	347460	0	1186300	1853900	7084400	19782000	5804700	12837000	12589000	7912300	329630	5490100	4509900	2229400	0	0	714600	0	0	0	0	0	5929200	1176700	12461000	9100700	2563000	4017800	9197000	7984400
CBW16961	Chromosome:958831-959547	en|CBW16961|Chromosome:958831-959547	arginine transport system permease protein ArtQ	2	2	2		1	2	2	2	9.7	9.7	26.411	238	0	17.302	0	0	0	0	2914700	1432100	1719300	19935000	2422000	25386000	8914500	4212200	0	2730500	3196700	457420	0	0	0	0	0	0	0	0	3045600	628350	15779000	11246000	1437500	1847900	3591700	1387800
CBW16962	Chromosome:959554-960285	en|CBW16962|Chromosome:959554-960285	arginine-binding periplasmic protein 1 precursor	15	15	15		1	15	15	15	60.5	60.5	27.022	243	0	323.31	30061000	38968000	19057000	38089000	38678000	32384000	42899000	87708000	42475000	91343000	59822000	41959000	2829800	39898000	46696000	31708000	18179000	72174000	66643000	39673000	133560000	79761000	45612000	79659000	53207000	9213700	51534000	49436000	47611000	68488000	76026000	62181000
CBW16963	Chromosome:960303-961031	en|CBW16963|Chromosome:960303-961031	arginine transport ATP-binding protein ArtP	4	4	4		1	4	4	4	17.8	17.8	26.933	242	0	53.629	23442000	31179000	15744000	59131000	68432000	36092000	70279000	151500000	60757000	171680000	123220000	79808000	5240200	60239000	20522000	39552000	8736900	33742000	14641000	30514000	52900000	24807000	18957000	20928000	125120000	9750700	122090000	128180000	73875000	83368000	70124000	44077000
CBW16964	Chromosome:961261-961776	en|CBW16964|Chromosome:961261-961776	probable lipoprotein	5	5	5		1	5	5	5	41.5	41.5	18.81	171	0	192.24	12932000	32102000	16855000	26203000	49575000	40010000	31974000	137720000	23905000	59231000	69633000	13676000	2539200	36089000	43349000	30602000	3789000	42860000	23985000	19368000	126760000	32496000	17581000	71044000	59014000	12805000	69666000	23763000	25278000	54315000	71538000	53566000
CBW16965	Chromosome:961904-962227	en|CBW16965|Chromosome:961904-962227	conserved hypothetical protein	3	3	3		1	3	3	3	31.8	31.8	11.437	107	0	20.622	15494000	15846000	17339000	13273000	20818000	16782000	4184800	32558000	3901100	12582000	3569400	4453100	1607500	12625000	11640000	18712000	2659900	22049000	11231000	7133900	59102000	80437000	23794000	39734000	7501100	1219500	5167600	6614200	7424600	6840400	5910700	5771900
CBW16966	Chromosome:962224-963054	en|CBW16966|Chromosome:962224-963054	hypothetical N-acetylmuramoyl-L-alanine amidase	8	8	8		1	8	8	8	40.6	40.6	30.737	276	0	43.508	561550	2235400	799580	1362100	1891800	836860	3455600	8414700	1375700	3415300	2088900	0	188170	2544100	2191100	0	224530	0	754160	1241200	6062600	4007800	1257300	2635400	0	199960	3913000	2872500	1844200	2160500	1851500	2667300
CBW16967	Chromosome:963051-964064	en|CBW16967|Chromosome:963051-964064	hypothetical oxidoreductase	8	8	8		1	8	8	8	31.2	31.2	37.979	337	0	105.61	974640	0	0	1180500	0	6048200	9901600	15218000	10002000	13317000	10872000	5019700	298850	3687800	10116000	7952200	1227000	17145000	8569000	10253000	11016000	4813200	1977500	7409600	18293000	927080	6657200	15546000	2777100	20477000	23578000	17947000
CBW16968	Chromosome:964160-965593	en|CBW16968|Chromosome:964160-965593	conserved hypothetical protein	4	4	4		1	4	4	4	13.6	13.6	53.994	477	0	20.774	0	0	0	0	0	0	0	0	0	0	0	221520	0	0	0	0	110350	0	0	0	0	0	0	0	0	60292	0	0	0	0	0	0
CBW16969	Chromosome:965604-966605	en|CBW16969|Chromosome:965604-966605	L-allo-threonine aldolase	12	12	12		1	12	12	12	40.2	40.2	36.353	333	0	83.359	14149000	13417000	10158000	15687000	11374000	5629200	8659900	17798000	9295600	21720000	12551000	7132400	2545600	12087000	19218000	18394000	4834100	12466000	14735000	8598500	51679000	22482000	15341000	25556000	17201000	1882400	16803000	16741000	8437200	9901900	23479000	15681000
CBW16970	Chromosome:966644-968362	en|CBW16970|Chromosome:966644-968362	pyruvate dehydrogenase	18	18	18		1	18	18	18	43.4	43.4	61.683	572	0	229.89	569720	2158500	1079400	1332100	45403000	29589000	11298000	65326000	3873900	22559000	12121000	3770900	316050	5987800	7945500	3040300	409190	7283600	6383300	3486500	102170000	72829000	37426000	56768000	16141000	2588000	20634000	15481000	1253900	3910700	8004700	3528900
CBW16972	Chromosome:969500-971152	en|CBW16972|Chromosome:969500-971152	hydroxylamine reductase, hybrid cluster [2Fe-2S] protein	3	3	3		1	3	3	3	11.5	11.5	60.087	550	0	29.036	0	60207	0	0	0	0	0	12976000	3010900	0	0	2463700	0	1290200	2871000	1927100	580010	0	0	1256300	1329400	0	0	0	3195000	376940	0	8724100	2130900	3582900	627310	363190
CBW16974	Chromosome:972397-974055	en|CBW16974|Chromosome:972397-974055	conserved hypothetical protein	13	13	13		1	13	13	13	32.1	32.1	63.546	552	0	50.692	0	0	327440	296130	2131300	915990	903380	378140	820110	0	0	0	197250	1922800	2051700	2200100	678400	5800600	3906700	4859900	9068800	9414300	2833700	7621500	583230	0	188970	706920	143660	0	0	0
CBW16975	Chromosome:974052-975020	en|CBW16975|Chromosome:974052-975020	hypothetical virK protein	13	13	13		1	13	13	13	49.4	49.4	37.522	322	0	323.31	6082300	14431000	6150600	13379000	102250000	68630000	74442000	222510000	64350000	206250000	146540000	89125000	2313900	26820000	38173000	21696000	13388000	60034000	44300000	38729000	1486100	4524700	1611700	2359600	113960000	19270000	132380000	165980000	83089000	117970000	122650000	81100000
CBW16976	Chromosome:975148-976266	en|CBW16976|Chromosome:975148-976266	hypothetical exported protein	10	10	10		1	10	10	10	29.3	29.3	40.805	372	0	53.57	2575900	3583900	845350	1070600	4898900	2884600	5236300	10047000	3893400	7702600	6073400	3876600	0	4736100	5101200	4582200	1616500	4532300	6312900	4268200	3980600	3653000	1854800	4024000	6481500	1009500	8255700	8753500	4188700	5868900	2917600	5188700
CBW16977	Chromosome:976263-978209	en|CBW16977|Chromosome:976263-978209	conserved hypothetical ABC transporter	4	4	4		1	4	4	4	7.9	7.9	70.768	648	0	7.4433	0	0	0	0	0	0	0	0	0	0	0	165480	0	598490	427000	0	0	0	0	0	0	0	0	0	655530	107960	0	343200	0	308630	275610	0
CBW16978	Chromosome:978339-978560	en|CBW16978|Chromosome:978339-978560	cold shock-like protein CspD	2	2	2		1	2	2	2	32.9	32.9	7.8848	73	0	5.1237	0	0	8307600	5012200	0	0	0	0	783720	0	2565400	0	5855800	22848000	35487000	26110000	3404400	30807000	29116000	5215700	0	557530	496490	0	836900	0	1705200	0	717920	0	0	0
CBW16979	Chromosome:978884-979204	en|CBW16979|Chromosome:978884-979204	conserved hypothetical protein	3	3	3		1	3	3	3	34.9	34.9	12.152	106	0	23.263	0	0	0	0	0	0	1658700	0	0	4587800	1004100	0	0	440310	0	3137100	0	0	0	0	0	0	0	0	0	0	854220	0	0	0	0	624250
CBW16980	Chromosome:979235-981511	en|CBW16980|Chromosome:979235-981511	ATP-dependent Clp protease ATP-binding subunit ClpA	44	44	44		1	44	44	44	72.4	72.4	84.036	758	0	323.31	51415000	53983000	31764000	40879000	43603000	24514000	23634000	88016000	18417000	60511000	43603000	25283000	9410500	76547000	105140000	74598000	14474000	83697000	65012000	36811000	80018000	65279000	29120000	53914000	93669000	11629000	89673000	81033000	56054000	76906000	144520000	92895000
CBW16984	Chromosome:984216-984893	en|CBW16984|Chromosome:984216-984893	conserved hypothetical protein	5	5	4		1	5	5	4	46.7	40.9	24.164	225	0	252.07	0	0	0	0	17562000	22675000	13426000	15682000	7354400	0	6665800	983380	0	6181800	10681000	8699500	2785200	21780000	11397000	15903000	81731000	155270000	38862000	131230000	7040700	388980	2477400	20518000	3402700	2006100	0	0
CBW16985	Chromosome:984913-985773	en|CBW16985|Chromosome:984913-985773	hypothetical pirin-related protein	2	2	2		1	2	2	2	16.4	16.4	31.379	286	0	44.229	0	0	0	0	0	0	0	0	0	0	0	0	0	0	0	0	0	0	0	0	2181400	3650400	0	8107300	0	0	0	0	0	0	0	0
CBW16986	Chromosome:985882-986793	en|CBW16986|Chromosome:985882-986793	hypothetical transcriptional activator	11	11	11		1	11	11	11	40.3	40.3	33.83	303	0	26.868	0	0	708040	786320	2790000	2062300	1851400	5172100	1209600	2188900	2049600	986040	0	1432100	1694000	239110	158800	2352300	2736800	2238000	11121000	5453600	2172900	5407300	11637000	1095300	10268000	12436000	1337200	1831600	2379200	732570
CBW16987	Chromosome:986884-987102	en|CBW16987|Chromosome:986884-987102	initiation factor IF-1	4	4	4		1	4	4	4	69.4	69.4	8.2495	72	0	229.9	168860000	259450000	132970000	162090000	251630000	257280000	225400000	344890000	235160000	300610000	157250000	221420000	20265000	140180000	156840000	160330000	20993000	133910000	175270000	76514000	123980000	164660000	68409000	92564000	409940000	34141000	128780000	345640000	245030000	403900000	523970000	301960000
CBW16989	Chromosome:987414-988118	en|CBW16989|Chromosome:987414-988118	leucyl/phenylalanyl-tRNA-protein transferase	5	4	4		1	5	4	4	15.4	12.4	26.672	234	0	6.3287	0	0	0	0	0	371160	0	3831100	613160	264710	61946	757260	0	314270	0	0	179430	0	102350	0	0	0	0	0	0	104510	235820	743060	357290	179340	224360	184660
CBW16990	Chromosome:988163-989884	en|CBW16990|Chromosome:988163-989884	transport ATP-binding protein CydC	16	16	16		1	16	16	16	34.2	34.2	62.989	573	0	238.65	6176000	11275000	5581000	10833000	7787500	6002200	17969000	47356000	12884000	38599000	27020000	26716000	1866500	14243000	21266000	13901000	2739100	6728700	5595800	5274000	5678400	3865800	1560000	3753400	22750000	5005400	32023000	32264000	11251000	18625000	18435000	17612000
CBW16991	Chromosome:989885-991651	en|CBW16991|Chromosome:989885-991651	transport ATP-binding protein CydD	12	12	12		1	12	12	12	25.3	25.3	64.819	588	0	222.73	3580900	2217800	2654600	3281500	3129700	3545400	7427200	22766000	6689400	17132000	9661900	9351800	1050600	5095500	8859300	8269600	627590	3085600	1925600	1244300	799720	1282400	451960	1282000	11166000	1300800	11123000	11107000	4303700	7449300	10473000	3811900
CBW16992	Chromosome:991765-992733	en|CBW16992|Chromosome:991765-992733	thioredoxin reductase	11	11	11		1	11	11	11	58.7	58.7	34.684	322	0	323.31	140090000	219260000	113430000	239830000	242530000	155560000	256240000	537650000	194280000	486830000	386040000	220880000	21532000	174630000	235700000	112120000	80566000	367780000	279250000	259770000	444230000	295530000	147720000	266380000	292290000	64576000	414000000	330040000	165860000	177510000	331200000	271160000
CBW16993	Chromosome:993279-993773	en|CBW16993|Chromosome:993279-993773	leucine-responsive regulatory protein	13	13	13		1	13	13	13	45.7	45.7	18.857	164	0	61.505	156930000	261210000	142590000	364800000	148730000	123290000	106040000	91298000	76061000	189730000	152870000	93796000	30256000	183840000	194430000	217570000	33346000	276680000	261470000	164660000	446700000	332900000	170030000	224440000	255690000	20674000	157400000	177750000	85643000	156210000	157470000	121440000
CBW16994	Chromosome:993908-997993	en|CBW16994|Chromosome:993908-997993	cell division protein FtsK	29	29	29		1	29	29	29	28.9	28.9	149.44	1361	0	264	5001600	5052600	1362400	4422700	2622300	1203400	9514800	34167000	6497400	34319000	24152000	12056000	330790	5555300	11098000	9183500	584860	5157900	1312900	1957500	1486000	849470	0	534060	22244000	2856400	23531000	26425000	4613900	15466000	17431000	6119700
CBW16995	Chromosome:998133-998747	en|CBW16995|Chromosome:998133-998747	outer membrane lipoprotein carrier protein precursor	11	11	11		1	11	11	11	71.6	71.6	22.612	204	0	323.31	42157000	55070000	22937000	49635000	51294000	31672000	41041000	142970000	34776000	102910000	53913000	23574000	3029500	40450000	43741000	45161000	15565000	74771000	57406000	60287000	135860000	123920000	46497000	99330000	92766000	9904800	69491000	73789000	42978000	85978000	62854000	32717000
CBW16996	Chromosome:998757-1000100	en|CBW16996|Chromosome:998757-1000100	conserevd hypothetical protein	15	15	15		1	15	15	15	40.9	40.9	49.572	447	0	89.673	3266800	11184000	7029200	11270000	15538000	7651100	6165200	12532000	6131400	23663000	15756000	6876400	639640	8658300	6043700	3902200	2702700	19186000	10234000	8192900	26091000	19147000	6916400	19474000	9080000	1750400	16057000	19092000	5789300	4060400	10527000	4546700
CBW16997	Chromosome:1000359-1001651	en|CBW16997|Chromosome:1000359-1001651	seryl-tRNA synthetase	29	29	29		1	29	29	29	71.9	71.9	48.58	430	0	323.31	64125000	105350000	50387000	70090000	137560000	81363000	97116000	273050000	92253000	247980000	167630000	93256000	13975000	92310000	143000000	83233000	44017000	164160000	160640000	121060000	187260000	129190000	73170000	127610000	171760000	29670000	184590000	164220000	119920000	183560000	188340000	142710000
CBW16998	Chromosome:1001888-1004332	en|CBW16998|Chromosome:1001888-1004332	anaerobic dimethyl sulfoxide reductase chain A precursor	28	28	27		1	28	28	27	38.9	38	90.346	814	0	323.31	0	0	0	0	0	0	0	0	0	2921600	0	0	0	0	0	0	0	0	0	0	4250900	2598400	1887800	1472700	0	0	0	0	12080000	23252000	26487000	20632000
CBW17522	Chromosome:1530644-1531261;en	en|CBW17522|Chromosome:1530644-1531261;en|CBW16999|Chromosome:1004343-1004960	hypothetical anaerobic dimethyl sulfoxide reductase;en	9;9	9;9	9;9		2	9	9	9	38.5	38.5	22.766	205	0	94.47	0	0	0	0	0	0	0	0	0	0	0	0	0	0	0	0	0	0	0	0	14087000	4744700	2760900	6175200	0	0	0	0	19817000	43808000	62696000	43571000
CBW17003	Chromosome:1009255-1010079	en|CBW17003|Chromosome:1009255-1010079	pyruvate formate-lyase 1 activating enzyme	10	10	10		1	10	10	10	46	46	31.314	274	0	130.27	8416100	17833000	5946800	11968000	24464000	20745000	15073000	55298000	19925000	49536000	34395000	19113000	3389200	18722000	28313000	22243000	7695200	40589000	32761000	21288000	63115000	31942000	13679000	22062000	43711000	3588700	25966000	26703000	17864000	26589000	37216000	26962000
CBW17005	Chromosome:1010628-1011587	en|CBW17005|Chromosome:1010628-1011587	type III secretion system effector protein	3	3	3		1	3	3	3	9.7	9.7	37.782	319	0	5.3084	0	0	311450	246770	0	0	0	0	0	0	0	0	0	0	0	0	0	0	0	0	7284600	2621600	1930900	3398800	0	0	0	0	0	0	0	0
CBW17006	Chromosome:1011663-1013945	en|CBW17006|Chromosome:1011663-1013945	formate acetyltransferase 1	53	53	47		1	53	53	47	70.9	66.7	85.004	760	0	323.31	58401000	86891000	51254000	75748000	254530000	198220000	199920000	663920000	188780000	552430000	370030000	196270000	31051000	184470000	208280000	204440000	48471000	242770000	204420000	139160000	273320000	179040000	93553000	154100000	338460000	52201000	369600000	333530000	747140000	1301200000	1172700000	842130000
CBW17007	Chromosome:1014005-1014862	en|CBW17007|Chromosome:1014005-1014862	probable formate transporter (formate channel)	2	2	2		1	2	2	2	8.4	8.4	30.968	285	0	10.091	0	0	0	0	0	13919000	1001700	6848000	1901400	36833000	35407000	3282100	0	0	25233000	1621700	0	0	0	0	0	0	0	0	38153000	1033500	546960	38627000	39121000	48546000	44736000	38747000
CBW17008	Chromosome:1015267-1017027	en|CBW17008|Chromosome:1015267-1017027	conserved hypothetical protein	15	15	15		1	15	15	15	52.2	52.2	65.342	586	0	323.31	4144400	9826600	3255900	3049900	41225000	35604000	35898000	116110000	29339000	77955000	53696000	37885000	1302300	20481000	19636000	12083000	4502100	16173000	9589100	12251000	2379200	3627100	1356900	3788000	48540000	10903000	56631000	49313000	29751000	41185000	43773000	31132000
CBW17010	Chromosome:1018042-1019130	en|CBW17010|Chromosome:1018042-1019130	phosphoserine aminotransferase	17	17	17		1	17	17	17	50	50	39.832	362	0	323.31	208370000	374410000	184990000	242890000	58579000	48473000	51169000	203220000	35609000	112380000	72643000	57636000	14166000	71925000	77776000	82719000	33482000	115660000	96291000	69796000	156700000	109680000	80448000	83016000	66757000	20462000	102460000	78000000	60256000	91770000	105650000	74526000
CBW17011	Chromosome:1019201-1020484	en|CBW17011|Chromosome:1019201-1020484	3-phosphoshikimate 1-carboxyvinyltransferase	21	21	21		1	21	21	21	63.2	63.2	46.131	427	0	323.31	35940000	41889000	31650000	44332000	20793000	10685000	12645000	53695000	15830000	53272000	29447000	15188000	1098500	10318000	16330000	14239000	3204000	17403000	19884000	10657000	21664000	13795000	5789600	12846000	32416000	4067500	30473000	19300000	9648700	23064000	27864000	9485400
CBW17012	Chromosome:1020627-1021388	en|CBW17012|Chromosome:1020627-1021388	hypothetical lipoprotein	4	4	4		1	4	4	4	22.9	22.9	26.819	253	0	22.856	0	0	0	0	0	0	0	0	0	0	0	0	0	0	0	0	0	0	0	0	0	0	0	0	0	0	0	0	0	0	0	0
CBW17013	Chromosome:1021561-1022244	en|CBW17013|Chromosome:1021561-1022244	cytidylate kinase	11	11	11		1	11	11	11	70.9	70.9	24.783	227	0	307.23	19790000	35485000	10486000	23272000	70840000	47107000	45500000	268080000	55909000	191910000	139360000	51930000	4170800	45695000	76020000	41394000	19474000	68533000	61851000	44454000	98547000	120290000	34039000	55900000	75013000	13102000	174700000	88482000	43417000	63461000	91366000	64187000
CBW17014	Chromosome:1022358-1024031	en|CBW17014|Chromosome:1022358-1024031	30S ribosomal protein S1	57	57	57		1	57	57	57	79.9	79.9	61.172	557	0	323.31	385420000	867620000	340860000	549260000	1308400000	1245100000	1242100000	4252600000	1019400000	2892700000	2013500000	1279700000	139300000	922820000	1183900000	1151200000	326160000	1588600000	1330500000	902370000	1015400000	691600000	384860000	769230000	2333600000	403750000	2123700000	2045900000	1317800000	1741400000	1912000000	1294400000
CBW17015	Chromosome:1024187-1024471	en|CBW17015|Chromosome:1024187-1024471	integration host factor beta-subunit (IHF-beta)	6	6	6		1	6	6	6	58.5	58.5	10.621	94	0	93.325	205100000	226380000	166420000	303820000	501660000	358330000	240070000	829580000	223640000	604740000	427090000	175740000	30492000	164150000	279470000	299580000	45603000	315530000	282750000	179890000	1026300000	600270000	333020000	457780000	351370000	21419000	325220000	354540000	168540000	353050000	424960000	290970000
CBW17017	Chromosome:1027002-1028750	en|CBW17017|Chromosome:1027002-1028750	probable transport ATP-binding protein MsbA	18	18	18		1	18	18	18	38.8	38.8	64.339	582	0	323.31	8749100	9761600	7129100	8096500	6368600	4131400	20821000	39089000	18433000	30718000	34403000	18677000	1278400	12250000	15454000	14252000	951440	6055200	2935100	2610500	1636000	1214000	673150	1175600	31193000	4288300	35380000	36267000	13991000	21685000	28384000	13969000
CBW17018	Chromosome:1028747-1029724	en|CBW17018|Chromosome:1028747-1029724	tetraacyldisaccharide 4prime-kinase	6	6	6		1	6	6	6	28	28	34.994	325	0	67.69	1995400	937010	1786400	3185200	9492100	5985500	6598600	19638000	5033100	16379000	10640000	5819900	616880	2211100	5842200	2668100	949320	7339300	3685300	3133200	7729000	3583600	2480900	3372900	13515000	1011100	12532000	13755000	2035400	10225000	8423700	5703100
CBW17019	Chromosome:1029768-1031000	en|CBW17019|Chromosome:1029768-1031000	conserved hypothetical protein	3	3	3		1	3	3	3	8.3	8.3	47.549	410	0.0010363	2.4354	154830	281060	0	140310	0	0	198400	0	0	0	254030	122390	0	0	0	0	92180	340740	342370	391390	0	340500	170120	233370	0	0	0	185760	0	0	0	0
CBW17020	Chromosome:1031052-1031234	en|CBW17020|Chromosome:1031052-1031234	conserved hypothetical protein	2	2	2		1	2	2	2	35	35	6.8558	60	0	28.583	4583400	5332800	5406400	5866800	30933000	18350000	21289000	45673000	20402000	52188000	30662000	17406000	3996700	19346000	32002000	9624800	2827600	15454000	25684000	21919000	87175000	68807000	31399000	45609000	39959000	8574800	34535000	41077000	16896000	35000000	33637000	30284000
CBW17021	Chromosome:1031231-1031977	en|CBW17021|Chromosome:1031231-1031977	3-deoxy-manno-octulosonate cytidylyltransferase	12	12	12		1	12	12	12	58.9	58.9	27.432	248	0	80.229	8831300	15481000	4906300	11597000	19465000	11621000	21805000	73446000	15323000	43591000	28539000	21262000	2299700	11846000	29953000	15559000	6607200	21781000	25627000	20517000	31800000	25210000	12090000	20553000	30228000	6285500	34201000	35169000	15804000	35888000	34276000	27779000
CBW17022	Chromosome:1032188-1033081	en|CBW17022|Chromosome:1032188-1033081	conserved hypothetical protein	7	7	7		1	7	7	7	35	35	34.326	297	0	55.284	0	0	0	0	0	0	0	0	0	0	0	0	0	0	0	0	0	0	0	400000	6591100	9800000	2511500	6609900	0	0	0	0	304560	0	2889400	2789900
CBW17023	Chromosome:1033061-1033837	en|CBW17023|Chromosome:1033061-1033837	hypothetical membrane protein	5	5	5		1	5	5	5	24	24	28.279	258	0	14.465	0	2827700	392300	0	0	0	0	10786000	0	1457800	5433000	2585000	0	0	1219400	476180	0	1012000	54564	0	0	0	0	0	0	0	4126900	0	0	0	673900	718530
CBW17024	Chromosome:1033973-1034776	en|CBW17024|Chromosome:1033973-1034776	SmtA protein	6	6	6		1	6	6	6	24	24	30.222	267	0	83.277	0	0	0	0	1296200	0	2316800	5122500	1697100	845200	2996700	3263000	0	3180400	1486000	3499400	267600	517080	1601000	447720	573400	866810	427480	985180	3252300	990930	4646900	9483900	1815500	2201700	411730	1738800
CBW17025	Chromosome:1034769-1036091	en|CBW17025|Chromosome:1034769-1036091	killing factor KicB	21	21	21		1	21	21	21	56.1	56.1	50.46	440	0	172.46	3267100	8412000	4192300	6004800	13195000	9034000	8038500	28464000	10522000	23578000	14372000	8921300	339870	9266800	9418400	6799000	2565000	9749700	10546000	5596500	8267100	9713300	3367400	5166200	19181000	2378900	14241000	15281000	9457200	15802000	10702000	11303000
CBW17026	Chromosome:1036072-1036776	en|CBW17026|Chromosome:1036072-1036776	KicA protein	12	12	12		1	12	12	12	63.7	63.7	26.973	234	0	323.31	41191000	22783000	27116000	30949000	93431000	58353000	84938000	158050000	67187000	126460000	103090000	48001000	7516600	40746000	77730000	22249000	20920000	114470000	94259000	76887000	146350000	115770000	31816000	92000000	112680000	13249000	125950000	134880000	45197000	78291000	126960000	81534000
CBW17027	Chromosome:1036776-1041242	en|CBW17027|Chromosome:1036776-1041242	cell division protein	76	76	76		1	76	76	76	58.8	58.8	170.04	1488	0	323.31	11485000	18388000	8656600	14794000	16899000	18339000	23930000	67976000	22132000	56248000	40139000	24340000	2363200	20983000	22824000	18522000	5937300	25892000	31343000	19919000	15025000	17059000	9300800	12668000	45209000	6613800	44808000	38364000	19786000	33740000	34950000	24572000
CBW17028	Chromosome:1041587-1043428	en|CBW17028|Chromosome:1041587-1043428	hypothetical exported protein	11	11	11		1	11	11	11	33.3	33.3	67.387	613	0	179.83	1642200	699800	100320	1786000	1055700	85368	981870	5054400	1215800	5846400	2285400	853800	796330	4657100	970650	4076800	1584300	10075000	8114100	8767200	2666900	1066000	463140	2070400	3560500	289570	6896900	6091300	1697300	2357200	4975200	3159500
CBW17029	Chromosome:1043688-1044236	en|CBW17029|Chromosome:1043688-1044236	outer membrane protein	4	4	4		1	4	4	4	25.8	25.8	20.354	182	0	5.1502	6410800	8571900	0	0	549500	499780	1870000	1939600	0	794280	1033400	339810	0	390620	893740	547300	212360	2229700	0	695910	0	0	0	0	1676800	125310	925270	2026400	0	423450	7007100	538140
CBW17030	Chromosome:1044264-1044911	en|CBW17030|Chromosome:1044264-1044911	conserved hypothetical protein	6	6	6		1	6	6	6	32.1	32.1	23.737	215	0	112.17	20534000	24887000	16392000	29391000	40303000	42910000	40213000	147260000	43602000	120520000	71532000	61420000	3212800	41745000	64207000	22975000	25047000	79673000	83387000	55938000	85774000	89930000	33996000	62641000	102790000	13945000	76847000	76276000	38195000	59071000	69698000	45706000
CBW17031	Chromosome:1044973-1046163	en|CBW17031|Chromosome:1044973-1046163	aspartate aminotransferase	32	32	32		1	32	32	32	68.7	68.7	43.521	396	0	323.31	158340000	236090000	141120000	166860000	175650000	128470000	129850000	472240000	109860000	350960000	221810000	135500000	26958000	205480000	205950000	200190000	71651000	331780000	250710000	192650000	311510000	254000000	114280000	168310000	296000000	40067000	249920000	234590000	166100000	230560000	258470000	199180000
CBW17032	Chromosome:1046348-1047439;en	en|CBW17032|Chromosome:1046348-1047439	outer membrane protein F precursor	17;1;1	17;1;1	16;0;0		3	17	17	16	59	57	40.047	363	0	323.31	24830000	73932000	8617000	21954000	2687600	3257900	1728900	4761900	762860	943600	4450200	722280	246100	3159800	8640000	8042500	197170	5826900	6164100	3532600	5095100	6754700	3119200	4397300	1027500	0	1031900	835900	208820	0	159380	1792300
CBW17033	Chromosome:1048046-1049446	en|CBW17033|Chromosome:1048046-1049446	asparaginyl-tRNA synthetase	31	31	31		1	31	31	31	68.2	68.2	52.523	466	0	323.31	218400000	304160000	157530000	274880000	277650000	270990000	266820000	694030000	280940000	556920000	418190000	288420000	31960000	251510000	313180000	321550000	64875000	392210000	361000000	251230000	314250000	289150000	108850000	182910000	536600000	55928000	312480000	393730000	258130000	397310000	360770000	264570000
CBW17034	Chromosome:1049647-1050108	en|CBW17034|Chromosome:1049647-1050108	hypothetical transcriptional regulator	1	1	1		1	1	1	1	5.2	5.2	17.487	153	0	4.0403	2173400	3888200	1995100	1723200	2787400	1658400	1713900	4848700	1357200	4831100	2657400	2758100	800580	3785400	3324200	4224000	1200800	5029400	9134600	4670500	7119100	5100300	3268900	4711000	2794000	584630	3434100	3991700	1528100	1748600	3305300	1795500
CBW17037	Chromosome:1053398-1054600	en|CBW17037|Chromosome:1053398-1054600	nicotinate phosphoribosyltransferase (ec 2.4.2.11) (naprtase)	22	22	22		1	22	22	22	60.5	60.5	45.661	400	0	323.31	17550000	26097000	13897000	19482000	15891000	13753000	9515300	24214000	7184200	20602000	11633000	7753000	510910	6450000	4251700	6781100	2188600	5518800	4862200	5498200	684340	0	640840	840720	15346000	1984400	15526000	13720000	7499600	9884100	9831300	7962800
CBW18699	Chromosome:2774306-2775415;en	en|CBW18699|Chromosome:2774306-2775415;en|CBW17041|Chromosome:1056703-1057812	predicted bacteriophage protein;en	2;2	2;2	2;2		2	2	2	2	6.2	6.2	40.777	369	0	7.7692	723410	1379500	523210	555000	0	264790	518270	736200	246900	950240	0	350690	0	1098800	823120	310050	575340	2117300	1580700	1569200	1982400	1487400	1002100	1389500	254920	0	0	356510	0	0	0	474540
CBW17042	Chromosome:1057823-1060708;en	en|CBW17042|Chromosome:1057823-1060708;en|CBW18698|Chromosome:2771095-2774295	exodeoxyribonuclease viii;en	4;4	4;4	4;4		2	4	4	4	6.2	6.2	106.52	961	0	6.1694	0	0	0	0	0	0	2700900	0	0	0	0	0	0	0	0	0	29827	135610	79580	56526	28631	207410	0	64227	0	0	0	0	0	0	7198000	4001600
CBW17046	Chromosome:1061617-1061958	en|CBW17046|Chromosome:1061617-1061958	predicted bacteriophage protein	7	7	7		1	7	7	7	59.3	59.3	12.97	113	0	50.9	7439300	2026000	4853000	10217000	22201000	13861000	16875000	67405000	2110300	44283000	26752000	12386000	258360	8552900	18260000	11051000	6809900	34932000	12567000	23025000	38688000	32905000	14288000	48726000	11010000	3681500	24693000	85958000	21726000	18048000	7218800	10622000
CBW17052	Chromosome:1065290-1065580	en|CBW17052|Chromosome:1065290-1065580	predicted bacteriophage protein	6	6	6		1	6	6	6	63.5	63.5	11.307	96	0	16.136	3312000	4402900	7909700	8108000	2997100	2699800	4169200	6985700	5235200	1581700	1232500	8062700	0	12994000	4721500	10455000	3475900	14414000	15159000	5468700	2966700	11464000	3820900	6142300	10411000	1204200	287210	5522200	10452000	19925000	9859800	12613000
CBW17058	Chromosome:1068940-1069257	en|CBW17058|Chromosome:1068940-1069257	Putative Probacteriophage Protein	1	1	1		1	1	1	1	14.3	14.3	12.074	105	0.0027388	2.1853	0	0	0	0	0	0	0	0	0	0	0	0	0	0	0	0	0	0	0	0	0	0	0	746450	0	0	0	0	0	0	0	0
CBW17060	Chromosome:1069692-1070141	en|CBW17060|Chromosome:1069692-1070141	hypothetical bacteriophage lipoprotein	2	2	2		1	2	2	2	18.1	18.1	15.709	149	0	12.026	5241200	5756400	5506000	5242400	29850000	19690000	29217000	56655000	22893000	45313000	40186000	31586000	900380	6233800	10239000	6420700	1397800	0	3697200	3561700	0	0	0	0	34594000	11276000	48826000	50962000	17442000	31139000	24729000	23614000
CBW17061	Chromosome:1070502-1071188;en	en|CBW17061|Chromosome:1070502-1071188	hypothetical bacteriophage encoded virulence protein	5;2	1;0	1;0		2	5	1	1	27.6	9.6	25.925	228	0	13.175	0	0	0	3026100	0	0	0	0	0	0	0	0	0	0	0	0	0	0	0	0	0	0	0	0	0	0	0	0	0	0	0	0
CBW17067	Chromosome:1075762-1077309	en|CBW17067|Chromosome:1075762-1077309	predicted bacteriophage protein	2	2	2		1	2	2	2	4.3	4.3	57.357	515	0.009352	1.4645	2505800	0	1999600	3187200	0	5843500	6088300	0	4897300	14593000	0	3166000	0	2284700	3305300	4108500	0	6165800	4420900	3569800	0	0	766330	1598600	14206000	820940	0	7343000	2601000	7967000	0	0
CBW17068	Chromosome:1077233-1079314	en|CBW17068|Chromosome:1077233-1079314	ATP Dependent clp Protease	3	3	3		1	3	3	3	7.8	7.8	75.186	693	0	73.904	151170	434380	72642	194850	122530	217340	145510	1361100	160710	939670	929420	237910	25380	304090	696710	0	283190	351620	605830	706930	407450	197030	364990	664490	815340	28706	1007100	1340300	372730	657480	624960	84873
CBW17073	Chromosome:1081040-1081726	en|CBW17073|Chromosome:1081040-1081726	Tail Protein	1	1	1		1	1	1	1	4.4	4.4	24.414	228	0.0030706	2.1083	0	0	0	0	0	251730	0	890130	0	0	0	252130	0	0	0	0	69352	0	0	0	0	0	0	0	532740	0	0	0	0	486600	0	0
CBW17076	Chromosome:1082510-1085563;en	en|CBW17076|Chromosome:1082510-1085563;en|CBW18659|Chromosome:2740873-2743968	Tape Measure;en	1;1	1;1	1;1		2	1	1	1	1.2	1.2	110.03	1017	0.0077598	1.6727	768080	1237800	1310900	0	0	0	0	0	0	0	0	0	0	0	0	0	0	0	0	0	0	0	0	0	0	0	0	0	0	0	0	0
CBW17079	Chromosome:1086605-1087138	en|CBW17079|Chromosome:1086605-1087138	bacteriophage encoded superoxide dismutase [cu-zn] 1 precursor (ec 1.15.1.1) (sodCI)	6	6	6		1	6	6	6	41.8	41.8	18.37	177	0	310.58	28611000	38258000	19257000	35358000	80348000	53061000	37551000	118850000	21680000	58377000	41958000	32027000	3023700	42637000	44573000	31349000	19654000	54050000	99362000	49283000	392110000	290720000	189410000	271970000	61286000	10743000	50694000	59038000	29484000	42422000	41318000	39012000
CBW17091	Chromosome:1098888-1099574	en|CBW17091|Chromosome:1098888-1099574	bacteriophage encoded virulence factor	5	5	5		1	5	5	5	35.1	35.1	26.064	228	0	74.627	2904300	8241100	550480	967730	217980	0	207010	482410	185690	422140	442380	397100	0	2529300	351740	716650	187460	6746700	7687300	4623300	3841600	14267000	1002400	3259600	1091200	353510	432630	578900	1523800	0	825290	550870
CBW17093	Chromosome:1100463-1103075	en|CBW17093|Chromosome:1100463-1103075	aminopeptidase N	37	37	37		1	37	37	37	54.3	54.3	98.712	870	0	323.31	16176000	24041000	12593000	20438000	56539000	39186000	41305000	145660000	34678000	91799000	66525000	32456000	7902100	68917000	83971000	79686000	22310000	105110000	100210000	77089000	111330000	108890000	40623000	72707000	77714000	11410000	72132000	68444000	48388000	71408000	71863000	53863000
CBW17094	Chromosome:1103256-1104293	en|CBW17094|Chromosome:1103256-1104293	dihydroorotate dehydrogenase	19	19	19		1	19	19	19	52.2	52.2	37.71	345	0	201.07	16333000	24255000	12001000	19085000	27143000	16723000	23951000	54478000	21883000	18001000	11485000	24851000	1981300	28247000	17190000	16596000	11602000	48773000	66649000	43371000	27730000	28236000	13202000	13863000	36722000	3683300	6401400	16202000	31416000	47307000	20598000	21560000
CBW17096	Chromosome:1104998-1106107	en|CBW17096|Chromosome:1104998-1106107	conserved hypothetical protein	12	12	12		1	12	12	12	49.1	49.1	40.491	369	0	172.72	10355000	13448000	8320900	13872000	10294000	6488200	6417800	28840000	8096900	22367000	14275000	6281700	0	6388400	7653100	1300700	2572200	11944000	10860000	11243000	13045000	12292000	6359300	9464300	14632000	2162700	14649000	18380000	6596800	12322000	9919900	7056600
CBW17097	Chromosome:1106206-1108314	en|CBW17097|Chromosome:1106206-1108314	conserved hypothetical protein	31	31	31		1	31	31	31	52.1	52.1	78.848	702	0	323.31	7604600	6922500	5485700	8083200	26248000	19463000	32388000	59657000	16004000	49320000	35967000	27371000	1937800	15063000	8859500	6953200	5359500	21684000	39740000	13877000	10486000	15760000	6546600	8317600	39251000	7239900	30650000	37013000	23242000	30808000	34969000	21928000
CBW17098	Chromosome:1108327-1110234	en|CBW17098|Chromosome:1108327-1110234	ABC transporter ATP-binding protein	27	27	27		1	27	27	27	52.6	52.6	72.19	635	0	323.31	3935500	5214000	4202200	6224100	21602000	12884000	14332000	62306000	14530000	56886000	32632000	21482000	625070	16486000	17140000	7561700	5226700	22655000	26742000	11620000	13984000	8262300	4608300	12832000	27498000	5333100	30926000	23946000	14414000	21660000	26113000	15627000
CBW17100	Chromosome:1111507-1113147	en|CBW17100|Chromosome:1111507-1113147	hypothetical secreted protein	19	19	19		1	19	19	19	46.2	46.2	60.653	546	0	226.13	569250	998480	0	381180	2592900	877940	4119300	17654000	3355600	12824000	6340400	7768200	289760	3048400	2832900	3584700	89543	2424900	1063400	931430	1889600	714950	421830	0	8896400	902970	7706800	5235700	3772100	4589800	6048800	4304300
CBW17101	Chromosome:1113144-1113707	en|CBW17101|Chromosome:1113144-1113707	hypothetical lipoprotein	7	7	7		1	7	7	7	56.7	56.7	20.605	187	0	186.57	7563700	11315000	5047900	7418200	18013000	9603100	11455000	41205000	12310000	28688000	25140000	10582000	778140	7800200	19188000	7114200	2299500	14761000	11341000	6919600	17552000	8299300	3281300	4917100	14523000	5138200	34395000	33311000	6982800	7721500	28815000	14478000
CBW17102	Chromosome:1113963-1114130	en|CBW17102|Chromosome:1113963-1114130	ribosome modulation factor (protein E)	2	2	2		1	2	2	2	30.9	30.9	6.5715	55	0	4.8901	0	0	0	0	0	0	0	0	0	0	0	0	0	0	0	0	0	0	0	0	219870000	13791000	0	193010000	0	0	0	0	0	0	0	0
CBW17103	Chromosome:1114230-1114748	en|CBW17103|Chromosome:1114230-1114748	D-3-hydroxydecanoyl-(acyl carrier-protein)	9	9	9		1	9	9	9	52.9	52.9	19.047	172	0	43.946	39103000	52029000	40137000	53976000	64780000	93864000	69151000	213270000	77019000	172960000	104780000	89114000	8433300	60138000	75401000	81125000	15192000	114640000	85231000	54934000	86349000	50897000	35035000	40462000	147830000	14952000	95326000	90956000	58608000	132980000	104590000	98015000
CBW17104	Chromosome:1114817-1116403	en|CBW17104|Chromosome:1114817-1116403	conserved hypothetical protein	15	15	15		1	15	15	15	31.6	31.6	58.911	528	0	157.71	2770000	3701100	1781000	3171000	11659000	5763500	10304000	31746000	7352700	23196000	16096000	10256000	98786	3014700	5952100	3385000	864500	5266000	3764100	5831200	1576900	1383900	1294800	3123500	10766000	1096500	18671000	16089000	8551800	8843400	16851000	13779000
CBW17105	Chromosome:1116763-1117215	en|CBW17105|Chromosome:1116763-1117215	conserved hypothetical protein	8	8	8		1	8	8	8	57.3	57.3	17.8	150	0	166.64	7101000	12143000	5960500	11574000	11797000	6480600	4443100	12557000	2616100	16642000	10337000	3257300	504980	6010400	8307800	5184700	3192800	21165000	17751000	8523700	43844000	53258000	16591000	20967000	11034000	231760	12118000	9877500	1936800	2073500	6824800	7631900
CBW17106	Chromosome:1117287-1118339	en|CBW17106|Chromosome:1117287-1118339	outer membrane protein A	21	21	21		1	21	21	21	64.3	64.3	37.515	350	0	323.31	557220000	957450000	397160000	554280000	917300000	851920000	951360000	1979800000	727270000	1723600000	1448300000	1046700000	187380000	891730000	1100800000	1255500000	299020000	948820000	917930000	548890000	930140000	1066900000	491530000	817530000	1643500000	292610000	1356200000	1317800000	784970000	1162500000	1173800000	941100000
CBW17109	Chromosome:1120014-1122167	en|CBW17109|Chromosome:1120014-1122167	hypothetical membrane protein	7	7	7		1	7	7	7	14.6	14.6	81.428	717	0	60.836	0	0	0	45494	0	0	0	674820	256270	715090	98126	103090	0	77494	181560	98465	0	0	0	0	0	0	240810	0	0	30626	474060	276840	0	0	343220	424400
CBW17110	Chromosome:1122186-1122632	en|CBW17110|Chromosome:1122186-1122632	hypothetical membrane protein	3	3	3		1	3	3	3	27.7	27.7	16.37	148	0	9.5408	0	0	0	0	3442800	1681400	3870900	24652000	3538800	21196000	381230	1805300	0	2881000	2781400	0	0	0	0	0	2806500	0	0	1203200	5941200	745730	12631000	5927100	3423400	4841100	5114700	3510100
CBW17111	Chromosome:1122756-1124810	en|CBW17111|Chromosome:1122756-1124810	helicase IV (75 kD helicase)	22	22	21		1	22	22	21	32.3	32.3	78.071	684	0	161.03	1193500	1693800	900570	1157100	4248000	2360300	2283000	134600000	1562700	2262200	80040000	2313200	569150	3948500	3046000	56105000	10225000	4663800	5540000	2652100	6417100	40227000	3625100	3773600	4465100	11593000	72679000	2976600	1994200	4207600	3688100	1857000
CBW17112	Chromosome:1124846-1125304	en|CBW17112|Chromosome:1124846-1125304	methylglyoxal synthase	5	5	5		1	5	5	5	59.2	59.2	16.99	152	0	231.34	2570800	7957700	3766700	11662000	27330000	19536000	41006000	104910000	12409000	72580000	37615000	22840000	2739800	118820000	110090000	56582000	32667000	140690000	106900000	82347000	244500000	177210000	72327000	167550000	72491000	12154000	73858000	84911000	86633000	140340000	134170000	88991000
CBW17114	Chromosome:1126232-1126648	en|CBW17114|Chromosome:1126232-1126648	conserved hypothetical protein	9	9	9		1	9	9	9	84.8	84.8	14.908	138	0	323.31	32790000	72018000	26384000	33941000	117560000	127480000	59069000	254470000	35615000	134740000	93923000	46218000	4931000	62916000	63686000	82116000	16890000	78063000	54874000	46178000	419080000	302360000	146550000	201770000	76708000	9759600	96508000	71830000	42200000	69564000	78130000	56444000
CBW17115	Chromosome:1126693-1127010	en|CBW17115|Chromosome:1126693-1127010	conserved hypothetical protein	2	2	2		1	2	2	2	33.3	33.3	11.996	105	0	16.33	0	0	0	9098300	10072000	0	0	15310000	0	13385000	11021000	6645300	0	4293300	12564000	5497400	1442500	0	16811000	9191200	38349000	22451000	4528300	6749900	16037000	1625900	23350000	27670000	3092100	0	17886000	11737000
CBW17116	Chromosome:1127068-1128279	en|CBW17116|Chromosome:1127068-1128279	conserved hypothetical protein	19	19	19		1	19	19	19	55.6	55.6	45.175	403	0	243.57	2934500	5122300	4779800	5156600	26977000	15082000	19717000	81644000	23728000	64442000	41635000	21680000	1279600	15783000	17122000	16508000	4586700	27196000	16955000	14668000	16959000	8621000	3190600	8321700	34622000	5303400	46264000	36264000	19313000	38925000	39667000	21182000
CBW17119	Chromosome:1129896-1130177	en|CBW17119|Chromosome:1129896-1130177	hypothetical acylphosphatase	4	3	3		1	4	3	3	35.5	28	10.329	93	0	4.6414	0	0	0	0	1351300	0	0	0	0	0	0	0	0	0	0	0	0	0	0	0	11926000	468510	1945600	423650	0	0	0	0	0	0	0	0
CBW17120	Chromosome:1130174-1130503	en|CBW17120|Chromosome:1130174-1130503	hypothetical protein in helD-serT intergenic region	4	4	4		1	4	4	4	57.8	57.8	12.3	109	0	45.423	10038000	21417000	12499000	10528000	33144000	19517000	20969000	70959000	26161000	73692000	69467000	22220000	5809500	22427000	16038000	37411000	1809700	0	12421000	3875600	8497700	14876000	4442700	4931900	17110000	6382400	69766000	43801000	16297000	57901000	40370000	41548000
CBW17123	Chromosome:1132772-1133647	en|CBW17123|Chromosome:1132772-1133647	Type III secretion system effector protein, homologous to pipB2, required for colonisation in chicks and for inducing the inflammatory response in the bovine ligated ileal loop model of infection	3	3	3		1	3	3	3	9.6	9.6	31.805	291	0.0080618	1.5712	0	0	0	0	0	0	0	0	0	0	0	0	0	0	0	0	0	0	0	0	0	0	0	0	0	0	0	0	0	0	0	0
CBW17125	Chromosome:1134195-1134536	en|CBW17125|Chromosome:1134195-1134536	cell invasion protein	3	3	3		1	3	3	3	46	46	12.751	113	0	323.31	11169000	7754500	11728000	20830000	36460000	28802000	8244300	41150000	4446300	11556000	5640100	0	2039200	11158000	12113000	0	52956000	172300000	163450000	138020000	901050000	832450000	319810000	391680000	7944700	1259800	4451500	5011100	3606000	4692400	0	5759300
CBW17126	Chromosome:1134553-1136238	en|CBW17126|Chromosome:1134553-1136238	Type III secretion system effector protein. Activates Cdc42, RhoG, AktA and chloride secretion through its inositol phosphatase activity and disrupts tight junctions	36	36	36		1	36	36	36	70.6	70.6	61.934	561	0	323.31	13282000	21811000	8646500	17619000	28513000	9042600	6719200	6754800	1466400	2720000	6700700	647810	2140400	12087000	14864000	16147000	72395000	372300000	296820000	228690000	631160000	435710000	232030000	350590000	2547500	963140	837600	13307000	4158300	908530	581470	10136000
CBW17130	Chromosome:1138602-1139966	en|CBW17130|Chromosome:1138602-1139966	histidine kinase	4	4	4		1	4	4	4	14.8	14.8	50.765	454	0	4.6032	0	0	0	0	0	0	0	0	0	0	0	204740	0	175050	1494600	0	0	0	0	0	0	0	0	0	833990	0	0	0	0	0	0	0
CBW17131	Chromosome:1139959-1140705	en|CBW17131|Chromosome:1139959-1140705	response regulator	1	1	1		1	1	1	1	8.9	8.9	27.957	248	0	13.226	0	0	0	0	1458400	0	0	0	355120	0	1380000	0	0	0	0	0	0	1191500	0	975970	0	0	0	1057300	0	0	0	1519300	0	0	1362800	1073200
CBW17132	Chromosome:1140775-1141185	en|CBW17132|Chromosome:1140775-1141185	hypothetical exported protein	2	2	2		1	2	2	2	26.5	26.5	15.131	136	0	8.4781	0	0	0	0	0	0	0	0	0	0	0	0	0	1035100	0	0	1065700	0	2600400	0	0	0	0	0	1700400	0	0	0	0	0	0	0
CBW17134	Chromosome:1142048-1143610	en|CBW17134|Chromosome:1142048-1143610	4-hydroxyphenylacetate 3-monooxygenase	3	3	3		1	3	3	3	6.2	6.2	58.896	520	0	4.6963	0	0	0	0	0	0	214440	0	3951900	0	0	0	0	846940	118640	0	0	0	605860	284540	2203000	0	586440	1183600	0	0	0	0	0	0	1830800	0
CBW17135	Chromosome:1143828-1144268	en|CBW17135|Chromosome:1143828-1144268	homoprotocatechuate degradative operon repressor	5	5	5		1	5	5	5	49.3	49.3	16.895	146	0	17.888	356180	0	0	747430	1530600	539600	574040	4690800	360940	3787500	1217000	1885500	0	979580	2350000	944270	1013100	7087100	2769500	988020	10644000	5747600	1521200	3603700	849790	0	738970	1946500	726520	1299100	1816700	984620
CBW17136	Chromosome:1144543-1145832	en|CBW17136|Chromosome:1144543-1145832	4-hydroxyphenylacetate degradation bifunctional isomerase decarboxylase	5	5	5		1	5	5	5	21.9	21.9	47.2	429	0	83.539	0	198930	840580	1109100	0	224070	0	403080	0	0	0	0	324650	4797100	3861300	5343700	1044400	4146200	1373600	3499000	4961500	13954000	1781500	4695600	0	0	0	0	0	0	0	0
CBW17137	Chromosome:1145829-1147295	en|CBW17137|Chromosome:1145829-1147295	5-carboxymethyl-2-hydroxymuconate semialdehyde dehydrogenase (ec 1.2.1.-) (chms dehydrogenase)	7	7	7		1	7	7	7	27.5	27.5	53.039	488	0	63.296	135110	0	0	506720	1610600	316310	222790	0	0	0	0	0	0	4083600	3026500	1764400	819210	4030200	3149500	1334400	6444800	5468700	1945600	2939000	0	0	213320	0	0	0	0	0
CBW17138	Chromosome:1147297-1148148	en|CBW17138|Chromosome:1147297-1148148	3,4-dihydroxyphenylacetate 2,3-dioxygenase	1	1	1		1	1	1	1	2.8	2.8	31.916	283	0.0086957	1.4947	0	0	0	0	0	0	0	0	0	0	0	0	0	342340	365500	569070	0	0	0	0	0	193110	0	0	0	0	0	0	0	0	0	0
CBW17139	Chromosome:1148158-1148538	en|CBW17139|Chromosome:1148158-1148538	5-carboxymethyl-2-hydroxymuconate delta-isomerase	3	3	3		1	3	3	3	36.5	36.5	14.256	126	0	72.419	459460	1352300	0	608650	2910800	1639000	0	3172900	593900	0	0	0	0	5828500	2982800	5018700	0	3824300	3973900	3325900	16920000	14256000	7417100	12009000	1329200	0	0	1040700	847400	0	0	0
CBW17141	Chromosome:1149495-1150286	en|CBW17141|Chromosome:1149495-1150286	2,4-dihydroxyhept-2-ene-1,7-dioic acid aldolase	1	1	1		1	1	1	1	4.9	4.9	27.814	263	0.0096731	1.4391	0	0	0	0	0	0	0	0	0	0	0	0	0	0	0	0	0	0	0	0	0	0	0	0	0	0	0	0	0	0	0	0
CBW17142	Chromosome:1150358-1151734	en|CBW17142|Chromosome:1150358-1151734	hypothetical 4-hydroxyphenylacetate permease	1	1	1		1	1	1	1	3.9	3.9	50.428	458	0.0087161	1.5191	28288000	47429000	32216000	26361000	0	39427000	25081000	18486000	0	16999000	33671000	64502000	10915000	15195000	43626000	0	5128300	18936000	0	25140000	20255000	41940000	22604000	49999000	22084000	0	28517000	10655000	67526000	103460000	92773000	77136000
CBW17144	Chromosome:1152675-1153592	en|CBW17144|Chromosome:1152675-1153592	hypothetical protein	7	7	7		1	7	7	7	39.7	39.7	32.87	305	0	49.98	0	0	0	0	0	0	0	0	0	0	0	0	0	0	0	0	198210	2377700	1818300	1709000	17433000	7805800	4011400	2827100	0	0	0	0	0	0	0	0
CBW17145	Chromosome:1154000-1154362	en|CBW17145|Chromosome:1154000-1154362	conserved hypothetical protein	1	1	1		1	1	1	1	9.2	9.2	13.579	120	0.00035236	3.1022	0	0	0	0	0	0	0	0	0	0	0	0	0	0	0	0	0	0	0	0	1726100	1493000	0	1142000	0	0	0	0	0	0	0	0
CBW17146	Chromosome:1155016-1155321	en|CBW17146|Chromosome:1155016-1155321	conserved hypothetical protein	2	2	2		1	2	2	2	23.8	23.8	11.595	101	0	91.284	0	8179500	3335600	5116100	6374000	11998000	10068000	26828000	2960100	0	11312000	9676900	2400500	7459900	15598000	7229000	6355500	0	22443000	10733000	113370000	135600000	33970000	79669000	5619300	3287700	12925000	0	5520900	6256400	21241000	8560100
CBW17147	Chromosome:1155321-1156241	en|CBW17147|Chromosome:1155321-1156241	curved DNA-binding protein	15	15	15		1	15	15	15	60.5	60.5	34.693	306	0	245.81	2366500	6502100	4398800	9283500	18356000	9210400	7025600	22790000	2599400	7840300	7002000	4806200	160600	13631000	16069000	15598000	5500600	22730000	21533000	14800000	90177000	84908000	28876000	62318000	12231000	2218800	12916000	10228000	8276000	16914000	10005000	8986700
CBW17152	Chromosome:1160022-1161263	en|CBW17152|Chromosome:1160022-1161263	glucose-1-phosphatase precursor (G1Pase), secreted	13	13	13		1	13	13	13	52.1	52.1	45.558	413	0	323.31	7720600	1286100	7805200	21849000	31236000	18662000	11292000	31125000	7131100	10656000	6466900	7252300	7960400	90091000	71872000	51103000	17536000	71027000	132350000	45695000	159290000	260440000	78078000	131000000	18088000	1447300	6609100	16711000	5883900	7925100	7962000	3238500
CBW17153	Chromosome:1161297-1161524	en|CBW17153|Chromosome:1161297-1161524	conserved hypothetical protein	6	6	6		1	6	6	6	73.3	73.3	8.6896	75	0	201.8	4495600	0	3886300	6027000	36601000	62393000	42063000	124350000	16902000	0	5642600	10762000	0	22934000	21668000	24234000	3332300	21694000	23497000	14424000	437340000	451650000	143720000	228480000	49816000	3168500	28434000	32480000	11557000	11506000	24109000	17146000
CBW17154	Chromosome:1161545-1162141	en|CBW17154|Chromosome:1161545-1162141	trp repressor binding protein	12	12	12		1	12	12	12	70.2	70.2	20.867	198	0	281.17	17697000	16962000	11502000	17940000	124610000	129120000	67945000	121910000	26457000	53877000	29371000	21086000	2969400	54705000	40823000	39164000	4923100	45963000	54378000	34783000	518690000	422830000	170470000	312870000	62215000	6050100	26072000	48689000	44985000	85377000	80033000	51613000
CBW17155	Chromosome:1162526-1162693	en|CBW17155|Chromosome:1162526-1162693	conserved hypothetical protein	2	2	2		1	2	2	2	21.8	21.8	5.744	55	0	29.607	0	0	0	0	0	0	0	0	0	0	0	0	0	0	0	0	0	0	916460	1031800	89044000	72559000	82208000	80174000	0	0	0	0	0	0	0	0
CBW17156	Chromosome:1162830-1163468	en|CBW17156|Chromosome:1162830-1163468	hypothetical transcriptional regulator	3	3	3		1	3	3	3	14.2	14.2	23.805	212	0	8.1249	556920	0	0	0	519200	0	310730	4635200	0	5227700	445340	0	0	0	0	2140800	0	493410	0	0	0	0	0	0	0	0	762500	641610	0	0	0	0
CBW17157	Chromosome:1163465-1163860	en|CBW17157|Chromosome:1163465-1163860	hypothetical secreted protein	4	4	4		1	4	4	4	16	16	14.132	131	0	55.739	3232200	3492600	1514500	3852600	2028500	1938300	1319800	2080000	535230	1885700	1658100	941900	0	2538400	3122600	4487000	10963000	2775400	2350300	42606000	154620000	89234000	44226000	74821000	0	0	1189700	2484300	834960	1597200	1483700	1805900
CBW17158	Chromosome:1163919-1167881	en|CBW17158|Chromosome:1163919-1167881	proline dehydrogenase (proline oxidase)	55	55	55		1	55	55	55	55.6	55.6	144.09	1320	0	323.31	2642200	3931800	1816400	3781000	26682000	20463000	13578000	48579000	6079500	16497000	13170000	5605500	16295000	128330000	144530000	115750000	50647000	225410000	194140000	145420000	112000000	84896000	44064000	60699000	20267000	1649300	17411000	17249000	2589600	5407500	10474000	6088100
CBW17159	Chromosome:1168303-1169811	en|CBW17159|Chromosome:1168303-1169811	sodium/proline symporter (proline permease)	5	5	5		1	5	5	5	12.4	12.4	54.317	502	0	38.74	0	0	0	0	1122400	387460	1767500	1215000	1020400	470880	470080	0	0	0	1014500	2703700	0	0	0	0	0	0	0	158720	0	0	555350	0	0	0	0	352440
CBW17160	Chromosome:1170638-1171492	en|CBW17160|Chromosome:1170638-1171492	PhoH protein (phosphate starvation-inducible protein PsiH)	7	7	7		1	7	7	7	28.2	28.2	31.745	284	0	18.058	966010	0	1657100	678140	1135800	379160	0	0	0	0	0	0	477540	11540000	10941000	3070800	1728900	5360700	3322600	6191100	23657000	20646000	5434300	8940900	785400	169220	0	1417000	364490	498590	1663700	1235100
CBW17161	Chromosome:1171598-1172479	en|CBW17161|Chromosome:1171598-1172479	hypothetical transcriptional regulator	5	5	5		1	5	5	5	20.8	20.8	31.855	293	0	15.488	10123000	6003400	9370500	9689600	14462000	7844500	11676000	25668000	9331100	28773000	17444000	15292000	3777500	7371500	9064900	17319000	4167400	10834000	10126000	9903700	13655000	7365200	3925300	6227000	15091000	2903800	21538000	19892000	9716300	22479000	13914000	20626000
CBW17163	Chromosome:1174597-1175277	en|CBW17163|Chromosome:1174597-1175277	conserved hypothetical protein	5	5	5		1	5	5	5	38.5	38.5	23.972	226	0	130.93	0	0	0	0	0	1320200	0	0	0	0	0	0	4856400	68058000	56161000	28035000	7049800	40051000	17935000	19549000	17240000	17396000	6935900	8428000	0	0	0	0	0	0	0	0
CBW17164	Chromosome:1175783-1176943	en|CBW17164|Chromosome:1175783-1176943	conserved hypothetical protein	15	15	15		1	15	15	15	61.1	61.1	42.491	386	0	167.71	0	0	0	0	0	0	0	0	0	0	0	0	10111000	81026000	39178000	105460000	10702000	25923000	34707000	28839000	0	0	0	0	0	0	0	0	0	0	0	0
CBW17165	Chromosome:1176989-1177681	en|CBW17165|Chromosome:1176989-1177681	hypothetical secreted protein	14	14	14		1	14	14	14	70	70	26.815	230	0	323.31	0	0	0	0	9071900	5356600	2477200	2893800	544290	0	0	0	14061000	202730000	224270000	166840000	35072000	116010000	92142000	64510000	41541000	33883000	18350000	26985000	0	0	0	0	0	0	0	0
CBW17166	Chromosome:1177964-1179244	en|CBW17166|Chromosome:1177964-1179244	hypothetical transporter	3	3	3		1	3	3	3	8.9	8.9	46.491	426	0	9.8888	0	0	0	0	190020	0	0	0	0	0	0	0	800160	11160000	12342000	12087000	0	0	1318100	1933800	0	996840	0	720070	0	0	0	0	0	0	0	0
CBW17167	Chromosome:1179255-1180361	en|CBW17167|Chromosome:1179255-1180361	hypothetical oxidoreductase	13	13	13		1	13	13	13	52.7	52.7	40.106	368	0	323.31	677970	1197600	578000	924880	2756500	4044400	994810	6994400	830520	3462100	1310500	0	8283700	101990000	111380000	117750000	17861000	95721000	74653000	50880000	52820000	38579000	15887000	31797000	743650	369680	1601000	1977100	0	661560	1133400	774310
CBW17168	Chromosome:1181205-1182143	en|CBW17168|Chromosome:1181205-1182143	hypothetical 2-hydroxyacid dehydrogenase in phoh-csgg intergenic region	21	21	21		1	21	21	21	90.4	90.4	35.034	312	0	323.31	28922000	42547000	16725000	42380000	36243000	24091000	36179000	135020000	32892000	112380000	51864000	41066000	1492500	53831000	59931000	41082000	28360000	96692000	98893000	77210000	105780000	82206000	29175000	62837000	101320000	15227000	82586000	102860000	33201000	41391000	47684000	33063000
CBW17169	Chromosome:1182228-1182965	en|CBW17169|Chromosome:1182228-1182965	conserved hypothetical protein	12	12	12		1	12	12	12	62.4	62.4	26.905	245	0	129.18	19597000	24022000	13630000	17741000	29608000	23394000	17701000	76908000	15060000	63317000	31744000	22242000	4033600	23107000	30050000	32251000	7656200	45154000	28387000	26644000	78644000	46842000	29415000	54361000	28739000	5665900	37987000	37200000	16019000	36839000	39464000	32477000
CBW17170	Chromosome:1182989-1183543	en|CBW17170|Chromosome:1182989-1183543	conserved hypothetical protein	6	6	6		1	6	6	6	37.5	37.5	20.716	184	0	32.107	17816000	26662000	10416000	25677000	72409000	34870000	38164000	124510000	23456000	115380000	69183000	41072000	6607100	39384000	38427000	37217000	15484000	67159000	58748000	49958000	139250000	109530000	46141000	58657000	81991000	15808000	85366000	99187000	27194000	40936000	63266000	40133000
CBW17175	Chromosome:1185868-1186518	en|CBW17175|Chromosome:1185868-1186518	csg operon transcriptional regulator protein	2	2	2		1	2	2	2	10.6	10.6	24.846	216	0	5.6678	0	0	0	0	0	0	0	0	0	0	0	0	0	0	0	0	0	0	0	0	1648500	197910	341910	0	0	0	0	0	0	0	754930	0
CBW17180	Chromosome:1189154-1189693	en|CBW17180|Chromosome:1189154-1189693	Hypothetical UPF0189 protein \x3cORFName\x3e.	4	4	4		1	4	4	4	38.5	38.5	19.196	179	0	97.129	6726200	0	3292600	6946200	10895000	6534500	7684500	3197800	3094300	9572400	0	4002100	792780	8004600	4511200	4801400	2016000	9348200	13347000	8391800	57888000	34842000	25407000	43864000	7851500	894710	8494000	6275100	5989300	7192700	0	6127300
CBW17181	Chromosome:1189629-1191116	en|CBW17181|Chromosome:1189629-1191116	conserved hypothetical protein	12	12	12		1	12	12	12	26.3	26.3	56.348	495	0	27.827	3257800	396980	2497300	4092000	9389500	3678500	7234600	2357100	5653900	20665000	14676000	5348600	215880	686930	10041000	4065800	1232800	12493000	6797100	5220700	20179000	10899000	2779200	7096300	841160	1050400	14983000	13453000	989000	13204000	22234000	7389500
CBW17183	Chromosome:1192559-1194094	en|CBW17183|Chromosome:1192559-1194094	Glucans biosynthesis protein G precursor.	30	30	30		1	30	30	30	66.1	66.1	57.848	511	0	323.31	63307000	89447000	50790000	69098000	110030000	101140000	86425000	308040000	89162000	228710000	153640000	86433000	8396600	61238000	94148000	82583000	22583000	128170000	128920000	87317000	160940000	133970000	55229000	69796000	198750000	19310000	119380000	146720000	70954000	146070000	145560000	99104000
CBW17184	Chromosome:1194087-1196630	en|CBW17184|Chromosome:1194087-1196630	Glucans biosynthesis glucosyltransferase H	16	16	16		1	16	16	16	25.1	25.1	97.099	847	0	321.96	1647400	1791500	910460	1791300	2729300	1673700	8376000	18234000	6444000	14854000	10946000	6927500	160200	4823500	4702700	3718300	228840	702560	1656400	1486300	1310000	1181500	0	953130	9661100	1939600	12816000	11152000	3960200	7532400	7313600	6796500
CBW17186	Chromosome:1196932-1197306	en|CBW17186|Chromosome:1196932-1197306	acidic protein MsyB\x3b multicopy suppressor of SecY	4	4	4		1	4	4	4	38.7	38.7	14.397	124	0	219.57	0	8495400	2931800	0	31446000	48916000	16224000	82108000	6647000	20738000	15334000	10844000	0	10201000	12212000	3045100	5966100	27441000	30334000	20757000	235700000	208000000	89455000	102670000	16451000	2940400	17632000	13491000	8635500	6984300	0	4152100
CBW17188	Chromosome:1198757-1199677	en|CBW17188|Chromosome:1198757-1199677	lipid A biosynthesis lauroyl acyltransferase (EC 2.3.1.-) (heat shock protein)	5	5	5		1	5	5	5	28.8	28.8	35.213	306	0	52.317	0	0	0	0	1414600	0	1406700	4480100	1266600	5330100	2336600	3322500	0	4938700	768140	576690	820600	1637800	1687300	0	1970100	2305200	436820	0	1933500	1880700	5006700	5710100	4012300	5034900	2369400	1185200
CBW17189	Chromosome:1199897-1200949	en|CBW17189|Chromosome:1199897-1200949	conserved hypothetical protein	9	9	9		1	9	9	9	36.9	36.9	39.853	350	0	288.21	0	1259800	459780	608750	17952000	15194000	16682000	44796000	15489000	41443000	13557000	16053000	0	2781500	250960	1993500	0	1874400	0	287430	0	0	0	0	28305000	3792500	23296000	21411000	7437800	7312300	10189000	11044000
CBW17190	Chromosome:1201001-1201576	en|CBW17190|Chromosome:1201001-1201576	Hypothetical UPF0312 protein \x3cORFName\x3e precursor.	9	9	9		1	9	9	9	48.7	48.7	21.022	191	0	123.84	3568400	9065600	5911300	11611000	33982000	24356000	16256000	65208000	7160400	10783000	7090100	8894700	0	2746200	7229400	5688400	1651400	0	7150100	5063600	81411000	52808000	8985400	31590000	18989000	2135200	5383900	5058300	510070	4393000	6323900	4636700
CBW17193	Chromosome:1202562-1203680	en|CBW17193|Chromosome:1202562-1203680	N-methyl-L-tryptophan oxidase	14	14	14		1	14	14	14	42.7	42.7	40.663	372	0	323.31	45065000	54139000	31870000	48336000	58413000	44609000	46818000	155790000	39026000	97093000	68362000	49117000	5953700	43488000	71421000	49356000	18842000	87532000	86179000	57844000	139010000	76393000	47747000	67686000	100060000	11769000	88187000	92343000	41376000	44816000	65370000	40016000
CBW17195	Chromosome:1204337-1204582	en|CBW17195|Chromosome:1204337-1204582	damage-inducible protein	3	3	3		1	3	3	3	58	58	8.9949	81	0	17.378	0	2645800	0	0	745000	4314900	5410100	19679000	4036900	21853000	16581000	6533200	369260	2413300	0	2456200	1647600	1795300	0	5043400	0	0	0	0	8348400	2209200	15582000	2559600	3063000	2794700	729140	4575000
CBW17196	Chromosome:1204656-1205702	en|CBW17196|Chromosome:1204656-1205702	Dihydroorotase	18	18	18		1	18	18	18	60.9	60.9	38.605	348	0	323.31	66233000	82316000	57563000	69918000	27824000	33111000	21491000	101740000	19106000	74606000	38576000	19336000	3882400	38840000	46415000	32584000	17939000	85674000	101310000	55846000	87569000	78075000	30173000	51073000	38767000	5587100	47887000	42624000	27820000	37061000	37864000	30601000
CBW17197	Chromosome:1205807-1206367	en|CBW17197|Chromosome:1205807-1206367	conserved hypothetical protein	7	7	7		1	7	7	7	49.5	49.5	20.62	186	0	189.62	17463000	15145000	14442000	39065000	28698000	24340000	46696000	136910000	33235000	127290000	55273000	61635000	3140400	39907000	75843000	24205000	4806600	11148000	17668000	14321000	4977700	14186000	3211800	23313000	54137000	17404000	91181000	82922000	40103000	71302000	49276000	59011000
CBW17198	Chromosome:1206492-1207139	en|CBW17198|Chromosome:1206492-1207139	glutaredoxin 2	17	17	17		1	17	17	17	72.1	72.1	24.463	215	0	323.31	84695000	100410000	53551000	95820000	455220000	346450000	195240000	740460000	97007000	250080000	145010000	69838000	2756100	126990000	125500000	129730000	24372000	189670000	170990000	148940000	1244600000	902330000	426300000	694890000	230370000	34562000	207640000	208790000	58871000	109920000	142770000	92379000
CBW17200	Chromosome:1208648-1209232	en|CBW17200|Chromosome:1208648-1209232	ribosomal-protein-alanine acetyltransferase	4	4	4		1	4	4	4	35.1	35.1	22.607	194	0	94.702	0	0	0	0	577470	0	0	11990000	0	2497200	3800200	0	0	4247100	8892800	3945300	1395400	8021400	4118500	5867400	12140000	6141100	2088300	7296100	3359500	507650	2456400	5408900	1095100	1369300	818370	458320
CBW17201	Chromosome:1209268-1209915	en|CBW17201|Chromosome:1209268-1209915	conserved hypothetical protein	12	12	12		1	12	12	12	47	47	24.12	215	0	131.71	6747800	8824200	4320700	5542800	19323000	7992300	7807700	10482000	5760800	19119000	8372100	7166200	3525900	21460000	33433000	16812000	8179300	42859000	27418000	35367000	30311000	40809000	35131000	38699000	10086000	1504300	18530000	8578400	3630400	5224800	5514400	3933800
CBW17202	Chromosome:1209917-1210840	en|CBW17202|Chromosome:1209917-1210840	hypothetical virulence factor MviM	10	10	10		1	10	10	10	41.4	41.4	33.978	307	0	274.12	3266100	3675000	1713000	2225800	11879000	1083900	4352100	14428000	3479600	13225000	6086500	1994900	1227400	8017400	14576000	12114000	3754700	18566000	8633100	14834000	40269000	24555000	9118900	21610000	7039500	933460	8345200	8478600	1688000	2768400	6517000	4001200
CBW17203	Chromosome:1211105-1212679	en|CBW17203|Chromosome:1211105-1212679	virulence factor MviN	3	3	3		1	3	3	3	9.5	9.5	57.314	524	0	33.988	0	0	0	221300	729790	656840	774120	4922700	1483000	2402300	1506700	936760	0	442670	936160	1613200	0	0	0	148700	0	0	0	0	1791100	158550	1532600	1111500	449740	593950	1963300	1585000
CBW17204	Chromosome:1212761-1213183	en|CBW17204|Chromosome:1212761-1213183	flagella synthesis protein FlgN	8	8	8		1	8	8	8	66.4	66.4	15.989	140	0	205.68	25849000	24584000	25841000	57027000	49042000	15903000	19288000	98166000	35007000	50494000	40965000	52724000	1604400	46521000	56223000	29886000	24510000	80917000	162600000	52281000	42358000	67496000	43938000	40891000	69450000	9587700	42496000	64154000	53552000	46037000	38245000	31494000
CBW17205	Chromosome:1213188-1213481	en|CBW17205|Chromosome:1213188-1213481	negative regulator of flagellin synthesis (anti-sigma factor)	5	5	5		1	5	5	5	60.8	60.8	10.568	97	0	34.228	8708300	13129000	10208000	21460000	10611000	3153100	11480000	55579000	16297000	46419000	39309000	19809000	3026400	12041000	12924000	18364000	3706500	33182000	32255000	11027000	22942000	29166000	14081000	10977000	40041000	2811200	32346000	18347000	19028000	60749000	53254000	19537000
CBW17206	Chromosome:1213573-1214232	en|CBW17206|Chromosome:1213573-1214232	flagellar basal body P-ring protein FlgA precursor	6	6	6		1	6	6	6	25.6	25.6	23.556	219	0	15.815	0	3978600	0	4417900	4927700	0	4580200	18077000	5606000	16705000	11569000	3084100	0	5286900	6890000	7709200	2218700	12794000	7500500	8206700	0	0	0	0	8397700	137920	5880400	8080500	955600	8626700	15487000	6005000
CBW17207	Chromosome:1214389-1214805	en|CBW17207|Chromosome:1214389-1214805	hypothetical flagellar basal-body rod protein FlgB (proximal rod protein)	3	3	3		1	3	3	3	39.9	39.9	15.129	138	0	22.324	0	0	0	2391900	0	0	0	10404000	0	0	5709000	977770	0	3065400	0	2533600	1294000	7356600	2256400	2217300	2031800	8349900	1034900	8002800	5471900	331480	5334500	1505900	0	2069800	2404700	2563300
CBW17208	Chromosome:1214809-1215213	en|CBW17208|Chromosome:1214809-1215213	hypothetical flagellar basal-body rod protein FlgC (proximal rod protein)	4	4	4		1	4	4	4	45.5	45.5	13.982	134	0	51.793	3356000	5775600	4317900	7634200	9426700	6903600	10674000	28546000	4224600	25592000	20153000	14478000	2044300	14310000	11726000	0	3013000	16336000	11236000	12747000	21132000	13611000	8459400	21706000	8857400	2163400	15052000	13528000	9988200	13940000	16135000	10310000
CBW17209	Chromosome:1215225-1215923	en|CBW17209|Chromosome:1215225-1215923	flagellar hook formation protein FlgD	10	10	10		1	10	10	10	79.7	79.7	23.987	232	0	323.31	3239400	3254600	1118300	5233700	15337000	10728000	21650000	66793000	28978000	55901000	43970000	38357000	86781	38160000	56941000	28808000	18801000	64747000	89009000	56065000	17399000	19264000	6439300	14805000	52243000	8205200	50638000	53431000	33909000	68477000	44133000	28021000
CBW17210	Chromosome:1215950-1217161	en|CBW17210|Chromosome:1215950-1217161	flagellar hook protein FlgE	16	16	16		1	16	16	16	65	65	42.21	403	0	323.31	39748000	88726000	44971000	25021000	40708000	48011000	72157000	146410000	68069000	160030000	91981000	129650000	14818000	87411000	101920000	78145000	55929000	206300000	131970000	93064000	100960000	102510000	45302000	60892000	95862000	22902000	70518000	105710000	86233000	126920000	94053000	80767000
CBW17211	Chromosome:1217182-1217937	en|CBW17211|Chromosome:1217182-1217937	hypothetical flagellar basal-body rod protein FlgF (proximal rod protein)	5	5	5		1	5	5	5	19.9	19.9	26.102	251	0	6.4185	0	2154700	1206900	0	0	2076300	1929700	7406800	2681800	4680800	4157500	2609200	0	1375400	113690	2596000	705460	4470300	3578600	2017400	2812100	1460900	0	1328800	1213100	301820	1871500	1269700	367950	3344200	3400800	2400400
CBW17212	Chromosome:1217951-1218733	en|CBW17212|Chromosome:1217951-1218733	flagellar basal-body rod protein FlgG (distal rod protein)	7	7	7		1	7	7	7	50	50	27.77	260	0	160.46	10691000	19893000	10163000	14847000	33648000	24430000	38635000	84744000	31615000	87170000	79148000	37842000	5070900	34094000	44782000	36372000	19243000	65978000	74250000	47401000	63076000	66825000	29845000	46338000	54005000	8169200	60643000	59537000	34380000	55762000	50486000	36583000
CBW17213	Chromosome:1218788-1219486	en|CBW17213|Chromosome:1218788-1219486	Flagellar L-ring protein precursor	8	8	8		1	8	8	8	49.6	49.6	24.708	232	0	98.244	9875600	19327000	10770000	13983000	15285000	8807000	11429000	45719000	10782000	23807000	18750000	14655000	958960	8992400	15115000	11057000	1788200	13229000	10427000	8864500	5466000	7070800	2563900	4272100	25772000	2194500	27549000	23201000	10266000	16316000	10988000	8718900
CBW17214	Chromosome:1219498-1220595	en|CBW17214|Chromosome:1219498-1220595	Flagellar P-ring protein precursor	12	12	12		1	12	12	12	46.8	46.8	38.168	365	0	156.82	0	2993300	3168300	5541800	4617800	6318400	9890100	9472600	8473600	18875000	12277000	5760200	469740	4009500	6893300	6021800	2890200	10419000	13385000	7693100	3380600	5265300	3089500	5362700	11836000	1431800	8612100	10507000	7989800	8192900	6917700	9600700
CBW17215	Chromosome:1220595-1221545	en|CBW17215|Chromosome:1220595-1221545	flagellar protein FlgJ	3	3	3		1	3	3	3	17.4	17.4	34.385	316	0	30.968	0	0	0	0	248240	138160	0	344310	47110	1133800	593800	151110	0	0	483220	415730	0	657920	0	413340	0	0	0	0	0	0	0	0	0	0	180680	0
CBW17216	Chromosome:1221610-1223271	en|CBW17216|Chromosome:1221610-1223271	flagellar hook-associated protein 1	24	24	24		1	24	24	24	67.8	67.8	59.109	553	0	323.31	9650100	9332800	6353200	22041000	18122000	9700400	9825500	48004000	13242000	31686000	31767000	24253000	1801000	11130000	19630000	6132200	6884100	22817000	21032000	18823000	65678000	56581000	49264000	56595000	18038000	5244700	28374000	35396000	15755000	26761000	17662000	17555000
CBW17217	Chromosome:1223286-1224239	en|CBW17217|Chromosome:1223286-1224239	flagellar hook-associated protein 3	15	15	15		1	15	15	15	71.6	71.6	34.175	317	0	323.31	4630500	6946700	4035800	15473000	11241000	10064000	11217000	19926000	9650200	17927000	17061000	19480000	1889900	16746000	11619000	7789300	4179400	17724000	24956000	8758100	48010000	53110000	46564000	52997000	26309000	2630600	17786000	16590000	14738000	17223000	9551800	13975000
CBW17218	Chromosome:1224496-1227699	en|CBW17218|Chromosome:1224496-1227699	ribonuclease E	56	56	56		1	56	56	56	61.7	61.7	119.4	1067	0	323.31	23905000	37296000	21933000	37736000	75055000	64683000	71355000	212340000	77042000	183690000	119360000	77679000	6317500	53418000	80987000	61274000	21360000	102740000	91030000	60790000	69629000	46240000	24228000	36758000	134270000	18671000	110350000	106690000	68540000	121630000	120670000	87101000
CBW17219	Chromosome:1228273-1229232	en|CBW17219|Chromosome:1228273-1229232	ribosomal large subunit pseudouridine synthase C (EC 4.2.1.70)	18	18	18		1	18	18	18	63.3	63.3	35.938	319	0	97.954	4821400	8380800	4482500	6318600	31927000	29700000	27145000	103380000	23766000	71291000	48560000	28417000	1622600	14277000	14263000	16444000	3249900	14241000	3273600	14200000	7053900	5196900	3714600	6485100	47340000	5035400	36641000	28289000	18913000	32761000	38948000	21654000
CBW17222	Chromosome:1230633-1231217	en|CBW17222|Chromosome:1230633-1231217	conserved hypothetical protein	4	4	4		1	4	4	4	28.9	28.9	21.492	194	0	100.01	14161000	20283000	12050000	16344000	26274000	18374000	14838000	31724000	13009000	44892000	23230000	15537000	2805600	21164000	24480000	24935000	7475200	31204000	34213000	21153000	95408000	64299000	35306000	45264000	26429000	4149500	30597000	30320000	19777000	34099000	44677000	29345000
CBW17223	Chromosome:1231415-1231936	en|CBW17223|Chromosome:1231415-1231936	conserved hypothetical protein	5	5	5		1	5	5	5	21.4	21.4	19.188	173	0	81.079	40360000	83083000	45349000	54653000	216350000	147600000	208020000	566260000	146660000	331760000	267500000	160120000	27184000	58285000	112250000	144040000	37157000	113010000	43064000	95233000	148900000	56965000	65255000	43827000	189280000	42287000	267660000	275520000	79278000	179210000	172300000	136550000
CBW17224	Chromosome:1231988-1232161	en|CBW17224|Chromosome:1231988-1232161	50S ribosomal protein L32. Chloroplast 50S ribosomal protein L32.	5	5	5		1	5	5	5	70.2	70.2	6.4463	57	0	244.27	425090000	576530000	292530000	358450000	804810000	648040000	636420000	2282700000	654660000	1787600000	1087200000	677810000	94842000	507430000	454920000	763090000	197920000	690570000	590670000	366640000	405620000	331900000	134930000	200020000	1083800000	185980000	1105400000	1178800000	841050000	1406100000	1377300000	1264700000
CBW17225	Chromosome:1232295-1233374	en|CBW17225|Chromosome:1232295-1233374	Fatty acid/phospholipid synthesis protein plsX.	8	8	8		1	8	8	8	24.8	24.8	38.716	359	0	86.476	1819900	2707100	1078400	2914900	8385600	1566500	4565700	13980000	3630100	21495000	9871900	3750000	0	1604500	741290	1320300	823640	5660000	4774200	913870	3896700	4350500	298650	2410700	5647200	1185100	13306000	5120500	2206500	4827200	6277600	4909500
CBW17226	Chromosome:1233454-1234407	en|CBW17226|Chromosome:1233454-1234407	3-oxoacyl-[acyl-carrier-protein] synthase III	14	14	14		1	14	14	14	58.7	58.7	33.523	317	0	323.31	30677000	42004000	24700000	54206000	187770000	111240000	152640000	439120000	111140000	264030000	160930000	122250000	6144700	108490000	104700000	87042000	27597000	106090000	106370000	64607000	87822000	114330000	35457000	63447000	160380000	27487000	205290000	230030000	94997000	205690000	175050000	142060000
CBW17227	Chromosome:1234423-1235352	en|CBW17227|Chromosome:1234423-1235352	malonyl CoA-acyl carrier protein transacylase	10	10	10		1	10	10	10	43.7	43.7	32.405	309	0	323.31	27402000	54094000	28376000	48590000	174420000	158560000	169470000	494850000	177620000	435810000	269800000	182310000	10251000	141100000	176530000	144760000	45951000	212590000	190040000	161760000	215320000	189020000	64609000	116590000	424570000	61275000	336750000	338240000	178720000	194960000	256530000	164500000
CBW17228	Chromosome:1235365-1236099	en|CBW17228|Chromosome:1235365-1236099	3-oxoacyl-[acyl-carrier protein] reductase	14	14	14		1	14	14	14	82	82	25.545	244	0	323.31	213980000	448190000	194960000	311220000	476520000	423000000	352090000	1487200000	341340000	1141300000	659870000	404620000	87714000	458310000	397780000	467690000	140070000	538590000	622190000	299730000	586960000	491410000	222490000	334960000	836840000	120310000	815110000	790230000	432870000	707830000	739330000	455500000
CBW17229	Chromosome:1236255-1236491	en|CBW17229|Chromosome:1236255-1236491	acyl carrier protein	4	4	4		1	4	4	4	42.3	42.3	8.6394	78	0	77.111	1955700000	2419900000	1483600000	1927400000	3160500000	3197800000	2394400000	7056300000	3461500000	6056200000	4448500000	2419900000	588400000	2170200000	3826200000	3756200000	790390000	4320000000	3705200000	2118200000	5457300000	3582600000	1747000000	2981700000	4080300000	785810000	3892800000	4666700000	2899500000	4677600000	4466300000	3247700000
CBW17230	Chromosome:1236577-1237818	en|CBW17230|Chromosome:1236577-1237818	3-oxoacyl-[acyl-carrier-protein] synthase II	13	13	13		1	13	13	13	55.2	55.2	42.952	413	0	323.31	99987000	109670000	71685000	111260000	267820000	208950000	246150000	639160000	263300000	526820000	389960000	309720000	28140000	239370000	207490000	163870000	80354000	344330000	342180000	218210000	224100000	226790000	110550000	135480000	395920000	69828000	370760000	533670000	220430000	310210000	404280000	278100000
CBW17231	Chromosome:1237942-1238751	en|CBW17231|Chromosome:1237942-1238751	4-amino-4-deoxychorismate lyase	6	6	6		1	6	6	6	19	19	30.049	269	0	15.833	0	0	0	0	1279700	368570	284370	918440	0	0	270060	417030	0	439510	658720	682160	295990	1193400	975910	500280	2234800	719020	755050	885000	1060600	0	1063400	1605800	434600	0	411100	0
CBW17232	Chromosome:1238820-1239776	en|CBW17232|Chromosome:1238820-1239776	hypothetical secreted protein	9	9	9		1	9	9	9	41.8	41.8	36.01	318	0	71.285	3282000	1571400	2969300	2333100	3419700	2096500	4177200	19043000	3844200	19063000	10116000	6071400	104210	2822900	3799400	2828200	311890	2071400	1100000	1186200	702430	624710	235720	406230	8299400	1621800	10558000	9197900	2599800	4446800	5737600	3069500
CBW17233	Chromosome:1239766-1240407	en|CBW17233|Chromosome:1239766-1240407	Thymidylate kinase	15	15	15		1	15	15	15	73.2	73.2	23.724	213	0	245.76	789650	9089100	2095000	4550600	11086000	9268000	18851000	39211000	16523000	38253000	29734000	20886000	907160	12329000	7366700	8168100	2491900	10057000	19809000	3945900	7932500	9916500	8861900	7447100	35436000	5725600	20133000	47933000	16089000	26838000	14428000	11317000
CBW17234	Chromosome:1240404-1241408	en|CBW17234|Chromosome:1240404-1241408	DNA polymerase III, deltaprime subunit	10	10	10		1	10	10	10	48.5	48.5	36.843	334	0	114.56	429220	1430300	520080	1247600	9340300	4867800	4748600	22127000	4285800	18879000	8247600	5789300	383200	4660300	5425100	3980200	1762400	7298500	3344700	4596500	4309800	5625900	1022400	1901800	5666200	1411000	13437000	13463000	3248100	2504400	7493200	3682600
CBW17235	Chromosome:1241419-1242216	en|CBW17235|Chromosome:1241419-1242216	conserved hypothetical protein	8	8	8		1	8	8	8	32.1	32.1	29.821	265	0	277.25	5963200	5582700	2507000	6541700	26491000	26858000	19018000	82097000	22238000	53235000	23972000	8867100	1507200	12219000	11309000	10427000	1740900	21084000	5670900	8614900	9864200	2883900	1397100	5842800	51743000	3924300	32870000	30564000	12094000	24819000	51197000	23574000
CBW17236	Chromosome:1242511-1243944	en|CBW17236|Chromosome:1242511-1243944	PTS system, glucose-specific IIBC component	15	15	15		1	15	15	15	38.8	38.8	50.497	477	0	323.31	130440000	159910000	106640000	141990000	90086000	86971000	183650000	488680000	153090000	450860000	267040000	141960000	18746000	148490000	192000000	146780000	17637000	100880000	40485000	60191000	39984000	43550000	19004000	26741000	213140000	48451000	256150000	194470000	142600000	249560000	365630000	209770000
CBW17237	Chromosome:1244029-1246203	en|CBW17237|Chromosome:1244029-1246203	outer-membrane receptor for Fe(iii)-coprogen, fe(iii)-ferrioxamine b and fe(iii)-rhodotrulic acid	2	2	2		1	2	2	2	4.3	4.3	80.893	724	0	10.273	0	0	0	0	164530	0	774880	1834800	0	0	226950	157230	0	0	0	0	0	0	0	0	0	0	0	0	0	0	264230	0	0	0	0	0
CBW17238	Chromosome:1246545-1246904	en|CBW17238|Chromosome:1246545-1246904	hypothetical protein kinase C inhibitor	10	10	10		1	10	10	10	95	95	13.269	119	0	158.71	39519000	44799000	34786000	60686000	73373000	61600000	71560000	248430000	45074000	156130000	121830000	61306000	4630500	91930000	90338000	10643000	28599000	122780000	141830000	97672000	243080000	212790000	111210000	249370000	164860000	29319000	132320000	181290000	44586000	79497000	67096000	96779000
CBW17239	Chromosome:1246907-1247281	en|CBW17239|Chromosome:1246907-1247281	hypothetical lipoprotein	3	3	3		1	3	3	3	27.4	27.4	13.619	124	0	18.607	0	0	1149200	1629800	1095600	0	886360	3231300	1403800	2842000	0	878150	0	983440	1144300	0	0	0	0	0	1495500	1322600	0	976860	0	989340	2313000	12229000	0	0	2386100	1945400
CBW17240	Chromosome:1247295-1247933	en|CBW17240|Chromosome:1247295-1247933	hypothetical lipoprotein	5	5	5		1	5	5	5	36.3	36.3	22.523	212	0	143.91	16905000	22452000	15700000	21396000	25277000	16835000	13210000	36653000	8873300	18421000	15374000	12908000	2253200	19140000	21064000	20176000	4469000	0	15795000	15187000	15622000	15146000	9974200	14348000	12298000	4074600	20686000	23076000	11706000	20198000	19254000	15154000
CBW17241	Chromosome:1247914-1248738	en|CBW17241|Chromosome:1247914-1248738	conserved hypothetical protein	3	3	3		1	3	3	3	10.6	10.6	31.94	274	0	3.2792	0	0	1582900	1393800	2584400	0	0	1018100	0	0	0	0	0	0	0	1110100	0	0	0	0	7190600	5250000	1539900	3348200	0	0	0	0	0	0	0	0
CBW17242	Chromosome:1248749-1249774	en|CBW17242|Chromosome:1248749-1249774	Beta-hexosaminidase	13	13	13		1	13	13	13	50.4	50.4	37.697	341	0	238.72	6873300	15577000	7461600	11647000	22761000	11271000	21843000	86264000	18025000	61978000	36569000	11001000	439440	12979000	22623000	10962000	6669600	51042000	44173000	36194000	51883000	32086000	11146000	18721000	34562000	3276400	39228000	19368000	13462000	24428000	26814000	11144000
CBW17243	Chromosome:1249799-1250341	en|CBW17243|Chromosome:1249799-1250341	conserved hypothetical protein	9	9	9		1	9	9	9	62.2	62.2	21.077	180	0	110.48	8240800	14886000	9295400	10686000	29740000	14927000	11672000	51468000	10499000	23827000	16713000	3894400	1711900	17757000	17147000	17745000	2949900	18454000	30424000	13801000	127140000	49661000	26323000	47835000	11133000	1652500	18852000	11793000	15462000	32492000	42057000	54015000
CBW17244	Chromosome:1250596-1251900	en|CBW17244|Chromosome:1250596-1251900	NADH dehydrogenase	26	26	26		1	26	26	26	67.7	67.7	47.377	434	0	323.31	12116000	17098000	8453300	14383000	123740000	76857000	62802000	266200000	61132000	192560000	117710000	59402000	3262000	48289000	59966000	34037000	5746600	39522000	33744000	24841000	39074000	23802000	7326500	24536000	151310000	21622000	147480000	153250000	60382000	100320000	127100000	86612000
CBW17245	Chromosome:1252079-1252618	en|CBW17245|Chromosome:1252079-1252618	hypothetical secreted protein	3	3	3		1	3	3	3	25.1	25.1	18.835	179	0	99.9	0	3520900	1967200	0	0	5714900	0	18890000	0	13538000	0	0	1257600	10750000	13026000	1459700	2428800	13396000	21575000	10627000	3307100	4103100	0	0	1197100	2352900	42088000	3757200	0	0	0	0
CBW17246	Chromosome:1252693-1253328	en|CBW17246|Chromosome:1252693-1253328	hypothetical TetR-family regulatory protein	7	7	7		1	7	7	7	35.1	35.1	23.693	211	0	58.358	2220000	0	0	2879900	4983800	3312200	3661800	16220000	4554400	15845000	12037000	9339900	0	7684400	3169900	8831800	4419800	9048200	12789000	5633000	3354400	8742000	564990	2111000	19763000	641680	10053000	11318000	3488700	9189700	6045100	3635800
CBW17247	Chromosome:1253570-1253827	en|CBW17247|Chromosome:1253570-1253827	hypothetical secreted protein	2	2	2		1	2	2	2	47.1	47.1	8.7999	85	0	49.846	0	24110000	14770000	7221000	96028000	67508000	7409400	125980000	4692200	42907000	36902000	1267000	0	0	0	0	0	0	0	0	4597500	0	0	0	163980000	13283000	83722000	9830900	0	21126000	0	9338500
CBW17248	Chromosome:1253924-1254889	en|CBW17248|Chromosome:1253924-1254889	hypothetical exported protein	14	14	14		1	14	14	14	57	57	34.583	321	0	207.48	0	0	0	0	1423000	2550200	1236700	6242500	344080	1749400	285330	0	0	50858	0	0	1230800	4244500	1476800	3868300	11390000	12810000	4439000	11053000	1934300	142950	2675200	1314100	1223400	914580	1025500	1276400
CBW17249	Chromosome:1255037-1258483	en|CBW17249|Chromosome:1255037-1258483	transcription-repair coupling factor (TrcF)	50	50	50		1	50	50	50	53.8	53.8	129.91	1148	0	323.31	7723000	11096000	6142500	11279000	23142000	14407000	17402000	62789000	17781000	49448000	36564000	16825000	1262400	12706000	24666000	17909000	3999500	27065000	19502000	17987000	24266000	17960000	6742600	16026000	30638000	4834100	41660000	31446000	13524000	22222000	26986000	18750000
CBW17250	Chromosome:1258821-1260020	en|CBW17250|Chromosome:1258821-1260020	ABC transporter integral membrane subunit	8	8	8		1	8	8	8	28.1	28.1	43.28	399	0	131.06	0	3053500	0	1673200	737850	1272800	6409900	12604000	4915400	9092600	12936000	4933100	0	3711600	5188300	4467300	145740	713210	0	1023400	0	0	0	0	2731000	1250400	12334000	6634100	4625200	9066300	7766100	3591200
CBW17251	Chromosome:1260013-1260714	en|CBW17251|Chromosome:1260013-1260714	ABC transporter ATP-binding subunit	8	8	8		1	8	8	8	56.2	56.2	25.479	233	0	285.5	14940000	20533000	12332000	28539000	32960000	12520000	16838000	23294000	20012000	35526000	21847000	36782000	1881000	32787000	27027000	10706000	6737000	24163000	31377000	12147000	31182000	28458000	23453000	25419000	24814000	6927500	36186000	35479000	22266000	21782000	28106000	21360000
CBW17252	Chromosome:1260714-1261958	en|CBW17252|Chromosome:1260714-1261958	ABC transporter integral membrane subunit	8	8	8		1	8	8	8	25.6	25.6	44.981	414	0	187.03	3098600	3168000	1618700	2527800	2416800	1527800	8115300	26941000	8207600	26072000	14047000	10251000	599020	5869300	6056100	1830800	290030	1588200	1174900	1152900	2284500	2350800	510240	667270	10876000	3701600	24648000	15767000	6022100	5492500	8889600	7196400
CBW17253	Chromosome:1261987-1262898	en|CBW17253|Chromosome:1261987-1262898	hypothetical ROK-family protein	8	8	8		1	8	8	8	28.7	28.7	33.059	303	0	99.915	5131000	14592000	3478000	6178700	24398000	16651000	24189000	86882000	23853000	72312000	40651000	17962000	3838300	28423000	39889000	22680000	13804000	81992000	57443000	54000000	69230000	40394000	29848000	37485000	35610000	6402100	45543000	39065000	23794000	26156000	41597000	32505000
CBW17254	Chromosome:1262917-1263738	en|CBW17254|Chromosome:1262917-1263738	NAD-dependent deacetylase	13	13	13		1	13	13	13	56.8	56.8	31.137	273	0	198.44	24946000	33660000	24070000	31360000	28908000	28463000	23784000	78039000	21891000	53377000	38977000	15089000	2612200	24069000	32875000	37040000	33272000	64198000	48656000	40259000	98884000	57917000	37851000	135760000	38756000	5228900	36171000	33953000	17900000	31040000	34965000	77191000
CBW17255	Chromosome:1263820-1264866	en|CBW17255|Chromosome:1263820-1264866	spermidine/putrescine-binding periplasmic protein precursor	21	21	21		1	21	21	21	63.5	63.5	39.021	348	0	247.08	60240000	109110000	66770000	43717000	83585000	94774000	49830000	217190000	51499000	279450000	205650000	120680000	13158000	73036000	69172000	95583000	38882000	188730000	122760000	125360000	392650000	110170000	69062000	84388000	154250000	21057000	247710000	102220000	81714000	98080000	110420000	71736000
CBW17257	Chromosome:1265986-1266996	en|CBW17257|Chromosome:1265986-1266996	Type III secretion system effector protein-necessary for Sif formation and maintaining the SCV. Has GAP activity	4	4	4		1	4	4	4	8.6	8.6	38.498	336	0	6.6673	0	0	0	0	0	0	0	0	0	0	0	0	0	0	0	0	0	379310	0	0	0	0	0	0	0	0	0	0	0	0	0	0
CBW17259	Chromosome:1268172-1269308	en|CBW17259|Chromosome:1268172-1269308	spermidine/putrescine transport ATP-binding protein PotA (ABC superfamily)	9	9	9		1	9	9	9	29.4	29.4	42.839	378	0	68.094	12125000	15753000	8760100	9315700	35659000	29355000	29085000	70563000	19994000	64439000	40243000	26425000	2820400	17022000	17955000	16252000	7470600	20948000	25141000	16361000	8492400	11205000	5087400	4755800	42592000	9226900	48190000	45785000	15845000	25393000	29073000	27129000
CBW17260	Chromosome:1269559-1270788	en|CBW17260|Chromosome:1269559-1270788	Peptidase T	6	6	6		1	6	6	6	28.6	28.6	44.849	409	0	145.72	0	0	0	0	0	0	0	0	0	0	0	0	0	0	0	0	0	1551800	0	0	0	378280	0	0	0	0	0	0	15696000	27768000	30307000	28774000
CBW17263	Chromosome:1272877-1273998	en|CBW17263|Chromosome:1272877-1273998	conserved hypothetical protein	10	10	10		1	10	10	10	57.1	57.1	42.589	373	0	222.59	6920500	10529000	6449800	7939400	15992000	18687000	18378000	60850000	11663000	24837000	22317000	13606000	1948200	25632000	13616000	11944000	2704400	19971000	21928000	12929000	34222000	39550000	16625000	54030000	24200000	4179100	33060000	23521000	24371000	27753000	16729000	17083000
CBW17264	Chromosome:1274079-1275542	en|CBW17264|Chromosome:1274079-1275542	sensor protein PhoQ, regulator of virulence determinants	13	13	13		1	13	13	13	27.5	27.5	55.466	487	0	99.139	4021900	3575800	2110200	4481300	3580400	5111700	6849700	22926000	4160300	19546000	11134000	7203800	460040	4224800	8824800	3116600	902960	3959200	1877700	854410	6978700	5041800	4227900	4703900	14142000	1573200	14958000	12776000	2134000	5662900	11536000	7284400
CBW17265	Chromosome:1275542-1276216	en|CBW17265|Chromosome:1275542-1276216	transcriptional regulatory protein PhoP, regulator of virulence determinants	16	16	16		1	16	16	16	85.3	85.3	25.633	224	0	323.31	92950000	147770000	83127000	108380000	260470000	183420000	140180000	319870000	128030000	292410000	233150000	166570000	38229000	264910000	274370000	228870000	152090000	460970000	507610000	305010000	1053500000	965060000	557660000	613870000	376320000	59757000	274390000	327640000	180890000	244390000	243260000	186290000
CBW17266	Chromosome:1276340-1277710	en|CBW17266|Chromosome:1276340-1277710	adenylosuccinate lyase	29	29	29		1	29	29	29	64.7	64.7	51.546	456	0	323.31	60649000	95328000	48412000	68074000	68465000	42213000	67020000	169540000	56920000	133800000	93892000	68164000	6865200	55270000	68851000	56578000	21583000	89937000	94223000	63107000	41329000	52560000	20546000	32522000	100860000	16133000	72927000	118460000	50353000	71222000	89820000	61295000
CBW17267	Chromosome:1277714-1278361	en|CBW17267|Chromosome:1277714-1278361	conserved hypothetical protein	8	8	8		1	8	8	8	40.5	40.5	23.128	215	0	137.98	8283700	13493000	8291700	13893000	30506000	13635000	13376000	50165000	10803000	52203000	21210000	13083000	1752200	15180000	15476000	10923000	4401600	21496000	11897000	13631000	30952000	25484000	10379000	14305000	22899000	3953100	27472000	22667000	12096000	14562000	21505000	18489000
CBW17268	Chromosome:1278442-1279548	en|CBW17268|Chromosome:1278442-1279548	Probable tRNA	12	12	12		1	12	12	12	59.2	59.2	40.87	368	0	323.31	14746000	26507000	14844000	27173000	78168000	52251000	60393000	192830000	61491000	131720000	91204000	68816000	4143900	45394000	48020000	23179000	17915000	82822000	59604000	44822000	42838000	44356000	20928000	34127000	104280000	22092000	119050000	121700000	53008000	77023000	102350000	64709000
CBW17269	Chromosome:1279602-1280063	en|CBW17269|Chromosome:1279602-1280063	hypothetical mutT family protein	6	6	6		1	6	6	6	61.4	61.4	17.436	153	0	217.74	0	0	0	0	8973400	3135800	4227600	17038000	3342300	9870400	5168100	4083200	0	1309900	2014600	1912300	120150	2574100	5459000	4925200	19451000	15179000	5072100	13232000	9398900	1225200	8992400	10999000	857410	3242500	4287000	3423300
CBW17271	Chromosome:1280401-1281066	en|CBW17271|Chromosome:1280401-1281066	hypothetical ribosomal large subunit pseudouridine synthase B	7	7	7		1	7	7	7	33.5	33.5	25.33	221	0	47.804	0	0	0	0	2690600	0	1477000	7631500	638890	3265100	1995200	334900	0	878840	0	576340	0	1058500	0	0	1303000	2087200	0	1563400	31942000	0	3598800	2291400	1147700	3648900	1539800	3074100
CBW17272	Chromosome:1281238-1282488	en|CBW17272|Chromosome:1281238-1282488	isocitrate dehydrogenase	32	32	32		1	32	32	32	63.9	63.9	45.787	416	0	323.31	375620000	564120000	303010000	410520000	348620000	277140000	180370000	651690000	130450000	319540000	215490000	113900000	56412000	409120000	448770000	411570000	196640000	859420000	821240000	603570000	1194600000	837010000	451890000	591590000	354050000	49285000	317020000	291770000	85077000	149250000	184020000	118810000
CBW17273	Chromosome:1282936-1284060	en|CBW17273|Chromosome:1282936-1284060	predicted bacteriophage protein	3	3	3		1	3	3	3	7	7	42.267	374	0	7.9145	146020	376750	107650	81594	0	0	124410	0	66749	215690	179130	0	50524	0	188670	0	818960	1874700	2089300	1430700	3177100	2542000	1499600	1102700	0	0	0	0	0	0	0	0
CBW17275	Chromosome:1286319-1286558;en	en|CBW17275|Chromosome:1286319-1286558	hypothetical virulence protein (MsgA)	4;1	4;1	4;1		2	4	4	4	39.2	39.2	9.2746	79	0	15.878	1778300	13997000	7216000	7370100	5660100	0	9922900	5017000	6311400	27694000	19827000	2303800	403570	6529300	10291000	9011500	1316000	9114800	12113000	6776900	0	0	0	0	15088000	936360	15119000	5962100	4382600	12259000	10356000	12551000
CBW17276	Chromosome:1286749-1287270	en|CBW17276|Chromosome:1286749-1287270	hypothetical lipoprotein	2	2	2		1	2	2	2	10.4	10.4	19.063	173	0	31.973	8861000	7643200	0	5626600	18393000	13916000	14086000	53855000	11097000	31287000	24457000	9322600	0	11186000	10743000	13307000	3946200	24979000	20554000	19287000	20147000	15707000	5319900	11875000	41502000	2978400	24959000	20746000	8620900	27018000	20732000	13802000
CBW17279	Chromosome:1289191-1289661	en|CBW17279|Chromosome:1289191-1289661	outer membrane invasion protein (PagC)	9	9	9		1	9	9	9	71.2	71.2	17.17	156	0	323.31	8919700	8037100	10063000	10371000	70719000	39458000	16871000	37510000	12793000	23107000	4152300	4128600	0	3854100	2134600	1673600	12986000	31665000	48410000	34953000	681170000	601280000	368140000	467470000	13600000	3585200	8056500	5751000	4532300	2725200	3065800	2815100
CBW17280	Chromosome:1290898-1291242	en|CBW17280|Chromosome:1290898-1291242	hypothetical secreted protein	1	1	1		1	1	1	1	10.5	10.5	12.575	114	0	5.0187	0	1013800	624450	634460	1701400	1775100	1218400	670250	717910	1861600	772530	795120	0	0	626580	0	218310	1236900	1737100	771450	3009300	1663100	3661500	2657400	0	0	402270	589790	0	415130	1277000	1259800
CBW17282	Chromosome:1292369-1292836	en|CBW17282|Chromosome:1292369-1292836	hypothetical heat shock protein	12	12	12		1	12	12	12	87.7	87.7	17.551	155	0	301.98	0	3953100	1380000	2683700	72353000	59324000	14848000	41811000	953640	4425600	0	0	0	1269300	1243900	0	0	0	6868100	14313000	271090000	235870000	99359000	108970000	1345700	337690	14657000	2667100	0	0	0	0
CBW17284	Chromosome:1294301-1294831	en|CBW17284|Chromosome:1294301-1294831	hypothetical cytochrome	2	2	2		1	2	2	2	16.5	16.5	19.986	176	0	35.262	0	0	0	0	0	0	0	0	0	0	0	0	0	0	0	0	0	0	0	0	0	0	0	0	0	0	0	0	0	0	0	0
CBW17285	Chromosome:1294980-1295294	en|CBW17285|Chromosome:1294980-1295294	hypothetical lipoprotein	1	1	1		1	1	1	1	11.5	11.5	10.633	104	0.00035249	3.1073	0	0	0	0	0	0	0	4853300	0	0	0	0	0	0	0	0	0	0	0	0	0	0	0	0	0	0	0	0	0	0	0	0
CBW17286	Chromosome:1295976-1297610	en|CBW17286|Chromosome:1295976-1297610	hypothetical substrate-binding transport protein	31	31	31		1	31	31	31	69.9	69.9	60.028	544	0	323.31	510530	0	0	95411	1585400	6996000	393940	26004000	2471000	2529800	6168300	251160	0	10981000	13203000	7229000	5389900	34872000	21712000	23148000	127840000	87269000	37210000	106880000	95751	49476	13149000	6316000	270100000	357500000	394240000	283210000
CBW17287	Chromosome:1297610-1298584	en|CBW17287|Chromosome:1297610-1298584	hypothetical inner membrane transport protein	1	1	1		1	1	1	1	5.2	5.2	36.008	324	0	3.8425	0	0	0	0	0	0	0	0	0	0	0	0	0	0	0	0	0	0	0	0	0	0	0	0	0	0	0	0	0	870580	0	0
CBW17289	Chromosome:1299380-1300177	en|CBW17289|Chromosome:1299380-1300177	hypothetical ABC transport ATP-binding protein	5	5	5		1	5	5	5	23.4	23.4	30.077	265	0	25.698	0	3250400	1259800	983690	22568000	0	0	0	796520	0	1865800	0	0	16628000	26658000	908310	0	47459000	0	745920	0	0	23757000	36470000	0	0	1101700	0	4134800	5983900	3962800	4964800
CBW17290	Chromosome:1300171-1300761	en|CBW17290|Chromosome:1300171-1300761	hypothetical ABC transport ATP-binding subunit	1	1	1		1	1	1	1	5.6	5.6	21.94	196	0.002735	2.1537	0	0	0	0	0	0	0	0	0	0	0	0	0	0	0	0	0	0	0	0	0	0	0	0	0	0	0	0	1341100	0	0	0
CBW17291	Chromosome:1300843-1301976	en|CBW17291|Chromosome:1300843-1301976	hypothetical membrane protein	5	5	5		1	5	5	5	13	13	42.649	377	0	23.908	0	0	0	0	750480	326460	0	2748100	0	2853500	1505600	0	0	0	0	0	0	528510	0	0	0	0	0	0	540600	112980	2763000	854370	0	821780	0	969880
CBW17292	Chromosome:1302170-1302496	en|CBW17292|Chromosome:1302170-1302496	conserved hypothetical protein	1	1	1		1	1	1	1	13.9	13.9	12.094	108	0	16.593	0	0	0	0	1748800	0	0	0	0	0	0	0	0	0	0	0	0	0	0	0	3603700	9053900	1587000	2458200	0	0	0	0	0	0	0	0
CBW17293	Chromosome:1302693-1303340	en|CBW17293|Chromosome:1302693-1303340	conserved hypothetical protein	5	5	5		1	5	5	5	30.2	30.2	24.624	215	0	16.673	467870	0	0	5795800	4112200	410350	171570	11673000	0	8704900	20996000	1542600	854890	1064800	1080700	1130600	0	2807200	4614600	0	854560	3686800	3609900	3131100	3270400	0	15669000	7008600	1684200	13716000	7699800	2532400
CBW17294	Chromosome:1303449-1304237	en|CBW17294|Chromosome:1303449-1304237	aminoglycoside-resistance protein	2	2	2		1	2	2	2	8	8	29.347	262	0	6.8114	1371000	1044500	704880	749840	1107000	941700	1122500	2430100	494940	1893100	1325300	487340	0	1861900	1321500	2100500	368440	2943000	1102200	1681200	5715000	2560000	1245300	3956800	1184900	158030	1476600	994530	677630	738930	1406300	859270
CBW17296	Chromosome:1305044-1305892	en|CBW17296|Chromosome:1305044-1305892	hypothetical transcriptional regulator	3	3	3		1	3	3	3	13.5	13.5	32.009	282	0	19.777	0	0	0	0	0	339660	0	0	0	0	0	0	0	462450	1006400	1344600	0	0	442450	498900	0	0	0	0	0	0	0	0	0	0	0	0
CBW17297	Chromosome:1306147-1306395	en|CBW17297|Chromosome:1306147-1306395	hypothetical protein	1	1	1		1	1	1	1	23.2	23.2	9.3755	82	0	7.9189	0	0	0	0	0	0	0	0	0	0	0	0	1757900	0	5529900	0	0	0	0	0	0	0	0	0	9394300	0	11888000	7425500	0	0	0	0
CBW17299	Chromosome:1306706-1307251	en|CBW17299|Chromosome:1306706-1307251	chorismate mutase	7	7	7		1	7	7	7	58	58	20.582	181	0	199.14	48096000	48211000	23859000	45206000	0	0	0	0	0	0	0	0	169760	2643900	2600900	771850	3134000	11805000	9306700	4196600	21683000	15845000	7529700	18025000	0	0	0	775690	0	0	0	0
CBW17300	Chromosome:1307448-1308086	en|CBW17300|Chromosome:1307448-1308086	hypothetical membrane transport protein	1	1	1		1	1	1	1	6.6	6.6	22.946	212	0	3.368	0	0	0	0	0	0	0	2501700	0	3668300	1760800	0	0	0	0	0	0	0	0	0	0	0	0	0	0	0	0	0	0	0	0	0
CBW17308	Chromosome:1311289-1311636	en|CBW17308|Chromosome:1311289-1311636	predicted bacteriophage protein	4	4	4		1	4	4	4	38.3	38.3	13.629	115	0	108.06	0	0	408830	2504700	14652000	9057900	8340000	24754000	3721400	10586000	6307800	1989300	0	3397900	2388800	4738000	2623100	6944000	6173000	4672500	37422000	28073000	6172700	28815000	3411700	917190	10030000	10357000	0	6628000	8868000	9740500
CBW17312	Chromosome:1314570-1315088	en|CBW17312|Chromosome:1314570-1315088	conserved hypothetical protein	5	5	5		1	5	5	5	42.4	42.4	18.506	172	0	142.05	26602000	45527000	16203000	22694000	20695000	10270000	20139000	56294000	11241000	56220000	34855000	14498000	3461000	23846000	21210000	20714000	10412000	51706000	46032000	22330000	64136000	38954000	20695000	38175000	25568000	5134600	32659000	36384000	15827000	29072000	35973000	20731000
CBW17313	Chromosome:1315138-1316631	en|CBW17313|Chromosome:1315138-1316631	conserved hypothetical membrane protein	3	3	3		1	3	3	3	7.4	7.4	56.98	497	0.00035162	2.9704	0	551810	0	0	0	0	0	392720	0	0	0	0	0	136840	318330	251310	0	0	0	0	0	0	0	0	191100	0	316460	0	0	0	0	0
CBW17314	Chromosome:1317272-1318558	en|CBW17314|Chromosome:1317272-1318558	conserved hypothetical protein	13	13	13		1	13	13	13	31.8	31.8	49.515	428	0	187.34	0	1003800	278260	363880	2000700	1644300	836570	2803300	315830	659290	399250	0	0	1519500	1825400	0	0	234930	398750	0	23116000	13024000	13081000	13709000	0	0	854300	0	295100	0	662380	340870
CBW17315	Chromosome:1318681-1320465	en|CBW17315|Chromosome:1318681-1320465	conserved hypothetical protein	33	33	33		1	33	33	33	61.1	61.1	68.51	594	0	323.31	6602300	13322000	5524200	11557000	79910000	53968000	38784000	141910000	10160000	35860000	18410000	9300800	6119600	56498000	57522000	25993000	12134000	48272000	37954000	37121000	317740000	272010000	136540000	215910000	41169000	6557600	46553000	33432000	6000100	5274500	17165000	11773000
CBW17316	Chromosome:1321042-1321788	en|CBW17316|Chromosome:1321042-1321788	hypothetical outer membrane protein	8	8	8		1	8	8	8	52	52	27.992	248	0	293.65	1396700	5286800	1955500	3842900	25938000	20730000	29250000	84154000	35949000	66544000	44757000	16207000	1065400	41835000	51496000	59699000	15075000	79771000	63110000	58468000	57309000	61730000	12687000	34728000	76675000	9348900	51696000	40087000	35111000	37823000	33168000	29754000
CBW17318	Chromosome:1323371-1324228	en|CBW17318|Chromosome:1323371-1324228	hypothetical oxidoreductase	5	5	5		1	5	5	5	17.5	17.5	31.328	285	0	16.559	2510100	2661700	1986800	3289200	1026900	1021200	1203900	2035500	2705600	1791900	1392000	2635300	1051500	2817300	5523900	5401700	1236100	6121900	4256700	5449600	9499200	7328400	3377900	3963500	3736200	192480	1222800	3583700	1018900	4855700	1577600	1038500
CBW17319	Chromosome:1324327-1325211	en|CBW17319|Chromosome:1324327-1325211	conserved hypothetical protein	10	10	10		1	10	10	10	47.6	47.6	32.56	294	0	323.31	32028000	36623000	25972000	63265000	78628000	44972000	59100000	194780000	46628000	193660000	112530000	73513000	7324200	105100000	116640000	42572000	33749000	152710000	101590000	127610000	218550000	191400000	77919000	145640000	171870000	24430000	160460000	160820000	109100000	149040000	175580000	126660000
CBW17321	Chromosome:1325546-1326541	en|CBW17321|Chromosome:1325546-1326541	glyceraldehyde 3-phosphate dehydrogenase A	33	33	33		1	33	33	33	71	71	35.586	331	0	323.31	745580000	1203100000	713160000	714120000	1057500000	786420000	757520000	2499700000	766660000	2173700000	1669200000	872040000	193990000	762840000	1097100000	911300000	250470000	1039300000	943460000	588000000	1492000000	1150200000	497630000	795050000	1462900000	219050000	1674500000	1571900000	1198000000	2201000000	2515700000	1672000000
CBW17322	Chromosome:1326853-1327296	en|CBW17322|Chromosome:1326853-1327296	conserved hypothetical protein	4	4	4		1	4	4	4	22.4	22.4	16.681	147	0	22.266	9334400	7097800	5743900	5816100	1582400	842730	2733900	2249700	4024500	3806700	6589500	2696500	0	4779900	7170300	5303000	1011200	8170200	9291000	6751700	6895200	3648700	1132000	2461500	1033000	0	1768100	2186400	1526800	6935000	6245000	4490300
CBW17323	Chromosome:1327338-1327616	en|CBW17323|Chromosome:1327338-1327616	conserved hypothetical protein	7	7	7		1	7	7	7	70.7	70.7	10.452	92	0	100.06	18608000	22651000	7004900	13348000	13477000	3415100	6772800	36501000	13506000	42543000	26524000	5605900	6541400	38750000	32468000	104230000	3464600	57096000	30040000	31545000	8376900	3441400	1798500	4687900	36150000	0	25672000	22366000	2944600	6619400	29138000	21064000
CBW17324	Chromosome:1327968-1328624	en|CBW17324|Chromosome:1327968-1328624	pyrazinamidase/nicotinamidase	3	3	3		1	3	3	3	26.1	26.1	23.94	218	0	34.558	0	0	0	0	3591800	0	0	6812300	2571300	0	0	0	0	0	0	0	878840	0	0	3176300	0	2296600	0	0	7287200	594380	4732900	0	0	0	0	0
CBW17325	Chromosome:1328651-1329667	en|CBW17325|Chromosome:1328651-1329667	L-Asparaginase I	10	10	10		1	10	10	10	49.4	49.4	36.845	338	0	290.2	14149000	32558000	10848000	21706000	46889000	21974000	28265000	146910000	23318000	74421000	81395000	39208000	1395400	38358000	38475000	36522000	11917000	44689000	46437000	30173000	67008000	54455000	24704000	43556000	102920000	16763000	75050000	74705000	25542000	55104000	62175000	45149000
CBW17326	Chromosome:1329763-1331619	en|CBW17326|Chromosome:1329763-1331619	protease IV	20	20	20		1	20	20	20	40.5	40.5	67.219	618	0	323.31	7590100	10676000	3063400	7842000	7393800	5075600	10992000	51518000	12695000	33232000	26678000	17103000	368370	11158000	17969000	9334300	516900	4258400	1488600	3062300	1606300	1143100	0	769030	30726000	5187100	28311000	24936000	12898000	16781000	18206000	10656000
CBW17327	Chromosome:1331793-1332344	en|CBW17327|Chromosome:1331793-1332344	hypothetical nitroreductase	10	10	10		1	10	10	10	56.8	56.8	20.128	183	0	125.01	101720000	161630000	68956000	84955000	138390000	100570000	95411000	305320000	87307000	244300000	138680000	71344000	18685000	119520000	137870000	122980000	36488000	194850000	170110000	124100000	385370000	270870000	122770000	211970000	190330000	22496000	194220000	178810000	88726000	126080000	145090000	122630000
CBW17328	Chromosome:1332462-1333505	en|CBW17328|Chromosome:1332462-1333505	Selenide,water dikinase	13	13	13		1	13	13	13	61.1	61.1	36.437	347	0	323.31	16767000	29340000	16657000	20715000	63844000	47467000	57357000	170700000	41689000	144060000	89928000	48829000	6584200	54267000	75224000	50291000	23053000	95708000	109210000	66389000	108500000	69217000	42183000	65231000	82051000	14277000	113060000	87459000	50665000	66293000	86326000	55945000
CBW17329	Chromosome:1333510-1335459	en|CBW17329|Chromosome:1333510-1335459	DNA topoisomerase III	11	11	11		1	11	11	11	23.7	23.7	73.038	649	0	48.398	452890	763830	318590	564790	2679400	1948200	2429700	6736900	2108000	9114900	4589600	3375000	320730	2012400	2468600	1807700	813220	3297800	1845800	2150000	1588100	276390	427540	504230	3086800	786180	6276700	6558800	897160	2973300	4263400	2502700
CBW17330	Chromosome:1335489-1336832	en|CBW17330|Chromosome:1335489-1336832	NADP-specific glutamate dehydrogenase	23	23	23		1	23	23	23	62	62	48.574	447	0	323.31	110870000	208510000	103970000	124060000	10017000	6027400	4718400	18194000	3678300	14474000	5498700	3462200	1310400	17132000	18038000	21152000	5269700	14955000	17500000	12760000	19570000	11548000	9234800	13082000	16616000	4402400	19053000	19264000	3566200	9672500	5368500	5251500
CBW17331	Chromosome:1337071-1337346	en|CBW17331|Chromosome:1337071-1337346	hypothetical exported protein	1	1	1		1	1	1	1	11	11	10.22	91	0	4.6157	0	0	2814000	5451300	0	0	9095200	73549000	12749000	0	0	14270000	0	26340000	22249000	30320000	16349000	43124000	35423000	32599000	171420000	137130000	46838000	70526000	35763000	7805900	0	40860000	12934000	19126000	0	0
CBW17332	Chromosome:1337306-1337722	en|CBW17332|Chromosome:1337306-1337722	hypothetical MutT-family protein	2	2	2		1	2	2	2	27.5	27.5	15.187	138	0.00035211	3.0572	0	0	0	0	0	0	0	0	0	0	0	0	0	0	0	0	0	0	0	0	0	0	0	1372600	0	0	0	2443900	0	0	0	0
CBW17333	Chromosome:1337795-1338601	en|CBW17333|Chromosome:1337795-1338601	exodeoxyribonuclease III	12	12	12		1	12	12	12	58.2	58.2	30.785	268	0	182.57	27475000	54013000	20880000	38295000	61454000	34605000	47131000	169710000	42345000	136540000	83383000	41901000	6287700	54751000	51475000	68184000	12481000	81022000	75066000	49443000	115030000	78846000	30267000	56957000	82283000	10420000	85407000	73568000	34938000	62905000	77161000	58437000
CBW17334	Chromosome:1339047-1340273	en|CBW17334|Chromosome:1339047-1340273	Acetylornithine/succinyldiaminopimelate aminotransferase	20	20	18		1	20	20	18	65.2	62.7	43.831	408	0	323.31	2499000	5551200	2030700	3645100	70027000	46742000	31306000	72524000	8478400	22052000	15715000	8150500	8806100	90341000	90135000	72660000	17880000	70086000	52500000	46562000	207930000	156270000	86165000	130050000	19767000	2357500	20733000	17469000	4907800	3925700	13207000	4345500
CBW17335	Chromosome:1340264-1341298	en|CBW17335|Chromosome:1340264-1341298	arginine N-succinyltransferase	10	10	10		1	10	10	10	37.2	37.2	38.277	344	0	323.31	0	0	101830	0	66485000	49177000	17815000	92165000	1007800	17617000	6963000	2734800	4312400	37320000	74203000	41641000	7730300	45928000	18407000	33707000	202220000	130970000	81094000	173020000	1757300	1143200	13866000	6519500	0	1114600	3074900	3227100
CBW17336	Chromosome:1341295-1342773	en|CBW17336|Chromosome:1341295-1342773	succinylglutamic semialdehyde dehydrogenase	15	15	15		1	15	15	15	51.2	51.2	53.017	492	0	323.31	3069500	4769600	2057200	2294300	46805000	49213000	27994000	97983000	4894700	5126100	15485000	10283000	5715300	41566000	31415000	29932000	6785900	14035000	30728000	28191000	137400000	101800000	53000000	100010000	12078000	1684900	26494000	14735000	3686000	2791100	6840500	5742000
CBW17337	Chromosome:1342770-1344113	en|CBW17337|Chromosome:1342770-1344113	succinylarginine dihydrolase	22	22	22		1	22	22	22	69.1	69.1	49.165	447	0	323.31	0	0	0	1019800	26181000	21433000	11286000	35692000	2957300	9221100	6355400	946350	1568900	17471000	28223000	13748000	1504600	22064000	14777000	14116000	103210000	72175000	42108000	70693000	2096700	464530	3634200	6526400	585030	704080	1961400	2151200
CBW17338	Chromosome:1344106-1345074	en|CBW17338|Chromosome:1344106-1345074	Succinylglutamate desuccinylase	7	7	7		1	7	7	7	32.9	32.9	35.64	322	0	89.36	0	0	0	0	0	0	0	0	0	0	0	0	0	1280300	5343500	752670	0	0	1303700	1125500	9565800	3143600	1663400	4784200	0	0	0	0	0	0	0	0
CBW17339	Chromosome:1345410-1345895	en|CBW17339|Chromosome:1345410-1345895	exported protein	14	14	14		1	14	14	14	52.8	52.8	18.234	161	0	87.774	5744400	10867000	4186900	3057700	100710000	96605000	47848000	145860000	20332000	49792000	24950000	9583100	0	7855500	10984000	10343000	1809900	15959000	15683000	11591000	389180000	213590000	134020000	201300000	31806000	1802800	24990000	32894000	9974100	22970000	28381000	21821000
CBW17341	Chromosome:1346972-1347799	en|CBW17341|Chromosome:1346972-1347799	NH3-dependent NAD synthetase	22	22	22		1	22	22	22	69.8	69.8	30.483	275	0	323.31	35193000	72751000	33119000	63844000	141070000	91377000	52059000	327690000	44648000	162320000	88081000	66359000	7021200	64864000	94726000	56102000	26218000	106160000	109540000	100940000	317110000	293160000	156290000	241050000	159650000	23961000	171370000	175280000	49886000	78811000	133820000	98427000
CBW17342	Chromosome:1348018-1348359	en|CBW17342|Chromosome:1348018-1348359	osmotically inducible lipoprotein E precursor	4	4	4		1	4	4	4	25.7	25.7	12.162	113	0	48.055	91659000	88501000	53369000	110970000	175640000	182090000	156150000	513700000	88477000	183570000	145450000	36646000	9771700	61831000	87258000	98226000	7567700	107960000	83022000	39042000	323610000	149350000	95021000	139230000	161050000	18586000	208150000	139070000	48250000	156040000	189990000	126530000
CBW17343	Chromosome:1348660-1348980	en|CBW17343|Chromosome:1348660-1348980	PTS system, cellobiose-specific IIB component	6	6	6		1	6	6	6	68.9	68.9	11.313	106	0	106.65	0	6205200	3728400	4803600	33728000	46565000	14937000	105360000	15510000	53369000	40273000	9915900	7858400	97729000	95263000	103390000	16262000	117670000	84333000	69718000	263750000	177930000	91531000	132950000	40094000	4974600	47941000	32004000	9339800	18833000	36995000	17801000
CBW17345	Chromosome:1350472-1350819	en|CBW17345|Chromosome:1350472-1350819	phosphoenolpyruvate dependent phosphotransferase enzyme III-cellobiose	4	4	4		1	4	4	4	65.2	65.2	12.732	115	0	37.466	0	0	2223500	3926400	3230300	2436200	3122400	0	3421400	8722600	2650800	2757500	510650	9545100	13481000	7368000	2469800	9432000	3973000	3736700	21283000	10752000	2515800	8962400	8167900	433800	5199000	2842600	3992600	3188500	4396900	4421800
CBW17347	Chromosome:1351797-1353152	en|CBW17347|Chromosome:1351797-1353152	phospho-beta-glucosidase B	7	7	7		1	7	7	7	21.3	21.3	50.538	451	0	55.371	225020	0	0	0	1662500	1367200	687250	2450500	416220	750340	568280	560870	595190	4778200	4431900	884090	1154500	5301700	2672600	3718000	7218400	3861800	3038800	2920600	1195400	234830	1226700	1101000	169640	811940	0	392990
CBW17348	Chromosome:1353165-1353923	en|CBW17348|Chromosome:1353165-1353923	conserved hypothetical protein	4	4	4		1	4	4	4	17.5	17.5	27.957	252	0	3.8438	0	0	0	0	0	0	0	0	0	0	0	0	0	0	0	0	0	0	0	424360	1822600	4304600	1043400	0	0	0	0	0	0	0	0	0
CBW17349	Chromosome:1353967-1356219	en|CBW17349|Chromosome:1353967-1356219	catalase HPII	43	43	43		1	43	43	43	66.9	66.9	83.625	750	0	323.31	17482000	30424000	14144000	24880000	226970000	148210000	93774000	256670000	37393000	121300000	59800000	26232000	8786300	73628000	95799000	37944000	14960000	104510000	76614000	81459000	384240000	288700000	152330000	247100000	95938000	10217000	85327000	79017000	13516000	33620000	42604000	30909000
CBW17350	Chromosome:1356584-1356826	en|CBW17350|Chromosome:1356584-1356826	cell division activator CedA	4	4	4		1	4	4	4	55	55	9.3716	80	0	21.114	0	0	0	4138700	3756800	5653500	11716000	31143000	14013000	39213000	1203500	9798200	0	7619300	671560	13278000	1191800	12289000	9668000	0	0	2943200	0	628780	17191000	104250	1283000	17620000	10028000	21986000	17335000	14173000
CBW17351	Chromosome:1356928-1358319	en|CBW17351|Chromosome:1356928-1358319	hypothetical sodium\x3adicarboxylate symporter	7	7	7		1	7	7	7	21.4	21.4	48.645	463	0	186.75	58670000	74887000	39811000	70263000	5062500	2644600	14136000	27575000	13917000	45918000	24449000	16280000	1699400	16451000	11101000	2862100	1535200	7897900	5954400	7409400	1576700	1324600	802820	0	36744000	6838400	47345000	57122000	7275400	12700000	15860000	10559000
CBW17353	Chromosome:1359193-1359861	en|CBW17353|Chromosome:1359193-1359861	hypothetical hydrolase	10	10	10		1	10	10	10	58.6	58.6	24.293	222	0	222.36	39896000	43011000	32401000	36439000	81207000	37786000	55132000	105550000	61287000	141540000	82985000	51549000	20101000	53771000	115380000	49598000	30628000	158170000	60841000	93121000	189510000	162920000	68180000	116290000	54250000	18672000	113880000	150870000	33739000	37451000	81344000	51092000
CBW17355	Chromosome:1360589-1361449	en|CBW17355|Chromosome:1360589-1361449	conserved hypothetical protein	14	14	14		1	14	14	14	62.2	62.2	32.6	286	0	323.31	5652500	3924000	3588500	2744300	55194000	39789000	11230000	63218000	7255400	11116000	4791200	2336100	2190200	17291000	13317000	5297000	4963700	17369000	11241000	13342000	184170000	128270000	62815000	100170000	16697000	1309900	13099000	4881300	5036900	5201800	0	5798800
CBW17356	Chromosome:1361556-1361846	en|CBW17356|Chromosome:1361556-1361846	conserved hypothetical protein	3	3	3		1	3	3	3	80.2	80.2	10.442	96	0	217.59	0	0	0	0	6066400	6767900	0	5287600	0	4740700	0	0	0	3210000	0	0	0	0	0	0	49899000	46240000	27585000	28809000	0	0	0	0	0	0	0	0
CBW17357	Chromosome:1361943-1362875	en|CBW17357|Chromosome:1361943-1362875	6-phosphofructokinase isozyme	15	15	15		1	15	15	15	68.1	68.1	32.565	310	0	323.31	29232000	43143000	24347000	36419000	78200000	68894000	40366000	123480000	23393000	53614000	33483000	14477000	5257100	40147000	46550000	25442000	12438000	63677000	49543000	38236000	196950000	197830000	88014000	148110000	38031000	7601000	24353000	45780000	21643000	34045000	53501000	38471000
CBW17358	Chromosome:1363164-1363922	en|CBW17358|Chromosome:1363164-1363922	hypothetical outer membrane protein	3	3	3		1	3	3	3	15.1	15.1	27.774	252	0	234.81	965700	0	1557300	646250	2467000	2877200	1999000	20686000	5044900	11236000	9852900	4033100	0	0	2932200	0	329200	1541700	716580	0	0	0	0	0	3879100	744400	6032200	5014100	4144200	6790200	8310600	7110100
CBW17359	Chromosome:1363971-1364930	en|CBW17359|Chromosome:1363971-1364930	hypothetical outer membrane protein	12	12	12		1	12	12	12	48.9	48.9	34.84	319	0	296.47	20851000	30576000	20130000	24949000	24870000	23888000	17969000	2879000	19256000	1854200	984910	0	4390300	23823000	29509000	32788000	23284000	81858000	90047000	51259000	105390000	113440000	49622000	69531000	40477000	2864100	22073000	1351100	23778000	53756000	53089000	29078000
CBW17361	Chromosome:1365483-1366238	en|CBW17361|Chromosome:1365483-1366238	Putative DNA/RNA non-specific endonuclease	3	3	3		1	3	3	3	18.7	18.7	27.319	251	0.00035373	3.1904	0	0	0	0	0	806070	0	2425700	0	0	0	0	0	0	0	0	94630	0	0	1969000	0	1106800	159340	208180	0	0	0	0	0	0	0	0
CBW17363	Chromosome:1366940-1368163	en|CBW17363|Chromosome:1366940-1368163	O-antigen polymerase	3	3	3		1	3	3	3	8.8	8.8	47.489	407	0	8.3849	1591800	0	1139400	1382100	4469700	2875400	5289600	31291000	4820200	22866000	13833000	6590400	0	4334300	7805000	6304400	353930	2531600	1779900	1334700	1171200	1321000	587870	0	7428700	1334800	16235000	12482000	2002200	5583900	10491000	5221700
CBW17364	Chromosome:1369055-1370983	en|CBW17364|Chromosome:1369055-1370983	Threonyl-tRNA synthetase	35	35	35		1	35	35	35	52.6	52.6	73.977	642	0	323.31	19452000	23403000	14066000	19096000	28827000	21121000	33164000	85786000	33965000	84796000	58657000	31451000	5006800	31673000	38453000	44210000	8639300	44965000	44539000	28373000	29224000	21653000	11952000	17292000	51125000	6300300	53129000	53761000	35108000	75529000	60584000	47653000
CBW17365	Chromosome:1370987-1371529	en|CBW17365|Chromosome:1370987-1371529	translation initiation factor IF-3	11	11	11		1	11	11	11	51.1	51.1	20.594	180	0	251.56	139220000	222750000	105920000	113060000	232260000	229380000	203470000	732280000	257340000	591130000	375810000	252340000	23536000	141230000	141230000	182120000	30467000	236470000	309430000	183580000	236280000	194930000	96881000	124430000	346540000	57905000	312090000	303460000	240340000	488150000	429850000	459010000
CBW17367	Chromosome:1371873-1372229	en|CBW17367|Chromosome:1371873-1372229	50S ribosomal protein L20. Chloroplast 50S ribosomal protein L20.	12	12	12		1	12	12	12	50	50	13.497	118	0	27.368	944490000	1266400000	806820000	967910000	1640900000	1486600000	1378000000	4669700000	1443000000	3985400000	2445800000	1377900000	301470000	886220000	1167400000	1560600000	410570000	1808300000	1485300000	806210000	1480100000	873220000	564650000	796370000	2390800000	485210000	2073500000	1759500000	1043600000	2149400000	3241900000	2097500000
CBW17368	Chromosome:1372531-1373514	en|CBW17368|Chromosome:1372531-1373514	phenylalanyl-tRNA synthetase alpha chain	25	25	25		1	25	25	25	85.9	85.9	36.754	327	0	323.31	52337000	74131000	51400000	93335000	150910000	103670000	164290000	338620000	119380000	297510000	189410000	125820000	6733200	74462000	128970000	85307000	48097000	142020000	113650000	112020000	173800000	205250000	59866000	94113000	318180000	23108000	195610000	224390000	123940000	188200000	207010000	176180000
CBW17369	Chromosome:1373530-1375917	en|CBW17369|Chromosome:1373530-1375917	Phenylalanyl-tRNA synthetase beta chain	41	41	41		1	41	41	41	56.1	56.1	87.324	795	0	323.31	78157000	114630000	57803000	78748000	193110000	126400000	138360000	585780000	122810000	422480000	278720000	148800000	13225000	96794000	150290000	104080000	33385000	193020000	152400000	117150000	130850000	81481000	43934000	74830000	216520000	38202000	255530000	234490000	126170000	183790000	248860000	159390000
CBW17370	Chromosome:1375910-1376221	en|CBW17370|Chromosome:1375910-1376221	integration host factor alpha-subunit	12	12	12		1	12	12	12	74.8	74.8	11.764	103	0	122.86	232130000	277190000	183320000	221420000	463380000	494660000	304760000	1036100000	219410000	703800000	533720000	284840000	55109000	304830000	306950000	305380000	116160000	558570000	482650000	272750000	1551000000	941860000	540790000	808690000	461690000	62623000	485380000	467990000	275610000	382310000	571780000	454750000
CBW17372	Chromosome:1377496-1378047	en|CBW17372|Chromosome:1377496-1378047	hypothetical glutathione peroxidase/vitamin B12 transport periplasmic protein BtuE	7	7	7		1	7	7	7	47	47	20.423	183	0	98.149	4710400	0	5771500	7470400	33172000	23251000	8308700	33009000	5889800	13149000	7893300	4193200	745380	14020000	22018000	6599100	2643000	23527000	14137000	12723000	102750000	81449000	28768000	55637000	14662000	1754900	13413000	19795000	1740500	9189900	3462500	1896300
CBW17373	Chromosome:1378047-1378796	en|CBW17373|Chromosome:1378047-1378796	vitamin B12 ABC transport ATP-binding protein	2	2	2		1	2	2	2	17.7	17.7	27.143	249	0	26.464	0	0	0	0	1298400	0	976220	8309000	774290	0	0	0	0	1188300	1325500	750990	0	0	1481700	1885500	0	1256000	572020	959170	2171400	437570	0	2106700	0	0	0	998250
CBW17374	Chromosome:1378873-1379337	en|CBW17374|Chromosome:1378873-1379337	hypothetical lipoprotein	2	2	2		1	2	2	2	12.3	12.3	17.46	154	0	4.1552	0	0	0	0	703570	0	0	0	367510	0	0	0	0	0	624350	773000	0	0	0	0	0	0	0	0	0	0	0	668200	0	0	0	0
CBW17375	Chromosome:1379651-1380364	en|CBW17375|Chromosome:1379651-1380364	conserved hypothetical protein	2	2	2		1	2	2	2	13.5	13.5	26.423	237	0	17.542	0	0	0	296060	805620	0	344780	849200	338970	2022200	664450	434610	0	0	586420	0	301300	0	1599900	1626300	5761500	3144800	1128700	3193600	0	0	717380	633910	0	0	0	540920
CBW17376	Chromosome:1380426-1381868	en|CBW17376|Chromosome:1380426-1381868	conserved hypothetical protein	20	20	20		1	20	20	20	43.5	43.5	54.952	480	0	152.39	4627000	2988300	3818600	7357900	15680000	10188000	8470800	43050000	8287400	31654000	13540000	7832600	168490	10654000	9866200	10772000	3424900	7591800	9562100	9302200	24245000	16950000	9610800	15958000	31720000	3832000	27742000	28582000	6851900	7904700	7970100	4491700
CBW17378	Chromosome:1382251-1383297	en|CBW17378|Chromosome:1382251-1383297	3-deoxy-D-arabinoheptulosonate 7-phosphate synthase	11	11	11		1	11	11	11	36.5	36.5	38.75	348	0	94.922	4138600	4233000	349040	5350900	1528000	1324500	3183300	7973200	4209000	3141400	2764400	2441800	0	1048400	3931900	195960	0	4259000	1901600	676760	7609200	1484200	2263900	635010	3727500	178070	2026800	3668200	2017000	3545500	9841500	1894200
CBW17379	Chromosome:1383453-1384286	en|CBW17379|Chromosome:1383453-1384286	conserved hypothetical protein	11	11	11		1	11	11	11	64.3	64.3	31.148	277	0	193.24	3738900	5655500	2522600	4687500	9209700	7028700	3438500	11889000	1854700	6725400	3306200	1676400	316030	13998000	7603400	11090000	4006600	12183000	16978000	7811600	39386000	31890000	37688000	23889000	6004000	1697100	6653800	3026000	4703300	4769600	5019300	2664300
CBW17380	Chromosome:1384581-1387001	en|CBW17380|Chromosome:1384581-1387001	phosphoenolpyruvate synthase	36	36	36		1	36	36	36	49.4	49.4	88.839	806	0	323.31	83994000	105980000	67551000	91531000	62624000	66640000	25867000	85928000	10814000	20280000	12426000	11245000	12245000	57699000	72575000	82041000	51208000	260960000	243730000	167610000	217880000	223190000	95830000	110970000	16606000	2466300	13863000	12121000	8071800	5674600	9610700	8882200
CBW17387	Chromosome:1393556-1394707	en|CBW17387|Chromosome:1393556-1394707	Putative acyl-CoA dehydrogenase	2	2	2		1	2	2	2	5.7	5.7	42.99	383	1	-2	8505800	0	6234800	0	11182000	7939500	1970600	1572000	0	0	0	0	4951800	0	0	0	109630	0	0	0	0	0	0	0	0	0	0	0	0	0	6087200	0
CBW17389	Chromosome:1396470-1397228	en|CBW17389|Chromosome:1396470-1397228	3-dehydroquinate dehydratase	12	12	12		1	12	12	12	58.3	58.3	27.325	252	0	86.348	10046000	13103000	10025000	10898000	16545000	3464300	9300700	24135000	5690100	20070000	9705000	3316400	1462400	7721800	14438000	4589900	2132300	11247000	18966000	8033700	32161000	10836000	3379600	16122000	5565800	1385500	9429900	12633000	4892300	5987500	14220000	6975800
CBW17394	Chromosome:1401973-1403091	en|CBW17394|Chromosome:1401973-1403091	lipoprotein	2	2	2		1	2	2	2	7.5	7.5	40.061	372	0	5.3667	0	0	0	0	0	0	0	17169000	0	0	0	0	0	6260900	0	6419100	0	0	0	0	0	0	0	0	11287000	2805300	19386000	0	4207100	5722800	0	0
CBW17395	Chromosome:1403356-1406412	en|CBW17395|Chromosome:1403356-1406412	conserved hypothetical FAD-binding protein	41	41	41		1	41	41	41	47.5	47.5	113.13	1018	0	323.31	11742000	19370000	8498000	14853000	2558800	736340	1553300	5904400	987380	2009700	2077400	918570	162100	3104700	1766000	2264300	1790200	8659200	4063400	7212700	10218000	5461700	4347500	5334500	1088800	591190	3788300	2524700	576120	723530	2136200	2173400
CBW17396	Chromosome:1406409-1406819	en|CBW17396|Chromosome:1406409-1406819	conserved hypothetical protein	5	5	5		1	5	5	5	47.1	47.1	14.869	136	0	119.26	7483300	26227000	9523600	9639800	2046100	1397600	1818400	11716000	1729500	8942000	5561900	0	0	1211800	1953800	1565100	0	3759200	2970300	2121500	21823000	3082900	1071000	3428200	2716700	215240	3246000	1858500	1808700	3098600	8386800	4079600
CBW17397	Chromosome:1406918-1407106	en|CBW17397|Chromosome:1406918-1407106	conserved hypothetical protein	3	3	3		1	3	3	3	41.9	41.9	7.2963	62	0	38.395	0	0	0	2067200	0	0	0	0	0	0	0	0	0	0	0	0	0	0	0	0	6843600	4834400	0	0	0	0	0	0	0	3843400	0	4765400
CBW17399	Chromosome:1409167-1409535	en|CBW17399|Chromosome:1409167-1409535	conserved hypothetical protein	3	3	3		1	3	3	3	53.3	53.3	13.39	122	0	83.515	0	0	0	1793900	23165000	15525000	16679000	63087000	6513300	26087000	14298000	15859000	330880	9477100	4757300	2605900	0	3978600	3221300	0	44593000	38621000	16548000	46604000	23868000	4747900	29441000	35707000	8022800	8700300	13609000	7772700
CBW17400	Chromosome:1409544-1411031	en|CBW17400|Chromosome:1409544-1411031	conserved hypothetical protein	10	10	10		1	10	10	10	28.7	28.7	54.789	495	0	105.71	0	0	0	0	3721900	1856200	6093400	14169000	1444000	1724600	1069700	644800	0	0	404810	0	0	0	0	0	2183300	455680	325080	616960	2663400	247860	1365400	3497000	0	528970	45559	1292300
CBW17401	Chromosome:1411048-1411794	en|CBW17401|Chromosome:1411048-1411794	hypothetical ABC transport ATP-binding subunit	15	15	15		1	15	15	15	62.9	62.9	27.685	248	0	176.75	443420	3306700	1772200	3987200	65541000	21091000	24350000	114340000	7582000	54191000	30221000	14399000	663630	14804000	3819500	7768000	1430600	9131800	9392800	7192800	46146000	39395000	18563000	37445000	25578000	6931300	55048000	50063000	11271000	17247000	38198000	10034000
CBW17402	Chromosome:1411769-1413040	en|CBW17402|Chromosome:1411769-1413040	conserved hypothetical protein	15	15	15		1	15	15	15	50.1	50.1	47.356	423	0	155.87	732550	646680	467630	486280	30014000	16901000	13802000	56642000	6537800	17869000	14700000	8185000	435050	4906200	9471900	1758200	355960	3164100	1336600	2307000	14717000	10522000	6205300	16807000	11804000	2035700	21960000	22538000	5063500	5313500	12033000	9803800
CBW17403	Chromosome:1413037-1414257	en|CBW17403|Chromosome:1413037-1414257	hypothetical amintransferase	12	12	12		1	12	12	12	47.5	47.5	44.503	406	0	323.31	1113600	2016000	1134400	1113600	37960000	22490000	15956000	66271000	5667500	25255000	11400000	6852800	356530	2574800	3948900	3380600	562980	1735500	1301600	1296900	29946000	26513000	12554000	23426000	14039000	2685900	22919000	19602000	4556600	5988200	9941700	6329000
CBW17404	Chromosome:1414270-1414686	en|CBW17404|Chromosome:1414270-1414686	conserved hypothetical protein	2	2	2		1	2	2	2	15.2	15.2	15.76	138	0	16.836	239800	0	0	376060	1048400	2684500	834870	7856600	401000	3525200	1076200	1528100	0	1049600	1200100	1074300	0	252670	249180	215730	1272900	1147000	368540	682110	939690	62829	1438400	888200	1301100	786920	1559600	790040
CBW17405	Chromosome:1414841-1415842	en|CBW17405|Chromosome:1414841-1415842	hypothetical exported protein	16	16	16		1	16	16	16	63.1	63.1	36.129	333	0	265.45	1602500	478410	1066700	1681900	9824000	10078000	9454200	32070000	3784600	10452000	6219900	4327100	441330	17489000	13778000	6691700	3350100	17494000	15099000	16298000	160550000	132260000	48382000	95693000	21757000	2203200	21818000	9560200	4829200	7946600	4862400	3281600
CBW17407	Chromosome:1416231-1416467;en	en|CBW17407|Chromosome:1416231-1416467	major outer membrane lipoprotein	5;1	5;1	5;1		2	5	5	5	57.7	57.7	8.3914	78	0	96.785	120640000	114300000	99834000	88737000	138040000	123450000	376980000	274670000	356770000	421120000	314070000	191870000	48238000	189280000	392050000	168160000	13137000	71693000	81614000	39547000	25591000	24420000	13495000	18388000	196000000	58665000	302830000	300350000	185380000	380950000	557050000	436030000
CBW17408	Chromosome:1416778-1418136	en|CBW17408|Chromosome:1416778-1418136	pyruvate kinase	31	31	31		1	31	31	31	66.2	66.2	48.652	452	0	323.31	110700000	148560000	82777000	97638000	463200000	355280000	358600000	866910000	361090000	875000000	533270000	319640000	52643000	286110000	329230000	269840000	66539000	275520000	226970000	139910000	300710000	244390000	134310000	181890000	463530000	107630000	478420000	523910000	437380000	576010000	781010000	561450000
CBW17410	Chromosome:1419957-1420850	en|CBW17410|Chromosome:1419957-1420850	hypothetical hydrolase	2	2	2		1	2	2	2	14.8	14.8	33.011	297	0	41.471	0	0	0	0	0	0	0	0	0	0	0	0	0	0	0	0	0	0	0	0	1053900	1953200	0	1044800	0	0	0	0	0	0	0	0
CBW17411	Chromosome:1420909-1421646	en|CBW17411|Chromosome:1420909-1421646	hypothetical protein	4	4	4		1	4	4	4	29.4	29.4	27.43	245	0	175.16	0	0	0	0	3170200	0	0	4946600	0	0	0	0	0	4474800	4352400	1448700	3408800	6668200	7573700	8429200	35655000	32045000	11691000	20286000	0	0	0	0	0	0	0	0
CBW17417	Chromosome:1429936-1430574	en|CBW17417|Chromosome:1429936-1430574	hypothetical two-component response regulator	2	2	2		1	2	2	2	15.1	15.1	23.268	212	0	23.952	0	0	0	0	0	0	0	0	0	0	0	0	0	2774400	2675000	1740400	1304700	8945800	11538000	6056800	3902300	2504800	3269900	3614400	0	0	0	0	0	0	1387100	1034800
CBW17418	Chromosome:1430672-1430884	en|CBW17418|Chromosome:1430672-1430884	conserved hypothetical protein	2	2	2		1	2	2	2	30	30	7.9473	70	0	6.0915	3406600	4353500	0	0	0	0	5774900	0	4258000	0	7050500	0	0	0	0	2293100	0	0	0	0	20682000	0	3696800	7074400	0	0	12584000	0	0	0	8231800	4931400
CBW17419	Chromosome:1430980-1431939	en|CBW17419|Chromosome:1430980-1431939	hypothetical pathogenicity island protein	8	8	8		1	8	8	8	27.3	27.3	36.459	319	0	36.59	1370100	1205300	627590	1167000	2467800	1081800	1727800	2746600	825680	4115300	450440	404980	951580	10092000	12903000	5044800	464570	3824400	1189500	3593000	16589000	11402000	5180000	10889000	5109900	1386200	11569000	8993000	538440	765720	2790800	2113600
CBW17420	Chromosome:1432112-1432840	en|CBW17420|Chromosome:1432112-1432840	hypothetical transcriptional regulator	3	1	1		1	3	1	1	8.7	5	27.469	242	0	5.2777	0	462520	0	0	0	0	0	0	0	0	0	0	0	0	624500	0	0	0	0	483150	0	548020	0	1056700	0	0	0	0	0	0	0	0
CBW17421	Chromosome:1433019-1433657	en|CBW17421|Chromosome:1433019-1433657	two-component response regulator	7	7	7		1	7	7	7	50	50	24.354	212	0	265.37	1205500	1646700	596510	1398500	2574600	0	0	3431500	0	0	0	0	0	0	0	0	0	2899500	0	2601500	69911000	17286000	12383000	33959000	0	0	990900	1402300	0	0	0	0
CBW17422	Chromosome:1433688-1436450	en|CBW17422|Chromosome:1433688-1436450	two-component sensor kinase	10	10	10		1	10	10	10	14.1	14.1	103.61	920	0	53.951	0	0	0	0	5016900	0	0	662140	0	0	0	0	379570	0	0	0	0	0	179980	0	1725500	1098100	14646000	699520	0	0	0	0	150400	0	0	0
CBW17424	Chromosome:1437254-1438747	en|CBW17424|Chromosome:1437254-1438747	outer membrane secretory protein	7	7	7		1	7	7	7	21.3	21.3	54.112	497	0	18.58	192530	0	0	131730	0	0	0	0	0	0	0	0	0	0	0	0	0	0	0	0	0	0	245060	0	0	0	0	0	0	0	0	0
CBW17425	Chromosome:1438728-1439939	en|CBW17425|Chromosome:1438728-1439939	hypothetical pathogenicity island protein	5	5	5		1	5	5	5	11.9	11.9	44.849	403	0	19.248	0	0	0	0	0	0	0	0	0	0	0	0	0	0	0	0	0	0	0	0	0	0	0	0	0	0	0	0	0	0	0	0
CBW17426	Chromosome:1439947-1440189	en|CBW17426|Chromosome:1439947-1440189	type III secretion system protein	3	3	3		1	3	3	3	57.5	57.5	9.3655	80	0	18.495	3309700	6879600	3696800	3801100	0	0	0	0	0	0	0	0	0	0	0	0	0	0	0	0	1154100	0	6841900	0	0	0	0	0	0	0	0	0
CBW17427	Chromosome:1440510-1440779	en|CBW17427|Chromosome:1440510-1440779	Type III secretion system chaperone protein	5	5	5		1	5	5	5	61.8	61.8	10.129	89	0	196	0	0	0	3821200	0	0	0	0	0	0	0	0	0	0	0	0	0	0	0	0	82128000	70737000	25175000	56609000	0	0	0	0	0	0	0	0
CBW17428	Chromosome:1440786-1441376	en|CBW17428|Chromosome:1440786-1441376	Type III secretion system secreted effector protein	2	2	2		1	2	2	2	17.3	17.3	21.495	196	0	36.774	0	0	0	0	0	0	0	0	0	0	0	0	0	0	0	0	0	0	0	0	18036000	26468000	9913700	11516000	0	0	0	0	0	0	0	0
CBW17429	Chromosome:1441373-1441846	en|CBW17429|Chromosome:1441373-1441846	Type III secretion system chaperone protein	6	6	6		1	6	6	6	36.9	36.9	18.135	157	0	65.347	0	0	0	0	1514600	0	0	0	0	0	0	0	0	0	0	0	0	0	0	0	178710	6262800	1116500	1158000	0	0	0	0	0	0	0	0
CBW17430	Chromosome:1441849-1443303	en|CBW17430|Chromosome:1441849-1443303	Type III secretion system apparatus protein	4	4	4		1	4	4	4	8.7	8.7	52.777	484	0	10.198	0	0	0	0	0	0	0	0	0	0	0	0	0	0	0	0	0	0	0	0	635450	0	196810	0	0	0	0	0	0	0	0	0
CBW17431	Chromosome:1443319-1443906	en|CBW17431|Chromosome:1443319-1443906	Type III secretion system apparatus protein	2	2	2		1	2	2	2	15.4	15.4	20.592	195	0	16.744	0	0	0	0	0	0	3538700	0	833190	0	0	0	0	0	0	0	0	0	0	0	3846300	3199600	2205100	2219100	0	0	0	0	0	0	0	0
CBW17432	Chromosome:1443909-1444325	en|CBW17432|Chromosome:1443909-1444325	Type III secretion system protein	5	5	5		1	5	5	5	43.5	43.5	16.266	138	0	41.956	0	0	0	0	0	0	0	0	0	0	0	0	0	0	0	0	0	0	0	0	28910000	14299000	4778000	13527000	173960	0	0	0	0	0	0	0
CBW17437	Chromosome:1446645-1446872	en|CBW17437|Chromosome:1446645-1446872	Type III secretion system apparatus	2	2	2		1	2	2	2	34.7	34.7	8.0596	75	0	5.4527	0	0	788030	645230	0	0	0	0	0	0	2176200	0	0	0	0	0	0	0	0	0	0	3014800	1481500	1563000	0	0	0	0	0	0	0	0
CBW17439	Chromosome:1447129-1447878	en|CBW17439|Chromosome:1447129-1447878	Type III secretion system apparatus	9	9	9		1	9	9	9	49	49	28.521	249	0	85.301	0	704580	0	586030	0	0	0	0	0	0	0	1891800	0	0	0	913040	0	0	0	0	0	0	0	0	0	0	0	0	0	0	0	0
CBW17440	Chromosome:1447896-1448444	en|CBW17440|Chromosome:1447896-1448444	hypothetical pathogenicity island protein	4	4	4		1	4	4	4	28.6	28.6	21.519	182	0	21.843	0	1320600	0	0	0	0	0	0	2064000	0	0	0	0	0	0	0	0	0	0	0	0	0	0	0	0	0	0	0	0	0	10247000	0
CBW17441	Chromosome:1448441-1449115	en|CBW17441|Chromosome:1448441-1449115	Type III secretion system apparatus	8	8	8		1	8	8	8	33.9	33.9	26.293	224	0	14.045	311600	0	0	0	0	0	0	0	0	0	0	0	0	0	0	0	0	0	0	0	4680300	1414300	422750	910360	0	0	0	0	0	0	0	0
CBW17443	Chromosome:1450155-1450523	en|CBW17443|Chromosome:1450155-1450523	Type III secretion system apparatus	1	1	1		1	1	1	1	13.1	13.1	14.311	122	0	6.8045	0	0	0	0	0	0	0	0	0	0	0	0	0	0	0	0	0	0	0	0	5008300	3252400	0	2889000	0	0	0	0	0	0	0	0
CBW17444	Chromosome:1450508-1452553	en|CBW17444|Chromosome:1450508-1452553	Type III secretion system apparatus	9	9	9		1	9	9	9	13.2	13.2	75.321	681	0	38.857	519520	295630	1395900	805700	0	0	0	0	0	0	0	0	0	0	0	0	169120	0	0	0	668320	1266500	753470	734270	0	77474	0	0	0	0	0	0
CBW17445	Chromosome:1452543-1453844	en|CBW17445|Chromosome:1452543-1453844	Type III secretion ATP synthase	9	9	9		1	9	9	9	21.9	21.9	47.822	433	0	47.111	0	0	269120	0	0	0	0	0	0	0	0	0	0	0	0	0	0	0	0	0	3433100	1891700	808090	1281500	0	0	0	0	0	0	0	0
CBW17447	Chromosome:1454205-1454579	en|CBW17447|Chromosome:1454205-1454579	Type III secretion system apparatus	1	1	1		1	1	1	1	8.1	8.1	14.173	124	0.0096796	1.4443	0	0	0	0	0	0	0	0	0	0	0	0	0	0	0	0	0	0	0	0	0	0	0	0	0	0	0	0	0	0	0	0
CBW17448	Chromosome:1454560-1455528	en|CBW17448|Chromosome:1454560-1455528	Type III secretion system protein	2	2	2		1	2	2	2	10.9	10.9	36.009	322	0	13.45	0	985720	0	0	0	0	0	0	0	0	0	0	0	0	0	0	0	0	0	0	1275200	0	633330	2259900	0	0	0	0	0	0	0	0
CBW17452	Chromosome:1457283-1458341	en|CBW17452|Chromosome:1457283-1458341	Type III secretion system protein	2	2	2		1	2	2	2	4.8	4.8	39.76	352	0	4.8394	0	0	114790	0	0	0	0	0	0	0	0	0	0	0	0	0	0	0	0	0	0	791220	579880	0	0	0	0	0	0	0	0	0
CBW17453	Chromosome:1458814-1460187	en|CBW17453|Chromosome:1458814-1460187	Probable multidrug resistance protein norM	2	2	2		1	2	2	2	5.5	5.5	49.425	457	0	6.7734	0	0	0	0	516030	0	1485200	4009800	1326600	0	0	0	0	0	0	0	0	0	0	0	0	0	0	0	0	235930	1001000	0	0	0	0	968460
CBW17454	Chromosome:1460404-1461045	en|CBW17454|Chromosome:1460404-1461045	riboflavin synthase alpha chain	10	10	10		1	10	10	10	55.9	55.9	23.392	213	0	154.9	28796000	39554000	14922000	29606000	31871000	60966000	53919000	169210000	52032000	165510000	56674000	46796000	7716900	40952000	64405000	70718000	16416000	116760000	88197000	43275000	174840000	92458000	44337000	73265000	111320000	10519000	56275000	83240000	47337000	142700000	145140000	64188000
CBW17455	Chromosome:1461087-1462235	en|CBW17455|Chromosome:1461087-1462235	cyclopropane-fatty-acyl-phospholipid synthase	18	18	18		1	18	18	18	43.2	43.2	43.936	382	0	158.28	42132000	30778000	20239000	41674000	25348000	5671700	21267000	47271000	32269000	78531000	46535000	29701000	5596700	34592000	37217000	41140000	5696600	25093000	15503000	20056000	45360000	21483000	11843000	21785000	64522000	10062000	72473000	62250000	40145000	49039000	63730000	43681000
CBW17456	Chromosome:1462525-1463730	en|CBW17456|Chromosome:1462525-1463730	hypothetical integral membrane transport protein	1	1	1		1	1	1	1	2	2	42.8	401	0	4.2746	0	1879800	818130	0	6656900	4717400	11704000	38041000	7554300	35261000	19821000	0	894830	2443000	4428500	4652000	0	0	0	0	0	0	0	0	10882000	2592900	26494000	11557000	6283900	9227400	19213000	9475800
CBW17457	Chromosome:1463843-1464775	en|CBW17457|Chromosome:1463843-1464775	hypothetical transcriptional regulator	4	4	4		1	4	4	4	12.9	12.9	35.013	310	0	4.7137	0	0	0	0	251770	0	0	0	0	769090	0	0	0	247390	0	0	0	59925	0	175500	900130	940580	0	151310	405000	0	224810	0	508620	649330	0	0
CBW17458	Chromosome:1464772-1465797	en|CBW17458|Chromosome:1464772-1465797	purine nucleotide synthesis repressor	19	19	19		1	19	19	19	66	66	38.048	341	0	262.2	28159000	37397000	14979000	27064000	36321000	24311000	27073000	91762000	23083000	65667000	43929000	24325000	771800	20049000	18450000	29785000	5038800	34198000	27462000	18361000	22854000	19196000	8576500	14700000	36677000	4724300	32332000	36939000	21283000	40965000	45178000	32840000
CBW17459	Chromosome:1466265-1466846	en|CBW17459|Chromosome:1466265-1466846	superoxide dismutase	10	10	10		1	10	10	10	73.6	73.6	21.336	193	0	323.31	153740000	251900000	138770000	180750000	365160000	221060000	196600000	915930000	232730000	658220000	459020000	290540000	61903000	540920000	608790000	583890000	261270000	1097000000	919550000	693660000	1348100000	1690900000	754020000	1236600000	523310000	89728000	484770000	566150000	328920000	478900000	506420000	415320000
CBW17460	Chromosome:1466973-1467827	en|CBW17460|Chromosome:1466973-1467827	hypothetical secreted protein	2	2	2		1	2	2	2	9.5	9.5	31.54	284	0.002413	2.3563	387210	0	420190	0	0	0	125460	1160100	153120	500210	360850	0	0	0	0	0	0	121210	93716	0	0	0	0	0	0	0	0	51899	126240	234130	471270	318540
CBW17461	Chromosome:1468129-1468476	en|CBW17461|Chromosome:1468129-1468476	conserved hypothetical protein	3	3	3		1	3	3	3	28.7	28.7	12.908	115	0	50.44	193790000	291820000	208970000	154610000	371380000	277970000	166400000	322000000	182510000	307290000	256130000	163400000	32580000	202140000	190440000	229180000	64002000	244020000	266090000	138880000	192320000	244120000	114310000	133090000	289150000	49068000	209280000	282220000	204300000	236670000	267130000	179240000
CBW17462	Chromosome:1468554-1469201	en|CBW17462|Chromosome:1468554-1469201	ribonuclease T	9	9	9		1	9	9	9	53.5	53.5	23.535	215	0	316.8	20290000	27325000	16568000	31729000	105870000	46159000	73838000	231380000	65896000	183690000	126520000	79187000	4849700	50575000	63845000	44892000	17733000	70346000	93305000	60665000	74772000	56553000	24274000	48361000	110670000	29211000	137830000	134430000	55477000	70856000	93125000	62665000
CBW17463	Chromosome:1469302-1469709	en|CBW17463|Chromosome:1469302-1469709	lactoylglutathione lyase	4	4	4		1	4	4	4	31.1	31.1	14.822	135	0	23.799	65064000	97807000	47284000	88310000	153850000	151230000	160630000	372650000	133740000	388730000	252740000	116910000	23073000	126560000	127190000	136330000	37114000	153820000	207090000	155180000	399020000	325160000	144560000	202060000	257060000	28931000	341320000	201650000	134710000	119120000	162100000	143020000
CBW17464	Chromosome:1469778-1470875	en|CBW17464|Chromosome:1469778-1470875	N-ethylmaleimide reductase	16	16	16		1	16	16	16	67.4	67.4	39.479	365	0	323.31	11912000	32546000	13755000	21934000	24200000	18533000	19861000	74418000	25971000	96429000	50650000	28715000	4297700	37958000	46200000	45175000	9455900	68611000	45427000	37103000	40916000	23636000	17046000	27460000	64288000	8819700	60823000	55316000	33152000	44915000	60682000	45178000
CBW17465	Chromosome:1470934-1471533	en|CBW17465|Chromosome:1470934-1471533	hypothetical TetR-family transcriptional regulator	5	5	5		1	5	5	5	28.6	28.6	22.248	199	0	12.71	0	0	492390	0	2650400	1685100	704260	0	733460	4414700	2894300	626300	0	0	978020	2174400	240140	2114400	554850	0	4570000	1314700	967270	1262100	0	156530	3619600	2725800	1068300	0	2748300	968810
CBW17467	Chromosome:1471926-1472822	en|CBW17467|Chromosome:1471926-1472822	hypothetical oxidoreductase	12	12	12		1	12	12	12	62.4	62.4	33.68	298	0	323.31	6052600	10889000	6838700	9793500	42318000	37214000	31875000	91342000	29785000	77729000	32136000	25510000	1429600	25547000	34924000	18051000	8512000	58706000	42256000	42177000	75359000	87996000	37732000	82497000	50860000	10743000	64535000	32431000	37508000	49643000	39310000	59916000
CBW17468	Chromosome:1472902-1473423	en|CBW17468|Chromosome:1472902-1473423	copper-zinc superoxide dismutase	6	6	6		1	6	6	6	63.6	63.6	17.737	173	0	323.31	10227000	3701500	2458900	20034000	116650000	135920000	64081000	129320000	30069000	29001000	20665000	20706000	0	12979000	14064000	5612800	1289700	14540000	13731000	7237100	505450000	307970000	150480000	250420000	36275000	4193900	16911000	29666000	18882000	28600000	11956000	10924000
CBW17470	Chromosome:1475438-1476334	en|CBW17470|Chromosome:1475438-1476334	hypothetical HlyD-family protein	4	4	4		1	4	4	4	18.1	18.1	33.023	298	0	31.89	0	0	0	0	0	0	681760	5956300	1470000	5291600	2164000	485490	0	0	1506300	0	0	544960	0	476310	0	0	0	352090	6118300	211330	4529600	4720400	0	1282100	1735300	1877000
CBW17472	Chromosome:1476732-1477172	en|CBW17472|Chromosome:1476732-1477172	Transcriptional regulator slyA.	7	7	7		1	7	7	7	65.1	65.1	16.703	146	0	75.91	29240000	42222000	25782000	46397000	72045000	37779000	28906000	126710000	31613000	88919000	43653000	25595000	4064100	34352000	50539000	44814000	9378100	102880000	70264000	53100000	188030000	125580000	34618000	123840000	46339000	6547200	64578000	57440000	25246000	39992000	55430000	32255000
CBW17473	Chromosome:1477220-1477687	en|CBW17473|Chromosome:1477220-1477687	outer membrane lipoprotein SlyB precursor	8	8	8		1	8	8	8	70.3	70.3	15.547	155	0	323.01	154410000	227390000	114750000	116320000	148400000	215700000	242070000	631880000	211590000	409540000	306450000	175710000	13692000	216030000	281520000	333240000	71547000	326070000	234340000	158350000	345780000	254260000	110110000	134390000	362920000	65669000	359170000	264400000	188260000	254400000	308010000	182420000
CBW17474	Chromosome:1477959-1479080	en|CBW17474|Chromosome:1477959-1479080	conserved hypothetical protein	11	11	11		1	11	11	11	50.1	50.1	39.735	373	0	89.13	2468100	5491800	1592300	3436700	2486900	3769100	3552200	8566400	2963200	2927400	3957300	2350300	234300	2225500	5293500	1686400	586780	8803700	8740000	5199000	14012000	7324300	4553800	9476100	6555100	93986	3663900	2059000	2382700	2307900	3208500	3946600
CBW17476	Chromosome:1479556-1480212	en|CBW17476|Chromosome:1479556-1480212	pyridoxamine 5prime-phosphate oxidase	10	10	10		1	10	10	10	53.7	53.7	25.499	218	0	71.9	7918200	14458000	7819900	11335000	19299000	7771300	11035000	45938000	12065000	34915000	19925000	12739000	745640	18561000	15123000	10381000	11139000	25207000	28214000	20729000	44561000	35394000	9396000	24301000	17186000	4218200	30901000	27447000	10750000	18819000	20189000	11094000
CBW17477	Chromosome:1480339-1481613	en|CBW17477|Chromosome:1480339-1481613	tyrosyl-tRNA synthetase	19	19	19		1	19	19	19	53.3	53.3	47.281	424	0	323.31	76466000	97245000	53732000	86262000	178030000	105440000	172650000	570380000	158120000	462870000	254830000	167220000	10787000	111050000	148340000	165890000	35558000	152370000	140300000	103420000	153220000	97307000	46166000	84531000	214250000	46734000	365270000	297150000	164560000	256560000	253080000	174590000
CBW17478	Chromosome:1481673-1482533	en|CBW17478|Chromosome:1481673-1482533	pyridoxamine kinase (ec 2.7.1.35) (pm kinase)	13	13	13		1	13	13	13	60.5	60.5	31.112	286	0	200.13	9366300	19228000	12004000	18752000	26823000	16878000	23710000	87548000	17663000	74607000	42478000	24379000	1061100	21641000	32895000	18745000	8767500	44452000	33864000	27119000	28495000	24716000	9599500	16916000	41526000	5336800	48451000	40847000	23702000	15074000	45588000	33545000
CBW17479	Chromosome:1482592-1483197	en|CBW17479|Chromosome:1482592-1483197	glutathione S-transferase	14	14	14		1	14	14	14	71.6	71.6	22.443	201	0	270.96	136070000	161400000	110690000	161950000	403530000	227360000	127370000	381690000	79401000	211620000	184160000	84082000	33288000	213160000	227320000	178910000	79883000	397030000	269150000	198800000	1010200000	830750000	442570000	579140000	142910000	28657000	232600000	300410000	74191000	115260000	178480000	98014000
CBW17480	Chromosome:1483302-1484807	en|CBW17480|Chromosome:1483302-1484807	hypothetical proton/oligopeptide symporter	1	1	1		1	1	1	1	2.4	2.4	54.339	501	0	19.344	0	0	0	0	0	0	0	2726000	0	0	0	0	0	0	0	808360	0	0	0	0	0	0	0	0	0	100050	0	0	0	0	1992300	0
CBW17481	Chromosome:1485409-1486044	en|CBW17481|Chromosome:1485409-1486044	endonuclease III	7	7	7		1	7	7	7	52.6	52.6	23.528	211	0	68.542	0	8197100	2349200	8565100	11150000	12667000	12641000	38619000	11188000	34923000	23592000	12875000	567000	7474600	1910700	8495600	380460	12035000	5421700	3502200	10330000	3798300	1153100	5639400	22528000	3059600	26323000	24966000	11346000	24827000	25242000	17339000
CBW17483	Chromosome:1486739-1487359	en|CBW17483|Chromosome:1486739-1487359	Electron transport complex protein rnfG	5	5	5		1	5	5	5	41.7	41.7	22.238	206	0	74.406	0	0	0	0	12770000	10766000	9058000	41107000	8620400	26927000	15995000	10255000	0	6479600	7134200	10399000	2948000	6571100	4522000	6326000	7332600	4852300	1729800	3127300	40675000	4508800	17153000	30461000	5378300	10034000	11079000	7854900
CBW17484	Chromosome:1487363-1488421	en|CBW17484|Chromosome:1487363-1488421	Electron transport complex protein rnfD	2	2	2		1	2	2	2	4.3	4.3	38.266	352	0	4.6451	0	0	0	158320	249870	0	537400	1264700	5301400	12054000	11030000	4503900	0	208310	198650	0	1459900	0	0	0	0	5457800	0	0	9329100	0	8029500	523250	344520	7984600	1842200	845300
CBW17485	Chromosome:1488422-1490629	en|CBW17485|Chromosome:1488422-1490629	Electron transport complex protein rnfC	13	13	13		1	13	13	13	23.7	23.7	78.697	735	0	122.01	3048900	560530	0	1349400	4262100	1889700	6046800	13712000	3154400	10556000	12367000	1997300	0	3653900	3139400	5052300	519600	5454400	911310	804780	1748000	819300	803580	592340	2901200	162450	8264000	4227500	1425400	7021300	6125900	3307500
CBW17486	Chromosome:1490622-1491200	en|CBW17486|Chromosome:1490622-1491200	Electron transport complex protein rnfB	2	2	2		1	2	2	2	8.9	8.9	20.659	192	0	4.0691	0	0	0	0	0	593670	1654600	7758800	1433000	8931200	3405900	2695400	0	0	0	1748900	0	0	0	0	0	0	0	0	3638200	351660	5168000	2716500	0	1038700	0	939870
CBW17489	Chromosome:1492387-1492617	en|CBW17489|Chromosome:1492387-1492617	conserved hypothetical protein	3	3	3		1	3	3	3	60.5	60.5	9.0312	76	0	24.263	0	0	0	0	0	0	0	22150000	0	0	0	2822100	0	1454900	0	2174500	0	0	7379900	0	0	0	0	0	9884400	1489900	15322000	0	3466800	0	0	0
CBW17490	Chromosome:1493233-1494273	en|CBW17490|Chromosome:1493233-1494273	hypothetical oxidoreductase	17	17	17		1	17	17	17	55.5	55.5	38.406	346	0	323.31	43361000	64599000	42557000	67486000	62917000	48972000	42544000	149060000	32498000	72665000	86839000	35394000	3463600	61525000	71971000	48031000	19193000	106410000	89815000	56366000	208410000	132040000	58170000	136260000	92360000	10739000	72367000	69862000	44043000	70073000	75338000	65636000
CBW17491	Chromosome:1494348-1495349	en|CBW17491|Chromosome:1494348-1495349	Adenosine deaminase	12	12	12		1	12	12	12	66.1	66.1	36.236	333	0	323.31	39847000	52202000	25070000	30406000	107360000	73634000	72388000	203550000	58373000	187670000	116140000	69424000	4091800	67325000	87214000	54106000	23379000	109630000	85210000	74044000	126880000	116470000	53943000	102250000	138030000	24240000	223060000	153230000	65102000	89021000	127620000	93996000
CBW17492	Chromosome:1496053-1497561	en|CBW17492|Chromosome:1496053-1497561	conserved hypothetical protein	33	33	33		1	33	33	33	85.5	85.5	54.283	502	0	323.31	37267000	44237000	24623000	37108000	98238000	88859000	75762000	213500000	69995000	181380000	116630000	88774000	8472800	75945000	76978000	49378000	20375000	77991000	76709000	55666000	93590000	93141000	41412000	57613000	154930000	24266000	137290000	151880000	59729000	78153000	96903000	78065000
CBW17493	Chromosome:1497664-1498839	en|CBW17493|Chromosome:1497664-1498839	mannose-6-phosphate isomerase	17	17	17		1	17	17	17	73.7	73.7	42.59	391	0	323.31	38431000	62577000	34146000	49163000	100170000	73014000	72641000	236260000	61910000	166310000	122860000	80372000	7402700	85748000	93583000	62755000	39075000	130040000	127660000	99232000	156190000	151300000	64446000	100910000	146990000	25659000	152660000	139930000	90000000	109630000	117450000	97797000
CBW17494	Chromosome:1499039-1500685	en|CBW17494|Chromosome:1499039-1500685	Fumarate hydratase class I, aerobic	35	35	30		1	35	35	30	64.8	57.3	60.258	548	0	323.31	42166000	60521000	27463000	39575000	39522000	14884000	20509000	82109000	18180000	55277000	35322000	18443000	23715000	145280000	213510000	189330000	91892000	282870000	256380000	228880000	129710000	116850000	66945000	103430000	58181000	9027100	63116000	49009000	13458000	18981000	28871000	22631000
CBW17495	Chromosome:1500853-1502256	en|CBW17495|Chromosome:1500853-1502256	Fumarate hydratase class II	23	23	23		1	23	23	23	67.9	67.9	50.302	467	0	323.31	21767000	31917000	15298000	27237000	164650000	86426000	38591000	140880000	15779000	54534000	33924000	14135000	6759100	71781000	87160000	46266000	25401000	101010000	70302000	71900000	419360000	294080000	154050000	234140000	27156000	8180900	51332000	56405000	7007300	18936000	25735000	18359000
CBW17496	Chromosome:1502253-1503182	en|CBW17496|Chromosome:1502253-1503182	DNA replication terminus site-binding protein	10	10	10		1	10	10	10	38.2	38.2	35.486	309	0	117.88	2653100	5920400	2240900	3296200	5554000	4954900	6217400	19538000	4214700	7586400	4759800	7510300	396910	3466300	7782700	6325400	1130000	860370	10096000	6355300	28627000	22143000	8995500	15402000	11965000	2455200	13035000	17004000	3088700	4725500	1342100	7201200
CBW17497	Chromosome:1503258-1504559	en|CBW17497|Chromosome:1503258-1504559	two component sensor kinase	4	4	4		1	4	4	4	10.9	10.9	49.174	433	0	41.967	588300	326070	147460	352600	0	0	64644	0	0	966010	205460	0	0	0	0	0	0	0	0	0	0	0	0	0	168330	20666	423670	94324	99081	110070	149500	0
CBW17498	Chromosome:1504670-1506376	en|CBW17498|Chromosome:1504670-1506376	conserved hypothetical protein	4	4	4		1	4	4	4	12.9	12.9	61.575	568	0	31.441	0	0	0	0	0	0	620660	0	272150	0	0	0	0	0	1265600	0	0	2138500	0	942170	645440	838680	1447600	992040	0	0	0	0	0	0	0	0
CBW17500	Chromosome:1508142-1508873	en|CBW17500|Chromosome:1508142-1508873	hypothetical two-component response regulator	14	14	14		1	14	14	14	68.3	68.3	27.202	243	0	132.71	9252500	12451000	13816000	21956000	20009000	39433000	26639000	55990000	23095000	74522000	52122000	33190000	4802000	26621000	22785000	40944000	9503300	45778000	30222000	19336000	38175000	27561000	16162000	18409000	55337000	9052400	43346000	48332000	25139000	40469000	46134000	29620000
CBW17503	Chromosome:1511078-1512022	en|CBW17503|Chromosome:1511078-1512022	hypothetical exported protein	18	18	18		1	18	18	18	65	65	33.915	314	0	305.95	90777000	112070000	79702000	89047000	112660000	103410000	115680000	300360000	114080000	281960000	189890000	113320000	24950000	116320000	166470000	190880000	43122000	226330000	212030000	123840000	232630000	173220000	107390000	138670000	179580000	24993000	130920000	155290000	117160000	205620000	216040000	117820000
CBW17504	Chromosome:1512549-1514078	en|CBW17504|Chromosome:1512549-1514078	pyridine nucleotide transhydrogenase subunit-alpha	19	19	19		1	19	19	19	54.6	54.6	54.265	509	0	323.31	56832000	91724000	46080000	66070000	33095000	12540000	45838000	111000000	29199000	105010000	86126000	43817000	5359600	44529000	47487000	35698000	3919900	16950000	11775000	7319800	14601000	9452900	4095600	6616000	68695000	15936000	87269000	96313000	34575000	64167000	90130000	54981000
CBW17505	Chromosome:1514089-1515477	en|CBW17505|Chromosome:1514089-1515477	pyridine nucleotide transhydrogenase subunit-beta	14	14	14		1	14	14	14	34	34	48.869	462	0	203.89	33866000	75821000	44598000	81833000	28416000	26720000	65619000	136170000	68556000	138490000	113440000	64779000	3892400	47397000	58989000	50983000	2194600	17847000	15211000	17730000	17905000	16455000	7343100	10206000	131810000	15462000	125090000	118510000	55294000	111280000	96222000	70793000
CBW17509	Chromosome:1517822-1518643	en|CBW17509|Chromosome:1517822-1518643	hypothetical secreted protein	2	2	2		1	2	2	2	8.8	8.8	29.14	273	0	12.792	0	0	0	0	0	0	822480	1391300	646190	0	0	0	0	0	0	0	0	0	0	0	5531800	4256100	0	0	0	0	0	1011800	0	0	10878000	0
CBW17512	Chromosome:1520928-1521827	en|CBW17512|Chromosome:1520928-1521827	hypothetical regulatory protein	2	2	2		1	2	2	2	7.4	7.4	33.666	299	0	4.7144	354230	0	380000	0	1673000	0	406480	0	450010	1743500	1956300	894530	0	0	840640	646990	158760	0	1119800	484540	1702900	1628000	0	0	841480	82601	1522800	696150	0	1133600	1053100	0
CBW17513	Chromosome:1521955-1523175	en|CBW17513|Chromosome:1521955-1523175	hypothetical regulatory protein	5	5	5		1	5	5	5	16	16	44.224	406	0	19.578	0	1436000	0	484720	1702900	0	849270	1067800	1228800	4169400	1919400	1657100	167910	1401600	1347400	0	0	5816300	1781600	1072200	2421100	1938000	1658000	1407700	0	0	3029100	2070700	1631600	4101400	3393500	2839000
CBW17514	Chromosome:1523301-1523996	en|CBW17514|Chromosome:1523301-1523996	Dethiobiotin synthetase	10	10	10		1	10	10	10	42.4	42.4	24.781	231	0	81.487	660450	2786400	753160	1342400	4981900	1207100	1611900	8441800	2198100	3591400	1323600	1297400	0	5067300	7268400	1606600	2493000	15358000	7746300	7281000	36662000	23583000	13382000	17505000	2744300	488440	1989200	3216900	125490000	187510000	292920000	191340000
CBW17516	Chromosome:1525377-1526525	en|CBW17516|Chromosome:1525377-1526525	hypothetical ABC transporter ATP/GTP-binding protein	8	8	8		1	8	8	8	35.9	35.9	42.638	382	0	222.79	0	0	0	896870	1429100	1678400	624050	2110700	0	0	0	0	0	0	0	0	0	0	0	0	2030100	3988400	273500	977040	17656000	2318500	15446000	7915200	0	0	0	0
CBW17517	Chromosome:1526525-1527172	en|CBW17517|Chromosome:1526525-1527172	hypothetical ABC transporter membrane protein	2	2	2		1	2	2	2	11.6	11.6	22.883	215	0	5.4126	0	0	0	0	0	0	0	0	0	0	0	0	0	0	0	0	0	0	0	0	0	0	0	0	0	0	1550000	2719100	0	0	0	0
CBW17518	Chromosome:1527182-1528084	en|CBW17518|Chromosome:1527182-1528084	hypothetical ABC transporter periplasmic binding protein	12	12	12		1	12	12	12	56.7	56.7	33.883	300	0	310.27	0	0	0	357080	6054200	2816900	3864800	7214700	346160	0	0	0	0	1189700	431530	569330	173870	633730	2959400	3207300	74357000	49430000	26880000	45790000	27350000	6298400	43469000	34179000	0	0	0	0
CBW17520	Chromosome:1529128-1529742	en|CBW17520|Chromosome:1529128-1529742	conserved hypothetical protein	5	5	5		1	5	5	5	40.7	40.7	23.48	204	0	81.475	0	0	715160	2301100	16622000	1915300	11192000	22484000	11568000	26477000	11578000	4415200	0	4058800	6665200	2343000	1764200	1502200	1468200	9167900	4311500	6418200	0	5880000	8274800	3095100	24375000	20285000	9329200	6649000	19094000	9641600
CBW17523	Chromosome:1531272-1533707	en|CBW17523|Chromosome:1531272-1533707	hypothetical dimethyl sulphoxide reductase subunit	4	3	3		1	4	3	3	6.7	5.1	89.773	811	0	16.682	0	0	0	0	0	0	0	0	0	0	0	0	0	0	0	0	0	0	0	0	0	0	0	0	0	0	0	0	1355500	2701600	686120	534970
CBW17524	Chromosome:1533806-1536247	en|CBW17524|Chromosome:1533806-1536247	hypothetical dimethyl sulphoxide reductase subunit	8	7	6		1	8	7	6	11.3	8.7	90.114	813	0	22.768	0	0	0	0	0	0	0	0	0	0	0	0	0	0	0	0	0	0	0	0	0	0	0	0	0	0	0	0	876440	1542200	2576400	1406300
CBW17526	Chromosome:1536804-1537523	en|CBW17526|Chromosome:1536804-1537523	conserved hypothetical protein	3	3	3		1	3	3	3	19.7	19.7	26.571	239	0	7.5359	1033200	1517500	0	0	0	0	0	3123600	0	2746700	1650300	0	0	968700	1995500	0	0	0	0	0	0	0	0	0	0	0	1059000	1706200	0	0	1882700	0
CBW17527	Chromosome:1537564-1538124	en|CBW17527|Chromosome:1537564-1538124	spermidine N1-acetyltransferase	8	8	8		1	8	8	8	48.9	48.9	22.052	186	0	133.23	2546000	535260	2241600	6284900	14396000	12841000	12035000	20661000	11856000	24137000	15381000	12536000	1057900	31456000	30054000	19341000	11577000	58998000	46975000	36786000	42317000	38682000	19242000	18861000	26444000	3117900	17971000	23756000	11018000	14984000	20234000	27011000
CBW17528	Chromosome:1538160-1538501	en|CBW17528|Chromosome:1538160-1538501	hypothetical secreted protein	1	1	1		1	1	1	1	10.6	10.6	12.846	113	0	8.318	1262300	1882600	797860	511900	1556100	1767800	1907100	2895000	1845900	0	3278800	1260800	385760	620710	1690200	0	298020	1895800	2764500	1311400	2801900	1387500	1690400	1398200	752610	88692	1533800	1273300	968900	2653100	4247900	2231500
CBW17530	Chromosome:1539102-1540316	en|CBW17530|Chromosome:1539102-1540316	starvation sensing protein RspA	10	10	10		1	10	10	10	29.2	29.2	45.736	404	0	23.744	0	0	0	0	0	0	0	0	0	0	0	0	265240	3683000	2757300	4111600	2860400	7778300	9442300	6551300	5750000	5734200	2206400	3233400	0	0	0	0	0	0	0	0
CBW17531	Chromosome:1540327-1541346	en|CBW17531|Chromosome:1540327-1541346	starvation sensing protein RspB	7	7	7		1	7	7	7	24.8	24.8	36.914	339	0	18.75	194090	0	0	0	776310	645990	0	1002000	263770	0	799460	0	0	744900	1636100	1182500	394450	6003600	4188000	2616900	10594000	5961400	3050400	3908400	0	0	902760	0	0	0	0	41411
CBW17533	Chromosome:1542923-1544389	en|CBW17533|Chromosome:1542923-1544389	hypothetical D-mannonate oxidoreductase	8	6	6		1	8	6	6	17.4	13.1	53.896	488	0	9.6307	0	0	0	0	431510	0	137920	273060	112430	142240	0	0	1096100	114790	0	121230	0	134630	639440	324370	267710	130940	396080	307970	0	0	290260	0	0	0	151320	0
CBW17534	Chromosome:1544456-1544659	en|CBW17534|Chromosome:1544456-1544659	conserved hypothetical protein	4	4	4		1	4	4	4	52.2	52.2	7.2223	67	0	17.258	0	0	0	536930	580940	6430400	7368900	22574000	5954500	24165000	12180000	9442500	0	3304900	4843500	4917900	0	17727000	7262300	8091400	0	0	0	0	15134000	2385200	21785000	22159000	124170000	204900000	248700000	143090000
CBW17535	Chromosome:1544840-1545526	en|CBW17535|Chromosome:1544840-1545526	hypothetical regulatory protein	8	8	8		1	8	8	8	52.6	52.6	26.303	228	0	69.562	1692600	918790	1397800	4746900	2124100	2205400	1604700	13239000	1334400	965880	3011500	1388500	841010	1210900	1006800	1853100	0	1679600	410100	996490	8620000	2158600	1119100	2274600	3974200	0	2364700	1584600	1208300	5732600	2419600	2820200
CBW17536	Chromosome:1545656-1546402	en|CBW17536|Chromosome:1545656-1546402	hypothetical oxidoreductase	11	11	11		1	11	11	11	58.5	58.5	27.042	248	0	323.31	81986000	125050000	55725000	105840000	78674000	68648000	44740000	124520000	40757000	101350000	60792000	51255000	3015900	71165000	77809000	74817000	25096000	70548000	94696000	52504000	253290000	177550000	112870000	145900000	147450000	18034000	96540000	85743000	118910000	184110000	116110000	44487000
CBW17537	Chromosome:1546541-1548583	en|CBW17537|Chromosome:1546541-1548583	dipeptidyl carboxypeptidase II	18	18	18		1	18	18	18	42.2	42.2	77.26	680	0	323.31	3959800	4351200	2897800	5323700	7950600	2326900	6461400	26186000	3867300	17846000	8100300	5150000	0	7853900	9318000	2742200	2961700	10119000	4337200	10195000	18571000	9876100	3141500	9494400	11959000	2294400	12570000	14664000	6475600	8835700	12880000	9473400
CBW17538	Chromosome:1548928-1549110	en|CBW17538|Chromosome:1548928-1549110	conserved hypothetical protein	2	2	2		1	2	2	2	26.7	26.7	6.1394	60	0	11.792	0	0	0	0	0	468550	0	0	0	0	0	0	0	0	0	0	0	0	0	0	543960	0	3461300	4769800	0	0	0	0	0	0	0	0
CBW17539	Chromosome:1549230-1549757	en|CBW17539|Chromosome:1549230-1549757	conserved hypothetical protein	4	4	4		1	4	4	4	25.1	25.1	18.911	175	0	19.211	1661200	0	1035700	264880	10672000	5426200	4106800	31708000	1878600	862090	873320	2656000	140430	1321700	762100	489550	368700	0	2233500	1228300	41289000	20054000	13709000	19811000	3524600	248710	3029500	5066500	524150	0	2961100	11308000
CBW17540	Chromosome:1550184-1550576	en|CBW17540|Chromosome:1550184-1550576	hypothetical periplasmic protein	10	10	10		1	10	10	10	73.1	73.1	14.385	130	0	71.084	8390700	14493000	6402900	724270	51944000	57025000	33830000	86153000	11043000	24080000	0	1394000	1045600	521950	8039900	0	0	5907700	8994700	4820200	201790000	220300000	107030000	148850000	19918000	179910	16670000	27574000	1694800	4465300	9585200	11177000
CBW17544	Chromosome:1553947-1554336	en|CBW17544|Chromosome:1553947-1554336	multiple antibiotic resistance protein MarA	2	2	2		1	2	2	2	29.5	29.5	15.387	129	0	15.437	0	0	0	0	0	371260	0	1727300	0	980820	0	0	0	0	0	0	0	0	0	0	0	0	0	0	1238900	0	3410500	1052200	0	0	0	0
CBW17545	Chromosome:1554350-1554784	en|CBW17545|Chromosome:1554350-1554784	multiple antibiotic resistance protein MarR	1	1	1		1	1	1	1	7.6	7.6	16.229	144	0.0099834	1.3947	0	2400900	1124500	0	0	0	0	0	0	0	0	0	0	0	0	0	0	0	0	0	0	0	0	0	0	0	0	0	0	0	637360	0
CBW17548	Chromosome:1557061-1557933	en|CBW17548|Chromosome:1557061-1557933	hypothetical regulatory protein	1	1	1		1	1	1	1	4.5	4.5	31.983	290	0.001042	2.6588	0	0	0	0	0	0	0	0	0	0	0	0	0	0	0	0	0	0	0	0	0	0	0	0	0	0	0	928610	0	0	0	0
CBW17549	Chromosome:1558036-1559424	en|CBW17549|Chromosome:1558036-1559424	hypothetical oxidoreductase	6	6	6		1	6	6	6	17.1	17.1	48.966	462	0	15.722	3663900	2649700	2717500	4227500	4057900	2229400	4616000	7712300	2140300	6154300	4406300	3098700	556900	3064300	3753200	2915400	1489000	4973600	4243300	3916100	4706500	5392600	3291300	3551400	5889400	775160	5592100	6312400	1675200	2765800	5276600	2226000
CBW17550	Chromosome:1559497-1560423	en|CBW17550|Chromosome:1559497-1560423	probable glutaminase	4	4	4		1	4	4	4	12.7	12.7	33.596	308	0	24.391	0	0	416000	0	896260	0	1928400	8782600	2003200	8660900	4410900	948330	0	345220	377670	1452100	409070	2521500	2031800	4306500	532820	422000	137200	237650	2466400	381500	3007500	1878500	1362500	1048800	4759900	2442000
CBW17552	Chromosome:1561039-1561953	en|CBW17552|Chromosome:1561039-1561953	hypothetical membrane protein	5	5	5		1	5	5	5	22.4	22.4	34.942	304	0	46.109	0	0	0	2955000	3203200	671550	4596700	13107000	3386600	6424600	7606600	4239700	0	1641000	0	0	0	0	0	0	0	0	0	0	8298700	566010	7562100	10323000	1359700	0	1698300	0
CBW17553	Chromosome:1562009-1562551	en|CBW17553|Chromosome:1562009-1562551	hypothetical exported protein	6	6	6		1	6	6	6	45.6	45.6	19.735	180	0	54.156	0	2239900	0	1317000	1407000	1298400	798150	5632500	401680	2326400	1596500	777860	0	0	917250	0	293260	1245200	1666900	1014400	22904000	10497000	3703200	11559000	1690400	0	1649500	1160100	0	577070	0	0
CBW17555	Chromosome:1564527-1564868	en|CBW17555|Chromosome:1564527-1564868	hydrogenase nickel incorporation protein (HypA)	1	1	1		1	1	1	1	22.1	22.1	12.639	113	0	30.491	0	0	0	0	0	0	0	0	0	0	0	0	0	0	0	0	0	3800000	0	0	29144000	7271900	7211800	23526000	0	0	0	0	0	0	0	0
CBW17556	Chromosome:1564881-1565768	en|CBW17556|Chromosome:1564881-1565768	hypothetical ATP/GTP-binding protein	6	6	6		1	6	6	6	25.4	25.4	32.936	295	0	4.9748	397100	0	0	0	0	0	0	0	0	0	0	0	0	0	0	0	201220	0	0	0	1555500	854660	658070	848530	0	0	765960	0	0	0	0	0
CBW17557	Chromosome:1565756-1566817	en|CBW17557|Chromosome:1565756-1566817	hydrogenase-1 operon protein HyaF2	4	4	4		1	4	4	4	13	13	39.5	353	0	24.384	0	0	379780	0	0	0	0	0	0	0	0	0	0	2188900	1820800	4458800	1936500	10312000	7549600	9195800	6219300	11419000	1675100	4568500	0	0	1294900	1420200	0	0	0	0
CBW17558	Chromosome:1566835-1567245	en|CBW17558|Chromosome:1566835-1567245	hydrogenase-1 operon protein HyaE2	3	3	3		1	3	3	3	26.5	26.5	15.27	136	0	26.69	329760	880700	0	479090	938620	732840	273790	0	321050	565960	350590	481040	0	1230600	883450	588270	1454100	2024200	1216500	2130800	10191000	11554000	1988200	5042500	0	0	552280	0	0	0	500780	356370
CBW17559	Chromosome:1567242-1567541	en|CBW17559|Chromosome:1567242-1567541	hydrogenase isoenzymes formation protein	1	1	1		1	1	1	1	19.2	19.2	10.766	99	0	4.021	0	0	0	0	0	0	0	0	0	0	0	0	0	0	0	0	337080	0	0	871310	0	0	0	0	0	0	0	0	0	0	0	0
CBW17560	Chromosome:1567541-1568149	en|CBW17560|Chromosome:1567541-1568149	hydrogenase 1 maturation protease	1	1	1		1	1	1	1	14.9	14.9	22.145	202	0	13.987	0	0	0	0	0	0	0	0	0	0	0	0	0	0	0	0	0	924140	559650	643280	714810	0	0	0	0	0	0	0	0	0	0	0
CBW17562	Chromosome:1568849-1570651	en|CBW17562|Chromosome:1568849-1570651	uptake hydrogenase-1 large subunit	14	14	14		1	14	14	14	29.2	29.2	66.845	600	0	134.5	173310	306630	203660	735240	341650	0	0	0	0	0	232640	195670	128070	155840	1265400	355520	1086200	5787400	3864200	4716800	25765000	19947000	7447300	12207000	0	0	0	377840	0	0	0	0
CBW17563	Chromosome:1570654-1571757	en|CBW17563|Chromosome:1570654-1571757	uptake hydrogenase small subunit	2	2	2		1	2	2	2	8.7	8.7	40.029	367	0	5.6082	0	0	0	0	0	0	0	0	0	0	0	0	0	0	0	222820	510110	1410700	0	1627500	3542300	2361200	937910	410680	0	0	0	0	0	0	0	0
CBW17564	Chromosome:1572186-1573277	en|CBW17564|Chromosome:1572186-1573277	hypothetical secreted hydrolase	10	10	10		1	10	10	10	39.1	39.1	40.271	363	0	60.326	0	536130	211630	413180	0	665510	0	0	1144900	0	0	0	0	0	0	475320	0	0	0	0	0	0	0	0	350160	57170	0	0	689130	0	0	0
CBW17565	Chromosome:1573443-1574114	en|CBW17565|Chromosome:1573443-1574114	hypothetical regulatory protein	7	7	7		1	7	7	7	39.9	39.9	25.347	223	0	79.527	7520100	11672000	6986600	12217000	2799800	6914300	6522800	6960400	2775600	11918000	12266000	2127100	1715000	11763000	9578000	7420400	3834300	22846000	14689000	10923000	34751000	28604000	11134000	12919000	10121000	1298900	7703800	2931700	4752300	10911000	19553000	6573400
CBW17566	Chromosome:1574173-1575198	en|CBW17566|Chromosome:1574173-1575198	hypothetical alcohol dehydrogenase	10	10	10		1	10	10	10	41.9	41.9	37.246	341	0	54.216	0	0	2380900	0	0	0	0	0	0	0	0	0	0	3848000	7111000	2721200	1292800	4372100	8250800	5741700	0	2737000	900920	2428900	0	0	0	0	0	0	0	0
CBW17568	Chromosome:1576636-1578192	en|CBW17568|Chromosome:1576636-1578192	PhoPQ-activated protein	6	6	6		1	6	6	6	18.5	18.5	59.27	518	0	49.098	0	0	0	0	0	0	0	0	0	0	0	0	0	0	0	0	0	0	0	0	3883900	4662700	1288200	4023400	0	0	0	0	0	0	0	0
CBW17570	Chromosome:1579493-1581001	en|CBW17570|Chromosome:1579493-1581001	hypothetical monooxygenase	6	6	6		1	6	6	6	15.1	15.1	55.739	502	0	32.007	0	0	0	217680	2307000	0	0	1669100	0	1136300	1953200	716430	0	580290	494290	316320	0	1235500	0	184170	646840	0	90695	407090	5700600	648200	2780900	5121400	1845600	0	0	412680
CBW17571	Chromosome:1581046-1581534	en|CBW17571|Chromosome:1581046-1581534	hypothetical regulatory protein	4	4	4		1	4	4	4	24.7	24.7	18.28	162	0	9.9265	1920700	3575700	2977000	1699800	648770	4096100	1154200	5087900	1620800	6912800	0	1244100	252730	2562400	1787000	5129200	484370	3433100	1626400	769470	7822900	8041900	1638300	1795200	3875000	447610	3333100	4156600	680330	1936600	4575000	1086400
CBW17572	Chromosome:1581727-1582806	en|CBW17572|Chromosome:1581727-1582806	hypothetical isomerase	10	10	10		1	10	10	10	39.6	39.6	41.197	359	0	94.875	0	1063700	0	407270	2301600	432280	0	710410	0	0	0	0	0	0	0	0	0	1177300	432690	917970	34300000	28481000	10753000	17445000	0	0	0	358810	0	0	0	0
CBW17573	Chromosome:1582858-1583247	en|CBW17573|Chromosome:1582858-1583247	conserved hypothetical protein	4	4	4		1	4	4	4	41.9	41.9	14.336	129	0	23.924	0	13157000	0	0	0	0	0	1498000	0	1785900	0	0	0	0	0	0	1235400	0	0	0	4244900	4460200	0	4573000	0	0	0	777620	0	0	0	1261000
CBW17574	Chromosome:1583418-1583702	en|CBW17574|Chromosome:1583418-1583702	plasmid stability protein	4	4	4		1	4	4	4	30.9	30.9	11.076	94	0	10.223	0	0	119330	0	912730	127720	184790	2935900	0	1816100	0	113060	0	0	137830	0	0	1278500	1053700	0	5766700	0	152990	167480	1287000	0	1659700	1377700	0	0	452720	575630
CBW17575	Chromosome:1583692-1583940	en|CBW17575|Chromosome:1583692-1583940	plasmid stability protein	3	3	3		1	3	3	3	43.9	43.9	9.0902	82	0	25.258	2235400	0	1887300	5870000	9858400	4135700	9930100	0	7083800	13355000	10214000	9508900	0	7899900	4978900	0	4134500	13663000	9557800	7849000	17129000	11761000	3761900	11547000	15842000	2000200	17627000	17963000	7599000	9886900	11444000	11993000
CBW17579	Chromosome:1587258-1588724	en|CBW17579|Chromosome:1587258-1588724	conserved hypothetical protein	20	20	20		1	20	20	20	56.8	56.8	55.726	488	0	272.85	10637000	13196000	8323000	11528000	7958100	6286600	4414900	10629000	5412900	12846000	9669900	5317200	1264000	19598000	17786000	15798000	7421900	33789000	24627000	25176000	37402000	20608000	11610000	16656000	9009600	1901100	10628000	10151000	5188400	7830100	9627800	7060500
CBW17580	Chromosome:1588983-1589990	en|CBW17580|Chromosome:1588983-1589990	hypothetical LacI-family transcriptional regulator	2	2	2		1	2	2	2	9.6	9.6	37.249	335	0	7.4813	0	0	0	0	0	181600	0	17176000	0	0	0	0	0	6190500	0	0	0	0	0	644250	0	0	0	0	11132000	0	0	9305500	0	0	0	4335100
CBW17582	Chromosome:1591598-1592800	en|CBW17582|Chromosome:1591598-1592800	hypothetical aminotransferase	4	4	4		1	4	4	4	10.8	10.8	45.038	400	0.0064341	1.8066	150610	0	0	0	0	0	0	1035900	0	429350	0	0	469500	0	0	0	0	0	0	554370	0	0	0	0	0	0	0	0	0	0	0	0
CBW17583	Chromosome:1592913-1594988	en|CBW17583|Chromosome:1592913-1594988	glycogen debranching protein	25	25	25		1	25	25	25	57	57	78.542	691	0	323.31	1523300	2238200	1099900	2315200	19983000	13090000	4481000	12418000	1111400	2324300	2228700	1886400	69614	2649800	1734100	854260	939170	3734600	4695900	2770700	42616000	53863000	21906000	50657000	3767100	327150	4804000	5247200	606200	1072100	1289600	979860
CBW17584	Chromosome:1595045-1597573	en|CBW17584|Chromosome:1595045-1597573	hypothetical hydrolase	29	29	29		1	29	29	29	44.3	44.3	95.028	842	0	323.31	1372200	2846400	2546400	1988600	17988000	14143000	6050500	16789000	2362100	5874000	2669900	983680	259980	1899200	1223500	1423600	243820	3908500	3738100	2852900	54599000	36742000	20475000	29933000	5741400	508480	9817400	5136200	956980	1190200	2172600	1493600
CBW17585	Chromosome:1597570-1599354	en|CBW17585|Chromosome:1597570-1599354	hypothetical hydrolase	17	17	17		1	17	17	17	40.7	40.7	65.773	594	0	209.27	913720	1347000	852820	1149000	24748000	12759000	8206100	16001000	3154600	7712000	5215800	2412700	0	3736000	2866300	1034900	1362400	3903200	5227400	3454500	59547000	43463000	24184000	52787000	7877400	1546200	6905700	9296800	399230	960310	4228000	2094400
CBW17586	Chromosome:1599483-1600268	en|CBW17586|Chromosome:1599483-1600268	hypothetical exported protein	6	6	6		1	6	6	6	36	36	28.862	261	0	15.621	0	0	0	0	1736700	429330	740600	2025300	0	0	0	0	0	0	0	0	0	0	0	0	201000	623400	295570	1154300	0	0	0	0	0	0	0	0
CBW17588	Chromosome:1601090-1601521	en|CBW17588|Chromosome:1601090-1601521	osmotically inducible protein C	7	7	7		1	7	7	7	40.6	40.6	15.102	143	0	285.39	26263000	44964000	24940000	32574000	142190000	135830000	74234000	178370000	34491000	53448000	27268000	21391000	1248400	21981000	16513000	16377000	2161800	18686000	22148000	8798400	540500000	413040000	193030000	319010000	59140000	4917500	28645000	42502000	23293000	33107000	26072000	29720000
CBW17590	Chromosome:1602344-1602487	en|CBW17590|Chromosome:1602344-1602487	30S ribosomal protein S22	4	4	4		1	4	4	4	57.4	57.4	5.369	47	0	118.19	35107000	43253000	101700000	144030000	302020000	196440000	103310000	340130000	58512000	131440000	77927000	6893300	33719000	168150000	155530000	228260000	44730000	268250000	224780000	154720000	1264500000	685410000	382300000	572190000	322250000	24008000	135610000	155010000	46088000	141150000	117090000	107840000
CBW17591	Chromosome:1602664-1604361	en|CBW17591|Chromosome:1602664-1604361	NAD-linked malic enzyme\x3b malate oxidoreductase	27	27	27		1	27	27	27	60	60	62.895	565	0	323.31	18443000	25971000	14848000	24829000	58919000	46046000	44090000	130750000	29918000	81676000	62788000	40796000	4401400	68786000	66904000	50123000	28447000	102210000	111150000	88700000	101500000	83275000	43710000	66650000	61926000	10805000	67322000	65752000	32104000	48746000	52569000	41546000
CBW17592	Chromosome:1604728-1605657	en|CBW17592|Chromosome:1604728-1605657	alcohol dehydrogenase	17	17	17		1	17	17	17	58.9	58.9	32.546	309	0	323.31	105940000	159320000	87575000	116310000	362840000	246090000	149600000	522510000	82607000	177670000	139370000	88805000	17355000	130380000	144490000	90578000	56051000	257240000	177960000	137370000	1052600000	1092800000	480510000	693800000	106950000	32105000	190310000	203390000	109900000	86207000	137690000	106660000
CBW17595	Chromosome:1607295-1610342	en|CBW17595|Chromosome:1607295-1610342	formate dehydrogenase N (nitrate-inducible, alpha subunit)	22	18	18		1	22	18	18	31.7	27.6	112.77	1014	0	238.47	87209	0	58364	102450	0	0	80422	425420	117800	0	95820	0	0	0	0	56071	0	0	0	51648	99840	100270	0	83470	0	0	357300	312650	9258000	9052000	8672500	7321500
CBW17597	Chromosome:1611987-1613114	en|CBW17597|Chromosome:1611987-1613114	Outer membrane protein	15	14	14		1	15	14	14	64.5	62.7	41.296	375	0	323.31	4105700	7428100	1981900	3268900	3580500	3293900	9230200	11812000	10198000	18071000	30261000	13877000	1940300	19234000	28906000	18862000	9145900	34935000	25259000	18567000	29191000	29418000	14199000	23833000	16642000	2739700	9547400	10146000	14813000	17759000	22987000	22427000
CBW17601	Chromosome:1616060-1617448	en|CBW17601|Chromosome:1616060-1617448	nitrite extrusion protein	2	1	1		1	2	1	1	4.3	1.5	49.75	462	1	-2	0	0	0	0	0	0	0	0	0	0	0	0	0	0	780160	0	0	0	0	253880	0	0	0	0	0	0	0	295130	0	0	0	0
CBW17602	Chromosome:1617540-1621280	en|CBW17602|Chromosome:1617540-1621280	respiratory nitrate reductase 2 alpha chain	30	22	22		1	30	22	22	34.1	28.4	140.11	1246	0	182.97	0	0	0	0	2150800	902100	506610	1972600	0	0	0	0	0	244660	0	0	0	0	0	0	8659700	6954000	1617100	4876200	0	0	0	445320	0	0	0	0
CBW17603	Chromosome:1621277-1622821	en|CBW17603|Chromosome:1621277-1622821	respiratory nitrate reductase 2 beta chain	14	11	11		1	14	11	11	40.5	34.4	58.792	514	0	132.92	0	0	0	0	3990400	606740	388720	3127500	242610	0	388670	0	0	645260	362700	894710	0	0	0	0	7462300	11059000	3927800	9098500	390580	67234	641820	448260	0	0	0	213950
CBW17604	Chromosome:1622821-1623516	en|CBW17604|Chromosome:1622821-1623516	respiratory nitrate reductase 2 delta chain	4	4	4		1	4	4	4	29	29	26.224	231	0	40.913	2187800	1126000	1880900	2564300	669320	0	452650	549150	0	259240	0	0	258290	1343800	1677300	0	284450	886330	0	1351700	5866900	4693500	2796000	4422300	0	0	408620	0	0	0	0	0
CBW17605	Chromosome:1623513-1624193	en|CBW17605|Chromosome:1623513-1624193	respiratory nitrate reductase 2 gamma chain	2	2	2		1	2	2	2	11.5	11.5	26.048	226	0	6.7445	0	0	0	0	0	716630	630510	2799000	495440	0	0	0	0	543070	0	0	0	0	0	0	1946200	1593300	0	3031100	0	0	807810	0	0	0	0	0
CBW17606	Chromosome:1624299-1625192	en|CBW17606|Chromosome:1624299-1625192	conserved hypothetical protein	7	7	7		1	7	7	7	38.4	38.4	32.151	297	0	33.753	9370200	20637000	3802200	2383700	9009600	5432100	747290	388480	545940	1717100	2999600	0	2944600	672130	3731600	1200800	0	4464000	0	1891700	7733900	3123000	1526500	3964200	2247500	69378	2048600	2261900	0	2407300	3735000	2218500
CBW17607	Chromosome:1625228-1626073	en|CBW17607|Chromosome:1625228-1626073	N-hydroxyarylamine O-acetyltransferase	5	5	5		1	5	5	5	23.8	23.8	32.177	281	0	39.49	3826500	2895400	936590	4326100	5539100	3636900	2479400	12505000	2295100	10224000	4085600	1993200	297350	3268200	3912000	4035700	1755600	8422200	3160800	4432300	9476100	3599500	1600500	4556000	8032800	1069800	6781400	6958900	1958700	2288600	4852200	3190000
CBW17608	Chromosome:1626357-1626989	en|CBW17608|Chromosome:1626357-1626989	Type III secretion system effector protein	2	2	2		1	2	2	2	13.3	13.3	23.617	210	0	9.3309	0	0	0	0	0	0	0	0	0	0	0	0	0	0	0	0	1167300	0	4815400	3719800	0	319900	1848500	196230	0	0	0	207910	0	0	368630	0
CBW17609	Chromosome:1627502-1628995	en|CBW17609|Chromosome:1627502-1628995	L-asparagine permease	2	2	2		1	2	2	2	5.6	5.6	54.003	497	0	3.7288	0	0	0	0	0	0	0	0	0	1000300	0	0	0	0	717350	0	0	0	0	0	0	0	0	0	0	0	0	0	0	0	0	0
CBW17611	Chromosome:1629438-1630499	en|CBW17611|Chromosome:1629438-1630499	possible ATP-binding protein	14	14	14		1	14	14	14	50.7	50.7	38.503	353	0	250.5	1262000	1659500	954000	972100	28940000	13832000	38882000	88672000	11242000	59293000	33222000	23808000	809820	5650100	11766000	3740300	2016700	7865200	7995700	9091000	6450800	5927900	4327200	5908300	26891000	5510800	47298000	46216000	8230200	15929000	28451000	19036000
CBW17612	Chromosome:1630763-1632883	en|CBW17612|Chromosome:1630763-1632883	probable TonB-dependent receptor YncD precursor	5	5	5		1	5	5	5	11.9	11.9	77.808	706	0	69.573	0	255680	0	0	0	0	0	0	0	0	0	0	0	0	0	0	0	0	0	0	804370	397470	0	0	2037500	267500	873630	1104900	0	0	0	0
CBW17613	Chromosome:1632950-1633615	en|CBW17613|Chromosome:1632950-1633615	hypothetical regulatory protein	10	10	10		1	10	10	10	63.3	63.3	24.795	221	0	166.41	841140	918100	694150	1432800	45087000	19478000	15563000	43366000	5403500	22768000	17497000	4686700	693390	5773900	10667000	2816200	1154800	18972000	7633000	4760900	155480000	69979000	43281000	85767000	6598200	3269800	32820000	26620000	3600200	2754200	10952000	5102900
CBW17614	Chromosome:1633949-1634986	en|CBW17614|Chromosome:1633949-1634986	hypothetical NADP-dependent oxidoreductase	15	15	15		1	15	15	15	61.7	61.7	37.762	345	0	323.31	18282000	22742000	14065000	21143000	158510000	109880000	54919000	148270000	18441000	75783000	41069000	25731000	2723000	35158000	30158000	25319000	8507200	40532000	38214000	32721000	376350000	293470000	133910000	272990000	72923000	11026000	78445000	56277000	22169000	21558000	38602000	31806000
CBW17615	Chromosome:1635198-1635713	en|CBW17615|Chromosome:1635198-1635713	hypothetical acetyltransferase	3	3	3		1	3	3	3	24.6	24.6	19.188	171	0	27.379	1769500	0	419390	7881900	0	0	0	0	0	1762000	0	0	0	2611600	4689300	5356100	304670	1939900	266370	3035800	2601700	1232000	1140600	1943700	3126100	0	0	4466400	0	0	3357600	1297500
CBW17617	Chromosome:1636167-1636400	en|CBW17617|Chromosome:1636167-1636400	conserved hypothetical protein	3	3	3		1	3	3	3	48.1	48.1	8.8528	77	0	55.49	0	0	0	3607000	3447200	0	0	5385500	1138800	8426100	0	0	0	0	0	0	0	0	0	0	16290000	4223200	16561000	20419000	0	0	0	0	0	355570	5902300	5326200
CBW17618	Chromosome:1636624-1637943	en|CBW17618|Chromosome:1636624-1637943	virulence protein	11	11	11		1	11	11	11	30.3	30.3	47.342	439	0	94.938	7144900	13637000	6913600	8863300	18160000	10563000	20527000	66904000	19043000	46910000	49228000	26176000	2547600	22579000	22236000	20504000	6443400	37295000	29661000	25527000	18415000	14242000	7162700	10246000	37758000	4538400	44386000	32491000	16459000	22630000	28897000	20586000
CBW17619	Chromosome:1637948-1640929	en|CBW17619|Chromosome:1637948-1640929	virulence protein	36	36	36		1	36	36	36	49.4	49.4	110.91	993	0	323.31	3634000	6624500	4213100	7350000	7743600	4057100	7521900	37166000	7528500	26703000	16276000	11523000	1105700	10271000	11060000	5731100	1890200	15705000	14629000	11365000	6238900	9303800	4508400	6212100	19015000	2309700	19081000	14959000	8702000	12402000	11853000	8023200
CBW17620	Chromosome:1640926-1643070	en|CBW17620|Chromosome:1640926-1643070	virulence protein	27	27	27		1	27	27	27	59.2	59.2	79.53	714	0	323.31	7070900	10130000	7132900	13671000	12938000	8743700	24365000	84330000	20810000	52581000	41931000	26989000	1833600	14543000	26496000	9075300	7889300	36245000	28715000	28337000	17210000	13459000	7647100	15248000	48208000	7156300	68488000	58109000	14362000	26087000	28320000	24428000
CBW17622	Chromosome:1643687-1645132	en|CBW17622|Chromosome:1643687-1645132	hypothetical aldehyde dehydrogenase	18	18	18		1	18	18	18	59	59	52.037	481	0	320.32	2697900	2059300	1095100	3013800	39910000	26363000	17551000	44335000	5995800	15623000	8786800	3328400	879020	8903600	10015000	6461300	1109500	7200200	6848500	3624300	67091000	59256000	20008000	47187000	6386200	757890	10794000	9681800	1544100	1096700	4332800	4733200
CBW17623	Chromosome:1645247-1646671	en|CBW17623|Chromosome:1645247-1646671	hypothetical regulatory protein	14	14	14		1	14	14	14	37.8	37.8	53.171	474	0	115.64	1358600	2691300	1011100	884980	50924000	1851200	1354300	4943100	950510	3396900	3190400	0	294260	0	1488800	0	124320	6821300	3736200	3562200	16551000	20726000	7780800	9553700	1738600	398530	3294000	2717200	798640	799930	1524900	1046400
CBW17624	Chromosome:1646807-1647577	en|CBW17624|Chromosome:1646807-1647577	D-alanyl-D-alanine dipeptidase	11	11	11		1	11	11	11	46.5	46.5	28.996	256	0	140.6	11953000	19169000	11300000	14013000	33719000	37181000	18726000	70838000	9284100	23529000	24300000	9130700	1877300	4542800	17749000	0	7422700	56361000	37095000	45726000	391010000	258700000	135620000	202620000	36057000	1144000	26201000	32537000	7808400	19643000	19998000	9258400
CBW17627	Chromosome:1649034-1649984	en|CBW17627|Chromosome:1649034-1649984	Type III secretion system effector protein	3	3	3		1	3	3	3	9.5	9.5	35.938	316	0.00069832	2.8343	0	0	0	0	0	0	0	0	0	0	0	0	0	0	0	0	0	3247500	0	0	0	0	0	0	0	0	0	0	0	0	0	0
CBW17629	Chromosome:1650489-1652453	en|CBW17629|Chromosome:1650489-1652453	hypothetical peptidase	12	12	12		1	12	12	12	25.2	25.2	73.057	654	0	79.753	1154900	1264500	1102200	880530	2817600	2198400	2370100	8343600	2449500	7823800	6056400	3761200	0	2236600	3053800	898970	1481100	8839300	5202100	6216600	697070	0	0	417150	3282200	414740	6018300	3035700	3423500	8063600	5825300	4901700
CBW17630	Chromosome:1652532-1653068	en|CBW17630|Chromosome:1652532-1653068	hypothetical DNA-binding protein	1	1	1		1	1	1	1	7.3	7.3	19.804	178	1	-2	0	0	0	0	0	0	0	0	0	0	0	0	0	0	0	0	359740	0	0	0	0	0	0	0	0	0	0	0	0	0	0	0
CBW17632	Chromosome:1654391-1655059	en|CBW17632|Chromosome:1654391-1655059	hypothetical lipoprotein	11	11	11		1	11	11	11	71.6	71.6	24.439	222	0	181.92	31347000	34664000	28399000	36635000	84123000	59030000	51501000	155590000	31902000	101340000	72146000	39308000	6037500	67041000	103090000	50246000	26982000	111930000	76925000	84667000	111860000	83855000	52744000	90019000	45910000	16664000	83125000	88224000	25957000	52500000	70795000	51531000
CBW17633	Chromosome:1655215-1655811	en|CBW17633|Chromosome:1655215-1655811	tellurite resistance protein TehB	5	5	5		1	5	5	5	32.8	32.8	22.144	198	0	58.236	6579300	9088900	10112000	7317400	9066000	9566400	6967900	31830000	5893700	28535000	10278000	5669200	822480	6177100	4819800	8665200	1152800	10315000	15004000	9745300	18481000	14262000	9817100	9105500	12720000	772140	10791000	7292000	7474100	13189000	18722000	7796700
CBW17636	Chromosome:1657895-1658434	en|CBW17636|Chromosome:1657895-1658434	ribosomal-protein-serine acetyltransferase	6	6	6		1	6	6	6	48	48	20.605	179	0	30.001	4106400	7752300	2934500	4326300	14018000	5548200	6485800	17409000	4509900	12159000	10426000	2510900	660370	8532000	9026100	7992200	3286900	18411000	13797000	7417200	60955000	30480000	11529000	28285000	5254100	622950	10690000	9773700	0	6799000	4571000	6137800
CBW17637	Chromosome:1658651-1659769	en|CBW17637|Chromosome:1658651-1659769	conserved hypothetical protein	8	8	8		1	8	8	8	18.3	18.3	40.459	372	0	80.252	0	0	283290	0	1063000	0	0	0	0	0	0	0	0	0	393140	0	95248	0	0	0	7606700	7662000	4192200	7750500	0	0	0	0	0	0	0	0
CBW17641	Chromosome:1662323-1662760	en|CBW17641|Chromosome:1662323-1662760	hypothetical phosphotransferase enzyme	1	1	1		1	1	1	1	21.4	21.4	15.881	145	0	4.2924	0	0	0	0	0	0	0	0	0	0	0	0	0	0	0	0	0	0	0	0	0	0	0	5299900	0	0	0	0	0	0	0	0
CBW17642	Chromosome:1662772-1663404	en|CBW17642|Chromosome:1662772-1663404	hypothetical ribulose-5-phosphate 3-epimerase	1	1	1		1	1	1	1	6.7	6.7	22.891	210	0.0054293	1.8533	0	0	0	0	0	0	0	0	0	0	0	0	0	0	0	0	0	0	0	0	562220	252390	0	0	0	0	0	0	0	0	0	0
CBW17644	Chromosome:1664211-1664648	en|CBW17644|Chromosome:1664211-1664648	aminoglycoside 6prime-N-acetyltransferase	2	2	2		1	2	2	2	10.3	10.3	16.375	145	0.00035137	2.9473	0	0	0	0	499030	0	0	0	0	0	0	0	0	0	0	0	0	520640	0	0	2881000	1996800	984130	1419300	0	0	0	0	0	0	0	525920
CBW17646	Chromosome:1665909-1666484	en|CBW17646|Chromosome:1665909-1666484	hypothetical exported protein	2	2	2		1	2	2	2	16.8	16.8	21.278	191	0	19.156	0	0	738380	0	0	1030400	0	0	0	2345300	1843000	0	0	838830	989390	0	0	728450	1539300	0	1425800	2085800	1041300	0	1340600	373690	0	1584300	0	0	0	0
CBW17647	Chromosome:1666680-1668335	en|CBW17647|Chromosome:1666680-1668335	glucan biosynthesis protein D	21	21	21		1	21	21	21	44.3	44.3	62.226	551	0	228.42	2643500	6084400	4187100	7411600	30043000	19650000	22346000	88335000	21980000	48417000	44899000	23590000	2675300	26022000	24820000	34011000	8946600	40815000	39749000	35751000	32138000	31633000	16650000	23375000	45993000	6441400	52653000	42532000	22674000	27831000	29661000	26399000
CBW17648	Chromosome:1668555-1670063	en|CBW17648|Chromosome:1668555-1670063	hypothetical esterase	14	14	14		1	14	14	14	32.7	32.7	55.707	502	0	50.628	330830	751250	0	0	0	891270	2105100	3929700	810360	4129800	504750	0	180410	962470	722780	1290800	437030	4180500	4485000	1892900	2811000	34552000	641600	2394100	4935400	198060	1413300	1986000	543680	1462300	413070	0
CBW17649	Chromosome:1670112-1671455	en|CBW17649|Chromosome:1670112-1671455	conserved hypothetical protein	23	23	23		1	23	23	23	59.1	59.1	50.964	447	0	238.69	108390	156980	0	58017	13492000	5255000	3752600	11029000	985660	105290000	11754000	276790	119330	4497800	5498200	1303200	254900	5129900	5382000	2113000	47280000	31598000	13649000	23903000	372890	42081	2107500	2418800	0	511260	1618100	1189400
CBW17650	Chromosome:1671748-1672671	en|CBW17650|Chromosome:1671748-1672671	hypothetical LysR-family transcriptional regulatory protein	17	17	17		1	17	17	17	74.6	74.6	33.085	307	0	323.31	24051000	40880000	25014000	29939000	13398000	9084100	5222600	13129000	1711400	3197200	3802600	2341800	3897700	22971000	39574000	24711000	11677000	44855000	45946000	43420000	89081000	54644000	35580000	52294000	7569900	1534500	9078900	11183000	562930	508120	1463200	1408500
CBW17651	Chromosome:1672732-1674357	en|CBW17651|Chromosome:1672732-1674357	methyl-accepting chemotaxis protein III (mcp-iii) (ribose and galactose chemoreceptor protein)	21	21	21		1	21	21	21	53	53	58.302	541	0	109.27	4414300	6205400	3644300	5819100	2428200	3626600	2890700	7920200	1635500	2273500	2379900	398040	407560	3135100	7208500	4954500	927420	9099100	5922800	4713400	10533000	4617700	2591300	5615000	2003400	173840	2260800	2868400	410740	2307400	1353800	703200
CBW17652	Chromosome:1674526-1675644	en|CBW17652|Chromosome:1674526-1675644	alcohol dehydrogenase class III (ec 1.1.1.1) (glutathione-dependent formaldehyde dehydrogenase) (ec 1.2.1.1) (fdh) (faldh)	16	16	16		1	16	16	16	42.7	42.7	39.255	372	0	243.12	44656000	99965000	63968000	49699000	100080000	58369000	76156000	267000000	60107000	174310000	113320000	53574000	7791700	42029000	49886000	74569000	14273000	71090000	52880000	50033000	157420000	94795000	59293000	85655000	92693000	15493000	99553000	121520000	41467000	86415000	98715000	86147000
CBW17653	Chromosome:1675676-1675951	en|CBW17653|Chromosome:1675676-1675951	conserved hypothetical protein	2	2	2		1	2	2	2	24.2	24.2	10.186	91	0.0010424	2.6726	0	0	0	0	0	1129000	0	0	1645700	1331800	0	2043800	0	0	0	0	0	0	0	1246500	3161100	2440000	727200	1196600	2342100	234670	3479700	3377200	1188500	0	0	2343400
CBW17654	Chromosome:1676474-1676875	en|CBW17654|Chromosome:1676474-1676875	Type III secretion system effector protein	1	1	1		1	1	1	1	9.8	9.8	14.389	133	0.0099867	1.4089	0	0	0	0	0	0	0	0	0	0	0	0	0	0	0	0	0	1039000	1306400	923780	1348300	0	0	0	0	0	0	0	0	0	0	0
CBW17656	Chromosome:1678146-1679372	en|CBW17656|Chromosome:1678146-1679372	Type III secretion system effector protein (SseJ)-antagonises the activity of SifA	7	7	7		1	7	7	7	26.2	26.2	46.077	408	0	65.838	0	0	1421400	0	0	165410	0	0	151580	0	316400	0	0	0	0	0	0	0	0	0	1878200	2480200	0	1506800	0	0	0	0	0	0	0	0
CBW17658	Chromosome:1680744-1681505	en|CBW17658|Chromosome:1680744-1681505	hypothetical periplasmic amino acid-binding protein	14	14	14		1	14	14	14	50.6	50.6	28.438	253	0	119.19	27136000	43395000	24951000	28177000	6123600	2799500	1716000	3222600	1884100	0	0	0	0	757420	478040	832280	1115300	6832400	6330700	4697200	31688000	27224000	10864000	17186000	3098700	245300	1654000	2791800	0	6114700	914020	0
CBW17663	Chromosome:1685743-1686405	en|CBW17663|Chromosome:1685743-1686405	possible methyltransferase	13	13	13		1	13	13	13	72.7	72.7	24.369	220	0	323.31	91390000	123250000	49589000	96976000	77612000	52106000	75194000	219650000	46208000	188710000	146270000	32890000	5299000	25083000	60114000	79019000	27106000	150050000	92134000	80482000	153570000	97687000	66873000	77447000	115750000	20136000	182930000	140150000	62170000	80338000	105730000	73070000
CBW17664	Chromosome:1686676-1687206	en|CBW17664|Chromosome:1686676-1687206	cytochrome b561 (cytochrome b-561)	1	1	1		1	1	1	1	6.2	6.2	20.268	176	0.0013812	2.4138	0	0	594140	1257300	0	0	1123700	0	839890	4570400	2326700	1166700	0	0	0	0	0	0	0	0	0	0	0	0	1751400	228730	1985000	0	0	0	0	0
CBW17665	Chromosome:1687323-1688123	en|CBW17665|Chromosome:1687323-1688123	conserved hypothetical protein	9	9	9		1	9	9	9	50	50	29.486	266	0	137.77	4767100	7433900	4433000	6647500	15854000	18450000	20448000	73222000	9663100	28610000	22695000	9884400	1674100	11421000	18093000	8771200	6718800	33074000	23352000	26233000	91272000	72873000	40328000	53871000	27757000	6714300	30484000	15109000	13412000	16640000	15190000	15911000
CBW17666	Chromosome:1688187-1692089	en|CBW17666|Chromosome:1688187-1692089	ATP-dependent helicase HrpA	50	50	50		1	50	50	50	46.3	46.3	148.64	1300	0	323.31	1833900	3586500	1634600	2745200	11105000	8603800	8219600	25105000	6655900	23467000	12755000	7195100	1635500	6658900	5917500	3856400	1912300	10764000	8297600	6543900	8889600	5901600	2615200	5101800	12429000	1829200	12563000	17550000	5848000	12347000	8898500	7316400
CBW17667	Chromosome:1692290-1692895	en|CBW17667|Chromosome:1692290-1692895	Acyl carrier protein phosphodiesterase	7	7	7		1	7	7	7	43.3	43.3	21.628	201	0	33.373	3987600	4839100	3389700	3990200	3303900	504770	3925800	11199000	5372700	14668000	8431700	6917600	355050	8612000	12067000	3547700	2554900	10530000	9719800	7138000	0	0	0	0	6610900	1196300	11741000	7885300	4293400	5553400	7058700	8196000
CBW17668	Chromosome:1692892-1693341	en|CBW17668|Chromosome:1692892-1693341	hypothetical protein	1	1	1		1	1	1	1	8.7	8.7	16.137	149	0.0090271	1.4859	0	0	0	0	7611300	7278800	3313500	10454000	0	5586400	4006900	2619100	0	0	4622100	3892200	605230	3701200	0	0	19365000	24553000	9276200	11929000	0	0	2319300	4479300	0	0	3779700	3025300
CBW17669	Chromosome:1693484-1693807	en|CBW17669|Chromosome:1693484-1693807	hypothetical secreted protein	2	2	2		1	2	2	2	20.6	20.6	12.104	107	0	3.8754	0	0	1197000	0	1538500	913110	0	0	0	2635800	1709400	1094600	0	0	0	0	0	0	0	476390	0	0	0	0	0	284970	0	0	0	0	0	1010500
CBW17671	Chromosome:1694006-1696642	en|CBW17671|Chromosome:1694006-1696642	hypothetical exported protein	13	13	13		1	13	13	13	18.2	18.2	96.617	878	0	23.717	0	86743	0	0	154270	145790	538210	985760	791780	205390	472420	553250	0	583780	276330	152800	0	0	0	0	0	0	0	0	1192600	156060	265760	706880	0	780940	267770	65060
CBW17672	Chromosome:1696882-1697871	en|CBW17672|Chromosome:1696882-1697871	D-lactate dehydrogenase	15	15	15		1	15	15	15	44.1	44.1	36.416	329	0	172.75	2912300	18239000	10217000	9403100	23307000	31665000	22708000	50137000	18279000	29660000	19828000	14646000	3279200	18188000	6000700	20610000	5580600	20567000	32660000	16721000	95804000	70007000	34196000	55263000	31042000	4054900	15966000	15884000	22340000	38058000	38186000	24627000
CBW17673	Chromosome:1697982-1698392	en|CBW17673|Chromosome:1697982-1698392	heat shock protein (hslJ)	1	1	1		1	1	1	1	6.6	6.6	14.667	136	0.0010399	2.6165	0	0	0	0	0	0	0	0	0	0	0	0	0	0	0	0	0	0	0	0	0	0	0	0	0	0	0	0	0	0	0	1583000
CBW17676	Chromosome:1698978-1702502	en|CBW17676|Chromosome:1698978-1702502	pyruvate-flavodoxin oxidoreductase	29	29	29		1	29	29	29	33	33	128.58	1174	0	314.07	1601500	2341900	1357000	2442400	6391900	3414000	5861900	19973000	5675700	22587000	10171000	6409700	585490	4483000	7012000	2926000	787640	4787500	3586300	4923000	8003600	5379300	3845200	5675200	11826000	2356800	19276000	16266000	3296500	3772700	7316300	5942800
CBW17677	Chromosome:1702984-1703418	en|CBW17677|Chromosome:1702984-1703418	conserved hypothetical protein	15	15	15		1	15	15	15	81.9	81.9	15.714	144	0	323.31	34972000	27661000	34705000	48530000	335460000	193480000	96191000	377930000	23344000	115850000	69631000	39172000	14187000	255570000	278680000	119310000	129640000	527180000	424660000	340480000	1315000000	986660000	538280000	1203600000	100940000	17391000	89077000	130730000	61734000	74666000	114760000	98737000
CBW17680	Chromosome:1704162-1705097	en|CBW17680|Chromosome:1704162-1705097	conserved hypothetical protein	12	12	12		1	12	12	12	53.7	53.7	35.357	311	0	220.48	870650	2478300	1781900	3582900	24578000	8470400	13335000	35084000	14791000	41504000	25257000	13952000	549120	7506400	11318000	5357900	3867000	13169000	14491000	10670000	0	1795200	1076100	2018800	16560000	3845900	22811000	26478000	8279200	11716000	16127000	17486000
CBW17681	Chromosome:1705141-1706514	en|CBW17681|Chromosome:1705141-1706514	ATP-independent RNA helicase (DbpA)	14	14	14		1	14	14	14	51	51	49.594	457	0	214.06	196210	667580	747040	346030	19758000	10283000	7526200	32424000	6197200	38195000	21279000	8323600	0	2921500	2800600	4137900	507660	4216400	939470	537960	5057100	2683500	51927	1680400	8931300	1516800	18013000	7945400	8286100	6380800	14285000	12496000
CBW17682	Chromosome:1707001-1707984	en|CBW17682|Chromosome:1707001-1707984	hypothetical membrane transport protein	3	3	3		1	3	3	3	11.6	11.6	36.759	327	0	18.992	553030	808460	345500	414090	993000	943550	770370	3481400	459730	2024500	1764200	1336500	140290	1409900	1775600	1055600	78446	695420	0	358520	1151500	504640	283270	1010900	1983900	360220	3567600	3507800	268070	345250	889000	508010
CBW17683	Chromosome:1708130-1709284	en|CBW17683|Chromosome:1708130-1709284	hypothetical chemo-receptor protein	2	2	2		1	2	2	2	7	7	41.375	384	0.0037466	2.0328	4248500	5840900	3218600	0	0	0	0	0	0	0	561340	0	497750	0	0	0	0	0	0	0	0	0	0	0	0	0	0	0	0	0	754050	0
CBW17684	Chromosome:1709695-1710258	en|CBW17684|Chromosome:1709695-1710258	conserved hypothetical protein	8	8	8		1	8	8	8	46.5	46.5	21.641	187	0	117.11	8272400	9892600	6932400	7969700	8833300	5905200	10443000	28811000	10963000	27779000	20398000	10319000	1352700	7307400	11890000	9191700	2315700	18554000	13492000	6044000	7011800	6762400	3071800	4273800	21646000	2141800	19303000	24269000	5018400	25531000	33237000	20418000
CBW17685	Chromosome:1710516-1711031	en|CBW17685|Chromosome:1710516-1711031	O6-methylguanine-DNA-alkyltransferase	3	3	3		1	3	3	3	17	17	19.008	171	0	3.7449	0	0	0	0	0	0	0	0	0	0	0	0	0	0	0	0	0	160430	0	0	6689400	1476300	771890	919670	0	0	0	0	0	0	0	0
CBW17686	Chromosome:1711227-1711979	en|CBW17686|Chromosome:1711227-1711979	fumarate and nitrate reduction regulatory protein	5	5	5		1	5	5	5	24.8	24.8	27.883	250	0	113.98	100620000	120570000	71921000	84950000	258220000	191360000	131640000	489350000	150980000	500000000	285330000	197000000	33294000	119270000	161360000	152240000	64350000	280330000	180760000	152260000	186580000	157090000	80416000	94868000	242950000	51053000	307400000	287170000	130100000	158890000	280050000	170840000
CBW17687	Chromosome:1712130-1713077	en|CBW17687|Chromosome:1712130-1713077	conserved hypothetical protein	16	16	16		1	16	16	16	63.5	63.5	35.638	315	0	323.31	31741000	55086000	29041000	48521000	176070000	98306000	80040000	267550000	35398000	117630000	62329000	43272000	6244100	58953000	76081000	6532200	40983000	131210000	111700000	85765000	582800000	427610000	229840000	261450000	130750000	14390000	103040000	78948000	46126000	57733000	100580000	106030000
CBW17689	Chromosome:1713625-1714656	en|CBW17689|Chromosome:1713625-1714656	hypothetical membrane protein	2	2	2		1	2	2	2	10.2	10.2	38.75	343	0	8.1328	2485000	3218000	2102600	929650	3255200	1964200	1592100	3203700	1182500	4634000	4167800	904710	1462200	1163700	1993100	1743800	211140	1508500	966670	0	751580	359410	306490	0	1114500	500690	3425300	1515400	711090	2634700	7148100	1844200
CBW17690	Chromosome:1714742-1715344	en|CBW17690|Chromosome:1714742-1715344	conserved hypothetical DNA-binding protein	1	1	1		1	1	1	1	4	4	21.75	200	0.0027379	2.1625	0	0	0	0	1465900	654350	0	3056600	583800	0	0	694930	0	1939600	1459900	2027400	393440	1630600	0	0	2604200	3467900	1148900	1664100	2037400	183700	915540	2931600	901110	1012200	1698000	0
CBW17691	Chromosome:1715388-1716074	en|CBW17691|Chromosome:1715388-1716074	conserved hypothetical protein	3	3	3		1	3	3	3	17.1	17.1	24.804	228	0	11.889	1058400	0	787350	753110	0	0	0	0	0	0	0	0	501400	558110	0	2854700	710100	0	0	0	0	0	1018200	0	1432300	1133100	0	0	0	0	0	0
CBW17697	Chromosome:1722495-1723607	en|CBW17697|Chromosome:1722495-1723607	hypothetical protein	19	19	19		1	19	19	19	62.2	62.2	41.569	370	0	323.31	3410400	6669000	1650300	4128300	11391000	9346700	4851600	17247000	2405600	3318400	3654900	2096600	272000	1500600	2581500	2399300	2717300	9062800	11253000	5113600	100660000	82740000	35895000	60610000	8226500	1302400	10761000	6954300	1125400	1301000	2535700	1418200
CBW17699	Chromosome:1724186-1724776	en|CBW17699|Chromosome:1724186-1724776	hypothetical transcriptional regulator	4	4	4		1	4	4	4	27	27	21.696	196	0	35.56	0	0	0	0	737210	0	0	3437400	470810	0	0	0	0	0	1183000	0	382570	940600	1411600	734210	5455200	2473600	1625400	3199100	1287900	0	3412300	0	0	0	0	1776900
CBW17700	Chromosome:1724854-1725567	en|CBW17700|Chromosome:1724854-1725567	hypothetical oxidoreductase	13	13	13		1	13	13	13	73.8	73.8	24.887	237	0	71.513	8593500	9503500	4112900	9028200	1181700	1375600	939910	8944000	933130	5431000	380430	0	0	698520	1116900	4239600	581530	4421900	3034700	2689100	11726000	2990600	1604700	2760700	9628600	1116200	4441600	9842200	2907600	0	15678000	1698900
CBW17701	Chromosome:1725658-1726527	en|CBW17701|Chromosome:1725658-1726527	hypothetical oxidoreductase	9	9	9		1	9	9	9	43.3	43.3	32.407	289	0	52.515	4286200	2971700	685110	6433300	4523000	1862500	2789000	8275800	2347600	3995000	4239600	0	501450	818940	2614600	0	682210	2945800	2483900	3920400	18792000	12561000	6513100	12385000	2771900	140810	2805700	4524500	0	0	3756200	2546200
CBW17702	Chromosome:1726801-1727706	en|CBW17702|Chromosome:1726801-1727706	hypothetical transcriptional regulator	3	3	3		1	3	3	3	10.6	10.6	33.94	301	0.0067636	1.7382	0	0	0	0	0	0	0	119060	0	0	0	0	0	0	0	0	0	0	0	0	0	1064500	0	58697	1292800	0	0	0	620760	0	0	0
CBW17703	Chromosome:1727825-1728754	en|CBW17703|Chromosome:1727825-1728754	hypothetical oxidoreductase	4	4	4		1	4	4	4	15.5	15.5	34.153	309	0	5.826	0	0	0	1521300	0	0	0	0	0	0	0	0	0	0	0	0	0	0	0	0	1385300	727000	0	491970	0	0	0	0	0	0	0	0
CBW17704	Chromosome:1728851-1730464	en|CBW17704|Chromosome:1728851-1730464	periplasmic murein peptide-binding protein MppA	27	27	27		1	27	27	27	62.2	62.2	59.876	537	0	323.31	6417800	7162400	4211000	6701800	12075000	10355000	6543400	42078000	5872600	24121000	14066000	7076300	879460	14757000	15337000	13608000	7041400	22142000	23512000	19857000	70648000	53113000	19738000	47356000	12991000	2860900	21876000	14041000	16315000	20388000	23246000	17238000
CBW17705	Chromosome:1730654-1731382	en|CBW17705|Chromosome:1730654-1731382	conserved hypothetical protein	2	2	2		1	2	2	2	11.2	11.2	26.475	242	0	35.392	0	0	0	0	0	0	346890	1010200	0	0	480350	0	0	1060000	0	0	305680	0	1875500	1422500	4048500	4668400	1225900	2660000	548070	0	0	0	351550	0	502060	464950
CBW17706	Chromosome:1731357-1732322	en|CBW17706|Chromosome:1731357-1732322	hypothetical mandelate racemase / muconate lactonizing enzyme family protein	8	8	8		1	8	8	8	48.6	48.6	34.678	321	0	171.95	0	5018800	3159800	1002300	12150000	7632400	5744500	23175000	2824200	14965000	6229000	4594500	0	4938400	4022700	5459000	752780	8259800	14886000	8398900	55613000	43587000	12271000	22072000	12829000	1299800	9433400	11063000	3418400	3992500	8264900	5698700
[truncated: 1,985 more rows]
[truncated: 91 more columns]
