# Supplementary material for: Hidden in plain sight: challenges in proteomics detection of small ORF-encoded polypeptides
Source: Microlife. 2022 May 14;3:uqac005. doi: 10.1093/femsml/uqac005 (PMC10117744; doi:10.1093/femsml/uqac005)
Supplement: uqac005_Supplemental_Files [file uqac005_supplemental_files.zip › Supplementary_Table_2.xlsx]

## Sheet: NovelProteins
ORF localization	Number of identified peptides	Peptides produced	Peptides Matched	Sequence of Matched Peptides	ORF_lengths	Percolator Score	Pathogenicity island localization	HighestRibo	Reparation1	Giess3	Baek17	RanSEP4	DeepRibo47
Chromosome:512738-512767_-_StartATG	3	MTIITSAIR,MTIITSAIRC,TIITSAIR	1	TIITSAIR;	30	0.9667	NA	Chromosome:512738-512767_-_StartATG(9,3.2118,6,0.2000,0.6424)	0	0	0	psent150448(0.0223361777112)	0
Chromosome:3781896-3781925_-_StartGTG	2	MYKSRSNAER,SRSNAER	1	MYKSRSNAER;	30	0	NA	Chromosome:3781896-3781925_-_StartGTG(8,2.8549,6,0.2000,0.5710)	0	0	0	psent107552(0.00623939393939)	0
Chromosome:1408188-1408220_-_StartGTG	2	FPLSASLSSR,MFPLSASLSSR	1	FPLSASLSSR;	33	0.9697	NA	Chromosome:1408188-1408220_-_StartGTG(31,10.0571,11,0.3333,3.3520)	0	0	0	0	49751(94360)
Chromosome:3065884-3065919_+_StartTTG	5	IISAAKR,IISAAKRR,MIISAAK,MIISAAKR,MIISAAKRR	1	MIISAAK;	36	0	SPI1(Chromosome:3065884-3065919_+_StartTTG)	Chromosome:3065884-3065919_+_StartTTG(6,1.7843,4,0.1111,0.1982)	0	0	0	psent016473(0.00556865079365)	0
Chromosome:2462537-2462572_+_StartGTG	5	LIAEGLLR,LIAEGLLRR,MLIAEGLLR,MLIAEGLLRR,MLIAEGLLRRPL	1	LIAEGLLR;	36	0	NA	Chromosome:2462537-2462572_+_StartGTG(0,0,0,0,0)	0	0	0	psent039143(0.00177157287157)	0
Chromosome:1787882-1787920_-_StartATG	5	LIDVVPR,LIDVVPRLTQR,MLIDVVPR,MLIDVVPRLTQR,MLIDVVPRLTQRA	1	LIDVVPR;	39	0	NA	Chromosome:1787882-1787920_-_StartATG(1,0.2745,1,0.0256,0.0070)	0	0	0	psent143753(0.00230158730159)	0
Chromosome:603710-603751_-_StartGTG	2	LTAQAALTSLPSK,MLTAQAALTSLPSK	1	LTAQAALTSLPSK;	42	0	NA	Chromosome:603710-603751_-_StartGTG(0,0,0,0,0)	0	0	0	psent149964(0.0016746031746)	0
Chromosome:4491610-4491654_+_StartTTG	2	ITCYSSAVCSAIPG,MITCYSSAVCSAIPG	1	ITCYSSAVCSAIPG;	45	0.9778	NA	Chromosome:4491610-4491654_+_StartTTG(59,14.0367,8,0.1778,2.4957)	0	0	0	psent023784(0.0134049089799)	111846(103842)
Chromosome:1824613-1824660_+_StartATG	2	MTFVIDVNIHAGAAPG,TFVIDVNIHAGAAPG	1	TFVIDVNIHAGAAPG;	48	0	NA	Chromosome:1824613-1824660_+_StartATG(1,0.2230,1,0.0208,0.0046)	0	0	0	psent010105(0.0035746031746)	0
Chromosome:863591-863644_+_StartGTG	5	LLFFHPVFFIGNIHR,LLFFHPVFFIGNIHRR,MLLFFHPVFFIGNIHR,MLLFFHPVFFIGNIHRR,MLLFFHPVFFIGNIHRRE	1	MLLFFHPVFFIGNIHR;	54	0	NA	Chromosome:863591-863644_+_StartGTG(2,0.3965,1,0.0185,0.0073)	0	0	0	psent030518(0.016919047619)	0
Chromosome:4228728-4228781_+_StartATG	6	IIWTLRIK,IKSPASVLWNC,MIIWTLR,MIIWTLRIK,MIIWTLRIKSPASVLWNC,SPASVLWNC	1	IIWTLRIK;	54	0.9815	NA	Chromosome:4228728-4228781_+_StartATG(458,90.8023,28,0.5185,47.0810)	0	0	0	0	108109(86709)
Chromosome:660250-660303_-_StartGTG	7	ASTGISASSTSSPR,ASTGISASSTSSPRR,ASTGISASSTSSPRRV,MRASTGISASSTSSPR,MRASTGISASSTSSPRR,RASTGISASSTSSPR,RASTGISASSTSSPRR	1	ASTGISASSTSSPRR;	54	0	NA	Chromosome:660250-660303_-_StartGTG(0,0,0,0,0)	0	0	0	psent098826(0.0)	0
Chromosome:4798848-4798901_-_StartTTG	9	DYLKVNH,MVNLLMSK,MVNLLMSKVAR,MVNLLMSKVARDYLK,VARDYLK,VARDYLKVNH,VNLLMSK,VNLLMSKVAR,VNLLMSKVARDYLK	1	MVNLLMSKVAR;	54	0.9815	NA	Chromosome:4798848-4798901_-_StartTTG(130,25.7736,21,0.3889,10.0234)	0	0	0	0	2337(104293)
Chromosome:1160017-1160073_-_StartATG	6	MTTKQPLPQQQR,MTTKQPLPQQQRVMIFSSL,QPLPQQQR,QPLPQQQRVMIFSSL,TTKQPLPQQQR,VMIFSSL	1	TTKQPLPQQQR;	57	0	NA	Chromosome:1160017-1160073_-_StartATG(2,0.3756,2,0.0351,0.0132)	0	0	0	0	0
Chromosome:2173489-2173545_+_StartATG	7	MRSLPGR,MRSLPGRTLLAPGVLR,RSLPGRTLLAPGVLR,SLPGRTLLAPGVLR,SLPGRTLLAPGVLRWLQ,TLLAPGVLR,TLLAPGVLRWLQ	1	TLLAPGVLR;	57	0	NA	Chromosome:2173489-2173545_+_StartATG(3,0.5635,2,0.0351,0.0198)	0	0	0	psent012001(0.00025)	0
Chromosome:3019835-3019894_+_StartATG	4	AIEITGIR,LPIPPSFSISR,MAIEITGIR,MAIEITGIRLPIPPSFSISR	1	LPIPPSFSISR;	60	0	NA	Chromosome:3019835-3019894_+_StartATG(0,0,0,0,0)	0	0	0	psent041870(0.00121538461538)	0
Chromosome:4676678-4676740_-_StartATG	6	ALLTSTLTSLSVR,ALLTSTLTSLSVRFSR,FSRFIAA,MALLTSTLTSLSVR,MALLTSTLTSLSVRFSR,MALLTSTLTSLSVRFSRFIAA	1	MALLTSTLTSLSVR;	63	0.9841	NA	Chromosome:4676678-4676740_-_StartATG(6708,1139.9288,59,0.9365,1067.5433)	0	0	0	psent128461(0.000363636363636)	3965(99449)
Chromosome:43730-43792_-_StartTTG	9	DIQGTLIR,DIQGTLIRQR,DIQGTLIRQRLNQLK,LNQLKMSISR,MDIQGTLIR,MDIQGTLIRQR,MDIQGTLIRQRLNQLK,QRLNQLK,QRLNQLKMSISR	1	DIQGTLIR;	63	0	NA	Chromosome:43730-43792_-_StartTTG(2,0.3399,2,0.0317,0.0108)	0	0	0	0	0
Chromosome:260500-260562_-_StartATG	6	ILVIVPGAQR,ILVIVPGAQRQHAPEK,MILVIVPGAQR,MILVIVPGAQRQHAPEK,MILVIVPGAQRQHAPEKWHNS,QHAPEKWHNS	1	MILVIVPGAQR;	63	0	NA	Chromosome:260500-260562_-_StartATG(0,0,0,0,0)	0	0	0	psent100710(0.00438304473304)	0
Chromosome:4832083-4832145_-_StartATG	7	MSAAALACFPPR,MSAAALACFPPRWPAIR,MSAAALACFPPRWPAIRR,SAAALACFPPR,SAAALACFPPRWPAIR,SAAALACFPPRWPAIRR,WPAIRRK	1	MSAAALACFPPR;	63	0.9841	NA	Chromosome:4832083-4832145_-_StartATG(1360,231.1126,52,0.8254,190.7603)	0	0	0	psent076942(0.0111277575366)	1773(91433)
Chromosome:742058-742123_+_StartATG	8	AWKLRVSVTIEIAR,LRVSVTIEIAR,LRVSVTIEIARR,MAWKLRVSVTIEIAR,RPPVEAC,VSVTIEIAR,VSVTIEIARR,VSVTIEIARRPPVEAC	1	VSVTIEIAR;	66	0	NA	Chromosome:742058-742123_+_StartATG(9,1.4599,8,0.1212,0.1769)	0	0	0	psent029878(0.0)	0
Chromosome:4366952-4367017_+_StartGTG	6	AYGRIQTL,MNPLLLFSGIVPNK,MNPLLLFSGIVPNKAYGR,MNPLLLFSGIVPNKAYGRIQTL,NPLLLFSGIVPNK,NPLLLFSGIVPNKAYGR	1	NPLLLFSGIVPNK;	66	0	NA	Chromosome:4366952-4367017_+_StartGTG(30,4.8663,13,0.1970,0.9587)	0	0	0	0	0
Chromosome:4367557-4367625_-_StartTTG	7	LTAIPVIR,LTAIPVIRPFR,MLTAIPVIR,MLTAIPVIRPFR,MLTAIPVIRPFRNHAQLQYQPLF,NHAQLQYQPLF,PFRNHAQLQYQPLF	1	LTAIPVIR;	69	0	NA	Chromosome:4367557-4367625_-_StartTTG(34,5.2754,14,0.2029,1.0704)	0	0	0	0	0
Chromosome:3148405-3148473_-_StartATG	10	KNSEQSK,KNSEQSKANGIM,LLATAHR,LLATAHRK,LLATAHRKNSEQSK,MSFRLLATAHR,MSFRLLATAHRK,NSEQSKANGIM,SFRLLATAHR,SFRLLATAHRK	1	LLATAHR;	69	0	NA	Chromosome:3148405-3148473_-_StartATG(14,2.1722,6,0.0870,0.1890)	0	0	0	psent085447(0.00918178912591)	0
Chromosome:3255937-3256005_-_StartTTG	10	EPPDRDAK,EPPDRDAKQ,LFYQREPPDR,LFYQREPPDRDAK,LHQLDGGR,LHQLDGGRLFYQR,LHQLDGGRLFYQREPPDR,MLHQLDGGR,MLHQLDGGRLFYQR,MLHQLDGGRLFYQREPPDR	1	LHQLDGGR;	69	0	NA	Chromosome:3255937-3256005_-_StartTTG(0,0,0,0,0)	0	0	0	psent084929(0.0)	0
Chromosome:1282696-1282767_+_StartGTG	3	IWLFFESALPDLLLLSGEFFNK,MIWLFFESALPDLLLLSGEFFNK,MIWLFFESALPDLLLLSGEFFNKK	1	IWLFFESALPDLLLLSGEFFNK;	72	0	NA	Chromosome:1282696-1282767_+_StartGTG(8,1.1895,4,0.0556,0.0661)	0	0	0	psent006957(0.0186312731386)	0
Chromosome:3826572-3826643_-_StartTTG	4	MPSPPDGIASSVR,MPSPPDGIASSVRPADTAITAVGR,PADTAITAVGR,PSPPDGIASSVR	1	PSPPDGIASSVR;	72	0	NA	Chromosome:3826572-3826643_-_StartTTG(1,0.1487,1,0.0139,0.0021)	0	0	0	psent107349(0.0)	0
Chromosome:1040383-1040457_-_StartATG	5	MSALPSDGSVQSPFVQWLQPDR,MSALPSDGSVQSPFVQWLQPDRR,MSALPSDGSVQSPFVQWLQPDRRYE,SALPSDGSVQSPFVQWLQPDR,SALPSDGSVQSPFVQWLQPDRR	1	SALPSDGSVQSPFVQWLQPDR;	75	0	NA	Chromosome:1040383-1040457_-_StartATG(0,0,0,0,0)	0	0	0	psent096875(0.0004)	0
Chromosome:3795420-3795494_+_StartTTG	9	HFLPALPAGC,MSLAYYLCGR,MSLAYYLCGRR,MSLAYYLCGRRQPQR,QPQRHFLPALPAGC,RQPQRHFLPALPAGC,SLAYYLCGR,SLAYYLCGRR,SLAYYLCGRRQPQR	1	SLAYYLCGRR;	75	0	NA	Chromosome:3795420-3795494_+_StartTTG(0,0,0,0,0)	0	0	0	psent071037(0.0)	0
Chromosome:3935515-3935592_+_StartATG	8	LGKQQSA,LHRSSFWYWVAILSAHSR,LHRSSFWYWVAILSAHSRLGK,MLHRSSFWYWVAILSAHSR,MLHRSSFWYWVAILSAHSRLGK,SSFWYWVAILSAHSR,SSFWYWVAILSAHSRLGK,SSFWYWVAILSAHSRLGKQQSA	1	SSFWYWVAILSAHSR;	78	0	NA	Chromosome:3935515-3935592_+_StartATG(1,0.1373,1,0.0128,0.0018)	0	0	0	psent020809(0.00321349206349)	0
Chromosome:358580-358657_+_StartATG	10	IPRSNNYIR,IPRSNNYIRR,MWYFLSHQITCGSK,MWYFLSHQITCGSKIPR,MWYFLSHQITCGSKIPRSNNYIR,SNNYIRR,SNNYIRRLS,WYFLSHQITCGSK,WYFLSHQITCGSKIPR,WYFLSHQITCGSKIPRSNNYIR	1	WYFLSHQITCGSK;	78	0	NA	Chromosome:358580-358657_+_StartATG(5639,773.9853,68,0.8718,674.7604)	0	0	0	0	68215(59155)
Chromosome:985485-985562_-_StartTTG	5	FIVAKSSIGTLPVAAALSAR,MFIVAKSSIGTLPVAAALSAR,MFIVAKSSIGTLPVAAALSARATFSG,SSIGTLPVAAALSAR,SSIGTLPVAAALSARATFSG	1	FIVAKSSIGTLPVAAALSAR;	78	0.9872	NA	Chromosome:985485-985562_-_StartTTG(17,2.3333,7,0.0897,0.2093)	0	0	0	psent122697(0.00171153846154)	0
Chromosome:1822043-1822120_-_StartGTG	9	ALRGQRWQPLSSQLMSD,GQRWQPLSSQLMSD,MVPPLIIGR,MVPPLIIGRALR,MVPPLIIGRALRGQR,VPPLIIGR,VPPLIIGRALR,VPPLIIGRALRGQR,WQPLSSQLMSD	1	VPPLIIGR;	78	0	NA	Chromosome:1822043-1822120_-_StartGTG(0,0,0,0,0)	0	0	0	0	0
Chromosome:1938097-1938177_+_StartGTG	10	LRTVSLPR,LSQLLTNNELAK,LSQLLTNNELAKR,LSQLLTNNELAKRSASR,MRLSQLLTNNELAK,MRLSQLLTNNELAKR,RLSQLLTNNELAK,RLSQLLTNNELAKR,RSASRLR,SASRLRTVSLPR	1	LSQLLTNNELAK;	81	0	NA	Chromosome:1938097-1938177_+_StartGTG(0,0,0,0,0)	0	0	0	psent010703(0.00237878787879)	0
Chromosome:1441911-1441991_-_StartTTG	8	CWRFPSEPEETQLTLLK,FPSEPEETQLTLLK,MPSPKVEFTR,MPSPKVEFTRCWR,PSPKVEFTR,PSPKVEFTRCWR,VEFTRCWR,VEFTRCWRFPSEPEETQLTLLK	1	FPSEPEETQLTLLK;	81	0	SPI2(Chromosome:1441911-1441991_-_StartTTG)	Chromosome:1441911-1441991_-_StartTTG(0,0,0,0,0)	0	0	0	psent120201(0.0)	0
Chromosome:2842729-2842812_+_StartATG	9	MPQAIVAR,MPQAIVARPPAFSPLPLIPSLQR,MPQAIVARPPAFSPLPLIPSLQRSLTR,PPAFSPLPLIPSLQR,PPAFSPLPLIPSLQRSLTR,PPAFSPLPLIPSLQRSLTRR,PQAIVAR,PQAIVARPPAFSPLPLIPSLQR,PQAIVARPPAFSPLPLIPSLQRSLTR	1	PQAIVAR;	84	0.9881	SPI9(Chromosome:2842729-2842812_+_StartATG)	Chromosome:2842729-2842812_+_StartATG(3,0.3824,2,0.0238,0.0091)	0	0	0	psent015209(0.0)	0
Chromosome:70974-71057_+_StartTTG	10	FVTRLKR,KSVGVKFVTR,LKRLSVVPGLK,LSVVPGLK,LSVVPGLKMA,RKSVGVK,RLSVVPGLK,RLSVVPGLKMA,SVGVKFVTR,SVGVKFVTRLK	1	LSVVPGLK;	84	0.9881	NA	Chromosome:70974-71057_+_StartTTG(33,4.2059,15,0.1786,0.7512)	0	0	0	psent052103(0.000848484848485)	0
Chromosome:1687274-1687360_+_StartATG	12	AIFSVKLSVLTHCAA,KRAIFSVK,KWWSHLPVHPR,KWWSHLPVHPRK,LSVLTHCAA,MKWWSHLPVHPR,MKWWSHLPVHPRK,RAIFSVK,RAIFSVKLSVLTHCAA,WWSHLPVHPR,WWSHLPVHPRK,WWSHLPVHPRKR	1	WWSHLPVHPR;	87	0	NA	Chromosome:1687274-1687360_+_StartATG(0,0,0,0,0)	0	0	0	psent035144(0.00379184149184)	0
Chromosome:1981656-1981742_+_StartATG	11	AIQKSQAIIFGLEP,DSRLTRK,KAIQKSQAIIFGLEP,LLAAASR,LLAAASRDSR,LLAAASRDSRLTR,LTRKAIQK,MLLAAASR,MLLAAASRDSR,MLLAAASRDSRLTR,SQAIIFGLEP	1	LLAAASRDSR;	87	0	NA	Chromosome:1981656-1981742_+_StartATG(3,0.3692,3,0.0345,0.0127)	0	0	0	psent062122(0.00650331890332)	0
Chromosome:2315128-2315214_-_StartGTG	8	ASALRRFSR,CCPLITHPACVNK,CCPLITHPACVNKASALR,CCPLITHPACVNKASALRR,MTLLTRCCPLITHPACVNK,MTLLTRCCPLITHPACVNKASALR,TLLTRCCPLITHPACVNK,TLLTRCCPLITHPACVNKASALR	1	TLLTRCCPLITHPACVNK;	87	0	NA	Chromosome:2315128-2315214_-_StartGTG(1,0.1231,1,0.0115,0.0014)	0	0	0	psent089923(0.0)	0
Chromosome:3613914-3614000_-_StartGTG	13	AVNKERR,KNRLLNR,KSSSVKAVNK,LLNRKSSSVK,MVWLLLNNR,MVWLLLNNRK,MVWLLLNNRKNR,NRLLNRK,SSSVKAVNK,SSSVKAVNKER,VWLLLNNR,VWLLLNNRK,VWLLLNNRKNR	1	VWLLLNNRK;	87	0.8851	NA	Chromosome:3613914-3614000_-_StartGTG(7941,977.1948,74,0.8506,831.2019)	0	0	0	psent108469(0.0167175971088)	17026(107344)
Chromosome:1236406-1236492_+_StartTTG	9	ILRFRTK,KSPPFRLPLITSTATR,LPLITSTATR,LPLITSTATRR,LPLITSTATRRK,LRKSPPFR,MILRFRTK,SPPFRLPLITSTATR,SPPFRLPLITSTATRR	1	LPLITSTATR;	87	0.9885	NA	Chromosome:1236406-1236492_+_StartTTG(43224,5319.0113,85,0.9770,5196.6740)	0	0	0	psent006740(0.00783278665779)	79574(97674)
Chromosome:1325899-1325985_-_StartTTG	12	LTKTGAAAAAHLR,LTKTGAAAAAHLRTSSR,MTARLTK,MTARLTKTGAAAAAHLR,PLLALLK,PLLALLKR,TARLTKTGAAAAAHLR,TGAAAAAHLR,TGAAAAAHLRTSSR,TGAAAAAHLRTSSRPLLALLK,TSSRPLLALLK,TSSRPLLALLKR	1	TSSRPLLALLK;	87	0.9885	NA	Chromosome:1325899-1325985_-_StartTTG(10132,1246.8125,83,0.9540,1189.4591)	0	0	0	psent095391(0.00705518925519)	50544(80801)
Chromosome:4543505-4543591_-_StartTTG	9	IGADFFLQPGK,IGADFFLQPGKLR,IGADFFLQPGKLRLWR,LAILRIGADFFLQPGK,LAILRIGADFFLQPGKLR,LRLWRLR,LWRLRVR,MLAILRIGADFFLQPGK,MLAILRIGADFFLQPGKLR	1	LAILRIGADFFLQPGK;	87	0	NA	Chromosome:4543505-4543591_-_StartTTG(1,0.1231,1,0.0115,0.0014)	0	0	0	0	0
Chromosome:4659567-4659653_+_StartGTG	3	CASDSNHGELLSVGLVFYYATT,MLAQLAR,MLAQLARCASDSNHGELLSVGLVFYYATT	1	MLAQLAR;	87	0	NA	Chromosome:4659567-4659653_+_StartGTG(4,0.4922,3,0.0345,0.0170)	0	0	0	psent075524(0.00471356421356)	0
Chromosome:3208862-3208951_-_StartATG	11	ATSVNLPR,ATSVNLPRH,MQFLNVTWDMTR,MQFLNVTWDMTRNFHSWYLIR,MQFLNVTWDMTRNFHSWYLIRATSVNLPR,NFHSWYLIR,NFHSWYLIRATSVNLPR,NFHSWYLIRATSVNLPRH,QFLNVTWDMTR,QFLNVTWDMTRNFHSWYLIR,QFLNVTWDMTRNFHSWYLIRATSVNLPR	1	QFLNVTWDMTRNFHSWYLIR;	90	0.9889	NA	Chromosome:3208862-3208951_-_StartATG(16,1.9033,9,0.1000,0.1903)	0	0	0	0	0
Chromosome:4379374-4379466_+_StartGTG	11	IYIFQCTGVWSR,IYIFQCTGVWSRALR,IYIFQCTGVWSRALRR,LARIYIFQCTGVWSR,LARIYIFQCTGVWSRALR,MVVAGVNGSHR,MVVAGVNGSHRLAR,MVVAGVNGSHRLARIYIFQCTGVWSR,VVAGVNGSHR,VVAGVNGSHRLAR,VVAGVNGSHRLARIYIFQCTGVWSR	1	LARIYIFQCTGVWSR;	93	0.9892	NA	Chromosome:4379374-4379466_+_StartGTG(399,45.9320,47,0.5054,23.2140)	0	0	0	psent023151(0.00106666666667)	110141(57613)
Chromosome:1031643-1031735_-_StartTTG	12	AHSLQHPAR,AHSLQHPARLLPHSG,DPRESSPGK,DPRESSPGKSK,ESSPGKSK,ESSPGKSKAHSLQHPAR,MQSDRDPR,MQSDRDPRESSPGK,QSDRDPR,QSDRDPRESSPGK,SKAHSLQHPAR,SKAHSLQHPARLLPHSG	1	QSDRDPR;	93	0	NA	Chromosome:1031643-1031735_-_StartTTG(0,0,0,0,0)	0	0	0	psent122472(0.0015)	0
Chromosome:333113-333208_+_StartTTG	7	ALNVPLSLSAGSLSGWPWVR,ALNVPLSLSAGSLSGWPWVRLSAGCSAIR,LSAGCSAIR,LSAGCSAIRWM,MALNVPLSLSAGSLSGWPWVR,MALNVPLSLSAGSLSGWPWVRLSAGCSAIR,MALNVPLSLSAGSLSGWPWVRLSAGCSAIRWM	1	MALNVPLSLSAGSLSGWPWVR;	96	0.9896	SPI6(Chromosome:333113-333208_+_StartTTG)	Chromosome:333113-333208_+_StartTTG(0,0,0,0,0)	0	0	0	0	0
Chromosome:4445475-4445570_+_StartTTG	14	ILQDVAR,ILQDVARQVASAGSR,ILQDVARQVASAGSRVVFSCS,MPDEYHPAR,MPDEYHPARR,MPDEYHPARRR,PDEYHPAR,PDEYHPARR,PDEYHPARRR,QVASAGSR,QVASAGSRVVFSCS,RILQDVAR,RILQDVARQVASAGSR,RRILQDVAR	1	ILQDVAR;	96	0	NA	Chromosome:4445475-4445570_+_StartTTG(0,0,0,0,0)	0	0	0	psent074451(0.00693888888889)	0
Chromosome:1160485-1160580_+_StartATG	12	ILPRSGNK,ILPRSGNKPYR,MILPRSGNK,MILPRSGNKPYR,RRVVSYILMR,RVVSYILMR,RVVSYILMRVINCLSR,SGNKPYR,SGNKPYRR,VINCLSR,VVSYILMR,VVSYILMRVINCLSR	1	VINCLSR;	96	0.9896	NA	Chromosome:1160485-1160580_+_StartATG(1699,189.4730,76,0.7917,150.0058)	0	0	0	psent006310(0.00358181818182)	78069(65071)
Chromosome:387844-387942_-_StartATG	6	ESTGNCWR,IVSRTGTSSLLVSMVSINVLSILR,MIVSRTGTSSLLVSMVSINVLSILR,MIVSRTGTSSLLVSMVSINVLSILRESTGNCWR,TGTSSLLVSMVSINVLSILR,TGTSSLLVSMVSINVLSILRESTGNCWR	1	TGTSSLLVSMVSINVLSILR;	99	0	NA	Chromosome:387844-387942_-_StartATG(0,0,0,0,0)	0	0	0	psent100089(0.0)	0
Chromosome:1955165-1955266_-_StartATG	11	CGFDADIG,LLTAGGATGIFGNNK,LLTAGGATGIFGNNKVK,LLTAGGATGIFGNNKVKPQLPGVTR,MLLTAGGATGIFGNNK,MLLTAGGATGIFGNNKVK,MLLTAGGATGIFGNNKVKPQLPGVTR,PQLPGVTR,PQLPGVTRCGFDADIG,VKPQLPGVTR,VKPQLPGVTRCGFDADIG	1	LLTAGGATGIFGNNK;	102	0	NA	Chromosome:1955165-1955266_-_StartATG(15,1.5744,6,0.0588,0.0926)	0	0	0	0	0
Chromosome:2297302-2297403_-_StartTTG	14	CSGVFCCFMFSR,CSGVFCCFMFSRF,CVRCSGVFCCFMFSR,CVRCSGVFCCFMFSRF,IFHARCVR,IFHARCVRCSGVFCCFMFSR,MVLPPGNLK,MVLPPGNLKTR,MVLPPGNLKTRR,RIFHARCVR,RRIFHAR,VLPPGNLK,VLPPGNLKTR,VLPPGNLKTRR	1	VLPPGNLK;	102	0.9902	NA	Chromosome:2297302-2297403_-_StartTTG(78,8.1869,27,0.2647,2.1671)	0	0	0	psent090030(0.00133333333333)	37269(84543)
Chromosome:3621525-3621626_-_StartGTG	13	ALTRKVTSSSTTSK,KVTSSSTTSK,KVTSSSTTSKVV,MVAVSMVMLLSTCTR,MVAVSMVMLLSTCTRWSR,MVAVSMVMLLSTCTRWSRALTR,VAVSMVMLLSTCTR,VAVSMVMLLSTCTRWSR,VAVSMVMLLSTCTRWSRALTR,VTSSSTTSK,VTSSSTTSKVV,WSRALTR,WSRALTRK	1	VAVSMVMLLSTCTRWSR;	102	0.9902	NA	Chromosome:3621525-3621626_-_StartGTG(9132,958.4974,77,0.7549,723.5697)	0	0	0	0	16865(78458)
Chromosome:3962462-3962563_+_StartGTG	13	HLSFLNIK,HLSFLNIKNIR,HLSFLNIKNIRSQSFAFTIWSDK,ITAFPPR,ITAFPPRECP,MHLSFLNIK,MHLSFLNIKNIR,MHLSFLNIKNIRSQSFAFTIWSDK,NIRSQSFAFTIWSDK,NIRSQSFAFTIWSDKITAFPPR,SQSFAFTIWSDK,SQSFAFTIWSDKITAFPPR,SQSFAFTIWSDKITAFPPRECP	1	HLSFLNIK;	102	0	NA	Chromosome:3962462-3962563_+_StartGTG(16,1.6794,6,0.0588,0.0987)	0	0	0	psent046624(0.0159858122554)	0
Chromosome:2077410-2077511_-_StartTTG	10	FGTMKQGSATSVPASSPSFR,FGTMKQGSATSVPASSPSFRLTGV,MWQLVSLAYR,MWQLVSLAYRFGTMK,MWQLVSLAYRFGTMKQGSATSVPASSPSFR,QGSATSVPASSPSFR,QGSATSVPASSPSFRLTGV,WQLVSLAYR,WQLVSLAYRFGTMK,WQLVSLAYRFGTMKQGSATSVPASSPSFR	1	WQLVSLAYRFGTMK;	102	0	NA	Chromosome:2077410-2077511_-_StartTTG(0,0,0,0,0)	0	0	0	0	0
Chromosome:10657-10761_+_StartTTG	15	AKSASCSSLQC,ALPFSLCVSK,ALPFSLCVSKR,ALPFSLCVSKRAK,MNSSLWLR,MNSSLWLRTLDK,MNSSLWLRTLDKR,NSSLWLR,NSSLWLRTLDK,NSSLWLRTLDKR,RAKSASCSSLQC,RALPFSLCVSK,RALPFSLCVSKR,SASCSSLQC,TLDKRALPFSLCVSK	1	ALPFSLCVSK;	105	0	NA	Chromosome:10657-10761_+_StartTTG(2,0.2039,2,0.0190,0.0039)	0	0	0	psent000051(0.000790849673203)	0
Chromosome:3698896-3699000_-_StartTTG	7	LCFLMVK,LCFLMVKSQLLAADFQQLIAHAQVSDAQLR,MLCFLMVK,MLCFLMVKSQLLAADFQQLIAHAQVSDAQLR,MLCFLMVKSQLLAADFQQLIAHAQVSDAQLRQITR,SQLLAADFQQLIAHAQVSDAQLR,SQLLAADFQQLIAHAQVSDAQLRQITR	1	SQLLAADFQQLIAHAQVSDAQLRQITR;	105	0	NA	Chromosome:3698896-3699000_-_StartTTG(0,0,0,0,0)	0	0	0	psent082569(0.0920491408918)	0
Chromosome:787433-787537_-_StartTTG	7	MQEIFINYNQYTILER,MQEIFINYNQYTILERYLVNTK,MQEIFINYNQYTILERYLVNTKVETINIIIEVIIV,QEIFINYNQYTILER,QEIFINYNQYTILERYLVNTK,VETINIIIEVIIV,YLVNTKVETINIIIEVIIV	1	QEIFINYNQYTILER;	105	0	NA	Chromosome:787433-787537_-_StartTTG(0,0,0,0,0)	0	0	0	0	0
Chromosome:3796986-3797093_-_StartATG	15	FRLDHFIQL,GGKPLDHLR,GGKPLDHLRLR,GQGVRGGK,GQGVRGGKPLDHLR,LDHFIQL,LEQFEIPIGR,LEQFEIPIGRGQGVR,LEQFEIPIGRGQGVRGGK,LRFRLDHFIQL,MLEQFEIPIGR,MLEQFEIPIGRGQGVR,MLEQFEIPIGRGQGVRGGK,PLDHLRLR,PLDHLRLRFR	1	LEQFEIPIGRGQGVR;	108	0	NA	Chromosome:3796986-3797093_-_StartATG(8,0.7930,7,0.0648,0.0514)	0	0	0	psent107470(0.00399245733627)	0
Chromosome:835620-835727_-_StartGTG	13	AAAVANQGK,AAAVANQGKAK,HYYLGNADEIAAK,HYYLGNADEIAAKAAAVANQGK,HYYLGNADEIAAKAAAVANQGKAK,MYEFDENFK,MYEFDENFKPLK,MYEFDENFKPLKHYYLGNADEIAAK,PLKHYYLGNADEIAAK,PLKHYYLGNADEIAAKAAAVANQGK,YEFDENFK,YEFDENFKPLK,YEFDENFKPLKHYYLGNADEIAAK	1	MYEFDENFKPLK;	108	0.9907	NA	Chromosome:835620-835727_-_StartGTG(8241,816.9235,98,0.9074,741.2764)	0	0	0	0	55238(109338)
Chromosome:2919397-2919507_-_StartATG	11	AGDGGGLAAGSASD,AGVLLRQAICADSDLLR,AGVLLRQAICADSDLLRR,AVCRAGDGGGLAAGSASD,MAGVLLR,MAGVLLRQAICADSDLLR,MAGVLLRQAICADSDLLRR,QAICADSDLLR,QAICADSDLLRR,QAICADSDLLRRAVCR,RAVCRAGDGGGLAAGSASD	1	MAGVLLR;	111	0.991	NA	Chromosome:2919397-2919507_-_StartATG(1,0.0964,1,0.0090,0.0009)	0	0	0	psent086750(0.00221666666667)	0
Chromosome:3059855-3059968_+_StartTTG	16	ATYPRIQ,GNRKWQK,IFLSYAK,IFLSYAKR,IFLSYAKRATYPR,KWQKPAR,MSPVAPHCSDR,MSPVAPHCSDRPR,MSPVAPHCSDRPRGNR,PARIFLSYAK,PARIFLSYAKR,RATYPRIQ,SPVAPHCSDR,SPVAPHCSDRPR,SPVAPHCSDRPRGNR,WQKPARIFLSYAK	1	SPVAPHCSDRPR;	114	0	SPI1(Chromosome:3059855-3059968_+_StartTTG)	Chromosome:3059855-3059968_+_StartTTG(5,0.4696,4,0.0351,0.0165)	0	0	0	psent042105(0.00125)	0
Chromosome:1217045-1217158_+_StartGTG	10	DLSKELVNMIVAQR,DLSKELVNMIVAQRNYQSNAQTIK,ELVNMIVAQR,ELVNMIVAQRNYQSNAQTIK,ELVNMIVAQRNYQSNAQTIKTQDQILNTLVNLR,MDLSKELVNMIVAQR,MDLSKELVNMIVAQRNYQSNAQTIK,NYQSNAQTIK,NYQSNAQTIKTQDQILNTLVNLR,TQDQILNTLVNLR	1	MDLSKELVNMIVAQR;	114	0.9912	NA	Chromosome:1217045-1217158_+_StartGTG(306,28.7370,42,0.3684,10.5867)	0	0	0	0	79089(56960)
Chromosome:56338-56457_-_StartATG	6	FDLMPLAF,INLTSSPNSFSFLIVPLASSAYFSVTFASR,INLTSSPNSFSFLIVPLASSAYFSVTFASRFDLMPLAF,KINLTSSPNSFSFLIVPLASSAYFSVTFASR,MKINLTSSPNSFSFLIVPLASSAYFSVTFASR,MKINLTSSPNSFSFLIVPLASSAYFSVTFASRFDLMPLAF	1	INLTSSPNSFSFLIVPLASSAYFSVTFASR;	120	0	NA	Chromosome:56338-56457_-_StartATG(1,0.0892,1,0.0083,0.0007)	0	0	0	psent101646(0.00888354978355)	0
Chromosome:2419238-2419357_+_StartGTG	13	AATNSQGPLISR,AATNSQGPLISRK,AATNSQGPLISRKSA,ADGYVAK,ADGYVAKFEINELSSVIQEVLER,ADGYVAKFEINELSSVIQEVLERAATNSQGPLISR,FEINELSSVIQEVLER,FEINELSSVIQEVLERAATNSQGPLISR,FEINELSSVIQEVLERAATNSQGPLISRK,KADGYVAK,KADGYVAKFEINELSSVIQEVLER,MKADGYVAK,MKADGYVAKFEINELSSVIQEVLER	1	MKADGYVAKFEINELSSVIQEVLER;	120	0.9917	NA	Chromosome:2419238-2419357_+_StartGTG(3186,284.2430,99,0.8250,234.5005)	0	0	0	0	91496(91660)
Chromosome:4678390-4678512_+_StartGTG	13	CSCCSRR,CSCCSRRIFR,IFRGKWR,KSLKPAYSLLTGVAMSIR,MKCSCCSR,MKCSCCSRR,MRMKCSCCSR,PAYSLLTGVAMSIR,PAYSLLTGVAMSIRWR,PAYSLLTGVAMSIRWRK,RMKCSCCSR,SLKPAYSLLTGVAMSIR,SLKPAYSLLTGVAMSIRWR	1	SLKPAYSLLTGVAMSIR;	123	0.9919	NA	Chromosome:4678390-4678512_+_StartGTG(825,71.8082,76,0.6179,44.3703)	0	0	0	psent024700(0.00363492063492)	115001(79911)
Chromosome:1974224-1974355_-_StartGTG	8	LLNSEEMALLDIAASHVA,MLILVNIEK,MLILVNIEKLLNSEEMALLDIAASHVA,MTLSTEYLTGLGALGER,MTLSTEYLTGLGALGERMLILVNIEK,MTLSTEYLTGLGALGERMLILVNIEKLLNSEEMALLDIAASHVA,TLSTEYLTGLGALGER,TLSTEYLTGLGALGERMLILVNIEK	1	MTLSTEYLTGLGALGER;	132	0.9924	NA	Chromosome:1974224-1974355_-_StartGTG(8560,694.2646,113,0.8561,594.3599)	0	0	0	0	42022(47429)
Chromosome:3159007-3159141_-_StartGTG	17	CGNNRFAQR,CGNNRFAQRVQPLTT,FAQRVQPLTT,LTAAGGAVR,LTAAGGAVRR,LTAAGGAVRRQNIYAISTLMR,MTGLFYLHR,MTGLFYLHRLTAAGGAVR,MTGLFYLHRLTAAGGAVRR,QNIYAISTLMR,QNIYAISTLMRCGNNR,QNIYAISTLMRCGNNRFAQR,RQNIYAISTLMR,RQNIYAISTLMRCGNNR,TGLFYLHR,TGLFYLHRLTAAGGAVR,TGLFYLHRLTAAGGAVRR	1	LTAAGGAVR;	135	0	NA	Chromosome:3159007-3159141_-_StartGTG(12,0.9516,7,0.0519,0.0494)	0	0	0	psent085398(0.0155827561328)	0
Chromosome:1435432-1435566_+_StartGTG	15	ADVINTNAVNVK,ADVINTNAVNVKGIC,CSNQQKADVINTNAVNVK,CSNQQKADVINTNAVNVKGIC,HNGLASER,HNGLASERCSNQQK,HNGLASERCSNQQKADVINTNAVNVK,LSGAVAVLLMTSTK,LSGAVAVLLMTSTKR,LSGAVAVLLMTSTKRHNGLASER,MLSGAVAVLLMTSTK,MLSGAVAVLLMTSTKR,MLSGAVAVLLMTSTKRHNGLASER,RHNGLASER,RHNGLASERCSNQQK	1	LSGAVAVLLMTSTK;	135	0	SPI2(Chromosome:1435432-1435566_+_StartGTG)	Chromosome:1435432-1435566_+_StartGTG(13,1.0309,8,0.0593,0.0611)	0	0	0	0	0
pSLT_SL1344:61122-61256_-_StartATG	18	CTTGPELNGR,CTTGPELNGRR,CTTGPELNGRRY,DPINEQNR,DPINEQNRCTTGPELNGR,DPINEQNRCTTGPELNGRR,IALEALQR,IALEALQRK,IALEALQRKSR,KSRDPINEQNR,LMAMNVELTAEQK,LMAMNVELTAEQKIALEALQR,LMAMNVELTAEQKIALEALQRK,MLMAMNVELTAEQK,MLMAMNVELTAEQKIALEALQR,MLMAMNVELTAEQKIALEALQRK,SRDPINEQNR,SRDPINEQNRCTTGPELNGR	1	MLMAMNVELTAEQK;	135	0	NA	pSLT_SL1344:61122-61256_-_StartATG(0,0,0,0,0)	0	0	0	0	867(57610)
Chromosome:1491994-1492128_-_StartATG	14	AEALHYLAAGVGVTGG,GHFIYYR,GHFIYYRYR,GHFIYYRYRHVVLYPVVDDR,HVVLYPVVDDR,HVVLYPVVDDRILQAQTLR,HVVLYPVVDDRILQAQTLRAEALHYLAAGVGVTGG,ILQAQTLR,ILQAQTLRAEALHYLAAGVGVTGG,MGHFIYYR,MGHFIYYRYR,MGHFIYYRYRHVVLYPVVDDR,YRHVVLYPVVDDR,YRHVVLYPVVDDRILQAQTLR	1	AEALHYLAAGVGVTGG;	135	0.9926	NA	Chromosome:1491994-1492128_-_StartATG(770,61.0636,64,0.4741,28.9503)	0	0	0	psent094546(0.0180767565768)	48885(51735)
Chromosome:912566-912703_-_StartGTG	19	GFWRLALSK,GFWRLALSKPK,GGAVKPSR,GGAVKPSRIAATACLPMNK,IAATACLPMNK,IAATACLPMNKK,IAATACLPMNKKGFWR,KGFWRLALSK,KKTNVFCTTSVR,KTNVFCTTSVR,KTNVFCTTSVRGGAVK,LALSKPK,LALSKPKAI,MKKTNVFCTTSVR,PSRIAATACLPMNK,PSRIAATACLPMNKK,TNVFCTTSVR,TNVFCTTSVRGGAVK,TNVFCTTSVRGGAVKPSR	1	IAATACLPMNKK;	138	0.9928	NA	Chromosome:912566-912703_-_StartGTG(61,4.7323,24,0.1739,0.8229)	0	0	0	psent148400(0.0295247197247)	0
Chromosome:3148323-3148463_+_StartATG	17	AKASATLFHSPYFAR,AKASATLFHSPYFARYFFCGPSPII,ASATLFHSPYFAR,ASATLFHSPYFARYFFCGPSPII,HRVFVLWMQSK,HRVFVLWMQSKAK,MLWETQQYK,MLWETQQYKHR,MLWETQQYKHRVFVLWMQSK,MRMLWETQQYK,MRMLWETQQYKHR,RMLWETQQYK,RMLWETQQYKHR,VFVLWMQSK,VFVLWMQSKAK,VFVLWMQSKAKASATLFHSPYFAR,YFFCGPSPII	1	MLWETQQYKHRVFVLWMQSK;	141	0.9149	NA	Chromosome:3148323-3148463_+_StartATG(139,10.5541,38,0.2695,2.8443)	0	0	0	psent067903(0.00549603174603)	96502(17028)
Chromosome:4691773-4691916_+_StartATG	23	AGRGQKK,AQQRAGR,AQQRAGRGQK,DLLIADK,DLLIADKR,DLLIADKRR,GQKKDLLIADK,KDLLIADK,KDLLIADKR,LPQQEMDNR,LPQQEMDNRR,LPQQEMDNRRAQQR,MLPQQEMDNR,MLPQQEMDNRR,MLPQQEMDNRRAQQR,QQARYWSGK,QQARYWSGKSVGQILK,RAQQRAGR,RQQARYWSGK,SVGQILK,SVGQILKR,YWSGKSVGQILK,YWSGKSVGQILKR	1	SVGQILKR;	144	0.0069	NA	Chromosome:4691773-4691916_+_StartATG(23,1.7100,9,0.0625,0.1069)	0	0	0	psent024785(0.213636000111)	0
Chromosome:3052982-3053128_-_StartTTG	13	IPPRVFMTLR,IPPRVFMTLRPK,ISMKPVSK,ISMKPVSKR,LWERLRR,NSRRLWER,RIPPRVFMTLR,RISMKPVSK,RLWERLR,RWGFRYR,VFMTLRPK,VFMTLRPKN,WGFRYRK	1	VFMTLRPK;	147	0.9932	SPI1(Chromosome:3052982-3053128_-_StartTTG)	Chromosome:3052982-3053128_-_StartTTG(5448,396.7756,113,0.7687,305.0014)	0	0	0	psent136902(0.00720404040404)	26772(59384)
Chromosome:589531-589683_+_StartTTG	6	IINLFKTGGGLHGIEFLHGLTNMFAE,INIINNIDTIHIGIFLFNILILSR,INIINNIDTIHIGIFLFNILILSRIINLFK,MINIINNIDTIHIGIFLFNILILSR,MINIINNIDTIHIGIFLFNILILSRIINLFK,TGGGLHGIEFLHGLTNMFAE	1	MINIINNIDTIHIGIFLFNILILSR;	153	0	NA	Chromosome:589531-589683_+_StartTTG(18,1.2595,6,0.0392,0.0494)	0	0	0	psent003110(0.312728280537)	0
Chromosome:3373298-3373453_-_StartATG	20	CMTRIIR,CMTRIIRPLDR,GDLITAPGAY,IIRPLDR,IIRPLDRLR,ILAVFRR,ILAVFRRR,KRGDLITAPGAY,LRWRSVWLNCWLPFPSR,MILAVFR,MILAVFRR,MILAVFRRR,PLDRLRWR,RCMTRIIR,RGDLITAPGAY,SVWLNCWLPFPSR,SVWLNCWLPFPSRSIK,SVWLNCWLPFPSRSIKK,WRSVWLNCWLPFPSR,WRSVWLNCWLPFPSRSIK	1	MILAVFR;	156	0.9936	NA	Chromosome:3373298-3373453_-_StartATG(95,6.5196,42,0.2692,1.7551)	0	0	0	0	21031(50568)
Chromosome:150978-151139_+_StartATG	17	CLLHRRVFLPSIIWVAGK,LAGLPGHNLWR,LAGLPGHNLWRCLLHR,LAGLPGHNLWRCLLHRR,LPSASPVK,LPSASPVKLAGLPGHNLWR,LPSASPVKLAGLPGHNLWRCLLHR,MLPSASPVK,MLPSASPVKLAGLPGHNLWR,MLPSASPVKLAGLPGHNLWRCLLHR,PTHLQFEVWR,PTHLQFEVWRVLELMA,RVFLPSIIWVAGK,RVFLPSIIWVAGKPTHLQFEVWR,VFLPSIIWVAGK,VFLPSIIWVAGKPTHLQFEVWR,VFLPSIIWVAGKPTHLQFEVWRVLELMA	1	LPSASPVK;	162	0.3086	NA	Chromosome:150978-151139_+_StartATG(581,38.3960,44,0.2716,10.4284)	0	0	0	0	64934(52942)
pSLT_SL1344:73370-73531_-_StartGTG	20	ATSLTPPDGGWLSR,ATSLTPPDGGWLSRWSAPVCCR,ATSLTPPDGGWLSRWSAPVCCRK,FPAIFTR,FTPVKGR,FTPVKGRVATGCLWTCR,GRVATGCLWTCR,GRVATGCLWTCRATSLTPPDGGWLSR,ICSLRFTPVK,ICSLRFTPVKGR,KRFPAIFTR,MICSLRFTPVK,MICSLRFTPVKGR,RFPAIFTR,VATGCLWTCR,VATGCLWTCRATSLTPPDGGWLSR,VATGCLWTCRATSLTPPDGGWLSRWSAPVCCR,WSAPVCCR,WSAPVCCRK,WSAPVCCRKR	1	FPAIFTR;	162	0.9877	NA	pSLT_SL1344:73370-73531_-_StartGTG(0,0,0,0,0)	0	0	0	0	748(85391)
Chromosome:1526528-1526689_-_StartGTG	9	IGAGGLGLLLLNGISGSDIR,IGAGGLGLLLLNGISGSDIRMLIAGALMICLLAIVLDWLLHR,LQVVLTPK,LQVVLTPKGIR,MIGAGGLGLLLLNGISGSDIR,MIGAGGLGLLLLNGISGSDIRMLIAGALMICLLAIVLDWLLHR,MLIAGALMICLLAIVLDWLLHR,MLIAGALMICLLAIVLDWLLHRLQVVLTPK,MLIAGALMICLLAIVLDWLLHRLQVVLTPKGIR	1	MIGAGGLGLLLLNGISGSDIR;	162	0.9938	NA	Chromosome:1526528-1526689_-_StartGTG(49,3.2382,22,0.1358,0.4397)	0	0	0	0	0
Chromosome:2246801-2246962_+_StartATG	18	EPRPLRLQPLTPAPGLPPWTISPPR,HREPRPLR,LGADLLR,LGADLLRQAWLGSTDR,LGADLLRQAWLGSTDRK,LQPLTPAPGLPPWTISPPR,LQPLTPAPGLPPWTISPPRLYR,LQPLTPAPGLPPWTISPPRLYRSSR,LYRSSRQ,MLGADLLR,MLGADLLRQAWLGSTDR,MLGADLLRQAWLGSTDRK,PLRLQPLTPAPGLPPWTISPPR,PLRLQPLTPAPGLPPWTISPPRLYR,QAWLGSTDR,QAWLGSTDRK,QAWLGSTDRKYR,YRHREPR	1	LGADLLR;	162	0	NA	Chromosome:2246801-2246962_+_StartATG(0,0,0,0,0)	0	0	0	psent038099(0.00109126984127)	0
Chromosome:4231318-4231482_-_StartTTG	18	HNALTDGDDR,HNALTDGDDRFD,IRLLLAFR,IRLLLAFRYNR,ISAMVNVSQSVWLLLTAPMR,ISAMVNVSQSVWLLLTAPMRR,ISAMVNVSQSVWLLLTAPMRRK,KIRLLLAFR,LLLAFRYNR,LLLAFRYNRHNALTDGDDR,MSLTTTLSCR,MSLTTTLSCRISAMVNVSQSVWLLLTAPMR,MSLTTTLSCRISAMVNVSQSVWLLLTAPMRR,SLTTTLSCR,SLTTTLSCRISAMVNVSQSVWLLLTAPMR,SLTTTLSCRISAMVNVSQSVWLLLTAPMRR,YNRHNALTDGDDR,YNRHNALTDGDDRFD	1	ISAMVNVSQSVWLLLTAPMR;	165	0	NA	Chromosome:4231318-4231482_-_StartTTG(1677,108.8114,34,0.2061,22.4260)	0	0	0	psent079837(0.00528679098679)	8293(21727)
Chromosome:4153160-4153330_-_StartGTG	19	FISARLLWYQPHNVDEPHR,FISARLLWYQPHNVDEPHRR,LLWYQPHNVDEPHR,LLWYQPHNVDEPHRR,LLWYQPHNVDEPHRRESL,MRFISAR,MRFISARLLWYQPHNVDEPHR,MSLSTTTTASAVSWMICR,MSLSTTTTASAVSWMICRTTADPIK,MSLSTTTTASAVSWMICRTTADPIKPAPPVTR,PAPPVTR,PAPPVTRMR,PAPPVTRMRFISAR,SLSTTTTASAVSWMICR,SLSTTTTASAVSWMICRTTADPIK,SLSTTTTASAVSWMICRTTADPIKPAPPVTR,TTADPIK,TTADPIKPAPPVTR,TTADPIKPAPPVTRMR	1	MSLSTTTTASAVSWMICRTTADPIK;	171	0	NA	Chromosome:4153160-4153330_-_StartGTG(4,0.2504,3,0.0175,0.0044)	0	0	0	psent131136(0.00422606837607)	0
Chromosome:1134198-1134371_-_StartTTG	8	LNYTSAVTIGADADNTALVALYR,LNYTSAVTIGADADNTALVALYRLPQTSTEEEALTGFELFISNVK,LPQTSTEEEALTGFELFISNVK,LPQTSTEEEALTGFELFISNVKQLK,LPQTSTEEEALTGFELFISNVKQLKEHYA,MQHFLRLNYTSAVTIGADADNTALVALYR,QHFLRLNYTSAVTIGADADNTALVALYR,QLKEHYA	1	MQHFLRLNYTSAVTIGADADNTALVALYR;	174	0.9943	SPI5(Chromosome:1134198-1134371_-_StartTTG)	Chromosome:1134198-1134371_-_StartTTG(1943,119.5498,111,0.6379,76.2608)	0	0	0	0	52437(101546)
Chromosome:234196-234369_-_StartTTG	27	GFPILGER,GFPILGERR,GFPILGERRQR,HPLNFDLSDCR,HPLNFDLSDCRR,HPLNFDLSDCRRLNALDR,IGLVALR,IGLVALRR,IGLVALRRNFAHVVIK,KGFPILGER,KGFPILGERR,LNALDRWDDD,MQGDLQR,MQGDLQRIGLVALR,MQGDLQRIGLVALRR,NFAHVVIK,NFAHVVIKK,NFAHVVIKKGFPILGER,QGDLQRIGLVALR,QGDLQRIGLVALRR,QRRHPLNFDLSDCR,RHPLNFDLSDCR,RHPLNFDLSDCRR,RLNALDR,RLNALDRWDDD,RNFAHVVIK,RNFAHVVIKK	1	IGLVALRR;	174	0	NA	Chromosome:234196-234369_-_StartTTG(2,0.1231,1,0.0057,0.0007)	0	0	0	psent100832(0.0033594017094)	0
Chromosome:2445615-2445788_-_StartTTG	15	ASGRWKHSAK,HSAKPER,HSAKPERYSSPLTASIIANFSEELPQFR,MMRASGR,MMRASGRWK,MRASGRWK,PERYSSPLTASIIANFSEELPQFR,PERYSSPLTASIIANFSEELPQFRTSTNLLDMEVPIYDTWLK,TSTNLLDMEVPIYDTWLK,TSTNLLDMEVPIYDTWLKK,TSTNLLDMEVPIYDTWLKKR,WKHSAKPER,YSSPLTASIIANFSEELPQFR,YSSPLTASIIANFSEELPQFRTSTNLLDMEVPIYDTWLK,YSSPLTASIIANFSEELPQFRTSTNLLDMEVPIYDTWLKK	1	YSSPLTASIIANFSEELPQFRTSTNLLDMEVPIYDTWLK;	174	0	NA	Chromosome:2445615-2445788_-_StartTTG(202,12.4287,53,0.3046,3.7858)	0	0	0	psent114749(0.0250378454878)	34663(90139)
Chromosome:3767979-3768152_+_StartATG	23	ASSVWSGEENR,ASSVWSGEENRSLIFVSMVEK,ASSVWSGEENRSLIFVSMVEKR,LRTVLRTIITGSGQR,MLRTVLR,MLRTVLRTIITGSGQR,PGRLTIA,RRYFTPIFVSK,RYFTPIFVSK,RYFTPIFVSKPGR,SLIFVSMVEK,SLIFVSMVEKR,SLIFVSMVEKRR,SPRASSVWSGEENR,SPRASSVWSGEENRSLIFVSMVEK,TIITGSGQR,TIITGSGQRSPR,TIITGSGQRSPRASSVWSGEENR,TVLRTIITGSGQR,TVLRTIITGSGQRSPR,YFTPIFVSK,YFTPIFVSKPGR,YFTPIFVSKPGRLTIA	1	TIITGSGQRSPR;	174	0	NA	Chromosome:3767979-3768152_+_StartATG(22,1.3536,12,0.0690,0.0934)	0	0	0	psent070922(0.00364542124542)	0
Chromosome:2969529-2969708_+_StartGTG	15	AADVTPYCEEGDFGVC,LILKAADVTPYCEEGDFGVC,LKVIEVNEDHIVAVQVGNEPGEK,LKVIEVNEDHIVAVQVGNEPGEKLILK,MFTPGDIVQPR,MFTPGDIVQPRMGGPK,MFTPGDIVQPRMGGPKLK,MGGPKLK,MGGPKLKVIEVNEDHIVAVQVGNEPGEK,MMFTPGDIVQPR,MMFTPGDIVQPRMGGPK,MMFTPGDIVQPRMGGPKLK,VIEVNEDHIVAVQVGNEPGEK,VIEVNEDHIVAVQVGNEPGEKLILK,VIEVNEDHIVAVQVGNEPGEKLILKAADVTPYCEEGDFGVC	1	MFTPGDIVQPR;	180	0	NA	Chromosome:2969529-2969708_+_StartGTG(9878,587.5187,156,0.8667,509.2025)	0	0	0	psent066982(0.31617658309)	95038(5233)
Chromosome:4003611-4003790_-_StartTTG	21	GQVVRYQASLMAVTPSVSGCLK,GQVVRYQASLMAVTPSVSGCLKYSTEILLLSG,HLLPVWLK,HLLPVWLKMSISK,HLLPVWLKMSISKWLR,LRHLLPVWLK,LRHLLPVWLKMSISK,MSISKWLR,MSISKWLRGQVVR,MSPTCGLR,MSPTCGLRPK,MSPTCGLRPKLR,PKLRHLLPVWLK,SPTCGLR,SPTCGLRPK,SPTCGLRPKLR,WLRGQVVR,WLRGQVVRYQASLMAVTPSVSGCLK,YQASLMAVTPSVSGCLK,YQASLMAVTPSVSGCLKYSTEILLLSG,YSTEILLLSG	1	HLLPVWLK;	180	0.9944	NA	Chromosome:4003611-4003790_-_StartTTG(175,10.4086,48,0.2667,2.7760)	0	0	0	psent106375(0.00960697080697)	10856(79030)
Chromosome:19485-19664_+_StartATG	19	ITMSCPLAGACLLK,ITMSCPLAGACLLKSMWQTK,ITMSCPLAGACLLKSMWQTKR,KITMSCPLAGACLLK,KITMSCPLAGACLLKSMWQTK,KQPFSSPCLYATATTNR,KQPFSSPCLYATATTNRPLNSALF,LAKKQPFSSPCLYATATTNR,LWYRKLAK,MKITMSCPLAGACLLK,MKITMSCPLAGACLLKSMWQTK,PLNSALF,QKSLRLWYR,QPFSSPCLYATATTNR,QPFSSPCLYATATTNRPLNSALF,SLRLWYR,SLRLWYRK,SMWQTKR,SMWQTKRQK	1	SLRLWYR;	180	0.9944	NA	Chromosome:19485-19664_+_StartATG(14,0.8327,11,0.0611,0.0509)	0	0	0	psent051803(0.0179194083694)	0
Chromosome:1291880-1292062_-_StartTTG	22	CLFQQLAVR,CLFQQLAVRPPGTK,CLFQQLAVRPPGTKYVSVTAETK,GGNMVAK,GGNMVAKNK,GGNMVAKNKIHGR,IHGRRIR,IRQSLQQLHYR,IRQSLQQLHYRCLFQQLAVR,MGGNMVAK,MGGNMVAKNK,MGGNMVAKNKIHGR,NKIHGRR,NWLIHLVTSEGR,PPGTKYVSVTAETK,PPGTKYVSVTAETKNWLIHLVTSEGR,QSLQQLHYR,QSLQQLHYRCLFQQLAVR,QSLQQLHYRCLFQQLAVRPPGTK,RIRQSLQQLHYR,YVSVTAETK,YVSVTAETKNWLIHLVTSEGR	1	NWLIHLVTSEGR;	183	0	NA	Chromosome:1291880-1292062_-_StartTTG(34,1.9891,23,0.1257,0.2500)	0	0	0	psent146487(0.840905507877)	0
Chromosome:1826960-1827142_-_StartTTG	11	MVRPVENEIWHSTNEATITTISGAPK,MVRPVENEIWHSTNEATITTISGAPKPNTR,PNTRSLPVAQAMSVTTGTVNEIVANTDPK,PNTRSLPVAQAMSVTTGTVNEIVANTDPKNR,PVENEIWHSTNEATITTISGAPK,PVENEIWHSTNEATITTISGAPKPNTR,SLPVAQAMSVTTGTVNEIVANTDPK,SLPVAQAMSVTTGTVNEIVANTDPKNR,SLPVAQAMSVTTGTVNEIVANTDPKNRFIAR,VRPVENEIWHSTNEATITTISGAPK,VRPVENEIWHSTNEATITTISGAPKPNTR	1	PNTRSLPVAQAMSVTTGTVNEIVANTDPKNR;	183	0	NA	Chromosome:1826960-1827142_-_StartTTG(2,0.1170,2,0.0109,0.0013)	0	0	0	psent143586(0.0574081501832)	0
Chromosome:1789408-1789593_-_StartGTG	27	ARWLEGQSR,ARWLEGQSRR,CIFNRQR,CIFNRQRNSLLFAIHGV,IHTIRKCIFNR,KARWLEGQSR,KCIFNRQR,MLRQASR,MLRQASRR,MRVVNMK,MRVVNMKR,NMRIHTIR,NMRIHTIRK,NSLLFAIHGV,QRNSLLFAIHGV,RNMRIHTIR,RSRTEVGR,RVVNMKR,SRTEVGR,SRTEVGRWR,TEVGRWR,TEVGRWRMLR,VVNMKRSR,WLEGQSR,WLEGQSRR,WLEGQSRRNMR,WRMLRQASR	1	NSLLFAIHGV;	186	0	NA	Chromosome:1789408-1789593_-_StartGTG(38753,2230.5789,142,0.7634,1702.8239)	0	0	0	psent092864(0.726973541639)	44973(26642)
pRSF1010_SL1344:1102-1287_+_StartTTG	20	DKNVLFTIEWGGSACR,DKNVLFTIEWGGSACRLGPGDVVLAR,DQLRQRLAHPLAALAHGR,ELGYRPAQR,ELGYRPAQRDQLR,LAHPLAALAHGR,LAHPLAALAHGRTTGL,LGPGDVVLAR,LGPGDVVLARR,LGPGDVVLARRELGYR,MNIKDKNVLFTIEWGGSACR,NIKDKNVLFTIEWGGSACR,NVLFTIEWGGSACR,NVLFTIEWGGSACRLGPGDVVLAR,NVLFTIEWGGSACRLGPGDVVLARR,PAQRDQLR,PAQRDQLRQR,QRLAHPLAALAHGR,QRLAHPLAALAHGRTTGL,RELGYRPAQR	1	LAHPLAALAHGR;	186	0	NA	pRSF1010_SL1344:1102-1287_+_StartTTG(0,0,0,0,0)	0	0	0	0	61787(24221)
Chromosome:4089435-4089620_+_StartATG	16	CFLSVEDIFYYATAAPR,CFLSVEDIFYYATAAPRTGIPPNIAAGYGK,CFLSVEDIFYYATAAPRTGIPPNIAAGYGKHSALTPYSSI,HSALTPYSSI,ITFPDGLAR,ITFPDGLARYQANLLTTCAR,ITFPDGLARYQANLLTTCARCFLSVEDIFYYATAAPR,MRITFPDGLAR,MRITFPDGLARYQANLLTTCAR,RITFPDGLAR,RITFPDGLARYQANLLTTCAR,TGIPPNIAAGYGK,TGIPPNIAAGYGKHSALTPYSSI,YQANLLTTCAR,YQANLLTTCARCFLSVEDIFYYATAAPR,YQANLLTTCARCFLSVEDIFYYATAAPRTGIPPNIAAGYGK	1	YQANLLTTCARCFLSVEDIFYYATAAPR;	186	0.9946	NA	Chromosome:4089435-4089620_+_StartATG(120,6.9071,37,0.1989,1.3738)	0	0	0	psent072492(0.00471605975724)	105452(42872)
Chromosome:1369391-1369579_-_StartATG	8	MMVQAWLIIMGDIFIK,MMVQAWLIIMGDIFIKNSDFVSLAALHEGFAR,MVQAWLIIMGDIFIK,MVQAWLIIMGDIFIKNSDFVSLAALHEGFAR,NSDFVSLAALHEGFAR,NSDFVSLAALHEGFARVMPAHLFLDNVVIFLGELMHPLFER,VMPAHLFLDNVVIFLGELMHPLFER,VMPAHLFLDNVVIFLGELMHPLFERFDIFLS	1	MMVQAWLIIMGDIFIKNSDFVSLAALHEGFAR;	189	0	NA	Chromosome:1369391-1369579_-_StartATG(2,0.1133,2,0.0106,0.0012)	0	0	0	0	0
Chromosome:143533-143721_-_StartGTG	28	DISTPVR,DISTPVRLMTHHCHK,DISTPVRLMTHHCHKEIAR,EIARRSHTAVER,HFANLTVAR,HFANLTVARLVFR,HFANLTVARLVFRLCNNGSYALR,HLSQFSR,HLSQFSRG,LCNNGSYALR,LCNNGSYALRYR,LCNNGSYALRYRLR,LMTHHCHK,LMTHHCHKEIAR,LMTHHCHKEIARR,LRDISTPVR,LRDISTPVRLMTHHCHK,LVFRLCNNGSYALR,LVFRLCNNGSYALRYR,MHFANLTVAR,MHFANLTVARLVFR,MHFANLTVARLVFRLCNNGSYALR,RSHTAVER,RSHTAVERHLSQFSR,SHTAVER,SHTAVERHLSQFSR,SHTAVERHLSQFSRG,YRLRDISTPVR	1	LMTHHCHKEIAR;	189	0	NA	Chromosome:143533-143721_-_StartGTG(0,0,0,0,0)	0	0	0	psent101257(0.0156673826174)	0
Chromosome:436114-436302_-_StartATG	18	HRYWPFAFCALR,HRYWPFAFCALRR,KPAIADTVAPINGPTTLPR,KPAIADTVAPINGPTTLPRYINDWL,MHRYWPFAFCALR,MHRYWPFAFCALRR,NARVSCPILINTIAAVAIK,NARVSCPILINTIAAVAIKTQR,PAIADTVAPINGPTTLPR,PAIADTVAPINGPTTLPRYINDWL,RNARVSCPILINTIAAVAIK,TQRKPAIADTVAPINGPTTLPR,VSCPILINTIAAVAIK,VSCPILINTIAAVAIKTQR,VSCPILINTIAAVAIKTQRK,YWPFAFCALR,YWPFAFCALRR,YWPFAFCALRRR	1	TQRKPAIADTVAPINGPTTLPR;	189	0	NA	Chromosome:436114-436302_-_StartATG(1,0.0566,1,0.0053,0.0003)	0	0	0	psent099874(0.00402380952381)	0
Chromosome:1162539-1162730_+_StartGTG	28	AVPVILR,AVPVILRK,AVPVILRKTAK,AVTVIASLR,AVTVIASLRHNSK,AVTVIASLRHNSKTLSVSR,EHQKQVVK,EHQKQVVKVVSTAGAILR,GAKAVTVIASLR,GAKAVTVIASLRHNSK,HNSKTLSVSR,KGAKAVTVIASLR,KTAKEHQK,MAVPVILR,MAVPVILRK,MAVPVILRKTAK,MTRSVHPK,MTRSVHPKQAK,QAKKGAK,QVVKVVSTAGAILR,QVVKVVSTAGAILRMTR,SVHPKQAK,SVHPKQAKK,TAKEHQK,TAKEHQKQVVK,VVSTAGAILR,VVSTAGAILRMTR,VVSTAGAILRMTRSVHPK	1	AVTVIASLR;	192	0.8073	NA	Chromosome:1162539-1162730_+_StartGTG(3693,205.9223,117,0.6094,125.4890)	0	0	0	psent057693(0.259958147683)	78096(18173)
Chromosome:2391344-2391538_-_StartATG	14	ALSVKPLAISGTPQHFSLLSNCTPVPIAFSTLIR,ALSVKPLAISGTPQHFSLLSNCTPVPIAFSTLIRSFPSCGWL,MTGIPLTAIASR,MTGIPLTAIASRSDSTLLIACLR,MTGIPLTAIASRSDSTLLIACLRALSVK,PLAISGTPQHFSLLSNCTPVPIAFSTLIR,PLAISGTPQHFSLLSNCTPVPIAFSTLIRSFPSCGWL,SDSTLLIACLR,SDSTLLIACLRALSVK,SDSTLLIACLRALSVKPLAISGTPQHFSLLSNCTPVPIAFSTLIR,SFPSCGWL,TGIPLTAIASR,TGIPLTAIASRSDSTLLIACLR,TGIPLTAIASRSDSTLLIACLRALSVK	1	MTGIPLTAIASR;	195	0	NA	Chromosome:2391344-2391538_-_StartATG(0,0,0,0,0)	0	0	0	0	0
Chromosome:4422337-4422531_-_StartGTG	25	IFRPFQHLPNLR,IFRPFQHLPNLRPVSHVIK,LAGIYPQ,LHQTQRR,LHQTQRRSGHDK,MIFRPFQHLPNLR,MIFRPFQHLPNLRPVSHVIK,PFQHLPNLR,PFQHLPNLRPVSHVIK,PFQHLPNLRPVSHVIKLHQTQR,PIKVLIADIVEVTVK,PIKVLIADIVEVTVKVVQMLGWR,PVSHVIK,PVSHVIKLHQTQR,PVSHVIKLHQTQRR,RSGHDKPIK,SGHDKPIK,SGHDKPIKVLIADIVEVTVK,VLIADIVEVTVK,VLIADIVEVTVKVVQMLGWR,VLIADIVEVTVKVVQMLGWRVPR,VPRLAGIYPQ,VVQMLGWR,VVQMLGWRVPR,VVQMLGWRVPRLAGIYPQ	1	IFRPFQHLPNLR;	195	0	NA	Chromosome:4422337-4422531_-_StartGTG(35,1.9216,15,0.0769,0.1478)	0	0	0	psent078936(0.0156053557554)	0
Chromosome:4105560-4105760_+_StartGTG	29	DRVSASEGLHR,DRVSASEGLHRK,FPQPVLR,FPQPVLRQR,FPQPVLRQRLSVPLLFSQSR,GSGCPECLR,GSGCPECLRHR,GSGCPECLRHRALS,ILDCQCQLR,ILDCQCQLRR,ILDCQCQLRRNVPR,KDRVSASEGLHR,KGSGCPECLR,KGSGCPECLRHR,KTCRILDCQCQLR,LSVPLLFSQSR,LSVPLLFSQSRR,LSVPLLFSQSRRK,MFPQPVLR,MFPQPVLRQR,MFPQPVLRQRLSVPLLFSQSR,NVPRKDR,QRLSVPLLFSQSR,QRLSVPLLFSQSRR,TCRILDCQCQLR,TCRILDCQCQLRR,VSASEGLHR,VSASEGLHRK,VSASEGLHRKGSGCPECLR	1	LSVPLLFSQSR;	201	0	NA	Chromosome:4105560-4105760_+_StartGTG(7,0.3728,6,0.0299,0.0111)	0	0	0	psent072579(0.00582558552559)	0
Chromosome:1524379-1524582_+_StartGTG	20	AWRSTVR,AWRSTVRCTV,GVSNDSNPTISPPNASCQGGDSFK,GVSNDSNPTISPPNASCQGGDSFKR,GVSNDSNPTISPPNASCQGGDSFKRK,KKLLWLAVISHISNGPHR,KLLWLAVISHISNGPHR,KLLWLAVISHISNGPHRPATR,LLWLAVISHISNGPHR,LLWLAVISHISNGPHRPATR,LLWLAVISHISNGPHRPATRPVLTIMTYSR,MGVSNDSNPTISPPNASCQGGDSFK,MGVSNDSNPTISPPNASCQGGDSFKR,MGVSNDSNPTISPPNASCQGGDSFKRK,PATRPVLTIMTYSR,PATRPVLTIMTYSRAWR,PVLTIMTYSR,PVLTIMTYSRAWR,PVLTIMTYSRAWRSTVR,STVRCTV	1	PVLTIMTYSR;	204	0	NA	Chromosome:1524379-1524582_+_StartGTG(24,1.2595,11,0.0539,0.0679)	0	0	0	psent008358(0.0026587024087)	0
pSLT_SL1344:77260-77463_-_StartATG	15	DMLPVWAALITAYISCSEQNTHQR,DMLPVWAALITAYISCSEQNTHQRQ,MTTSLTTAYISCSEHITIYGGK,MTTSLTTAYISCSEHITIYGGKTTGSQGSGSNR,MTTSLTTAYISCSEHITIYGGKTTGSQGSGSNRNAILK,NAILKSLWIR,NAILKSLWIRDMLPVWAALITAYISCSEQNTHQR,SLWIRDMLPVWAALITAYISCSEQNTHQR,SLWIRDMLPVWAALITAYISCSEQNTHQRQ,TTGSQGSGSNR,TTGSQGSGSNRNAILK,TTGSQGSGSNRNAILKSLWIR,TTSLTTAYISCSEHITIYGGK,TTSLTTAYISCSEHITIYGGKTTGSQGSGSNR,TTSLTTAYISCSEHITIYGGKTTGSQGSGSNRNAILK	1	MTTSLTTAYISCSEHITIYGGKTTGSQGSGSNR;	204	0	NA	pSLT_SL1344:77260-77463_-_StartATG(0,0,0,0,0)	0	0	0	0	0
Chromosome:697520-697723_-_StartATG	12	GNYHSVSITINATHIEQVETLYEELGNIDIVR,GNYHSVSITINATHIEQVETLYEELGNIDIVRMVL,GQALPELVDQVVEVVQR,GQALPELVDQVVEVVQRHAPGDYSPTVK,GQALPELVDQVVEVVQRHAPGDYSPTVKPSSK,HAPGDYSPTVK,HAPGDYSPTVKPSSK,MGQALPELVDQVVEVVQR,MGQALPELVDQVVEVVQRHAPGDYSPTVK,MGQALPELVDQVVEVVQRHAPGDYSPTVKPSSK,PSSKGNYHSVSITINATHIEQVETLYEELGNIDIVR,PSSKGNYHSVSITINATHIEQVETLYEELGNIDIVRMVL	1	GQALPELVDQVVEVVQR;	204	0.9363	NA	Chromosome:697520-697723_-_StartATG(7926,415.9576,163,0.7990,332.3501)	0	0	0	0	56826(38876)
Chromosome:2036597-2036806_-_StartTTG	22	ATDITNK,ATDITNKIHFR,ATDITNKIHFRCPCCHGSQYR,CIFCKSTMITFDNVGLYIR,CIFCKSTMITFDNVGLYIRSGQVPPDFR,CPCCHGSQYR,CPCCHGSQYRTSTFDVTEQNPFGAK,CPCCHGSQYRTSTFDVTEQNPFGAKCIFCK,FKATDITNK,FKATDITNKIHFR,IHFRCPCCHGSQYR,IHFRCPCCHGSQYRTSTFDVTEQNPFGAK,MWRFKATDITNK,SGQVPPDFR,SGQVPPDFRK,STMITFDNVGLYIR,STMITFDNVGLYIRSGQVPPDFR,STMITFDNVGLYIRSGQVPPDFRK,TSTFDVTEQNPFGAK,TSTFDVTEQNPFGAKCIFCK,TSTFDVTEQNPFGAKCIFCKSTMITFDNVGLYIR,W…	1	STMITFDNVGLYIR;	210	0.0667	NA	Chromosome:2036597-2036806_-_StartTTG(455,23.1962,73,0.3476,8.0630)	0	0	0	psent142376(0.0254363997114)	40948(20134)
Chromosome:3534234-3534443_-_StartGTG	23	AMFRKLK,GMLPKGPLGR,GMLPKGPLGRAMFR,GPLGRAMFR,GPLGRAMFRK,KLKVYAGNEHNHAAQQPQVLDI,LKVYAGNEHNHAAQQPQVLDI,MYYHHTGHIGGIK,MYYHHTGHIGGIKQATFEEMIAR,MYYHHTGHIGGIKQATFEEMIARR,PERVIEIAVK,PERVIEIAVKGMLPK,QATFEEMIAR,QATFEEMIARR,QATFEEMIARRPER,RPERVIEIAVK,VIEIAVK,VIEIAVKGMLPK,VIEIAVKGMLPKGPLGR,VYAGNEHNHAAQQPQVLDI,YYHHTGHIGGIK,YYHHTGHIGGIKQATFEEMIAR,YYHHTGHIGGIKQATFEEMIARR	1	MYYHHTGHIGGIK;	210	0.9952	NA	Chromosome:3534234-3534443_-_StartGTG(143316,7306.3520,207,0.9857,7201.8712)	0	0	0	0	18084(65520)
Chromosome:1670090-1670302_-_StartATG	25	IFFRSAQPAFFSR,IFFRSAQPAFFSRIWEMK,IWEMKRWPEATAMPAATPLNR,KIFFRSAQPAFFSR,KNAVNAVAVCFK,KNAVNAVAVCFKSGK,MKIFFRSAQPAFFSR,NAVNAVAVCFK,NAVNAVAVCFKSGK,NAVNAVAVCFKSGKLHR,RKNAVNAVAVCFK,RWDVQYGMNFR,RWDVQYGMNFRYIR,RWPEATAMPAATPLNR,RWPEATAMPAATPLNRR,SAQPAFFSR,SAQPAFFSRIWEMK,SAQPAFFSRIWEMKR,SGKLHRL,WDVQYGMNFR,WDVQYGMNFRYIR,WDVQYGMNFRYIRK,WPEATAMPAATPLNR,WPEATAMPAATPLNRR,WPEATAMPAATPLNRRWDVQYGMNFR	1	NAVNAVAVCFK;	213	0.8967	NA	Chromosome:1670090-1670302_-_StartATG(107,5.3781,41,0.1925,1.0353)	0	0	0	psent144408(0.0428740968182)	0
Chromosome:4280135-4280347_+_StartGTG	29	DERDSVHSFY,DSVHSFY,DTMAKSHNQVLLR,DTMAKSHNQVLLRVIAHSLK,FAVVTRQHHAPAGCAEINR,FAVVTRQHHAPAGCAEINRDTMAK,KMSRWQQGK,KPSKTYLLVTDR,MFAVVTR,MFAVVTRQHHAPAGCAEINR,MFAVVTRQHHAPAGCAEINRDTMAK,MSRWQQGK,MSRWQQGKDER,PSKTYLLVTDR,PSKTYLLVTDRK,QHHAPAGCAEINR,QHHAPAGCAEINRDTMAK,QHHAPAGCAEINRDTMAKSHNQVLLR,SHNQVLLR,SHNQVLLRVIAHSLK,SHNQVLLRVIAHSLKK,TYLLVTDR,TYLLVTDRK,TYLLVTDRKMSR,VIAHSLK,VIAHSLKK,VIAHSLKKPSK,WQQGKDER,WQQG…	1	VIAHSLK;	213	0	NA	Chromosome:4280135-4280347_+_StartGTG(11,0.5529,7,0.0329,0.0182)	0	0	0	psent048272(0.0289619001913)	0
Chromosome:1835343-1835558_+_StartGTG	16	ALPNVRTLTLSGMLAEAIR,ALPNVRTLTLSGMLAEAIRR,FAYATHPIFSGNAANNLR,FAYATHPIFSGNAANNLRNSVIDEVVVCDTIPLTDEIK,FAYATHPIFSGNAANNLRNSVIDEVVVCDTIPLTDEIKALPNVR,ISNEESISAMFEH,MFAYATHPIFSGNAANNLR,MFAYATHPIFSGNAANNLRNSVIDEVVVCDTIPLTDEIK,MFAYATHPIFSGNAANNLRNSVIDEVVVCDTIPLTDEIKALPNVR,NSVIDEVVVCDTIPLTDEIK,NSVIDEVVVCDTIPLTDEIKALPNVR,NSVIDEVVVCDTIPLTDEIKALPNVRTLTLSGMLAEAIR,RISNEESISAMFEH,TLTLSGMLAEAIR,TLTLSGMLAEAIRR,TLT…	1	MFAYATHPIFSGNAANNLR;	216	0.9954	NA	Chromosome:1835343-1835558_+_StartGTG(3757,186.2141,149,0.6898,128.4505)	0	0	0	0	86691(55797)
Chromosome:4315783-4315998_-_StartGTG	21	AMAWEEHDK,AVIEREFR,AVIEREFRPGIETTER,AVKRAMAWEEHDK,EFRPGIETTER,EFRPGIETTERNYR,ERPEVREVTALGAAYLAGLAVGYWQNLDELQEK,EVTALGAAYLAGLAVGYWQNLDELQEK,EVTALGAAYLAGLAVGYWQNLDELQEKAVIER,EVTALGAAYLAGLAVGYWQNLDELQEKAVIEREFR,MERPEVR,MERPEVREVTALGAAYLAGLAVGYWQNLDELQEK,NYRYSGWK,NYRYSGWKK,PEVREVTALGAAYLAGLAVGYWQNLDELQEK,PEVREVTALGAAYLAGLAVGYWQNLDELQEKAVIER,PGIETTER,PGIETTERNYR,PGIETTERNYRYSGWK,RAMAWEEHDK,YSGWKKAVK	1	MERPEVREVTALGAAYLAGLAVGYWQNLDELQEK;	216	0.9954	NA	Chromosome:4315783-4315998_-_StartGTG(36078,1788.1910,208,0.9630,1722.0279)	0	0	0	0	7473(81021)
Chromosome:3546863-3547078_+_StartATG	21	AHRQAVPHITEQHFHFFVASNIPYFHMK,AHRQAVPHITEQHFHFFVASNIPYFHMKCLIQVGVFR,CLIQVGVFR,CLIQVGVFRR,CLIQVGVFRRVIFR,DIGARTR,DIGARTRSFSHR,ESLFSGIMHLGYPR,ESLFSGIMHLGYPRDIGAR,ESLFSGIMHLGYPRDIGARTR,MAHRQAVPHITEQHFHFFVASNIPYFHMK,MAHRQAVPHITEQHFHFFVASNIPYFHMKCLIQVGVFR,QAVPHITEQHFHFFVASNIPYFHMK,QAVPHITEQHFHFFVASNIPYFHMKCLIQVGVFR,QAVPHITEQHFHFFVASNIPYFHMKCLIQVGVFRR,RVIFRESLFSGIMHLGYPR,SFSHRLTF,TRSFSHR,TRSFSHRLTF,VIFR…	1	AHRQAVPHITEQHFHFFVASNIPYFHMK;	216	0	NA	Chromosome:3546863-3547078_+_StartATG(10,0.4956,7,0.0324,0.0161)	0	0	0	0	0
Chromosome:4054572-4054790_-_StartGTG	19	ALFDAIR,ALFDAIRHQDGDAAEQAALTMIASSTR,ALFDAIRHQDGDAAEQAALTMIASSTRR,AVFERTWMGDAANMPK,AVFERTWMGDAANMPKTLQEHK,HNPVLQQLNVAISSLQR,HNPVLQQLNVAISSLQRAVFER,HNPVLQQLNVAISSLQRAVFERTWMGDAANMPK,HQDGDAAEQAALTMIASSTR,HQDGDAAEQAALTMIASSTRR,HQDGDAAEQAALTMIASSTRRLK,MHNPVLQQLNVAISSLQR,MHNPVLQQLNVAISSLQRAVFER,MHNPVLQQLNVAISSLQRAVFERTWMGDAANMPK,TLQEHKALFDAIR,TLQEHKALFDAIRHQDGDAAEQAALTMIASSTR,TWMGDAANMPK,TWMGDAANMPKTLQ…	1	MHNPVLQQLNVAISSLQR;	219	0.9954	NA	Chromosome:4054572-4054790_-_StartGTG(608,29.7225,97,0.4429,13.1641)	0	0	0	0	10082(87029)
Chromosome:4404336-4404563_+_StartATG	17	ENTFINTEVPGGK,ENTFINTEVPGGKVIDQALTK,ENTFINTEVPGGKVIDQALTKIIQR,FFARLNANQIVVSHEQVLTYIQPAIDQFVASANALR,FFARLNANQIVVSHEQVLTYIQPAIDQFVASANALRQVFQLV,FFIQPHVR,FFIQPHVRFFAR,IIQRFFIQPHVR,IIQRFFIQPHVRFFAR,LNANQIVVSHEQVLTYIQPAIDQFVASANALR,LNANQIVVSHEQVLTYIQPAIDQFVASANALRQVFQLV,MENTFINTEVPGGK,MENTFINTEVPGGKVIDQALTK,MENTFINTEVPGGKVIDQALTKIIQR,VIDQALTK,VIDQALTKIIQR,VIDQALTKIIQRFFIQPHVR	1	LNANQIVVSHEQVLTYIQPAIDQFVASANALR;	228	0	NA	Chromosome:4404336-4404563_+_StartATG(84,3.9443,34,0.1491,0.5881)	0	0	0	psent074178(0.207277515295)	0
Chromosome:228967-229194_-_StartGTG	20	AFPGTKNSINTTPNAAPELIPSTSGLAIGLPVR,AFPGTKNSINTTPNAAPELIPSTSGLAIGLPVRR,CGEKPPR,CGEKPPRPAAIIIISSVAAAPR,LPAGSSQPK,LPAGSSQPKAFPGTK,LPAGSSQPKAFPGTKNSINTTPNAAPELIPSTSGLAIGLPVR,LSAIPASNIR,LSAIPASNIRCGEK,LSAIPASNIRCGEKPPR,MLSAIPASNIR,MLSAIPASNIRCGEK,MLSAIPASNIRCGEKPPR,NSINTTPNAAPELIPSTSGLAIGLPVR,NSINTTPNAAPELIPSTSGLAIGLPVRR,PAAIIIISSVAAAPR,PAAIIIISSVAAAPRLPAGSSQPK,PAAIIIISSVAAAPRLPAGSSQPKAFPGTK,PPRPAAIIII…	1	LSAIPASNIR;	228	0	NA	Chromosome:228967-229194_-_StartGTG(4,0.1878,2,0.0088,0.0017)	0	0	0	0	0
Chromosome:2409494-2409721_+_StartTTG	24	CILHNRNGTMTK,CILHNRNGTMTKLFIFYR,EQVVQPPGDG,HDEGLLHQR,HDEGLLHQRMR,HDEGLLHQRMRINNAFDFLR,INNAFDFLR,INNAFDFLRLNAFAAAK,INNAFDFLRLNAFAAAKEQVVQPPGDG,KTRQLITNPFSEVHVSGLR,LFIFYRHDEGLLHQR,LFIFYRHDEGLLHQRMR,LNAFAAAK,LNAFAAAKEQVVQPPGDG,MKTRQLITNPFSEVHVSGLR,MRINNAFDFLR,MRINNAFDFLRLNAFAAAK,NGTMTKLFIFYR,NGTMTKLFIFYRHDEGLLHQR,QLITNPFSEVHVSGLR,QLITNPFSEVHVSGLRCILHNR,QLITNPFSEVHVSGLRCILHNRNGTMTK,TRQLITNPFSEVHVSGLR…	1	HDEGLLHQR;	228	0	NA	Chromosome:2409494-2409721_+_StartTTG(7,0.3287,5,0.0219,0.0072)	0	0	0	psent038896(0.112946926929)	0
Chromosome:1425316-1425546_+_StartTTG	25	AEILAAEAI,ERKLHVFPVGFDMR,GGAHKER,GGAHKERK,IAGLCRGGAHK,IAGLCRGGAHKER,ILTQSGAR,ILTQSGARQLTCLAFK,ILTQSGARQLTCLAFKR,KILTQSGAR,KILTQSGARQLTCLAFK,KLHVFPVGFDMR,KLHVFPVGFDMRVFIQIAHQCPGAGPVSQSTVGAMR,LHVFPVGFDMR,LHVFPVGFDMRVFIQIAHQCPGAGPVSQSTVGAMR,LHVFPVGFDMRVFIQIAHQCPGAGPVSQSTVGAMRAEILAAEAI,MKILTQSGAR,MKILTQSGARQLTCLAFK,QLTCLAFK,QLTCLAFKR,QLTCLAFKRIAGLCR,RIAGLCR,RIAGLCRGGAHK,VFIQIAHQCPGAGPVSQSTVGAMR,VFIQI…	1	IAGLCRGGAHK;	231	0	SPI2(Chromosome:1425316-1425546_+_StartTTG)	Chromosome:1425316-1425546_+_StartTTG(1,0.0463,1,0.0043,0.0002)	0	0	0	psent007794(0.0720341630592)	0
Chromosome:3339931-3340164_+_StartGTG	12	AEKGIRVNIVAPGPIWTALQISGGQTQDK,AGQPAELAPVYVYLASQESSYVTAEVHGVCGGEHLG,GIRVNIVAPGPIWTALQISGGQTQDK,GIRVNIVAPGPIWTALQISGGQTQDKIPQFGQQTPMK,IPQFGQQTPMK,IPQFGQQTPMKR,MAEKGIR,MAEKGIRVNIVAPGPIWTALQISGGQTQDK,RAGQPAELAPVYVYLASQESSYVTAEVHGVCGGEHLG,VNIVAPGPIWTALQISGGQTQDK,VNIVAPGPIWTALQISGGQTQDKIPQFGQQTPMK,VNIVAPGPIWTALQISGGQTQDKIPQFGQQTPMKR	1	MAEKGIRVNIVAPGPIWTALQISGGQTQDK;	234	0.9957	NA	Chromosome:3339931-3340164_+_StartGTG(728,33.3074,104,0.4444,14.8018)	0	0	0	0	98246(28925)
Chromosome:3539454-3539690_-_StartTTG	27	AHRSMRVNR,CCIWSPGK,CCIWSPGKAHR,CCIWSPGKAHRSMR,CVKKPSGR,GGSIACLYWIR,GGSIACLYWIRR,GGSIACLYWIRRCVK,HYPYSGDCNAMVTR,HYPYSGDCNAMVTRLGSCCYK,HYPYSGDCNAMVTRLGSCCYKR,LGSCCYK,LGSCCYKR,LGSCCYKRCCIWSPGK,MHYPYSGDCNAMVTR,MHYPYSGDCNAMVTRLGSCCYK,MHYPYSGDCNAMVTRLGSCCYKR,NDCSGWAAFWGK,NDCSGWAAFWGKGGSIACLYWIR,NDCSGWAAFWGKGGSIACLYWIRR,PSGRKVSPLC,RCCIWSPGK,RCCIWSPGKAHR,RNDCSGWAAFWGK,RNDCSGWAAFWGKGGSIACLYWIR,SMRVNRR,VNR…	1	HYPYSGDCNAMVTRLGSCCYKR;	237	0.9958	NA	Chromosome:3539454-3539690_-_StartTTG(53,2.3942,33,0.1392,0.3333)	0	0	0	0	0
Chromosome:2657789-2658028_-_StartGTG	15	ADYADSLTENGTHGSDSLESAQR,ADYADSLTENGTHGSDSLESAQREIAFFFGEGEVCPR,ADYADSLTENGTHGSDSLESAQREIAFFFGEGEVCPRTR,DLLGATNPANALAGTLR,DLLGATNPANALAGTLRADYADSLTENGTHGSDSLESAQR,EFMTSGPIVVSVLESENAVQR,EFMTSGPIVVSVLESENAVQRHR,EFMTSGPIVVSVLESENAVQRHRDLLGATNPANALAGTLR,EIAFFFGEGEVCPR,EIAFFFGEGEVCPRTR,HRDLLGATNPANALAGTLR,HRDLLGATNPANALAGTLRADYADSLTENGTHGSDSLESAQR,MEFMTSGPIVVSVLESENAVQR,MEFMTSGPIVVSVLESENAVQRHR,MEFMTSGP…	1	MEFMTSGPIVVSVLESENAVQR;	240	0.9958	NA	Chromosome:2657789-2658028_-_StartGTG(26538,1183.8104,227,0.9458,1119.6479)	0	0	0	0	31391(88591)
pCol1B9_SL1344:31360-31602_+_StartATG	32	ANSMTIAER,ANSMTIAERLIQK,ANSMTIAERLIQKGFDEGFK,DIGWPPER,DIGWPPERIQEVTGLSGEELK,DIGWPPERIQEVTGLSGEELKK,EIACRLR,EIACRLRDIGWPPER,GFDEGFK,GFDEGFKQGALEVAR,GFDEGFKQGALEVAREIACR,IQEVTGLSGEELK,IQEVTGLSGEELKK,IQEVTGLSGEELKKLFPDEQ,KLFPDEQ,LIQKGFDEGFK,LIQKGFDEGFKQGALEVAR,LRDIGWPPER,LRDIGWPPERIQEVTGLSGEELK,MPGFFVSR,MPGFFVSRSR,MPGFFVSRSRANSMTIAER,MRTTKPGK,PGKMPGFFVSR,PGKMPGFFVSRSR,QGALEVAR,QGALEVAREIACR,QGALEVAR…	1	IQEVTGLSGEELKK;	243	0.0041	NA	pCol1B9_SL1344:31360-31602_+_StartATG(0,0,0,0,0)	0	0	0	0	62323(18953)
Chromosome:1605412-1605654_+_StartGTG	25	AVGLPPEAMNLDIPR,AVGLPPEAMNLDIPRLVLDGIQVVGSLVGTR,AVGLPPEAMNLDIPRLVLDGIQVVGSLVGTRQDLTEAFQFAAEGK,EMEQGQIR,EMEQGQIRGR,EMEQGQIRGRMVIDFR,GRMVIDFR,GRMVIDFRR,LVLDGIQVVGSLVGTR,LVLDGIQVVGSLVGTRQDLTEAFQFAAEGK,LVLDGIQVVGSLVGTRQDLTEAFQFAAEGKVVPK,MAVGLPPEAMNLDIPR,MAVGLPPEAMNLDIPRLVLDGIQVVGSLVGTR,MAVGLPPEAMNLDIPRLVLDGIQVVGSLVGTRQDLTEAFQFAAEGK,MVIDFRR,PLEDINVIFK,PLEDINVIFKEMEQGQIR,PLEDINVIFKEMEQGQIRGR,QDLTEAFQFA…	1	MAVGLPPEAMNLDIPR;	243	0.9959	NA	Chromosome:1605412-1605654_+_StartGTG(798,35.1578,115,0.4733,16.6402)	0	0	0	0	84382(17385)
Chromosome:3639942-3640193_-_StartTTG	20	ARDFLYAGAEAGVMVLNAGADVMR,ARDFLYAGAEAGVMVLNAGADVMRFAPSLVVEEADIHEGMQR,DFLYAGAEAGVMVLNAGADVMR,DFLYAGAEAGVMVLNAGADVMRFAPSLVVEEADIHEGMQR,DFLYAGAEAGVMVLNAGADVMRFAPSLVVEEADIHEGMQRFAQAVGK,FAPSLVVEEADIHEGMQR,FAPSLVVEEADIHEGMQRFAQAVGK,FAPSLVVEEADIHEGMQRFAQAVGKVVA,FAQAVGK,FAQAVGKVVA,GMGLLIGAELK,GMGLLIGAELKPK,GMGLLIGAELKPKYK,GRARDFLYAGAEAGVMVLNAGADVMR,MQAIDEQFDIFSDIR,MQAIDEQFDIFSDIRGMGLLIGAELK,MQAIDEQFDIFSDI…	1	MQAIDEQFDIFSDIR;	252	0.996	NA	Chromosome:3639942-3640193_-_StartTTG(150,6.3726,57,0.2262,1.4415)	0	0	0	0	16553(46080)
Chromosome:2094271-2094525_-_StartTTG	19	AVSVYAMTILNIYSTMFL,CPRWCLR,CPRWCLRGR,FGCQRLIR,FGCQRLIRVGNMLK,GRITLWGYTQYISAGYMPSMALTLTLALAFASVR,ITLWGYTQYISAGYMPSMALTLTLALAFASVR,LIRVGNMLK,LIRVGNMLKR,MARFGCQR,MARFGCQRLIR,MNANKMAR,MNANKMARFGCQR,NANKMAR,NANKMARFGCQR,RCPRWCLR,VGNMLKR,VGNMLKREK,WCLRGRITLWGYTQYISAGYMPSMALTLTLALAFASVR	1	ITLWGYTQYISAGYMPSMALTLTLALAFASVR;	255	0.9961	NA	Chromosome:2094271-2094525_-_StartTTG(376,15.7860,94,0.3686,5.8187)	0	0	0	psent091134(0.0254703712954)	40353(30726)
pSLT_SL1344:16425-16679_-_StartGTG	22	ATYGLSVIPVTVDGVINPMLPDTR,ATYGLSVIPVTVDGVINPMLPDTRPDQGQAQR,ATYGLSVIPVTVDGVINPMLPDTRPDQGQAQRLGVK,INGFRATYGLSVIPVTVDGVINPMLPDTR,INGFRATYGLSVIPVTVDGVINPMLPDTRPDQGQAQR,LGVKYFPAMMLVDPK,LGVKYFPAMMLVDPKQGSVR,MINGFRATYGLSVIPVTVDGVINPMLPDTR,MINGFRATYGLSVIPVTVDGVINPMLPDTRPDQGQAQR,PDQGQAQR,PDQGQAQRLGVK,PDQGQAQRLGVKYFPAMMLVDPK,PLSYGFITQDDLAK,PLSYGFITQDDLAKQFLNVSEDFK,PLSYGFITQDDLAKQFLNVSEDFKPNF,QFLNVSEDFK,QFLN…	1	MINGFRATYGLSVIPVTVDGVINPMLPDTR;	255	0.9961	NA	pSLT_SL1344:16425-16679_-_StartGTG(0,0,0,0,0)	0	0	0	0	0
pSLT_SL1344:66398-66652_+_StartTTG	27	DGGEMQR,DGGEMQRQALR,DGGEMQRQALREEPFYR,EEPFYRLMTE,LSENGVISGQCPESDVHPENWK,LSENGVISGQCPESDVHPENWKYLSYR,LSENGVISGQCPESDVHPENWKYLSYRNELR,MYIKPDQENSQYSASFLHK,MYIKPDQENSQYSASFLHKTR,NELRSGR,NELRSGRDGGEMQR,PDQENSQYSASFLHK,PDQENSQYSASFLHKTR,PDQENSQYSASFLHKTRQFIECLESR,QALREEPFYR,QALREEPFYRLMTE,QFIECLESR,QFIECLESRLSENGVISGQCPESDVHPENWK,QFIECLESRLSENGVISGQCPESDVHPENWKYLSYR,SGRDGGEMQR,SGRDGGEMQRQALR,TRQFIECLES…	1	MYIKPDQENSQYSASFLHK;	255	0.9961	NA	pSLT_SL1344:66398-66652_+_StartTTG(0,0,0,0,0)	0	0	0	0	0
Chromosome:3394905-3395159_-_StartTTG	39	AARSQKISTDEYGVR,DVSLQKL,EPVSSRDVSLQK,EPVSSRDVSLQKL,FREPVSSR,FREPVSSRDVSLQK,GFTLLPPGR,GFTLLPPGRSMNDFVYMLMHK,GFTLLPPGRSMNDFVYMLMHKR,HGLTTTTR,HGLTTTTRSELR,HGLTTTTRSELRAAR,ISTDEYGVR,ISTDEYGVRFR,ISTDEYGVRFREPVSSR,KHGLTTTTR,KHGLTTTTRSELR,KQAAHSFR,KQAAHSFRK,LTPVADLR,LTPVADLRK,LTPVADLRKR,MLTPVADLR,MLTPVADLRK,MLTPVADLRKR,QAAHSFR,QAAHSFRK,QAAHSFRKHGLTTTTR,RGFTLLPPGR,RGFTLLPPGRSMNDFVYMLMHK,RKQAAHSFR,RRGFTLL…	1	SMNDFVYMLMHK;	255	0	NA	Chromosome:3394905-3395159_-_StartTTG(9,0.3779,6,0.0235,0.0089)	0	0	0	psent109616(0.0152263875014)	0
pCol1B9_SL1344:11613-11870_-_StartATG	25	AGAVLIFWHELAINGYASMNAIK,AGAVLIFWHELAINGYASMNAIKR,AGAVLIFWHELAINGYASMNAIKRQELIDADFQR,DEERVFSLSYEQLTR,DEERVFSLSYEQLTRFTER,ECNLDSQGAIYLCESAK,ECNLDSQGAIYLCESAKAGAVLIFWHELAINGYASMNAIK,ECNLDSQGAIYLCESAKAGAVLIFWHELAINGYASMNAIKR,FTERRIR,IRECNLDSQGAIYLCESAK,IRECNLDSQGAIYLCESAKAGAVLIFWHELAINGYASMNAIK,KLIWPEDDWK,LIWPEDDWK,LRKLIWPEDDWK,MDEERVFSLSYEQLTR,MDEERVFSLSYEQLTRFTER,QELIDADFQR,QELIDADFQRLR,QELIDADFQRL…	1	VFSLSYEQLTR;	258	0	NA	pCol1B9_SL1344:11613-11870_-_StartATG(0,0,0,0,0)	NA_Intergenic	0	0	0	563(5026)
Chromosome:3046687-3046944_-_StartATG	29	ELLICVPMR,ELLICVPMRSEWLFYWIK,ELLICVPMRSEWLFYWIKGEK,FVIKGKLR,GEKYCAR,GEKYCARR,GKLRHVENDPK,HVENDPK,HVENDPKELLICVPMR,HVENDPKELLICVPMRSEWLFYWIK,IITHVVPGSGMAAIYDDIADSSR,IITHVVPGSGMAAIYDDIADSSRFVIK,IITHVVPGSGMAAIYDDIADSSRFVIKGK,KIITHVVPGSGMAAIYDDIADSSR,KIITHVVPGSGMAAIYDDIADSSRFVIK,KSIKTLCNQIK,LRHVENDPK,LRHVENDPKELLICVPMR,MKIITHVVPGSGMAAIYDDIADSSR,MKIITHVVPGSGMAAIYDDIADSSRFVIK,SEWLFYWIK,SEWLFYWIKGEK,SEW…	1	IITHVVPGSGMAAIYDDIADSSR;	258	0	SPI1(Chromosome:3046687-3046944_-_StartATG)	Chromosome:3046687-3046944_-_StartATG(8335,345.8686,180,0.6977,241.3125)	0	0	0	psent085985(0.765818388904)	26992(2680)
Chromosome:4718874-4719134_+_StartATG	33	GTFPKRSDDHK,IAAAIDLFDQLR,IAAAIDLFDQLRSR,IAAAIDLFDQLRSRLSSGFSIAR,IDSDDLR,IDSDDLRVQEFYQR,IDSDDLRVQEFYQRR,LISHSGEGR,LISHSGEGRR,LISHSGEGRRNDDPAR,LLVVFRLISHSGEGR,LLVVFRLISHSGEGRR,LSSGFSIAR,LSSGFSIARIDSDDLR,LSSGFSIARIDSDDLRVQEFYQR,MGTFPKR,MGTFPKRSDDHK,NDDPARIAAAIDLFDQLR,NDDPARIAAAIDLFDQLRSR,RNDDPAR,RNDDPARIAAAIDLFDQLR,RSDDHKLLVVFR,RVPDACQLQR,RVPDACQLQRLNTLLL,SDDHKLLVVFR,SDDHKLLVVFRLISHSGEGR,SRLSSGFSIAR…	1	IAAAIDLFDQLR;	261	0	NA	Chromosome:4718874-4719134_+_StartATG(1,0.0410,1,0.0038,0.0002)	0	0	0	psent075815(0.105389636997)	0
Chromosome:4132161-4132421_+_StartATG	20	FNPETLER,FNPETLERVLR,FNPETLERVLRVVR,GFQVCSMNMEAATDAQNINIELTVASPR,GFQVCSMNMEAATDAQNINIELTVASPRSVDLLFSQLSK,HRGFQVCSMNMEAATDAQNINIELTVASPR,HRGFQVCSMNMEAATDAQNINIELTVASPRSVDLLFSQLSK,LVDVAHVAICQSAATSQQIR,LVDVAHVAICQSAATSQQIRA,MMQHQVNVSAR,MMQHQVNVSARFNPETLER,MMQHQVNVSARFNPETLERVLR,MQHQVNVSAR,MQHQVNVSARFNPETLER,MQHQVNVSARFNPETLERVLR,SVDLLFSQLSK,SVDLLFSQLSKLVDVAHVAICQSAATSQQIR,SVDLLFSQLSKLVDVAHVAICQSAATS…	1	MMQHQVNVSAR;	261	0.9962	NA	Chromosome:4132161-4132421_+_StartATG(6655,272.9812,197,0.7548,206.0462)	ilvM_Extension	0	0	psent072730(0.905887518082)	105877(1695)
Chromosome:49323-49583_+_StartATG	26	FQLGNHGIR,FQLGNHGIRIGPVAR,FQLGNHGIRIGPVARIEHPVTLIR,IEHPVTLIR,IEHPVTLIRPVK,IEHPVTLIRPVKEVDYDH,IGPVARIEHPVTLIR,IGPVARIEHPVTLIRPVK,IKVSGIAEEIHIDR,IKVSGIAEEIHIDRQATFR,LYQPAVFAHLPIAFGTVIHR,LYQPAVFAHLPIAFGTVIHRR,LYQPAVFAHLPIAFGTVIHRRPDGDHQLNSQR,MSRIKVSGIAEEIHIDR,PDGDHQLNSQR,PDGDHQLNSQRFQLGNHGIR,PDGDHQLNSQRFQLGNHGIRIGPVAR,PVKEVDYDH,QATFRLYQPAVFAHLPIAFGTVIHR,QATFRLYQPAVFAHLPIAFGTVIHRR,RPDGDHQLNSQR,RPDGDH…	1	LYQPAVFAHLPIAFGTVIHR;	261	0	NA	Chromosome:49323-49583_+_StartATG(0,0,0,0,0)	0	0	0	psent051971(0.0338989288489)	0
Chromosome:3491638-3491898_-_StartTTG	14	DLCWDVMTFIIENPIAQAEEAK,DLCWDVMTFIIENPIAQAEEAKQPEK,DLCWDVMTFIIENPIAQAEEAKQPEKVEFMWDDYHR,GWEGKYYLISAASQLGVK,GWEGKYYLISAASQLGVKDLCWDVMTFIIENPIAQAEEAK,MGWEGKYYLISAASQLGVK,MGWEGKYYLISAASQLGVKDLCWDVMTFIIENPIAQAEEAK,QPEKVEFMWDDYHR,QQLAEVEEDADDDWDDDWDEDDEEGVEFIYK,QQLAEVEEDADDDWDDDWDEDDEEGVEFIYKR,VEFMWDDYHR,YYLISAASQLGVK,YYLISAASQLGVKDLCWDVMTFIIENPIAQAEEAK,YYLISAASQLGVKDLCWDVMTFIIENPIAQAEEAKQPEK	1	MGWEGKYYLISAASQLGVK;	261	0.9962	NA	Chromosome:3491638-3491898_-_StartTTG(547,22.4374,90,0.3448,7.7364)	0	0	0	0	18895(67371)
Chromosome:4796148-4796408_+_StartGTG	25	AKRMASR,DDDEAVK,DDDEAVKLANDSHYGLGGAVFSQNIER,DDDEAVKLANDSHYGLGGAVFSQNIERAK,EFVNQKLVVVR,EFVNQKLVVVRR,ELSDLGIK,ELSDLGIKEFVNQK,ELSDLGIKEFVNQKLVVVR,IETGMVYINWLTDTAAELPFGGVK,IETGMVYINWLTDTAAELPFGGVKR,IETGMVYINWLTDTAAELPFGGVKRSGFGR,LANDSHYGLGGAVFSQNIER,LANDSHYGLGGAVFSQNIERAK,LANDSHYGLGGAVFSQNIERAKR,MASRIETGMVYINWLTDTAAELPFGGVK,MASRIETGMVYINWLTDTAAELPFGGVKR,MVKDDDEAVK,MVKDDDEAVKLANDSHYGLGGAVFSQNIER,RMASR…	1	MVKDDDEAVKLANDSHYGLGGAVFSQNIER;	261	0.9962	NA	Chromosome:4796148-4796408_+_StartGTG(142,5.8247,54,0.2069,1.2051)	0	0	0	0	116255(53833)
Chromosome:4516576-4516839_-_StartGTG	24	DSDFAVWLTGAANLR,DSDFAVWLTGAANLRR,DSDFAVWLTGAANLRRHR,FFNAIHK,FFNAIHKDSDFAVWLTGAANLR,FFNAIHKDSDFAVWLTGAANLRR,HRIDISALMHSR,HRIDISALMHSRYIPYQFSNLGIDSDINGGR,IDISALMHSR,IDISALMHSRYIPYQFSNLGIDSDINGGR,IDISALMHSRYIPYQFSNLGIDSDINGGRTQFAIIAR,ISNRFFNAIHK,ISNRFFNAIHKDSDFAVWLTGAANLR,MSCACRISNR,MSCACRISNRFFNAIHK,RHRIDISALMHSR,SCACRISNR,SCACRISNRFFNAIHK,TQFAIIAR,TQFAIIARVDDTHLDDIMAIFHFR,VDDTHLDDIMAIFHFR,YIPYQFSN…	1	VDDTHLDDIMAIFHFR;	264	0	SPI4(Chromosome:4516576-4516839_-_StartGTG)	Chromosome:4516576-4516839_-_StartGTG(0,0,0,0,0)	0	0	0	psent078469(0.0674610533258)	0
Chromosome:523146-523409_+_StartTTG	13	ADLTLVPVQQTAVPVQASGGATTTVPSTSPTQVNSSSAVPAPTQY,ILLSAAITVDNK,ILLSAAITVDNKLVFITDSVK,ILLSAAITVDNKLVFITDSVKPVINNGGTK,LVFITDSVK,LVFITDSVKPVINNGGTK,MPFNPSDIQPNAR,MPFNPSDIQPNARILLSAAITVDNK,MPFNPSDIQPNARILLSAAITVDNKLVFITDSVK,PFNPSDIQPNAR,PFNPSDIQPNARILLSAAITVDNK,PFNPSDIQPNARILLSAAITVDNKLVFITDSVK,PVINNGGTK	1	MPFNPSDIQPNAR;	264	0.9962	NA	Chromosome:523146-523409_+_StartTTG(1506,61.0726,164,0.6212,37.9383)	0	0	0	0	70502(84120)
Chromosome:2844369-2844638_-_StartTTG	32	AVRRLAAIAGGIGR,DVRVALQR,DVRVALQRR,GASFSRSVER,GASFSRSVERR,GEAPVAALIYR,GEAPVAALIYRGGTDFYAVIQNADR,GEAPVAALIYRGGTDFYAVIQNADRGASFSR,GGTDFYAVIQNADR,GGTDFYAVIQNADRGASFSR,GGTDFYAVIQNADRGASFSRSVER,HIWRLRVNVQR,IVIVNHGGDNR,IVIVNHGGDNRHIWR,IVIVNHGGDNRHIWRLR,LAAIAGGIGR,LAAIAGGIGRYGGK,LAAIAGGIGRYGGKDVR,LRVNVQR,LRVNVQRK,MIVIVNHGGDNR,MIVIVNHGGDNRHIWR,MIVIVNHGGDNRHIWRLR,RLAAIAGGIGR,RLAAIAGGIGRYGGK,RVRGEAPVAALIYR,…	1	LAAIAGGIGR;	270	0	SPI9(Chromosome:2844369-2844638_-_StartTTG)	Chromosome:2844369-2844638_-_StartTTG(5,0.1983,3,0.0111,0.0022)	0	0	0	psent112585(0.285482879822)	0
Chromosome:2893731-2894000_-_StartATG	20	DLNSQIINITTNR,DLNSQIINITTNRNNINQGER,DLNSQIINITTNRNNINQGERSQYFQDNNGPVNIDNR,EFQMIASLLANEYVSAFGYIVGVISGCIAIYQTTQVTK,EFQMIASLLANEYVSAFGYIVGVISGCIAIYQTTQVTKK,EFQMIASLLANEYVSAFGYIVGVISGCIAIYQTTQVTKKNNEIK,KNNEIKQLNVTIK,MEFQMIASLLANEYVSAFGYIVGVISGCIAIYQTTQVTK,MEFQMIASLLANEYVSAFGYIVGVISGCIAIYQTTQVTKK,MEFQMIASLLANEYVSAFGYIVGVISGCIAIYQTTQVTKKNNEIK,NNEIKQLNVTIK,NNEIKQLNVTIKDLNSQIINITTNR,NNINQGER,NNINQGERSQYF…	1	DLNSQIINITTNR;	270	0	NA	Chromosome:2893731-2894000_-_StartATG(3993,158.3291,138,0.5111,80.9220)	0	0	0	psent112341(0.0751885413606)	28394(6075)
Chromosome:1913776-1914048_+_StartATG	29	FSATELSWLSK,FSATELSWLSKTIETER,FSATELSWLSKTIETERR,GHCPEISSPIQDK,GHCPEISSPIQDKPVPR,GHCPEISSPIQDKPVPRNCTLTSTTCDIQSYTVFSR,LKFSATELSWLSK,LKFSATELSWLSKTIETER,MPFSIKNICSGPK,MPFSIKNICSGPKGHCPEISSPIQDK,NCTLTSTTCDIQSYTVFSR,NCTLTSTTCDIQSYTVFSRWSCSYEMR,NCTLTSTTCDIQSYTVFSRWSCSYEMRPPGAEER,NICSGPK,NICSGPKGHCPEISSPIQDK,NICSGPKGHCPEISSPIQDKPVPR,PFSIKNICSGPK,PFSIKNICSGPKGHCPEISSPIQDK,PPGAEER,PPGAEERTPR,PPGAEERTPRL…	1	FSATELSWLSK;	273	0	NA	Chromosome:1913776-1914048_+_StartATG(2703,106.0007,186,0.6813,72.2183)	0	0	0	psent010546(0.155379720769)	87703(2419)
Chromosome:1734726-1735001_-_StartGTG	32	AAQGIGAGLLTAR,AAQGIGAGLLTARLGIK,AAQGIGAGLLTARLGIKAMELCR,AMELCRPLPWIDNDK,AMELCRPLPWIDNDKPR,ETLQKSK,ETLQKSKSSPEK,EVGMDWMSQDLAAR,EVGMDWMSQDLAARLSTR,EVGMDWMSQDLAARLSTRAAQGIGAGLLTAR,LGDFRRQLIGQLK,LGIKAMELCR,LGIKAMELCRPLPWIDNDK,LLNIAFAGASELVR,LLNIAFAGASELVREVGMDWMSQDLAAR,LLNIAFAGASELVREVGMDWMSQDLAARLSTR,LSTRAAQGIGAGLLTAR,LSTRAAQGIGAGLLTARLGIK,MLLNIAFAGASELVR,MLLNIAFAGASELVREVGMDWMSQDLAAR,MLLNIAFAGASELV…	1	MLLNIAFAGASELVR;	276	0.9964	NA	Chromosome:1734726-1735001_-_StartGTG(648,25.1357,101,0.3659,9.1972)	0	0	0	0	45855(72208)
Chromosome:3627694-3627981_-_StartTTG	31	AAAAAINPR,AAAAAINPRR,AAAAAINPRRLSSHR,AAAAVVVK,AAAAVVVKAAAAAINPR,AAAAVVVKAAAAAINPRR,GIFKLAALL,GVGYAFK,GVGYAFKPR,GVGYAFKPRSHSYLCSR,KNWLTVMFMAR,KNWLTVMFMARTITTTITVK,LKKNWLTVMFMAR,LSSHRGVGYAFK,LSSHRGVGYAFKPR,MLRFVKR,NWLTVMFMAR,NWLTVMFMARTITTTITVK,NWLTVMFMARTITTTITVKTAAVAVMVMTMVTSTAAK,PRSHSYLCSR,PRSHSYLCSRGIFK,RLSSHRGVGYAFK,SHSYLCSR,SHSYLCSRGIFK,SHSYLCSRGIFKLAALL,TAAVAVMVMTMVTSTAAK,TAAVAVMVMTMVTSTAAKA…	1	GVGYAFKPR;	288	0.6424	NA	Chromosome:3627694-3627981_-_StartTTG(18892,702.2806,215,0.7465,524.2525)	0	0	0	psent082901(0.0529758907759)	16675(49535)
Chromosome:2406379-2406666_-_StartTTG	36	AFVLQHTGNNPGIER,AFVLQHTGNNPGIERLR,AFVLQHTGNNPGIERLRLNGGADNLIPR,CRQQFAQR,CRQQFAQRTK,DVSTYNLPQR,DVSTYNLPQRQR,DVSTYNLPQRQRLR,GDPRIACTNEQIFK,GDPRIACTNEQIFKQR,IACTNEQIFK,IACTNEQIFKQR,IACTNEQIFKQRLMDNTFYFR,LMDNTFYFR,LMDNTFYFRMDGIYR,LMDNTFYFRMDGIYRR,LNGGADNLIPR,LNGGADNLIPRG,LRLNGGADNLIPR,LRLNGGADNLIPRG,MDGIYRR,MDGIYRRAFVLQHTGNNPGIER,MTPQPTFTAR,MTPQPTFTARDVSTYNLPQR,MTPQPTFTARDVSTYNLPQRQR,QQFAQRTK,QQFAQRT…	1	MTPQPTFTAR;	288	0	NA	Chromosome:2406379-2406666_-_StartTTG(27,1.0037,12,0.0417,0.0419)	0	0	0	psent089388(0.0384916833167)	0
Chromosome:3343391-3343681_+_StartTTG	19	FLAFVRTLLPTMAGISGLSNR,FLAFVRTLLPTMAGISGLSNRR,FQFFNWLSGLLWVTVVTSFGYALSMIPFVK,FQFFNWLSGLLWVTVVTSFGYALSMIPFVKR,HEDQVMTFLMILPVALLVAGLLGTLVVVIK,HEDQVMTFLMILPVALLVAGLLGTLVVVIKK,HEDQVMTFLMILPVALLVAGLLGTLVVVIKKK,LALLAGR,LALLAGRFLAFVR,LALLAGRFLAFVRTLLPTMAGISGLSNR,MLALLAGR,MLALLAGRFLAFVR,MLALLAGRFLAFVRTLLPTMAGISGLSNR,RFQFFNWLSGLLWVTVVTSFGYALSMIPFVK,RFQFFNWLSGLLWVTVVTSFGYALSMIPFVKR,RHEDQVMTFLMILPVALLVAGLLGT…	1	MLALLAGR;	291	0.9966	NA	Chromosome:3343391-3343681_+_StartTTG(1340,49.2989,159,0.5464,26.9369)	0	0	0	0	98310(64286)
Chromosome:526262-526552_-_StartATG	29	ANFPSTIFLR,ANFPSTIFLRWPAQK,ANFPSTIFLRWPAQKPAGNK,ASSFSTSPR,ASSFSTSPRVITITTSMCWTSGSVTTANGTTPALFPPR,ASSFSTSPRVITITTSMCWTSGSVTTANGTTPALFPPRSLR,FFSLHRWIMNIK,FFSLHRWIMNIKSSCK,KVRTLPGTHCFP,KWLPVRANFPSTIFLR,MASSFSTSPR,MASSFSTSPRVITITTSMCWTSGSVTTANGTTPALFPPR,MASSFSTSPRVITITTSMCWTSGSVTTANGTTPALFPPRSLR,PAGNKKVR,RFFSLHR,RFFSLHRWIMNIK,SLRRFFSLHR,SSCKKWLPVR,TLPGTHCFP,VITITTSMCWTSGSVTTANGTTPALFPPR,VITITTSMCWTSG…	1	WIMNIKSSCK;	291	0.8625	NA	Chromosome:526262-526552_-_StartATG(3057,112.4677,195,0.6701,75.3646)	0	0	0	psent150393(0.0562676406926)	58386(39530)
Chromosome:1275545-1275838_-_StartGTG	30	DSLMLQLYPDAELR,DSLMLQLYPDAELRESHTIDVLMGR,DSLMLQLYPDAELRESHTIDVLMGRLR,ELSVNEEVIK,ELSVNEEVIKLTAFEYTIMETLIR,ELSVNEEVIKLTAFEYTIMETLIRNNGK,ESHTIDVLMGR,ESHTIDVLMGRLR,ESHTIDVLMGRLRK,GQGYLFELR,INIPPFQVDLSR,INIPPFQVDLSRR,INIPPFQVDLSRRELSVNEEVIK,IQAQYPHDVITTVR,IQAQYPHDVITTVRGQGYLFELR,KIQAQYPHDVITTVR,KIQAQYPHDVITTVRGQGYLFELR,KKIQAQYPHDVITTVR,LTAFEYTIMETLIR,LTAFEYTIMETLIRNNGK,LTAFEYTIMETLIRNNGKVVSK,MINIPPFQV…	1	MINIPPFQVDLSR;	294	0.9966	NA	Chromosome:1275545-1275838_-_StartGTG(9304,338.8033,251,0.8537,289.2364)	0	0	0	0	51087(74008)
Chromosome:4029591-4029887_+_StartTTG	31	CSRSPAWIIVPGDGTISVSSR,CSRSPAWIIVPGDGTISVSSRFR,EQMILSLFR,EQMILSLFRIGTSWIAILLR,EQMILSLFRIGTSWIAILLRFGFSTR,FGFSTRIFIV,FRREQMILSLFR,IGTSWIAILLR,IGTSWIAILLRFGFSTR,IGTSWIAILLRFGFSTRIFIV,KSVPRVDNEVSTSLPITSCALCR,MPSTFSLVTTTR,MPSTFSLVTTTRSTR,MPSTFSLVTTTRSTRK,PSTFSLVTTTR,PSTFSLVTTTRSTR,PSTFSLVTTTRSTRK,REQMILSLFR,REQMILSLFRIGTSWIAILLR,SPAWIIVPGDGTISVSSR,SPAWIIVPGDGTISVSSRFR,SPAWIIVPGDGTISVSSRFRR,STRKSVPR,SV…	1	PSTFSLVTTTRSTR;	297	0	NA	Chromosome:4029591-4029887_+_StartTTG(0,0,0,0,0)	0	0	0	psent072216(0.0429054279054)	0
Chromosome:3056914-3057216_-_StartGTG	8	ETLDIQHIEEENNTTETAETLPGLNQLPVK,ETLDIQHIEEENNTTETAETLPGLNQLPVKLEFVLYR,ETLDIQHIEEENNTTETAETLPGLNQLPVKLEFVLYRK,LEFVLYR,LEFVLYRK,METLDIQHIEEENNTTETAETLPGLNQLPVK,METLDIQHIEEENNTTETAETLPGLNQLPVKLEFVLYR,METLDIQHIEEENNTTETAETLPGLNQLPVKLEFVLYRK	1	METLDIQHIEEENNTTETAETLPGLNQLPVK;	303	0.9967	SPI1(Chromosome:3056914-3057216_-_StartGTG)	Chromosome:3056914-3057216_-_StartGTG(630,22.2599,111,0.3663,8.1538)	0	0	0	0	26731(4004)
Chromosome:1723296-1723604_+_StartGTG	26	EFDLPVQLSPSYAELMR,EFDLPVQLSPSYAELMRMPWASATR,EFDLPVQLSPSYAELMRMPWASATRHFASVDQYNLFADLIPK,EMLANLK,EMLANLKEFDLPVQLSPSYAELMR,EMLANLKEFDLPVQLSPSYAELMRMPWASATR,HFASVDQYNLFADLIPK,HFASVDQYNLFADLIPKVTPFLLEPNDADQALYATDYLNTR,HFASVDQYNLFADLIPKVTPFLLEPNDADQALYATDYLNTRR,LNTFSRNR,LNTFSRNRVTFYMSK,MLNTFSR,MLNTFSRNR,MLNTFSRNRVTFYMSK,MPWASATR,MPWASATRHFASVDQYNLFADLIPK,NRVTFYMSK,NRVTFYMSKEMLANLK,RVSLTQNILNHGCD,VSLTQN…	1	MLNTFSR;	309	0.9968	NA	Chromosome:1723296-1723604_+_StartGTG(493,17.0810,107,0.3463,5.9152)	0	0	0	0	85508(20668)
Chromosome:1234096-1234404_+_StartGTG	25	AGQLVLLEAFGGGFTWGSALIR,AGQLVLLEAFGGGFTWGSALIRF,AVTELAHIVDETLAANNLDR,AVTELAHIVDETLAANNLDRSELDWLVPHQANLR,AVTELAHIVDETLAANNLDRSELDWLVPHQANLRIISATAK,DGRIKAGQLVLLEAFGGGFTWGSALIR,HGNTSAASVPCALDEAVR,HGNTSAASVPCALDEAVRDGR,HGNTSAASVPCALDEAVRDGRIK,IISATAK,IISATAKK,IISATAKKLGMSMDNVVVTLDR,IKAGQLVLLEAFGGGFTWGSALIR,IKAGQLVLLEAFGGGFTWGSALIRF,KLGMSMDNVVVTLDR,KLGMSMDNVVVTLDRHGNTSAASVPCALDEAVR,LGMSMDNVVVTLDR,LGMSM…	1	MAVTELAHIVDETLAANNLDR;	309	0.9968	NA	Chromosome:1234096-1234404_+_StartGTG(2479,85.8901,184,0.5955,51.1476)	0	0	0	0	79477(34945)
Chromosome:1990160-1990483_-_StartGTG	34	AAKKEPQPLYTFSLPLLSVQDEIR,DLGDLVTK,DLGDLVTKVFEK,DLGDLVTKVFEKAAK,EAVDELIK,EAVDELIKHFFTENK,EAVDELIKHFFTENKLYLR,EPQPLYTFSLPLLSVQDEIR,EPQPLYTFSLPLLSVQDEIRVYCK,EPQPLYTFSLPLLSVQDEIRVYCKK,FYLSAAVV,GRFYLSAAVV,HFFTENK,HFFTENKLYLR,HFFTENKLYLRGR,IGYDTLFMEITFSADR,IGYDTLFMEITFSADREAVDELIK,IGYDTLFMEITFSADREAVDELIKHFFTENK,KEPQPLYTFSLPLLSVQDEIR,KEPQPLYTFSLPLLSVQDEIRVYCK,KNIKIGYDTLFMEITFSADR,LYLRGRFYLSAAVV,NIKIGYD…	1	NLLHFNNGAR;	324	0.9321	NA	Chromosome:1990160-1990483_-_StartGTG(4481,148.0659,205,0.6327,93.6813)	0	0	0	psent142652(0.765726114245)	41646(8068)
Chromosome:1703086-1703415_+_StartGTG	31	AEAKSQLEAIIK,AEAKSQLEAIIKK,DKILEMAK,DKILEMAKK,FNLPADR,FNLPADRVQAHVAEGSPK,FNLPADRVQAHVAEGSPKDK,HAECSVLVVR,HFLTVIPSLPYYASLGLAYSAELPAMDDLK,HFLTVIPSLPYYASLGLAYSAELPAMDDLKAEAK,HFLTVIPSLPYYASLGLAYSAELPAMDDLKAEAKSQLEAIIK,ILEMAKK,ILEMAKKLPADMVIIASHR,KFNLPADR,KFNLPADRVQAHVAEGSPK,KLPADMVIIASHR,KLPADMVIIASHRPDITTYLLGSNAAAVVR,LPADMVIIASHR,LPADMVIIASHRPDITTYLLGSNAAAVVR,LPADMVIIASHRPDITTYLLGSNAAAVVRHAECSVLVVR,…	1	MHFLTVIPSLPYYASLGLAYSAELPAMDDLK;	330	0.997	NA	Chromosome:1703086-1703415_+_StartGTG(89576,2906.0490,329,0.9970,2897.3309)	0	0	0	0	85246(59484)
Chromosome:4474396-4474725_+_StartGTG	32	DGDNISR,DGDNISRYAAATNSGISTNSR,DGDNISRYAAATNSGISTNSRGDSDEWTFGAQMEIWW,GDSDEWTFGAQMEIWW,GVRPMYK,GVRPMYKWTPIMSTLLEVGYDNVK,IFATYAK,IFATYAKWDEK,IFATYAKWDEKWGYIK,ITLAQQWQAGDSIWSR,ITLAQQWQAGDSIWSRPAIR,ITLAQQWQAGDSIWSRPAIRIFATYAK,MGVRPMYK,MGVRPMYKWTPIMSTLLEVGYDNVK,NNQYKITLAQQWQAGDSIWSR,NNQYKITLAQQWQAGDSIWSRPAIR,PAIRIFATYAK,PAIRIFATYAKWDEK,PMYKWTPIMSTLLEVGYDNVK,PMYKWTPIMSTLLEVGYDNVKSQQTGDR,SQQTGDR,SQQTGDRN…	1	MGVRPMYKWTPIMSTLLEVGYDNVK;	330	0.997	NA	Chromosome:4474396-4474725_+_StartGTG(2268,73.5791,222,0.6727,49.4967)	0	0	0	0	111389(7127)
pCol1B9_SL1344:53540-53872_+_StartATG	28	AATTRIR,AATTRIRDIVSP,HDITNSCAWINAAYR,HDITNSCAWINAAYRR,HDITNSCAWINAAYRRAATTR,IRDIVSP,MQPASPIPPCFPTFFSPIR,MQPASPIPPCFPTFFSPIRPPR,MTIDRMQPASPIPPCFPTFFSPIR,MTIDRMQPASPIPPCFPTFFSPIRPPR,NAITPMNCAIVSDDDCAVLAPCSTLR,NAITPMNCAIVSDDDCAVLAPCSTLRTISAR,NAITPMNCAIVSDDDCAVLAPCSTLRTISARSPSAR,NLVSLLR,NLVSLLRHDITNSCAWINAAYR,NLVSLLRHDITNSCAWINAAYRR,PPRNAITPMNCAIVSDDDCAVLAPCSTLR,PPRNAITPMNCAIVSDDDCAVLAPCSTLRTISAR,RAA…	1	TIDRMQPASPIPPCFPTFFSPIRPPR;	333	0	NA	pCol1B9_SL1344:53540-53872_+_StartATG(0,0,0,0,0)	0	0	0	0	0
Chromosome:487450-487791_+_StartGTG	38	DDLQSVMALVR,DDLQSVMALVRGGDLGQPFQFK,DDLQSVMALVRGGDLGQPFQFKNFR,DSKLKVQAQIQGEEIR,GGDLGQPFQFK,GGDLGQPFQFKNFR,GGDLGQPFQFKNFRD,GIEGASLDVPDEFVHSGK,GIEGASLDVPDEFVHSGKTWYVEAK,GIEGASLDVPDEFVHSGKTWYVEAKLK,IVKLIKDSK,KIVKLIK,LIKDSKLK,LKQGIESAVQK,LKQGIESAVQKK,LKVQAQIQGEEIR,LKVQAQIQGEEIRVTGK,LLKRGIEGASLDVPDEFVHSGK,LSESDFQVNQLLDILR,LSESDFQVNQLLDILRAK,LSESDFQVNQLLDILRAKLLK,MLSESDFQVNQLLDILR,MLSESDFQVNQLLDILRAK,ML…	1	MLSESDFQVNQLLDILR;	342	0.9971	NA	Chromosome:487450-487791_+_StartGTG(24318,761.2494,290,0.8480,645.5395)	0	0	0	0	69931(63626)
Chromosome:66365-66709_+_StartGTG	37	ADTGVKGGAAPALQR,ADTGVKGGAAPALQRPVAHVIER,AQAGGEQR,AQAGGEQRLVGVTQDDVGNGNGHGSLR,AQAGGEQRLVGVTQDDVGNGNGHGSLREIK,AVAEQVLAAQQHLQR,AVAEQVLAAQQHLQRGFGHGFFEFAQAQPR,AVAEQVLAAQQHLQRGFGHGFFEFAQAQPRVFAEK,EIKRGGGDGEWR,GFGHGFFEFAQAQPR,GFGHGFFEFAQAQPRVFAEK,GFGHGFFEFAQAQPRVFAEKADTGVK,GGAAPALQR,GGAAPALQRPVAHVIER,GGAAPALQRPVAHVIERGGNR,GGGDGEWR,GGGDGEWRR,GGGDGEWRRQSPALSG,GGNRQHVIK,GGNRQHVIKAQAGGEQR,LVGVTQDDVGNGNGHGS…	1	GFGHGFFEFAQAQPR;	345	0	NA	Chromosome:66365-66709_+_StartGTG(0,0,0,0,0)	0	0	0	psent026083(0.6489674023)	0
Chromosome:2027985-2028329_+_StartATG	37	AAGCHQNDPAAPSLHNAFLNAAR,AAGCHQNDPAAPSLHNAFLNAARPGYLFLFHAPVR,AAGCHQNDPAAPSLHNAFLNAARPGYLFLFHAPVRR,AGTAVMTR,AGTAVMTRR,AGTAVMTRREYPLPVR,AHGHLTYSR,AHGHLTYSRFVVPAR,AHGHLTYSRFVVPARSPSTNGDGYR,DPAVDWLSLFSAR,DPAVDWLSLFSARQ,EYPLPVR,EYPLPVRHTSNYR,EYPLPVRHTSNYRDPAVDWLSLFSAR,FVVPARSPSTNGDGYR,FVVPARSPSTNGDGYRIADIPLQYPFR,HTSNYRDPAVDWLSLFSAR,HTSNYRDPAVDWLSLFSARQ,IADIPLQYPFR,IADIPLQYPFRPHR,IADIPLQYPFRPHRAGTAVMTR,…	1	YARAAGCHQNDPAAPSLHNAFLNAARPGYLFLFHAPVR;	345	0	NA	Chromosome:2027985-2028329_+_StartATG(0,0,0,0,0)	0	0	0	psent062359(0.489966772117)	0
Chromosome:4301683-4302030_-_StartATG	16	FGDNGPK,FGDNGPKYLIR,FGDNGPKYLIRGPGCDMGVVILQPGQSFPNHR,GPGCDMGVVILQPGQSFPNHR,GVFIKSPHLENDSHPADPPAW,MQKTNEK,MQKTNEKNHEYR,NHEYRFGDNGPK,NHEYRFGDNGPKYLIR,PWKGVFIK,PWKGVFIKSPHLENDSHPADPPAW,QKTNEKNHEYR,SPHLENDSHPADPPAW,TNEKNHEYR,TNEKNHEYRFGDNGPK,YLIRGPGCDMGVVILQPGQSFPNHR	1	GPGCDMGVVILQPGQSFPNHR;	348	0.7557	NA	Chromosome:4301683-4302030_-_StartATG(1748,53.7759,148,0.4253,22.8709)	SL1344_4020_Extension	0	0	psent079483(0.773630666556)	7651(843)
Chromosome:1718035-1718388_+_StartTTG	45	DFPLIIK,DFPLIIKR,DFPLIIKRISTVR,FPIKTIR,FPIKTIRK,GCGITLSISLIR,GCGITLSISLIRNNSDADIFILK,GCGITLSISLIRNNSDADIFILKR,HLHRSDLLR,HLHRSDLLRNTV,ILFKTLIR,ILFKTLIRIR,IRGCGITLSISLIR,IRGCGITLSISLIRNNSDADIFILK,ISTVRVIYTK,ISTVRVIYTKR,KHLHRSDLLR,KKPGGLCR,KPGGLCR,KPGGLCRTR,MILFKTLIR,MILFKTLIRIR,NNSDADIFILK,NNSDADIFILKR,NNSDADIFILKRFPIK,PGGLCRTR,PGGLCRTRYGLPGFHFIR,RFPIKTIR,RISTVRVIYTK,RSGSHFCSDDWR,RSGSHFCSDDWRSNASVG…	1	DFPLIIK;	354	0	NA	Chromosome:1718035-1718388_+_StartTTG(0,0,0,0,0)	0	0	0	psent009533(0.531623009833)	0
Chromosome:3123906-3124259_-_StartATG	38	DAFLRKVK,EFIESLIESGDYR,EFIESLIESGDYRTQSEVIR,EFIESLIESGDYRTQSEVIRESLR,EKQAESR,EKQAESRLQALR,ELLAEGLNSGEPQAWEK,ELLAEGLNSGEPQAWEKDAFLR,ELLAEGLNSGEPQAWEKDAFLRK,ESLRLLR,ESLRLLREK,FILTVEAVMAR,FILTVEAVMARTMTVDLGDELR,FILTVEAVMARTMTVDLGDELREFIESLIESGDYR,FLTYISFPVYSYVR,FLTYISFPVYSYVRFILTVEAVMAR,FLTYISFPVYSYVRFILTVEAVMARTMTVDLGDELR,KVKTGMIK,LLREKQAESR,LQALRELLAEGLNSGEPQAWEK,LQALRELLAEGLNSGEPQAWEKDAFLR,MFLTYI…	1	TMTVDLGDELREFIESLIESGDYR;	354	0.7684	NA	Chromosome:3123906-3124259_-_StartATG(7680,232.2647,263,0.7429,172.5494)	0	0	0	psent110992(0.528372550626)	25721(6925)
Chromosome:1081279-1081632_-_StartGTG	11	AIFSACVTVAVVGSDVAIR,AISSLLCTVFPSELTQPLSTSTVPFGYLIR,AISSLLCTVFPSELTQPLSTSTVPFGYLIRNPR,AISSLLCTVFPSELTQPLSTSTVPFGYLIRNPRFCPVVNS,FCPVVNS,MAIFSACVTVAVVGSDVAIR,NPRFCPVVNS,PTLVIFTVR,PTLVIFTVRAISSLLCTVFPSELTQPLSTSTVPFGYLIR,PTLVIFTVRAISSLLCTVFPSELTQPLSTSTVPFGYLIRNPR,SDLSVTLSGFTVNVTAVVAPTFTVAFVGSTVSPVTLTTSGASSSAMYGR	1	AIFSACVTVAVVGSDVAIR;	354	0	NA	Chromosome:1081279-1081632_-_StartGTG(1,0.0302,1,0.0028,0.0001)	0	0	0	0	0
Chromosome:885559-885930_+_StartTTG	48	AHVPARWPILNPAIFACWWR,AHVPARWPILNPAIFACWWRR,ARATGSR,ARATGSRCWSSPAPSMAR,ATGSRCWSSPAPSMAR,ATGSRCWSSPAPSMARTIWR,CRWSVLTSINCCVISK,CRWSVLTSINCCVISKNC,CWSSPAPSMAR,CWSSPAPSMARTIWR,CWSSPAPSMARTIWRNSLIK,ILRRVVWILK,IMYTVLAVPVAR,IMYTVLAVPVARR,IMYTVLAVPVARRQLAR,KIMYTVLAVPVAR,KIMYTVLAVPVARR,MARATGSR,MARATGSRCWSSPAPSMAR,NSLIKTVFAAR,NSLIKTVFAARR,QLARRCR,RAHVPAR,RAHVPARWPILNPAIFACWWR,RCRWSVLTSINCCVISK,RSTVINR,RST…	1	RAHVPAR;	372	0.9973	NA	Chromosome:885559-885930_+_StartTTG(480,13.8141,112,0.3011,4.1594)	0	0	0	psent004712(0.538023920524)	74340(32920)
Chromosome:4347629-4348009_+_StartATG	53	ADETQYALSTSLSHCPAR,ADETQYALSTSLSHCPARLVPSLCR,ADETQYALSTSLSHCPARLVPSLCRWR,AERRPVNADAVK,AGSTGPAPESAAHR,AGSTGPAPESAAHRK,AGSTGPAPESAAHRKCVAVTGSK,CVAVTGSK,CVAVTGSKR,CVAVTGSKRHEHPAR,ERTHCRNGSR,FPRLPAR,FPRLPARSLNR,HCRADETQYALSTSLSHCPAR,HCRADETQYALSTSLSHCPARLVPSLCR,HEHPARVPVNSCCWR,HEHPARVPVNSCCWRER,HRHCRADETQYALSTSLSHCPAR,KCVAVTGSK,KCVAVTGSKR,LPARSLNR,LPARSLNRAER,LPVNDGLPESR,LPVNDGLPESRWR,LPVNDGLPESRWRHR…	1	RPVNADAVK;	381	0	NA	Chromosome:4347629-4348009_+_StartATG(3,0.0843,2,0.0052,0.0004)	0	0	0	psent048628(0.428507503608)	0
Chromosome:1621907-1622305_-_StartGTG	43	AAADTQTPASAFILVD,ANGRLAGFNTR,ANGRLAGFNTRIAEYALLR,DALFKRLFDDR,FFNPVGVVEQNAK,FFNPVGVVEQNAKITNAPDAGFR,FFNPVGVVEQNAKITNAPDAGFRANGR,HFVHRRPLGGVDDVLR,HIALTFIQIR,HIALTFIQIRLVFGTGR,HIALTFIQIRLVFGTGRFFNPVGVVEQNAK,IAEYALLR,IAEYALLRLAALPVK,IAEYALLRLAALPVKVDFFVR,IEKHIALTFIQIR,IEKHIALTFIQIRLVFGTGR,ITNAPDAGFR,ITNAPDAGFRANGR,ITNAPDAGFRANGRLAGFNTR,IVRIEKHIALTFIQIR,KRQLPVHR,LAALPVK,LAALPVKVDFFVR,LAALPVKVDFFVRAAAD…	1	LAGFNTR;	399	0	NA	Chromosome:1621907-1622305_-_StartGTG(1,0.0268,1,0.0025,0.0001)	0	0	0	psent144694(0.631342213995)	0
Chromosome:2515683-2516081_-_StartGTG	39	AIVKSDNR,AIVKSDNRLPENLR,ALADSCIDCR,ALADSCIDCRR,ALADSCIDCRRALSLFCVIMGR,ALSLFCVIMGR,ALSLFCVIMGRFGGDLALTMGTFGGVYIAGGIVPR,ALSLFCVIMGRFGGDLALTMGTFGGVYIAGGIVPRFLEFFK,ASGFRGGFEDK,ASGFRGGFEDKGR,DITERALADSCIDCR,DITERALADSCIDCRR,DYVHGIPVYLIVHDNPGLLGSGAHLR,DYVHGIPVYLIVHDNPGLLGSGAHLRQTLGHIL,FGGDLALTMGTFGGVYIAGGIVPR,FGGDLALTMGTFGGVYIAGGIVPRFLEFFK,FGGDLALTMGTFGGVYIAGGIVPRFLEFFKASGFR,FKDYVHGIPVYLIVHDNPGLLGSGAHL…	1	MLSGPGLVNLYR;	399	0.9975	NA	Chromosome:2515683-2516081_-_StartGTG(2469,66.2481,221,0.5539,36.6948)	0	0	0	0	33139(54277)
Chromosome:3602228-3602626_+_StartGTG	38	ADIVGVSSLR,ADIVGVSSLRR,ADIVGVSSLRRGVAEAIEAVAHGDESTSR,AYVDLVQGSVIDIAISPQQATISALLSHVR,AYVDLVQGSVIDIAISPQQATISALLSHVRK,AYVDLVQGSVIDIAISPQQATISALLSHVRKADIVGVSSLR,FITDVER,FITDVERLFQPSPFFL,GNDVMIANDNLR,GNDVMIANDNLRIEQGDHVIMFLTDK,GNDVMIANDNLRIEQGDHVIMFLTDKK,GVAEAIEAVAHGDESTSR,GVAEAIEAVAHGDESTSRVVGR,GVAEAIEAVAHGDESTSRVVGRVIDEIK,IEQGDHVIMFLTDK,IEQGDHVIMFLTDKK,IEQGDHVIMFLTDKKFITDVER,KADIVGVSSLR,KADIVGVSSLR…	1	MMVLIQRRAYVDLVQGSVIDIAISPQQATISALLSHVR;	399	0.9975	NA	Chromosome:3602228-3602626_+_StartGTG(239,6.4128,74,0.1855,1.1896)	0	0	0	0	101070(29164)
Chromosome:1859097-1859495_+_StartTTG	40	APDAFNTVAVGVGFHYR,APDAFNTVAVGVGFHYRPDAR,APDAFNTVAVGVGFHYRPDARLWGR,FQLPVTVDAGGQPISVIR,FQLPVTVDAGGQPISVIRLQVLR,FQLPVTVDAGGQPISVIRLQVLRMEK,ILQRFQLPVTVDAGGQPISVIR,ILQRFQLPVTVDAGGQPISVIRLQVLR,LFKVEHSETICGAQR,LFKVEHSETICGAQRAPDAFNTVAVGVGFHYR,LKTESVHAAVDFDIDIQR,LKTESVHAAVDFDIDIQRR,LPDGLRPLR,LPDGLRPLRLK,LQVLRMEK,LQVLRMEKPLQHQYR,LWGRPAHNSQILFHYL,MEKPLQHQYR,MEKPLQHQYRPFPPALTQGNR,MLPDGLR,MLPDGLRPLR,MLPDGLRP…	1	PLQHQYRPFPPALTQGNR;	399	0	NA	Chromosome:1859097-1859495_+_StartTTG(1,0.0268,1,0.0025,0.0001)	0	0	0	psent061482(0.568259000803)	0
pSLT_SL1344:47847-48251_-_StartTTG	39	AINEVLER,AINEVLERNLSQ,EKSVISALWTFEEK,EKSVISALWTFEEKDK,GLTSEGLIQSVSDQHDAILSDYER,GLTSEGLIQSVSDQHDAILSDYERPDDEQK,GLTSEGLIQSVSDQHDAILSDYERPDDEQKSSILK,GRTLTYEFSR,GRTLTYEFSRMSK,ILLEVNEK,ILLEVNEKLSEK,ILLEVNEKLSEKGLTSEGLIQSVSDQHDAILSDYER,ISLFPVQSELSFSDYK,ISLFPVQSELSFSDYKILLEVNEK,ISLFPVQSELSFSDYKILLEVNEKLSEK,LISQASQALIAPPPK,LISQASQALIAPPPKEK,LISQASQALIAPPPKEKSVISALWTFEEK,LSEKGLTSEGLIQSVSDQHDAILSDYER,LSEKG…	1	MISLFPVQSELSFSDYK;	405	0.9975	NA	pSLT_SL1344:47847-48251_-_StartTTG(0,0,0,0,0)	0	0	0	0	1022(53004)
Chromosome:3531467-3531871_-_StartGTG	23	AVGNLELSNDEVR,AVGNLELSNDEVRFNAR,AVGNLELSNDEVRFNARFGGVPR,DGQIVLNIAPR,DGQIVLNIAPRAVGNLELSNDEVR,DGQIVLNIAPRAVGNLELSNDEVRFNAR,DVMLPGVHVPMEYAR,DVMLPGVHVPMEYARDGQIVLNIAPR,DVMLPGVHVPMEYARDGQIVLNIAPRAVGNLELSNDEVR,ENGAGTMFEPEAAYDEDVVSLNDDDNTAGAESETVMSVIDGDK,FGGVPRQVSVPLAAVLAIYAR,FNARFGGVPR,FNARFGGVPRQVSVPLAAVLAIYAR,GGRPALR,GGRPALRVVK,MDVMLPGVHVPMEYAR,MDVMLPGVHVPMEYARDGQIVLNIAPR,MDVMLPGVHVPMEYARDGQIVLNIAPR…	1	MDVMLPGVHVPMEYAR;	405	0.9975	NA	Chromosome:3531467-3531871_-_StartGTG(4843,128.0220,262,0.6469,82.8174)	0	0	0	0	18174(105453)
Chromosome:2680651-2681061_-_StartTTG	41	ADISERQGISLSYLEQLFSR,ADISERQGISLSYLEQLFSRLR,AQDAIDVK,AQDAIDVKLR,AQDAIDVKLRA,ASGRAQDAIDVK,ASGRAQDAIDVKLR,CLTHALWR,CLTHALWRDLSDR,CLTHALWRDLSDRLTGFLNNITLGELVNNQEVLDVSGR,CQGKGGCQGGDK,CQGKGGCQGGDKCLTHALWR,DAGSIAVGEVISAVDESVDATR,DAGSIAVGEVISAVDESVDATRCQGK,DAGSIAVGEVISAVDESVDATRCQGKGGCQGGDK,DLSDRLTGFLNNITLGELVNNQEVLDVSGR,DLSDRLTGFLNNITLGELVNNQEVLDVSGRQHTHDAPR,GGCQGGDK,GGCQGGDKCLTHALWR,GGCQGGDKCLTHALWRDL…	1	MADISERQGISLSYLEQLFSR;	411	0.9976	NA	Chromosome:2680651-2681061_-_StartTTG(7055,183.7724,289,0.7032,129.2288)	0	0	0	0	30815(26220)
Chromosome:1061620-1062033_-_StartGTG	48	AEPKPRVLDEK,AVLQEMDLLK,AVLQEMDLLKNNVFDLINDLK,AVLQEMDLLKNNVFDLINDLKK,EETLLSLFNQLPEAEK,EETLLSLFNQLPEAEKLR,EETLLSLFNQLPEAEKLRVILHTK,IQQVLDENGWSMADLSR,IQQVLDENGWSMADLSRR,IQQVLDENGWSMADLSRRVMLSHTSVR,KWASGTSVASGER,KWASGTSVASGERLK,LKRLSAVTGR,LRVILHTK,LRVILHTKAVLQEMDLLK,LSAVTGR,LSAVTGRPEYWFFMEPGDESEGER,LSAVTGRPEYWFFMEPGDESEGERAEPK,MNMNKNLHPIFAK,MNMNKNLHPIFAKR,NLHPIFAK,NLHPIFAKR,NLHPIFAKRIQQVLDENGWSMADLSR…	1	NLHPIFAK;	414	0.8164	NA	Chromosome:1061620-1062033_-_StartGTG(14141,365.6832,285,0.6884,251.7363)	SL1344_0950_Extension	0	0	psent096748(0.752725772104)	52878(1265)
Chromosome:4596922-4597335_+_StartGTG	26	AMEAPLR,AMEAPLRQIVLNCGEEPSVVANTVK,GGDGNYGYNAATEEYGNMIDMGILDPTK,GGDGNYGYNAATEEYGNMIDMGILDPTKVTR,GQNEDQNVGIK,GQNEDQNVGIKVALR,GQNEDQNVGIKVALRAMEAPLR,IADLKGQNEDQNVGIK,IADLKGQNEDQNVGIKVALR,MVAGGGVALIR,MVAGGGVALIRVASK,MVAGGGVALIRVASKIADLK,QIVLNCGEEPSVVANTVK,QIVLNCGEEPSVVANTVKGGDGNYGYNAATEEYGNMIDMGILDPTK,SALQYAASVAGLMITTECMVTDLPK,SALQYAASVAGLMITTECMVTDLPKSDAPDLGAAGGMGGMGGMGGMM,SDAPDLGAAGGMGGMGGMGGMM,VAG…	1	MVAGGGVALIR;	414	0.9976	NA	Chromosome:4596922-4597335_+_StartGTG(78207,2022.4160,389,0.9396,1900.2621)	0	0	0	0	113587(44676)
Chromosome:3224330-3224746_+_StartATG	47	ADEVVSVVSR,ADEVVSVVSRVLFTTGLFLMLIK,ADEVVSVVSRVLFTTGLFLMLIKK,DPQRVIIFHLFM,EEDRRGVPPSHQPR,FHALTCHGVIK,FHALTCHGVIKR,FHALTCHGVIKRFVFVFGAPDR,FHILLRLAFQPLAR,FHILLRLAFQPLARK,FHLFRSLIAR,FHLFRSLIARHHIAVTQYNGWR,FVFVFGAPDR,FVFVFGAPDRFHILLR,FVFVFGAPDRFHILLRLAFQPLAR,GVPPSHQPR,GVPPSHQPRADEVVSVVSR,GVPPSHQPRADEVVSVVSRVLFTTGLFLMLIK,HHIAVTQYNGWR,HHIAVTQYNGWRTANAQLHAQR,HHIAVTQYNGWRTANAQLHAQRIMISNVHVTACR,IMISNVHVTAC…	1	VLFTTGLFLMLIK;	417	0	NA	Chromosome:3224330-3224746_+_StartATG(13,0.3338,12,0.0288,0.0096)	0	0	0	psent042921(0.663420506618)	0
Chromosome:4831724-4832152_-_StartGTG	34	ATLAANGLEGEVFASNVFSEVK,ATLAANGLEGEVFASNVFSEVKGR,FDMIISNPPFHDGMQTSLDAAQTLIR,FDMIISNPPFHDGMQTSLDAAQTLIRGAVR,FDMIISNPPFHDGMQTSLDAAQTLIRGAVRHLNSGGELR,FKVYRTVMTR,GAVRHLNSGGELR,GAVRHLNSGGELRIVANAFLPYPK,GRFDMIISNPPFHDGMQTSLDAAQTLIR,GRFDMIISNPPFHDGMQTSLDAAQTLIRGAVR,HLNSGGELR,HLNSGGELRIVANAFLPYPK,HLNSGGELRIVANAFLPYPKILDETFGFHEVIAQTGR,ILDETFGFHEVIAQTGR,ILDETFGFHEVIAQTGRFK,ILDETFGFHEVIAQTGRFKVYR,IVANAFLPYPK…	1	MLDVGCGAGVLSAALASHSPK;	429	0.9977	NA	Chromosome:4831724-4832152_-_StartGTG(4465,111.4267,260,0.6061,67.5357)	0	0	0	0	1772(60251)
Chromosome:1453793-1454221_+_StartATG	44	ALAVSTR,ALAVSTRLK,ALAVSTRLKELMGWQGTLSCHLLLDK,ATYRKITPNTHR,EKITMVLSDAYYQS,EKQLRGK,ELMGWQGTLSCHLLLDK,ELMGWQGTLSCHLLLDKK,ELMGWQGTLSCHLLLDKKQQMAGLFTQAQSFLTQR,GKLTVLDQQQQAIITEQQICQTR,GKLTVLDQQQQAIITEQQICQTRALAVSTR,ITMVLSDAYYQS,ITPNTHR,ITPNTHRVIMETLLEIIAR,ITPNTHRVIMETLLEIIARR,KEKITMVLSDAYYQS,KITPNTHR,KITPNTHRVIMETLLEIIAR,KQQMAGLFTQAQSFLTQR,KQQMAGLFTQAQSFLTQRQQLENQYQQLVSR,LKELMGWQGTLSCHLLLDK,LKELMGWQGTL…	1	VIMETLLEIIAR;	429	0.993	SPI2(Chromosome:1453793-1454221_+_StartATG)	Chromosome:1453793-1454221_+_StartATG(389,9.7077,92,0.2145,2.0823)	ssaO_Extension	0	0	psent033809(0.801424591722)	82702(2296)
Chromosome:1476738-1477169_+_StartTTG	40	AEPLIAEMEEVIHK,AEPLIAEMEEVIHKTR,AEPLIAEMEEVIHKTRGEILAGISSEEIELLIK,AIGIEQPSLVR,AIGIEQPSLVRTLDQLEDK,AIGIEQPSLVRTLDQLEDKGLISR,ALIDHRLK,ALIDHRLKPLELTQTHWVTLHNIHQLPPDQSQIQLAK,ESPLGSDLAR,ESPLGSDLARLVR,ESPLGSDLARLVRIWR,GEILAGISSEEIELLIK,GEILAGISSEEIELLIKLIAK,GEILAGISSEEIELLIKLIAKLEHNIMELHSHD,GLISRQTCASDR,GLISRQTCASDRR,IKLTEKAEPLIAEMEEVIHK,IWRALIDHR,IWRALIDHRLK,LEHNIMELHSHD,LIAKLEHNIMELHSHD,LKPLELTQTHWVT…	1	MESPLGSDLAR;	432	0.9977	NA	Chromosome:1476738-1477169_+_StartTTG(12152,301.1544,273,0.6319,190.2995)	slyA_Truncation	0	0	0	82909(3226)
Chromosome:3232860-3233300_-_StartGTG	34	AEIDQVK,AEIDQVKAGVWPLEDNPLVNAPHIQSELVAEWAHPYSR,AELDRFIDAMLAIR,AELDRFIDAMLAIRAEIDQVK,AGVWPLEDNPLVNAPHIQSELVAEWAHPYSR,AGVWPLEDNPLVNAPHIQSELVAEWAHPYSREVAVFPAGVADK,AHECILDIR,AHECILDIRPLK,AHECILDIRPLKEETGISELDIAK,EETGISELDIAK,EETGISELDIAKR,EETGISELDIAKRLIDYGFHAPTMSFPVAGTLMVEPTESEGK,EVAVFPAGVADK,EVAVFPAGVADKYWPTVK,EVAVFPAGVADKYWPTVKR,FIDAMLAIR,FIDAMLAIRAEIDQVK,LDDVYGDR,LDDVYGDRNLFCSCVPISDYQ,LIDYGFHAPTM…	1	MAHECILDIRPLKEETGISELDIAK;	441	0.9977	NA	Chromosome:3232860-3233300_-_StartGTG(10506,255.0492,354,0.8027,204.7280)	0	0	0	0	23665(44508)
Chromosome:980246-980689_-_StartATG	53	DALFRNSR,DALFRNSRNSR,FLTFAHR,FLTFAHRHQTR,FLTFAHRHQTRPSAR,FQAVDNLHR,FQAVDNLHRLFHR,FQAVDNLHRLFHRR,FRGITHVVVR,FRGITHVVVRFVLR,FVLRFQAVDNLHR,FVLRFQAVDNLHRLFHR,FVNHVNGFIR,FVNHVNGFIRQMAVIDIFYR,FVNHVNGFIRQMAVIDIFYRQLDR,GITHVVVR,GITHVVVRFVLR,GITHVVVRFVLRFQAVDNLHR,HQTRPSAR,HQTRPSARFVNHVNGFIR,HVDRFLTFAHR,HVDRFLTFAHRHQTR,HYGLNIR,HYGLNIRHVDR,HYGLNIRHVDRFLTFAHR,IAIALRDALFR,IAIALRDALFRNSR,LFHRRLGNINFLETAR,LGNIN…	1	GITHVVVR;	444	0	NA	Chromosome:980246-980689_-_StartATG(1,0.0241,1,0.0023,0.0001)	0	0	0	psent148036(0.59648306677)	0
Chromosome:3478551-3479012_-_StartTTG	30	ANLVPHF,AVDGEMITVTVEGK,AVDGEMITVTVEGKDEVFALSNIQK,AVDGEMITVTVEGKDEVFALSNIQKANLVPHF,DEVFALSNIQK,DEVFALSNIQKANLVPHF,FQGEEVALVLR,FQGEEVALVLRMAVQNR,FQGEEVALVLRMAVQNRR,GRTSTLR,GVGLSTLEQK,GVGLSTLEQKLTEMITAPVEALGYELVGIEFIR,GVGLSTLEQKLTEMITAPVEALGYELVGIEFIRGR,IYIDSEDGINVDDCADVSHQVSAVLDVEDPISVAYNLEVSSPGLDR,KWQGIIK,KWQGIIKAVDGEMITVTVEGK,LTEMITAPVEALGYELVGIEFIR,LTEMITAPVEALGYELVGIEFIRGR,LTEMITAPVEALGYELVGIEF…	1	LTEMITAPVEALGYELVGIEFIR;	462	0.9069	NA	Chromosome:3478551-3479012_-_StartTTG(51303,1188.8471,413,0.8939,1062.7104)	0	0	0	psent109232(0.785149655943)	19202(21164)
Chromosome:739070-739534_+_StartGTG	44	AFLHGEVNFMVHGAEVVSHFLGR,AFLHGEVNFMVHGAEVVSHFLGRLQVR,AFLHGEVNFMVHGAEVVSHFLGRLQVRR,DVGHQVAFHGFFQR,DVGHQVAFHGFFQRLAQR,DVGHQVAFHGFFQRLAQRVFVGNVVFYR,ELFNGAADR,ELFNGAADRGQR,ELFNGAADRGQRFHF,IELKPVALIVLTNFAVFAPQVAAR,IELKPVALIVLTNFAVFAPQVAARR,KRVQLWPPGFGALLIFDATGGEFFGDCR,LAQRVFVGNVVFYR,LAQRVFVGNVVFYRIELK,LQVRRTFQTDR,MVDNITNGIK,MVDNITNGIKAFLHGEVNFMVHGAEVVSHFLGR,MVDNITNGIKAFLHGEVNFMVHGAEVVSHFLGRLQVR,NNRRVQT…	1	VFVGNVVFYR;	465	0	NA	Chromosome:739070-739534_+_StartGTG(5,0.1151,3,0.0065,0.0007)	0	0	0	psent029857(0.742943130889)	0
Chromosome:1149014-1149481_+_StartGTG	34	GDTFHVDYGNMGAISCR,GDTFHVDYGNMGAISCRFV,GPHCTLFDVYNATDYVIPALELIDAR,GPHCTLFDVYNATDYVIPALELIDARSHNIDPETQR,GPHCTLFDVYNATDYVIPALELIDARSHNIDPETQRPR,KGDTFHVDYGNMGAISCR,KGDTFHVDYGNMGAISCRFV,KVFDTISDNAANAGVILGGR,KVFDTISDNAANAGVILGGRPIK,LAKPLRGPHCTLFDVYNATDYVIPALELIDAR,LAPYDVQLEAGQIILGGSFTR,LAPYDVQLEAGQIILGGSFTRPVPAR,LAPYDVQLEAGQIILGGSFTRPVPARK,MLAKPLR,MLAKPLRGPHCTLFDVYNATDYVIPALELIDAR,NGVIEETGVAAGVLNHPANGV…	1	MLAKPLRGPHCTLFDVYNATDYVIPALELIDAR;	468	0.9979	NA	Chromosome:1149014-1149481_+_StartGTG(57,1.3039,31,0.0662,0.0863)	0	0	0	0	0
Chromosome:4105480-4105950_-_StartATG	21	EYDTFCGAIEK,EYDTFCGAIEKIEAELK,EYDTFCGAIEKIEAELKGAGAK,FGAIGIGSR,FGAIGIGSREYDTFCGAIEK,FGAIGIGSREYDTFCGAIEKIEAELK,GAGAKQVGETLK,GAGAKQVGETLKINILEHEIPEDPAEIWLGSWINLLK,IEAELKGAGAK,IEAELKGAGAKQVGETLK,INILEHEIPEDPAEIWLGSWINLLK,MQPLYLSER,MQPLYLSERSMADITLISGSTLGGAEYVAEHLAEK,PDLSAVR,PDLSAVRFGAIGIGSR,PDLSAVRFGAIGIGSREYDTFCGAIEK,QPLYLSER,QPLYLSERSMADITLISGSTLGGAEYVAEHLAEK,QVGETLK,QVGETLKINILEHEIPEDPAEIWLGSWIN…	1	QPLYLSERSMADITLISGSTLGGAEYVAEHLAEK;	471	0.9342	NA	Chromosome:4105480-4105950_-_StartATG(19737,448.6270,380,0.8068,361.9523)	0	0	0	psent080432(0.905025713476)	9117(4107)
Chromosome:845214-845699_+_StartGTG	48	ASEQKPFTIDNK,ASEQKPFTIDNKTDWIR,DTTTRETLLGNSLVVVAPK,DTTTRETLLGNSLVVVAPKASEQK,EALQKLGAWQTLEPK,EALQKLGAWQTLEPKLAPGEDVR,ETLLGNSLVVVAPK,ETLLGNSLVVVAPKASEQK,ETLLGNSLVVVAPKASEQKPFTIDNK,GALALVER,GALALVERNEAPLGIVYGSDAVASK,GALALVERNEAPLGIVYGSDAVASKGVNVVATFPEDSHK,GPQASAIFK,GPQASAIFKR,GPQASAIFKRYGFTTK,GVNVVATFPEDSHK,GVNVVATFPEDSHKK,GVNVVATFPEDSHKKVEYPIAIVEGHK,KVEYPIAIVEGHK,KVEYPIAIVEGHKNATVSAFYDYLK,LAPGEDVR,…	1	MDTTTRETLLGNSLVVVAPK;	486	0.9979	NA	Chromosome:845214-845699_+_StartGTG(25127,553.5152,416,0.8560,473.8090)	0	0	0	0	73646(73350)
pSLT_SL1344:14624-15112_+_StartTTG	37	AFHMMLIFLVTR,AFHMMLIFLVTRSLSLSLALSLTLSDCPPTVHPCR,AFHMMLIFLVTRSLSLSLALSLTLSDCPPTVHPCRDAAQSAK,CSCSPLMK,CSCSPLMKLNEPR,DAAQSAK,DAAQSAKILLSPAMSWQTFCWETCVFGK,DAAQSAKILLSPAMSWQTFCWETCVFGKSPPTIPCAAWQELR,FILLMSEAIFCR,FILLMSEAIFCRK,FILLMSEAIFCRKSFAVLISGTVVCSAR,GPKTSEPVSVITNSFSSLLPSNILFLDK,GPKTSEPVSVITNSFSSLLPSNILFLDKAFHMMLIFLVTR,ILLSPAMSWQTFCWETCVFGK,ILLSPAMSWQTFCWETCVFGKSPPTIPCAAWQELR,KSFAVLISGTVVCSAR,KSF…	1	MGPKTSEPVSVITNSFSSLLPSNILFLDK;	489	0	NA	pSLT_SL1344:14624-15112_+_StartTTG(0,0,0,0,0)	0	0	0	0	0
Chromosome:1479718-1480209_+_StartGTG	59	AERLSTLEVVR,AERLSTLEVVRYFHSR,AHQIEHNPR,AHQIEHNPRISLLFPWHMLER,AHQIEHNPRISLLFPWHMLERQVMVTGK,ATVDDKGQPYQR,ATVDDKGQPYQRIVLLK,DDGAWKIDR,DDGAWKIDRLAP,DSQIGAWVSK,DSQIGAWVSKQSSR,DSQIGAWVSKQSSRISAR,FLELKQK,FLELKQKFQQGEVPLPSFWGGFR,FLYQRDDGAWK,FLYQRDDGAWKIDR,FQQGEVPLPSFWGGFR,FQQGEVPLPSFWGGFRVSIEQMEFWQGGEHR,FQQGEVPLPSFWGGFRVSIEQMEFWQGGEHRLHDR,GILESKFLELK,GILESKFLELKQK,GLVFYTNLGSR,GLVFYTNLGSRK,GLVFYTNLGSRKAHQ…	1	MATVDDKGQPYQR;	492	0.998	NA	Chromosome:1479718-1480209_+_StartGTG(2795,60.8194,260,0.5285,32.1431)	0	0	0	0	82992(31607)
Chromosome:2593412-2593903_-_StartATG	46	AVVQAVVAHAGQGTVFPGQLNELISCGHQR,AVVQAVVAHAGQGTVFPGQLNELISCGHQRVMACSGVIL,CGLNIDLLHAAPVHK,CGLNIDLLHAAPVHKVVDVAR,CGLNIDLLHAAPVHKVVDVARSPGCLQGVVDIVNR,FSLVNINLQLR,FSLVNINLQLRAVVQAVVAHAGQGTVFPGQLNELISCGHQR,GGEGGEGDHAAVFVTDIPK,GGEGGEGDHAAVFVTDIPKINIIR,GGEGGEGDHAAVFVTDIPKINIIRQHTIFR,GLSDNFYR,GLSDNFYRR,GLSDNFYRRIAVIAFQTR,HQRLHDIHCR,HQRLHDIHCRPGTDPR,IAVIAFQTR,IAVIAFQTRR,IAVIAFQTRRSGFPAR,INIIRQHTIFR,INIIRQHT…	1	RSGFPARGGEGGEGDHAAVFVTDIPK;	492	0	NA	Chromosome:2593412-2593903_-_StartATG(13,0.2829,9,0.0183,0.0052)	0	0	0	psent139506(0.600911149308)	0
Chromosome:3021607-3022104_+_StartATG	43	AAHCVMQAR,AAHCVMQARFR,AAHCVMQARFREGDPLNQR,AGNASGLYR,AGNASGLYRR,AGNASGLYRRAVSLYQLTQINR,AKIPFRR,AVSLYQLTQINR,AVSLYQLTQINRR,DVNTKVLK,DVNTKVLKQDK,EGDPLNQR,EGDPLNQRVAVNMPLVL,FREGDPLNQR,FREGDPLNQRVAVNMPLVL,IKAGNASGLYR,IKAGNASGLYRR,IPFRRAAHCVMQAR,LCNQLFIFAIFGFNVVLNGVAVK,LCNQLFIFAIFGFNVVLNGVAVKTIR,LCNQLFIFAIFGFNVVLNGVAVKTIRQR,MSFSTLIDTPIPK,MSFSTLIDTPIPKTFMTWR,MSFSTLIDTPIPKTFMTWRNATSR,NATSRIK,NATSRIKAGNAS…	1	AVSLYQLTQINR;	498	0	NA	Chromosome:3021607-3022104_+_StartATG(4,0.0860,3,0.0060,0.0005)	0	0	0	psent016223(0.593744885017)	0
Chromosome:3613927-3614430_-_StartGTG	58	ADIDYNTSEAHTTYGVIGVK,ADIDYNTSEAHTTYGVIGVKVWIFK,ADIDYNTSEAHTTYGVIGVKVWIFKGEILGGMAAVEQPEK,AMKRAVQNAMR,AVQNAMR,AVQNAMRLGAK,AVQNAMRLGAKGIK,EGRVPLHTLR,EGRVPLHTLRADIDYNTSEAHTTYGVIGVK,GEDVEKLR,GEDVEKLRK,GEILGGMAAVEQPEK,GEILGGMAAVEQPEKPAAQPK,GEILGGMAAVEQPEKPAAQPKK,GIKVEVSGR,GIKVEVSGRLGGAEIAR,KGEDVEK,KGEDVEKLR,KPELDAK,KPELDAKLVADSITSQLER,KVVADIAGVPAQINIAEVR,KVVADIAGVPAQINIAEVRK,LGAKGIK,LGAKGIKVEVSGR,LGGAE…	1	MTIHTARPGIVIGK;	504	0.998	NA	Chromosome:3613927-3614430_-_StartGTG(20211,429.3213,406,0.8056,345.8612)	0	0	0	0	17015(25423)
Chromosome:3193185-3193691_-_StartATG	55	ACQQVGAIAQSLHR,ACQQVGAIAQSLHRR,ACQQVGAIAQSLHRRK,AFFYLPR,AFFYLPRPIQHS,DDQTDAVAGAIR,DDQTDAVAGAIRQR,DDQTDAVAGAIRQRACQQVGAIAQSLHR,GVNQRQNR,GVNQRQNRQLIHIASVK,HFLARAFFYLPR,HFLARAFFYLPRPIQHS,HFRGVNQR,HFRGVNQRQNR,IVTIGDDQLLVMR,IVTIGDDQLLVMRLR,IVTIGDDQLLVMRLRLAR,KHFLARAFFYLPR,LARRPAQQTAEIEAVK,LECRRLLLEENSAIAGLSDVAINNHQR,LLLEENSAIAGLSDVAINNHQR,LLLEENSAIAGLSDVAINNHQRHFR,LLLEENSAIAGLSDVAINNHQRHFRGVNQR,MNRQRN…	1	LLLEENSAIAGLSDVAINNHQRHFR;	507	0	NA	Chromosome:3193185-3193691_-_StartATG(18,0.3801,12,0.0237,0.0090)	0	0	0	psent110706(0.762153573525)	0
Chromosome:2176675-2177184_-_StartGTG	57	EGAKFRK,EPLDNEGK,EPLDNEGKVSR,EPLDNEGKVSRIVEFIEK,FNETGRSQVLAK,FNETGRSQVLAKR,FRKSIEQLLHE,GDLSEYSVIQTK,GDLSEYSVIQTKEPLDNEGK,GDLSEYSVIQTKEPLDNEGKVSR,IQLTDAIAELAK,IQLTDAIAELAKK,IQLTDAIAELAKKQSVDAMLMTGDSYDCGK,IVEFIEK,IVEFIEKPDQPQTLDSDLMAVGR,IVEFIEKPDQPQTLDSDLMAVGRYVLSADIWAELER,KMGYMQAFVK,KMGYMQAFVKYGLR,KQSVDAMLMTGDSYDCGK,KQSVDAMLMTGDSYDCGKK,KSIEQLLHE,MGYMQAFVK,MGYMQAFVKYGLR,MGYMQAFVKYGLRNLK,MKGDLSEYSVI…	1	MVLPDIIIDDATADPLR;	510	0.998	NA	Chromosome:2176675-2177184_-_StartGTG(16499,346.3480,416,0.8157,282.5161)	0	0	0	0	38357(55605)
Chromosome:2109036-2109548_+_StartATG	44	AARRLSR,ACPHARQSSYLGHR,ACPHARQSSYLGHRAGFLR,AGFLRRR,FANNVANNGETVGLNGLGLLDIMHTVVLR,FANNVANNGETVGLNGLGLLDIMHTVVLRPR,FANNVANNGETVGLNGLGLLDIMHTVVLRPRQITR,LSRACPHAR,LSRACPHARQSSYLGHR,MNNPLDNGLMER,MNNPLDNGLMERTGETVIR,MNNPLDNGLMERTGETVIRTR,NLGYCGYNGHASQYAAPANHSGDTVLPQCPATASSVGQEDSSLR,NLGYCGYNGHASQYAAPANHSGDTVLPQCPATASSVGQEDSSLRR,NNPLDNGLMER,NNPLDNGLMERTGETVIR,NNPLDNGLMERTGETVIRTR,PHTLPTR,PHTLPTRR,PRQITRT…	1	PTSIESFGK;	513	0	NA	Chromosome:2109036-2109548_+_StartATG(3,0.0626,3,0.0058,0.0004)	0	0	0	psent062809(0.609282265447)	0
Chromosome:538607-539131_-_StartTTG	59	CAPLAQHATLSAR,CAPLAQHATLSARFDR,CAPLAQHATLSARFDRHLFR,CRHALEK,CRHALEKIENVLAR,ETAAWSLR,ETAAWSLRQWDAAAPGLGR,ETAAWSLRQWDAAAPGLGRWQR,EVEIYEGR,EVEIYEGRLAR,EVEIYEGRLARCR,FDRHLFR,FDRHLFRTR,HALEKIENVLAR,HALEKIENVLARLTR,HEQLPQVAWLAEHLASQLEAISR,HEQLPQVAWLAEHLASQLEAISRETAAWSLR,HEQLPQVAWLAEHLASQLEAISRETAAWSLRQWDAAAPGLGR,HLFRTRSTLLQGYLEEAGANLVALR,IENVLAR,IENVLARLTR,IQHQEFER,IQHQEFERR,IQHQEFERRLLAMTQER,IRLAQATGL…	1	TAMLLQTLEER;	525	0.9752	NA	Chromosome:538607-539131_-_StartTTG(2978,60.7282,260,0.4952,30.0726)	priC_Extension	0	0	psent150321(0.915751722787)	58120(2218)
Chromosome:4223125-4223652_-_StartATG	38	AGAAQTLVASQQR,AGAAQTLVASQQRWALMTETPGQEELDLAWLVSR,AGAAQTLVASQQRWALMTETPGQEELDLAWLVSRMDASK,AKETMIPLLAIAAWSGTGK,AKETMIPLLAIAAWSGTGKTTLLK,DSYELRK,DSYELRKAGAAQTLVASQQR,ETMIPLLAIAAWSGTGK,ETMIPLLAIAAWSGTGKTTLLK,ETMIPLLAIAAWSGTGKTTLLKK,HEAVAKILLFR,HTHHDMDVDK,HTHHDMDVDKPGK,HTHHDMDVDKPGKDSYELR,KAGAAQTLVASQQR,KAGAAQTLVASQQRWALMTETPGQEELDLAWLVSR,KLIPALCAHGIR,KLIPALCAHGIRPGLIK,LDMVLVEGFK,LDMVLVEGFKHEAVAK,LDMV…	1	ETMIPLLAIAAWSGTGK;	528	0.9981	NA	Chromosome:4223125-4223652_-_StartATG(3261,66.1214,232,0.4394,29.0537)	mobB_Extension	0	0	psent079884(0.84528979433)	8386(2175)
Chromosome:3460240-3460782_-_StartTTG	54	ALRVMLLQLADFVEAGMK,ALRVMLLQLADFVEAGMKNSPETK,DIDLKWYTTVENEK,DIDLKWYTTVENEKLIVSQQADADVSFSADASDLLMIAAR,KQDPDTLFFQR,KQDPDTLFFQRR,KQGVKLVLDK,LIVSQQADADVSFSADASDLLMIAAR,LIVSQQADADVSFSADASDLLMIAARK,LIVSQQADADVSFSADASDLLMIAARKQDPDTLFFQR,LRSRLVHAGPSLMSVPVK,LTPFALK,LTPFALKR,LTPFALKRQVLEQVLSWQFR,LVHAGPSLMSVPVK,LVHAGPSLMSVPVKLTPFALK,LVHAGPSLMSVPVKLTPFALKR,LVIEGDTELGLYVK,LVIEGDTELGLYVKNLMDAIELEQMPK,LVIEGDTELG…	1	VMLLQLADFVEAGMK;	543	0.9595	NA	Chromosome:3460240-3460782_-_StartTTG(81468,1606.2474,514,0.9466,1520.4738)	0	0	0	psent083756(0.960623542144)	19635(34074)
Chromosome:856879-857427_+_StartGTG	35	ALAHPHSVDSLPTSANQEDHVSMAPAAGR,ALAHPHSVDSLPTSANQEDHVSMAPAAGRR,ALAHPHSVDSLPTSANQEDHVSMAPAAGRRLWEMAANTR,EGLTSSPLLEQAR,EGLTSSPLLEQARQTLR,EGLTSSPLLEQARQTLREQVAHYTQDR,EQVAHYTQDR,EQVAHYTQDRFFAPDIECATALLAQGALQR,EQVAHYTQDRFFAPDIECATALLAQGALQRLVPDFM,FFAPDIECATALLAQGALQR,FFAPDIECATALLAQGALQRLVPDFM,GIIAVEWLAACQGIDLR,GIIAVEWLAACQGIDLREGLTSSPLLEQAR,GIIAVEWLAACQGIDLREGLTSSPLLEQARQTLR,HMSQLPPFLVK,HMSQLPPFLVKNGGV…	1	MISGGNFHAEPVAMAADNLALAIAEIGALSER;	549	0.9982	NA	Chromosome:856879-857427_+_StartGTG(449,8.7559,122,0.2222,1.9456)	0	0	0	0	73982(44177)
Chromosome:4400439-4401002_-_StartTTG	38	AQAAKLR,AQAAKLRLAQLNPGSK,CLWPDDVEPER,CLWPDDVEPERNCR,CLWPDDVEPERNCRTAGIVGPVVGVMGTLQALEAIK,HASGCPVCGGQHADSVQ,LAQLNPGSK,LAQLNPGSKLIVLQQR,LAQLNPGSKLIVLQQRLTGDVLK,LFDGKTSQWR,LFDGKTSQWRSLALR,LIVLQQR,LIVLQQRLTGDVLK,LIVLQQRLTGDVLKNAVAHADVVLDCTDNMATR,LLSGIETPSGELR,LLSGIETPSGELRLFDGK,LLSGIETPSGELRLFDGKTSQWR,LRLAQLNPGSK,LRLAQLNPGSKLIVLQQR,LTGDVLK,LTGDVLKNAVAHADVVLDCTDNMATR,MSNLQRQILFTTDDIAHPK,MSNLQRQILFTTDD…	1	MSNLQRQILFTTDDIAHPK;	564	0.9982	NA	Chromosome:4400439-4401002_-_StartTTG(65,1.2338,32,0.0567,0.0700)	0	0	0	0	0
Chromosome:4527537-4528112_-_StartATG	59	ADACDQAGR,ADACDQAGRYK,ADACDQAGRYKDGSR,DANMLPQDQAK,DANMLPQDQAKR,DANMLPQDQAKRGK,DGSRREPGFTQHPWHHDDGVNHR,DRDANMLPQDQAK,DRDANMLPQDQAKR,DRQAIQR,DRQAIQRVFNDQADAVGGNQQQK,DSATDSQR,DSATDSQRQIR,DSATDSQRQIRPK,DVRIEEQTHNR,DVRIEEQTHNRNANNGQQNAAGDFQLFQTENNSQTHK,EGIEIAQR,EGIEIAQRDR,EGIEIAQRDRQAIQR,EPGFTQHPWHHDDGVNHR,EPGFTQHPWHHDDGVNHREK,EPGFTQHPWHHDDGVNHREKR,HNHREGIEIAQR,HNHREGIEIAQRDR,IEEQTHNR,IEEQTHNRNANNGQQN…	1	EGIEIAQR;	576	0	NA	Chromosome:4527537-4528112_-_StartATG(9,0.1673,7,0.0122,0.0020)	0	0	0	psent103760(0.79009378609)	0
Chromosome:1827263-1827841_-_StartGTG	49	AGMAVGLAGLFLESHPDPANAK,AGMAVGLAGLFLESHPDPANAKCDGPSALPLAK,AGMAVGLAGLFLESHPDPANAKCDGPSALPLAKLEQFLTQIK,AIDDLVK,AIDDLVKSFDELDTEN,CDGPSALPLAK,CDGPSALPLAKLEQFLTQIK,CDGPSALPLAKLEQFLTQIKAIDDLVK,DPFGAASGGR,DPFGAASGGRR,DPFGAASGGRRGQVTELAR,FHEGGNDK,FHEGGNDKVILCDR,FHEGGNDKVILCDRGANFGYDNLVVDMLGFSVMK,GANFGYDNLVVDMLGFSVMK,GANFGYDNLVVDMLGFSVMKK,GANFGYDNLVVDMLGFSVMKKVSGNSPVIFDVTHALQCR,GQVTELAR,GQVTELARAGMAVGLAGLF…	1	MITDVHEASQAQPVADVVDVIQLPAFLAR;	579	0.9983	NA	Chromosome:1827263-1827841_-_StartGTG(9456,174.8454,433,0.7478,130.7494)	0	0	0	0	44063(27760)
Chromosome:3679123-3679701_+_StartGTG	40	AGHATKVIFLTADAFGVLPPVSR,AGHATKVIFLTADAFGVLPPVSRLTANQTQYHFLSGFTAK,AIIDAILNGSLDNAETFR,AIIDAILNGSLDNAETFRLPLFDLAIPTELPGVDTHILDPR,ATALAKLFIENFEK,ATALAKLFIENFEKYTDTPAGEALVSAGPK,DTRAIIDAILNGSLDNAETFR,DTRAIIDAILNGSLDNAETFRLPLFDLAIPTELPGVDTHILDPR,GVTEPTPTFSACFGAAFLTLHPTQYAEVLVK,GVTEPTPTFSACFGAAFLTLHPTQYAEVLVKR,ISIKDTR,ISIKDTRAIIDAILNGSLDNAETFR,LAGTERGVTEPTPTFSACFGAAFLTLHPTQYAEVLVK,LAGTERGVTEPTPTFSACFGAAF…	1	MSKAGHATKVIFLTADAFGVLPPVSR;	579	0.9983	NA	Chromosome:3679123-3679701_+_StartGTG(37248,688.7310,533,0.9206,634.0458)	0	0	0	0	101746(63816)
Chromosome:2802811-2803404_+_StartATG	61	ALLNEIGTEVR,ALLNEIGTEVRSHNDHR,ALLNEIGTEVRSHNDHRITEVDR,ATAHRFR,ATAHRFRQITAFFIADISR,EYHNFINTVDK,EYHNFINTVDKFR,EYHNFINTVDKFRTEVLANHTQHHLFHSTVIQFAK,FFHFIQQDDGIR,FFHFIQQDDGIRATAHR,FFHFIQQDDGIRATAHRFR,FRQITAFFIADISR,FRQITAFFIADISRR,FRTEVLANHTQHHLFHSTVIQFAK,FRTEVLANHTQHHLFHSTVIQFAKALLNEIGTEVR,HGVFLHK,HGVFLHKLR,HGVFLHKLRHVDTHHR,HVDTHHR,HVDTHHRVVAVEHK,HVDTHHRVVAVEHKVSQCFTQFGFTDPR,IGQPSTATTYGVR,IGQPSTATTYG…	1	TEVLANHTQHHLFHSTVIQFAKALLNEIGTEVR;	594	0	NA	Chromosome:2802811-2803404_+_StartATG(3,0.0541,2,0.0034,0.0002)	0	0	0	psent014984(0.656482491202)	0
Chromosome:3243022-3243615_+_StartATG	52	AGKRVYLPVLHPFSPGNLLFLHYYPQSVLVTNR,ALTPEQQR,ALTPEQQRR,ALTPEQQRRFGQQAAAR,DVLPLAK,DVLPLAKLDVLVTPLVAFDEDGQR,DVLPLAKLDVLVTPLVAFDEDGQRLGMGGGFYDR,EWDIPLPAVVTPSK,EWDIPLPAVVTPSKIWEW,FGQQAAAR,FGQQAAARMLSFPPVVMAHTVAVFLSFDGELDTQPLIEQLWR,FGQQAAARMLSFPPVVMAHTVAVFLSFDGELDTQPLIEQLWRAGK,ILPVGYAHDCQLVEK,ILPVGYAHDCQLVEKLPVK,ILPVGYAHDCQLVEKLPVKEWDIPLPAVVTPSK,IQEPRLDVR,IQEPRLDVRDVLPLAK,LDVLVTPLVAFDEDGQR,LDVLVTPLVAFDE…	1	TQLPELSLSR;	594	0.7963	NA	Chromosome:3243022-3243615_+_StartATG(1354,24.4038,182,0.3064,7.4773)	ygfA_Extension	0	0	psent017438(0.812209397302)	97263(4136)
Chromosome:945042-945641_+_StartATG	42	ALREALVPLTGGQK,ALREALVPLTGGQKHVAQAAEFWVFCADFNR,AMTSSWLSII,EAIIAAAR,EAIIAAARSTSSSSFLQCSSIIR,EAIIAAARSTSSSSFLQCSSIIRITDR,EALVPLTGGQK,EALVPLTGGQKHVAQAAEFWVFCADFNR,HFTDEPVTDAQR,HFTDEPVTDAQREAIIAAAR,HFTDEPVTDAQREAIIAAARSTSSSSFLQCSSIIR,HLQICPDAQLGLAEQLLLGVVDTAMMGQNALTAAESLGLGGVYIGGIR,HVAQAAEFWVFCADFNR,HVLPLFGLCLGWPADNPDLK,HVLPLFGLCLGWPADNPDLKPR,HVLPLFGLCLGWPADNPDLKPRLPAELVVHGTSINR,ITDRALR,ITDRALREALVPL…	1	LPAELVVHGTSINR;	600	0.0283	NA	Chromosome:945042-945641_+_StartATG(2372,42.3242,278,0.4633,19.6088)	NA_Intergenic	0	0	psent056510(0.961827749212)	75093(2135)
Chromosome:1867815-1868417_-_StartGTG	41	AGDVVLTGTPAGVGPLLSGDELDIR,AGDVVLTGTPAGVGPLLSGDELDIRFNGETLSTR,AGDVVLTGTPAGVGPLLSGDELDIRFNGETLSTRVL,AGQPWEK,AGQPWEKAK,AGQPWEKAKGFDNACPISGFIPVAAFCGDPQNTVIGLNVNGEVR,AIAGYGVALDLTLR,AIAGYGVALDLTLRDIQGK,AIAGYGVALDLTLRDIQGKMK,AKGFDNACPISGFIPVAAFCGDPQNTVIGLNVNGEVR,DIQGKMK,DIQGKMKK,EMGSATPEEPVLFIK,EMGSATPEEPVLFIKPETALCDIR,FNGETLSTR,FNGETLSTRVL,GFDNACPISGFIPVAAFCGDPQNTVIGLNVNGEVR,KAGQPWEK,KAGQPWEKAK,KAIAGYG…	1	MVCVGSNYANHIK;	603	0.9983	NA	Chromosome:1867815-1868417_-_StartGTG(10379,184.2737,424,0.7032,129.5813)	0	0	0	0	43624(16360)
Chromosome:3545934-3546560_+_StartATG	65	ACLIFRTPVITK,ACLIFRTPVITKATQTIMEVTASGTFSHTNMTIANTNK,ATQTIMEVTASGTFSHTNMTIANTNK,ATQTIMEVTASGTFSHTNMTIANTNKHK,ATQTIMEVTASGTFSHTNMTIANTNKHKVR,EKLFPYK,EKLFPYKN,EKPDFAATPITTGIK,EKPDFAATPITTGIKTAAVPVLER,EREKPDFAATPITTGIK,FPGAPINDR,FPGAPINDRLPPNAAAK,FPGAPINDRLPPNAAAKTSGISR,HKVRVMGSIFIIIQSMIYDIVSNVDR,ISCFSVFAK,ISCFSVFAKR,ISCFSVFAKRVMTPPTLFAIPVSNNAPPTINIATK,KPKPPPIFCSADCAIR,LPPNAAAK,LPPNAAAKTSGISR,LPPNAAA…	1	SIGRPIFAYSK;	627	0	NA	Chromosome:3545934-3546560_+_StartATG(13,0.2220,11,0.0175,0.0039)	0	0	0	0	0
Chromosome:2886863-2887492_+_StartATG	49	AGENTGGR,AGENTGGREAIHR,AGENTGGREAIHRLMAAYNFK,AILSGGSLAEGGK,AILSGGSLAEGGKAVIDSSLIPSGADDLLLVNTDSDSYLVDR,ALKIIKSL,AVIDSSLIPSGADDLLLVNTDSDSYLVDR,DINLVNSSK,DINLVNSSKVK,DINLVNSSKVKPLSELVSPEIDK,DSFPAEWVIQCALETGVSLLWLTTGQGDPGSNIDPK,DSFPAEWVIQCALETGVSLLWLTTGQGDPGSNIDPKK,DSFPAEWVIQCALETGVSLLWLTTGQGDPGSNIDPKKDINLVNSSK,EAIHRLMAAYNFK,EAIHRLMAAYNFKSR,IQVKAGENTGGR,IQVKAGENTGGREAIHR,KDINLVNSSK,KDINLVNSSKVK,LMAAY…	1	LMAAYNFK;	630	0.9079	NA	Chromosome:2886863-2887492_+_StartATG(7417,126.0413,374,0.5937,74.8307)	0	0	0	psent041218(0.69101646099)	94520(1328)
Chromosome:3548099-3548731_-_StartGTG	52	ACVGIITNPVNTTVAIAAEVLK,ACVGIITNPVNTTVAIAAEVLKK,ACVGIITNPVNTTVAIAAEVLKKAGVYDK,AGGGSATLSMGQAAAR,AGGGSATLSMGQAAARFGLSLVR,AGGGSATLSMGQAAARFGLSLVRALQGEK,AGVYDKNK,AGVYDKNKLFGVTTLDIIR,ALQGEKGVVECAYVEGDGQYAR,ALQGEKGVVECAYVEGDGQYARFFSQPLLLGK,DIQLGEDFINK,FFSQPLLLGK,FFSQPLLLGKNGVEER,FFSQPLLLGKNGVEERK,FGLSLVR,FGLSLVRALQGEK,FGLSLVRALQGEKGVVECAYVEGDGQYAR,GKLPTEVEVPVIGGHSGVTILPLLSQIPGVSFTEQEAAELTK,GKLPTEVEVPVIG…	1	MQQIAKTCPKACVGIITNPVNTTVAIAAEVLK;	633	0.9984	NA	Chromosome:3548099-3548731_-_StartGTG(70804,1197.5104,581,0.9179,1099.1948)	0	0	0	0	17986(100732)
Chromosome:1969198-1969842_-_StartATG	55	AGVVASQDQVDDLLDSLGF,ALNSVEASQPHQDAMEK,ALNSVEASQPHQDAMEKEAK,ALNSVEASQPHQDAMEKEAKALTQR,ALTQRWDEWFDNPIELSDAR,ALTQRWDEWFDNPIELSDARELVTDTR,DRLDYVVQMTAQAAER,DRLDYVVQMTAQAAERALNSVEASQPHQDAMEK,DSLRELGLDQAIAEAAEAIPDAR,DSLRELGLDQAIAEAAEAIPDARDR,DVPGHTSFTNAQLLDIMMAQDFQDLTGQVIK,DVPGHTSFTNAQLLDIMMAQDFQDLTGQVIKR,DVPGHTSFTNAQLLDIMMAQDFQDLTGQVIKRMMDVIQEIER,EAKALTQR,EAKALTQRWDEWFDNPIELSDAR,ELGLDQAIAEAAEAIPDAR,ELG…	1	MMMQPSIKPADEGSAGDIIAR;	645	0.9938	NA	Chromosome:1969198-1969842_-_StartATG(11385,188.9725,471,0.7302,137.9877)	cheZ_Extension	0	0	0	42207(3813)
Chromosome:3785601-3786248_+_StartTTG	68	ETHFRVPDINVSTLFGSDAVNTFHHFK,ETHFRVPDINVSTLFGSDAVNTFHHFKQAIHGFVFR,FAGLIVAGDK,FAGLIVAGDKR,FAGLIVAGDKRQR,FRLPAPVFHK,FRLPAPVFHKLTWQFDR,FRMQTEIK,FRMQTEIKQTELQLTQNK,FTHLADTVVHPR,FTHLADTVVHPRPAAFVFAR,FTHLADTVVHPRPAAFVFARVQVK,HAADTGDPGGLNAGQHMMQAMTK,HAADTGDPGGLNAGQHMMQAMTKLVEQGDHFVMGK,HAADTGDPGGLNAGQHMMQAMTKLVEQGDHFVMGKQSGFTVHR,LIVFRRQHFIQQFLR,LLQCAVR,LLQCAVRFTHLADTVVHPR,LLQCAVRFTHLADTVVHPRPAAFVFAR,LPAPV…	1	LLQCAVRFTHLADTVVHPR;	648	0	NA	Chromosome:3785601-3786248_+_StartTTG(12,0.1983,8,0.0123,0.0024)	0	0	0	psent071000(0.752038928229)	0
Chromosome:1130593-1131249_-_StartATG	13	ATVSLYVSLYNIFVSLLSILGFASR,ATVSLYVSLYNIFVSLLSILGFASRD,DRIITSSR,DRIITSSRDR,DRSSLLSTHK,DRSSLLSTHKVLR,IITSSRDR,IITSSRDRSSLLSTHK,MDRIITSSR,MDRIITSSRDR,NTYFLLSLTLALSAITATASTVLMLPSPGLILTLVGMYGLMFLTYK,SSLLSTHK,SSLLSTHKVLR	1	SSLLSTHK;	657	0.8752	NA	Chromosome:1130593-1131249_-_StartATG(26523,432.1977,501,0.7626,329.5940)	yccA_Extension	0	0	psent096380(0.88886077482)	52487(254)
Chromosome:3345341-3346000_+_StartGTG	30	AKLLQYAER,AKLLQYAERVWNITDGSDDER,ALQEPENYDVR,FAEGILLTLIEEGPK,FAEGILLTLIEEGPKALQEPENYDVR,FFEQMGVPTHLSDYGLDGSTIPALLAK,IDAAIAATR,IDAAIAATRR,IDAAIAATRRFFEQMGVPTHLSDYGLDGSTIPALLAK,IQDRFAEGILLTLIEEGPK,IQDRFAEGILLTLIEEGPKALQEPENYDVR,LEAHGCINLGENQDITLDVSR,LEAHGCINLGENQDITLDVSRR,LEAHGCINLGENQDITLDVSRRIYEAAR,LLQYAER,LLQYAERVWNITDGSDDER,LLQYAERVWNITDGSDDERIDAAIAATR,MQPVFAVLDPVYTYTLPPR,MQPVFAVLDPVYTYTLPPRQVAN…	1	MQPVFAVLDPVYTYTLPPR;	660	0.9985	NA	Chromosome:3345341-3346000_+_StartGTG(2154,34.9403,356,0.5394,18.8468)	0	0	0	0	98338(61155)
Chromosome:1447776-1448441_+_StartGTG	61	ALNRLRGSSVIPACLNDR,CSDYFMLPEYR,CSDYFMLPEYRQLLLQWFSEDEIWQLYGWLGQR,CSDYFMLPEYRQLLLQWFSEDEIWQLYGWLGQRDGK,DGKLLPPQVMQQTALQIGTAILNR,DGKLLPPQVMQQTALQIGTAILNREAHDDAVLHALLVLLPPPQR,EAHDDAVLHALLVLLPPPQR,EAHDDAVLHALLVLLPPPQRILWPK,EAHDDAVLHALLVLLPPPQRILWPKTSLTEIIFMEHLL,GSSVIPACLNDR,GSSVIPACLNDRQK,GSSVIPACLNDRQKR,ILWPKTSLTEIIFMEHLL,ISAFAFGLGLFK,ISAFAFGLGLFKLR,ISAFAFGLGLFKLRCSDYFMLPEYR,LAPRISAFAFGLGLFK,LAPRISA…	1	LFLPETPFLSRPDPEVLQLYR;	666	0.973	SPI2(Chromosome:1447776-1448441_+_StartGTG)	Chromosome:1447776-1448441_+_StartGTG(110,1.7682,58,0.0871,0.1540)	0	0	0	psent059311(0.699793748735)	0
Chromosome:1896902-1897576_+_StartTTG	15	ERSGGASGMLGTAR,IGAELLVLVVVGFFFVR,IGAELLVLVVVGFFFVRR,IGAELLVLVVVGFFFVRRQLSLPVPLLPIDLLR,IPLFSLSIGTSICSFCAQMLAMVSLPFYLQTVLGR,ITQPRVQA,LLGQSTGAALVALMLNQFGDSGTHLSLLAAAILATLAAVVSGLR,LLGQSTGAALVALMLNQFGDSGTHLSLLAAAILATLAAVVSGLRITQPR,MIGAELLVLVVVGFFFVR,MIGAELLVLVVVGFFFVRR,MIGAELLVLVVVGFFFVRRQLSLPVPLLPIDLLR,QLSLPVPLLPIDLLR,RQLSLPVPLLPIDLLR,SEVETGLLLTPWPLATMVMAPLAGYLIER,SGGASGMLGTAR	1	MIGAELLVLVVVGFFFVR;	675	0.9985	NA	Chromosome:1896902-1897576_+_StartTTG(65,1.0309,43,0.0637,0.0657)	0	0	0	0	0
Chromosome:1788116-1788850_-_StartATG	55	ALSRNQPQYPAR,ALSRNQPQYPARAQALR,AQALRIEGR,AQALRIEGRVK,EAPVVIEK,EAPVVIEKPK,EAPVVIEKPKPK,EVKNAMR,EVKNAMRK,EVKPAAPR,EVKPAAPRPASPFENSAPVR,FDVTSAGR,FDVTSAGRVENVQILSAQPANMFER,FDVTSAGRVENVQILSAQPANMFEREVK,IEGRVKVK,KVEEQPK,KVEEQPKR,KWRYEAGK,LNGTAQIE,MTSMTLDLPR,MTSMTLDLPRR,NAMRKWR,NQPQYPAR,NQPQYPARAQALR,NQPQYPARAQALRIEGR,PAAPRPASPFENSAPVR,PAAPRPASPFENSAPVRPTSSTASATSK,PASPFENSAPVR,PASPFENSAPVRPTSSTASATSK,PA…	1	MTSMTLDLPR;	735	0.9864	NA	Chromosome:1788116-1788850_-_StartATG(801,11.6673,228,0.3102,3.6192)	0	0	0	0	44984(6090)
Chromosome:3657769-3658518_-_StartGTG	72	AAETLKAVYEAIGFVAK,AAETLKAVYEAIGFVAKP,AGVSNLLDILSAVTGQSIPELEK,AGVSNLLDILSAVTGQSIPELEKQFEGK,AGVSNLLDILSAVTGQSIPELEKQFEGKMYGHLK,ASARAAETLK,ASARAAETLKAVYEAIGFVAK,AVTDSDEPPVVR,AVTDSDEPPVVRYDVK,AVTDSDEPPVVRYDVKEK,AVYEAIGFVAK,AVYEAIGFVAKP,DGAEKASAR,DGAEKASARAAETLK,DIAQRFNGLYGDIFK,DIAQRFNGLYGDIFKVPEPFIPK,DKSARYAENINAGLFDYPVLMAADILLYQTNLVPVGEDQK,EKAGVSNLLDILSAVTGQSIPELEK,EKAGVSNLLDILSAVTGQSIPELEKQFEGK,FNG…	1	MPEHAQLGWALNCYTYFGELSR;	750	0.9987	NA	Chromosome:3657769-3658518_-_StartGTG(8054,114.9676,485,0.6467,74.3495)	0	0	0	0	16414(25996)
Chromosome:3065861-3066619_-_StartGTG	62	AIWQDRK,AIWQDRKR,AKSELRNWR,ALGGKAK,ALGGKAKSELR,CEYWFLQQIITPSPAFNK,CEYWFLQQIITPSPAFNKVLALLR,CEYWFLQQIITPSPAFNKVLALLRK,ELIGVSPR,ELIGVSPRK,ELIGVSPRKLSNIIQLADK,HNENCLIQEGALLFCEQAVVAPVSGDLVFR,HNENCLIQEGALLFCEQAVVAPVSGDLVFRPLK,HNENCLIQEGALLFCEQAVVAPVSGDLVFRPLKIEVLSK,IEVLSKLLAFIDGAGLVDTTYAESDK,IEVLSKLLAFIDGAGLVDTTYAESDKWVLLSPEFR,IRSPEAWFIQTCSAQK,IRSPEAWFIQTCSAQKLHMSFSESR,KIRSPEAWFIQTCSAQK,KLSNIIQLADK,KR…	1	LTTMLNTQEVLK;	759	0.8524	SPI1(Chromosome:3065861-3066619_-_StartGTG)	Chromosome:3065861-3066619_-_StartGTG(7897,111.3898,434,0.5718,63.6927)	0	0	0	psent136819(0.814659242039)	26436(12152)
Chromosome:3438077-3438844_-_StartATG	37	AHGKPCGILAPVEADAR,AHGKPCGILAPVEADARR,AKAHGKPCGILAPVEADAR,ANMFGTVPDYFAQSNK,ASTQKLADTFK,ASTQKLADTFKK,AVASTRYPPEGIR,AVASTRYPPEGIRGVSVSHR,GSASAPVVR,GSASAPVVRVPTNEPVIIK,GSASAPVVRVPTNEPVIIKR,GVSVSHR,GVSVSHRANMFGTVPDYFAQSNK,LADTFKK,MLDIGFYNFLIPFVETQEEAAR,MLDIGFYNFLIPFVETQEEAARAVASTR,MLDIGFYNFLIPFVETQEEAARAVASTRYPPEGIR,MNNAIFPNK,MNNAIFPNKFK,NNAIFPNK,NNAIFPNKFK,PCGILAPVEADAR,PCGILAPVEADARR,PCGILAPVEADARRY…	1	MNNAIFPNK;	768	0.9284	NA	Chromosome:3438077-3438844_-_StartATG(39545,551.2588,639,0.8320,458.6473)	garL_Extension	0	0	psent134792(0.943028822588)	19866(491)
Chromosome:853247-854023_+_StartGTG	71	ALICHPENIIR,ALICHPENIIRIR,ALICHPENIIRIRK,ALRELTDEGWLVR,ALRELTDEGWLVRLQGVGTFVAEPK,ANAIQASALNVNESDVIFHSIMVHYENDLPVQIEDR,ASRMYSSR,ASRMYSSRSR,ATAQECAWLTIK,ATAQECAWLTIKEHEPCLLIR,ATAQECAWLTIKEHEPCLLIRR,CEVLTLER,CEVLTLERVR,CVNADIAVDYLTQDYSQTTPHAYLSR,CVNADIAVDYLTQDYSQTTPHAYLSRIAPLTEGEHIVEAVR,EHEPCLLIR,EHEPCLLIRR,EHEPCLLIRRTTWSASR,ELTDEGWLVR,ELTDEGWLVRLQGVGTFVAEPK,ELTDEGWLVRLQGVGTFVAEPKGQSALFEVR,GQSALFEVR…	1	SAPAPFYETVK;	777	0.8803	NA	Chromosome:853247-854023_+_StartGTG(2785,38.3733,354,0.4556,17.4829)	0	0	0	psent030459(0.831746147317)	73866(42194)
Chromosome:2920764-2921543_-_StartGTG	79	AAALLQTTLVER,AAALLQTTLVERAVILHLFAPQQGNK,AAALLQTTLVERAVILHLFAPQQGNKAHADMLR,AHADMLR,AHADMLRSPGENGDLIQSGAR,AHADMLRSPGENGDLIQSGARLMPVLIAPQNHK,ALAGGEQAALNGAGIQLTAIGK,ALAGGEQAALNGAGIQLTAIGKAGGGF,AVILHLFAPQQGNK,AVILHLFAPQQGNKAHADMLR,AVILHLFAPQQGNKAHADMLRSPGENGDLIQSGAR,AVIPLRQHTLSHR,AVIPLRQHTLSHREDACVFVGK,CDPAKIYR,CDPAKIYRAVIPLR,CVDPYFGANMPAFK,CVDPYFGANMPAFKQAANCSGK,CVDPYFGANMPAFKQAANCSGKLHQFR,EDACVFVGK,…	1	LGGEQAVEPSDR;	780	0	NA	Chromosome:2920764-2921543_-_StartGTG(14,0.1922,12,0.0154,0.0030)	0	0	0	psent112190(0.837743542869)	0
Chromosome:3532874-3533665_-_StartGTG	60	AIDYYATLPTEVAAR,AIDYYATLPTEVAARDLAQDIAALPYGITLVSIR,DFVFMSEEDLNWEK,DFVFMSEEDLNWEKTLDK,DFVFMSEEDLNWEKTLDKLLAGGPEISFSYR,DLAQDIAALPYGITLVSIR,ESHNDKGNFYR,ESHNDKGNFYRQFLYPTR,ESLMLSNK,ESLMLSNKWEFFITTVDDHVTGIR,ESLMLSNKWEFFITTVDDHVTGIRVDIGAIQDEK,FDRLIHTGFLR,FDRLIHTGFLRVHYTNCYENGLPQPDETQSLNR,GFFNSLFTK,GFFNSLFTKK,GFFNSLFTKKESLMLSNK,GKTFPIWLVGVVTQQGWR,GKTFPIWLVGVVTQQGWRDFVFMSEEDLNWEK,GLQEQGDDLTLPR,GLQEQGDDLT…	1	GFFNSLFTK;	792	0.9457	NA	Chromosome:3532874-3533665_-_StartGTG(4932,66.6689,466,0.5884,39.2280)	SL1344_3315_Extension	0	0	psent134250(0.859349448565)	18105(1468)
Chromosome:1023207-1024028_+_StartGTG	76	AISLSVR,AISLSVRAK,AISLSVRAKDEADEK,AKDEADEK,AKDEADEKDAIATVNK,ASEASRDR,ASEASRDRVEDATLVLSVGDDVEAK,DAIATVNK,DAIATVNKQEDANFSNNAMAEAFK,DAIATVNKQEDANFSNNAMAEAFKAAK,DEADEKDAIATVNK,DEADEKDAIATVNKQEDANFSNNAMAEAFK,DRVEDATLVLSVGDDVEAK,DRVEDATLVLSVGDDVEAKFTGVDR,ERISLGVK,ERISLGVKQLAEDPFNNWVALNK,EYKKGDEIAAVVLQVDAER,FTGVDRK,FTGVDRKNR,GAIVTGK,GAIVTGKVTAVDAK,GAIVTGKVTAVDAKGATVELADGVEGYLR,GATVELADGVEGYLR,GATVELADGV…	1	MTNLTDYGCFVEIEEGVEGLVHVSEMDWTNK;	822	0.9988	NA	Chromosome:1023207-1024028_+_StartGTG(25007,325.6979,662,0.8054,262.3171)	0	0	0	0	76383(34371)
Chromosome:3155737-3156558_-_StartGTG	69	AATEQEK,AATEQEKFR,AATEQEKFRFR,DWQAYTR,EIFSQLTEATR,EIFSQLTEATRK,EIFSQLTEATRKLQAR,FRFRYEQ,GALTVSLPPSFAIQWLVPR,GALTVSLPPSFAIQWLVPRLSSFNSAYPGIDVR,GALTVSLPPSFAIQWLVPRLSSFNSAYPGIDVRIQAVDR,GNWPGLR,GNWPGLRVEK,GNWPGLRVEKLYAEYLLPVCSPLLLTGEK,HTLLHDASR,HTLLHDASRR,HTLLHDASRRDWQAYTR,IAAFRQWILAK,IAAFRQWILAKAATEQEK,IQAVDRQEDK,IQAVDRQEDKLADDVDVAIFYGR,KLQARSAK,LADDVDVAIFYGR,LADDVDVAIFYGRGNWPGLR,LADDVDVAIFYGRGNWPGL…	1	MTQAAVSHQIK;	822	0.9988	NA	Chromosome:3155737-3156558_-_StartGTG(941,12.2558,239,0.2908,3.5640)	0	0	0	0	25123(3053)
Chromosome:4233140-4233979_+_StartGTG	71	ALICNFR,ALICNFRLDFNAVEQQWGLHFAEYFAEDLQLLSPLAK,ARMQQFSR,ARMQQFSRVI,DADLPSAQQK,DADLPSAQQKLDILQETIVSLTQAGYQFIGMDHFAR,DDCIRRDVIK,DGLVDISEK,DGLVDISEKGIQVTAK,DGLVDISEKGIQVTAKGR,DIGFTSTNIDLIYGLPK,DIGFTSTNIDLIYGLPKQTPESFAFTLK,DIGFTSTNIDLIYGLPKQTPESFAFTLKR,DVIKALICNFR,DVIKALICNFRLDFNAVEQQWGLHFAEYFAEDLQLLSPLAK,EGVLHRNFQGYTTQGDTDLLGMGVSAISMIGDGYMQNQK,EGVLHRNFQGYTTQGDTDLLGMGVSAISMIGDGYMQNQKELK,ELKRYYQQVDER,E…	1	MQRLVNREQDEEFIFALLNHAR;	840	0.9988	NA	Chromosome:4233140-4233979_+_StartGTG(3266,41.6258,414,0.4929,20.5174)	0	0	0	0	108222(71455)
Chromosome:2379245-2380111_-_StartGTG	70	AAAHAALR,AAAHAALRTGFHR,AAAHAALRTGFHRR,AAQRTNAASVDTDTGALR,AAQRTNAASVDTDTGALRNVFHNR,AGGGVDGIQTVATLDQYAGAELTGWGTHTGHDGR,AGGGVDGIQTVATLDQYAGAELTGWGTHTGHDGRR,AGGGVDGIQTVATLDQYAGAELTGWGTHTGHDGRRQR,CGRLKLAEGFLTQVENR,DAAGVEGFAATNR,DAAGVEGFAATNRAAQR,DAAGVEGFAATNRAAQRTNAASVDTDTGALR,DQVCGSLNNSFMDIGGLNPIIK,DQVCGSLNNSFMDIGGLNPIIKLNMR,DQVCGSLNNSFMDIGGLNPIIKLNMRA,DRIVKTFYIVK,FTRVVREQAGR,IARDQVCGSLNNSFMDIGGLNPII…	1	LEVLVER;	867	0	NA	Chromosome:2379245-2380111_-_StartGTG(13,0.1605,8,0.0092,0.0015)	0	0	0	psent140609(0.670063398693)	0
Chromosome:3502474-3503373_-_StartTTG	79	AFNNATASASPITSVAVVLLVGASPNGHASLGTLTHR,AFNNATASASPITSVAVVLLVGASPNGHASLGTLTHRCTSAAR,AFNNATASASPITSVAVVLLVGASPNGHASLGTLTHRCTSAARAMLLSGR,AKSSAVK,AKSSAVKPR,AMLLSGR,AMLLSGRPVMQINGTCR,AMLLSGRPVMQINGTCRR,CTSAARAMLLSGR,CTSAARAMLLSGRPVMQINGTCR,DCIKFSASTAR,DCIKFSASTARIPGR,EEVPVLANVAAIFR,EEVPVLANVAAIFRPIWPDFPIPMTTTFPVQLNIFSQASVK,FLRVISNSASR,FLRVISNSASRR,FSASTAR,FSASTARIPGR,FSASTARIPGRTR,IPGRTRMPPGVITSAIPNWR,…	1	AFNNATASASPITSVAVVLLVGASPNGHASLGTLTHR;	900	0	NA	Chromosome:3502474-3503373_-_StartTTG(17,0.2022,11,0.0122,0.0025)	0	0	0	psent083581(0.588164685315)	0
pSLT_SL1344:42151-43059_-_StartATG	70	AQLLTASAQR,AQLLTASAQRLAGTPVR,AQLLTASAQRLAGTPVRLHLYPVQAYPHPATVR,ASADRVCEIVR,ASADRVCEIVRQDTK,DVVNEAR,DVVNEARSFTGNIR,ECTEIRLPYAQEWLTTDEYADLLAFLK,ECTEIRLPYAQEWLTTDEYADLLAFLKASADR,FCPVLLTLVNEPEEEIEAAGVITDCLR,FCPVLLTLVNEPEEEIEAAGVITDCLRFPGEPNR,FCPVLLTLVNEPEEEIEAAGVITDCLRFPGEPNRR,FPGEPNR,FPGEPNRR,FPGEPNRRWLDR,GINHNCMNTK,GINHNCMNTKR,GINHNCMNTKRNNTMR,HGDNLLR,HGDNLLRR,IAAALAPSGESR,IAAALAPSGESRLMEK,IAAALAPS…	1	NTLSTLIVR;	909	0.8911	NA	pSLT_SL1344:42151-43059_-_StartATG(0,0,0,0,0)	0	0	0	0	0
Chromosome:4713739-4714674_+_StartTTG	95	AGDTGHQR,AGDTGHQRLPR,AGDTGHQRLPRQR,ALQRQLFNVVVR,ALQRQLFNVVVRIAK,ANHAQVVTPVVDLLAVFVLPHAEEAAAAHWR,ANHAQVVTPVVDLLAVFVLPHAEEAAAAHWRFER,DAGFHAFK,DAGFHAFKAGDTGHQR,DAGFHAFKAGDTGHQRLPR,DARQVKANHAQVVTPVVDLLAVFVLPHAEEAAAAHWR,DFRHVVVR,DFRHVVVRFQPHAAGAFHIQDR,DGRTTIFK,DGRTTIFKDFR,DLPLIGGFAVLVVAFGDK,DLPLIGGFAVLVVAFGDKR,DLPLIGGFAVLVVAFGDKRR,DNLRGNGSGGR,DNLRGNGSGGRD,EHGGFAIFTQTGDTVTQNR,EHGGFAIFTQTGDTVTQNRR,EHGGF…	1	LAVVQVFAAEQR;	936	0	NA	Chromosome:4713739-4714674_+_StartTTG(6,0.0686,6,0.0064,0.0004)	0	0	0	0	0
Chromosome:4210858-4211793_-_StartGTG	78	ARHNEPYYPPVEPAR,ARHNEPYYPPVEPARPVGSLK,CLEEGIIASPAEADMALVYGLGFPPFHGGAFR,CLEEGIIASPAEADMALVYGLGFPPFHGGAFRWLDTQGSAK,DAIDALFDASR,DAIDALFDASRFGQK,DAIDALFDASRFGQKNGLGFWR,DFSDDEIIAR,DFSDDEIIARMMIPMINEVVR,DGADFRK,DGADFRKVDK,DYRDAIDALFDASR,DYRDAIDALFDASRFGQK,EDSKGKPK,EEDAAVDDLLASVSQPK,EEDAAVDDLLASVSQPKR,EEDAAVDDLLASVSQPKRDFSDDEIIAR,FGQKNGLGFWR,FGQKNGLGFWRYK,GEKSSDETIAK,GEKSSDETIAKVVAWASK,HNEPYYPPVEPAR,HNE…	1	MRPETVLASNTSTIPIGELASALERPENFCGMHFFNPVHR;	936	0.9989	NA	Chromosome:4210858-4211793_-_StartGTG(611,6.9886,181,0.1934,1.3516)	0	0	0	0	8442(16601)
Chromosome:3362551-3363504_+_StartTTG	76	ALTQLHAGIDR,ALTQLHAGIDRATR,ALTQLHAGIDRATRLVDQLLTLSR,ATRLVDQLLTLSR,DKALTQLHAGIDR,DKALTQLHAGIDRATR,DNGPGVAPEILTHIGER,DNGPGVAPEILTHIGERFYR,DNGPGVAPEILTHIGERFYRPPGQSVTGSGLGLSIVR,EDMALAIVAAQLTPWLIALPFMLLILLLLLHR,EDMALAIVAAQLTPWLIALPFMLLILLLLLHRELR,EDMALAIVAAQLTPWLIALPFMLLILLLLLHRELRPLK,ELRPLKK,ERRFTSDAAHELR,FRSPESETPLDAK,FRSPESETPLDAKGVPSEVR,FTSDAAHELR,FTSDAAHELRSPLAALK,FTSDAAHELRSPLAALKVQTEVAQLSGDDPL…	1	MWLNSADGK;	954	0.999	NA	Chromosome:3362551-3363504_+_StartTTG(199,2.2332,99,0.1038,0.2318)	0	0	0	0	0
Chromosome:3250234-3251199_-_StartGTG	65	AFKELNAIDVL,AGQTSMIAR,AGQTSMIARLEK,AGQTSMIARLEKAFK,APVIVQFSNGGASFIAGK,APVIVQFSNGGASFIAGKGVK,DSQDYVSK,DSQDYVSKK,DSQDYVSKKHNLPHNSLNFVFHGGSGSTAQEIK,DSVSYGVVK,DSVSYGVVKMNIDTDTQWATWEGVLNYYK,DSVSYGVVKMNIDTDTQWATWEGVLNYYKENEAYLQGQLGNPK,ELNAIDVL,ENEAYLQGQLGNPK,ENEAYLQGQLGNPKGEDQPNK,ENEAYLQGQLGNPKGEDQPNKK,FTIAASFGNVHGVYK,FTIAASFGNVHGVYKPGNVVLTPTILR,FTIAASFGNVHGVYKPGNVVLTPTILRDSQDYVSK,GEDQPNK,GEDQPNKK,GEDQ…	1	MGTDSINAVLETAAKVKAPVIVQFSNGGASFIAGK;	966	0.999	NA	Chromosome:3250234-3251199_-_StartGTG(114494,1268.9100,882,0.9130,1158.5148)	0	0	0	0	23096(50114)
Chromosome:358540-359523_+_StartATG	77	AEGEPRLDVAHNFVEPCTVAGEAGWLHR,AEGEPRLDVAHNFVEPCTVAGEAGWLHRK,ALIARRILQQLR,AQLLLLVHSGSR,AQLLLLVHSGSRGLGQAILR,AQLLLLVHSGSRGLGQAILRR,DSSAVPGWVAG,EWYMGNYIR,EWYMGNYIRPLSDVVFSIASDNLWIEDSAIQQLYTTAK,EWYMGNYIRPLSDVVFSIASDNLWIEDSAIQQLYTTAKLTGMK,FYPALVGNDIGCGMALWQTDILGR,FYPALVGNDIGCGMALWQTDILGRK,FYPALVGNDIGCGMALWQTDILGRKYNADK,GATPDGQGLVIIPGSR,GATPDGQGLVIIPGSRGDYSWLVK,GATPDGQGLVIIPGSRGDYSWLVKPVVSEESLFSLAHGANGC…	1	AQLLLLVHSGSR;	984	0	NA	Chromosome:358540-359523_+_StartATG(37877,412.1029,788,0.8008,330.0120)	0	0	0	psent001912(0.958207385752)	68212(12177)
Chromosome:1372519-1373511_+_StartATG	83	ADHDTFWFDATR,ADHDTFWFDATRLLR,ADHDTFWFDATRLLRTQTSGVQIR,AELESAALNAR,AELESAALNARLAAETIDISLPGR,AELESAALNARLAAETIDISLPGRR,AQQPPIR,AQQPPIRIIAPGR,AQQPPIRIIAPGRVYR,DLPPEER,DLPPEERPAAGAVINAAK,DLPPEERPAAGAVINAAKEQVQQALNAR,EQVQQALNAR,EQVQQALNARK,EQVQQALNARKAELESAALNAR,FRPSYFPFTEPSAEVDVMGK,FRPSYFPFTEPSAEVDVMGKNGK,GHLTLQMTTLR,GHLTLQMTTLRDLPPEER,GHLTLQMTTLRDLPPEERPAAGAVINAAK,GTLHDFLR,GTLHDFLRNFFEEDLQIR,GTLHDFL…	1	MRKTMSHLAELVANAAAAINQASDVAALDNVR;	993	0.9869	NA	Chromosome:1372519-1373511_+_StartATG(21231,228.9003,545,0.5488,125.6205)	0	0	0	psent007507(0.951463177998)	81651(8161)
Chromosome:3251415-3252416_-_StartGTG	79	ALKEPAR,ALKEPARPMVAIVGGSK,AQASTHGIGK,AQASTHGIGKFADVACAGPLLAAELDALGK,AQASTHGIGKFADVACAGPLLAAELDALGKALK,DDEALSK,DDEALSKK,DDEALSKKYAALCDVFVMDAFGTAHR,DKLSNPVR,DKLSNPVRLVK,DYLDGVDVAEGELVVLENVR,DYLDGVDVAEGELVVLENVRFNK,DYLDGVDVAEGELVVLENVRFNKGEK,EDEQILDIGDASAQQLAEILK,EDEQILDIGDASAQQLAEILKNAK,EDEQILDIGDASAQQLAEILKNAKTILWNGPVGVFEFPNFR,EPARPMVAIVGGSK,EPARPMVAIVGGSKVSTK,FADVACAGPLLAAELDALGK,FADVACAGPLLAAELD…	1	MMVTSHLGRPTEGEYNEEFSLLPVVNYLK;	1002	0.999	NA	Chromosome:3251415-3252416_-_StartGTG(61360,655.6059,898,0.8962,587.5540)	0	0	0	0	23061(48565)
Chromosome:2392442-2393461_+_StartATG	53	CLIFNTYYDLNENTK,CLIFNTYYDLNENTKQEIIEAAK,DNTEWKK,DNTEWKKLHAPSR,EFAENFLTLSVEEQALFNTQTR,EFAENFLTLSVEEQALFNTQTRR,EFAENFLTLSVEEQALFNTQTRRQIYEYSLQ,ENILSTQLLEK,ENILSTQLLEKIAQSGLSHNEVFLVNTGDHWLLCLFYK,ENILSTQLLEKIAQSGLSHNEVFLVNTGDHWLLCLFYKLAEK,FLFDLFSGK,FLFDLFSGKR,FLFDLFSGKRTGSSDIDK,IAQSGLSHNEVFLVNTGDHWLLCLFYK,IAQSGLSHNEVFLVNTGDHWLLCLFYKLAEK,IAQSGLSHNEVFLVNTGDHWLLCLFYKLAEKIK,IGIAHKIMGDQFAQTDQEQVGVENLWCGAR…	1	NICVNSLYR;	1020	0.9314	NA	Chromosome:2392442-2393461_+_StartATG(2841,29.8192,371,0.3637,10.8452)	sseL_Extension	0	0	psent038805(0.724248057661)	91229(3038)
Chromosome:4139366-4140394_+_StartGTG	76	AGVELAFETMVDSGIIEESAYYESLHELPLIANTIAR,AGVELAFETMVDSGIIEESAYYESLHELPLIANTIARK,AGVELAFETMVDSGIIEESAYYESLHELPLIANTIARKR,AGVLESSFVAEVK,AGVLESSFVAEVKSDLMGEQTILCGMLQAGSLLCFDK,AWAAATGGHR,AWAAATGGHRAGVLESSFVAEVK,AWAAATGGHRAGVLESSFVAEVKSDLMGEQTILCGMLQAGSLLCFDK,AYALSEQLK,AYALSEQLKEIMAPLFQK,AYALSEQLKEIMAPLFQKHMDDIISGEFSSGMMADWANDDK,CPGTEVR,CPGTEVREEYK,CPGTEVREEYKR,DVNDAIR,DVNDAIRSHAIEQVGK,DVNDAIRSHAIEQVGKK,…	1	MVMVAPK;	1029	0.999	NA	Chromosome:4139366-4140394_+_StartGTG(7659,79.6860,626,0.6084,48.4810)	0	0	0	0	106091(32533)
Chromosome:802923-803954_+_StartTTG	60	AVKRVVMCSGK,AVQEALQPYAHVHDFVWCQEEPLNQGAWYCSQHHFR,DVAIVRIEQLYPFPHK,EVTPFGAALR,EVTPFGAALRYAGR,EVTPFGAALRYAGRPASASPAVGYMSVHQK,FDWGGAENLAYATLVDEGIPVR,FDWGGAENLAYATLVDEGIPVRLSGEDSGR,FDWGGAENLAYATLVDEGIPVRLSGEDSGRGTFFHR,GMRRPLVVMSPK,GTFFHRHAVIHNQTNGSTYTPLQHIHSGQGQFK,HAVIHNQTNGSTYTPLQHIHSGQGQFK,HPLAVSTLDELANGSFQPAIGEIDELDPK,HPLAVSTLDELANGSFQPAIGEIDELDPKAVK,HPLAVSTLDELANGSFQPAIGEIDELDPKAVKR,IEQLYPFPHK,KN…	1	MFDWGGAENLAYATLVDEGIPVR;	1032	0.999	NA	Chromosome:802923-803954_+_StartTTG(4518,46.8697,536,0.5194,24.3441)	0	0	0	0	72980(44136)
Chromosome:4153224-4154288_+_StartATG	73	AAFRFHHISTDEVYGDLHTADDFFTETTPYAPSSPYSASK,ALYHVVTNGAVGETYNIGGHNER,ALYHVVTNGAVGETYNIGGHNERK,ALYHVVTNGAVGETYNIGGHNERKNLDVVR,ASLERVFQQYQPDSVMHLAAESHVDR,ASSDHLVR,ASSDHLVRAWLR,ASSDHLVRAWLRTYGLPTLVTNCSNNYGPYHFPEK,AWLRTYGLPTLVTNCSNNYGPYHFPEK,AWLRTYGLPTLVTNCSNNYGPYHFPEKLIPLMILNALAGK,AYWSALDADAK,AYWSALDADAKAAFR,DWLYVEDHAR,DWLYVEDHARALYHVVTNGAVGETYNIGGHNER,DWLYVEDHARALYHVVTNGAVGETYNIGGHNERK,ELGWTPQETFESGMR,…	1	ILVTGGAGFIGSAVVR;	1065	0.9859	NA	Chromosome:4153224-4154288_+_StartATG(1584,15.9232,324,0.3042,4.8438)	rffG_Extension	0	0	psent072829(0.928203701854)	106466(1499)
Chromosome:1461090-1462169_-_StartTTG	93	ADITINGSAPSDIR,ADITINGSAPSDIRVK,ADITINGSAPSDIRVKNPDFFK,AGLENQLPHHVK,AGLENQLPHHVKDTLR,AGLENQLPHHVKDTLRILGAR,ARDIQLWQVVFTR,ARDIQLWQVVFTRGVENGLR,AWIVGKEHYDLGNDLFSR,AWIVGKEHYDLGNDLFSRMLDPYMQYSCAYWK,CEGLDVSILLEDYR,CEGLDVSILLEDYRDLNDQFDR,CEGLDVSILLEDYRDLNDQFDRIVSVGMFEHVGPK,DADTLEAAQQAK,DADTLEAAQQAKLK,DADTLEAAQQAKLKLICEK,DIQLWQVVFTR,DIQLWQVVFTRGVENGLR,DIQLWQVVFTRGVENGLRVPR,DLNDQFDR,DLNDQFDRIVSVGMFEHVGPK…	1	MLSRADITINGSAPSDIR;	1080	0.9991	NA	Chromosome:1461090-1462169_-_StartTTG(4124,40.8809,519,0.4806,19.6474)	0	0	0	0	49418(18127)
Chromosome:2622171-2623265_-_StartGTG	93	AEFVRISGAGIQESHVHDVTITK,AEFVRISGAGIQESHVHDVTITKESPNYR,AERKPNSCK,AIAAGASAVMVGSMLAGTEESPGEIELYQGR,AIAAGASAVMVGSMLAGTEESPGEIELYQGRSYK,AIAAGASAVMVGSMLAGTEESPGEIELYQGRSYKSYR,AKYPDLQIIGGNVATGAGAR,AKYPDLQIIGGNVATGAGARALAEAGCSAVK,ALAEAGCSAVK,ALAEAGCSAVKVGIGPGSICTTR,ALVVDDNFHLLGMITVK,ALVVDDNFHLLGMITVKDFQK,ALVVDDNFHLLGMITVKDFQKAER,DEQGRLR,DEQGRLRVGAAVGAGAGNEER,DFQKAER,DFQKAERK,DVRFVTDLNQPVSVYMTPK,DVRFVTDLN…	1	MTEDNELVGIITGR;	1095	0.9991	NA	Chromosome:2622171-2623265_-_StartGTG(8212,80.2897,664,0.6064,48.6877)	0	0	0	0	31743(21069)
Chromosome:3919280-3920419_+_StartGTG	88	ADRAREITR,AEGQADAAMEDGDTLIFMNFR,AEGQADAAMEDGDTLIFMNFRADR,AEGQADAAMEDGDTLIFMNFRADRAR,AFVNADFDGFAR,AFVNADFDGFARK,AFVNADFDGFARKK,AREITRAFVNADFDGFAR,ATVIRAEGQADAAMEDGDTLIFMNFR,ATVIRAEGQADAAMEDGDTLIFMNFRADR,AVEALDNCIEQVTK,AVEALDNCIEQVTKAVESVGGQLLITADHGNAEQMR,AVEGGKLSDIAPTMLSLMGMEIPQEMTGK,AVEGGKLSDIAPTMLSLMGMEIPQEMTGKPLFIVE,AVESVGGQLLITADHGNAEQMR,AVESVGGQLLITADHGNAEQMRDPATGQAHTAHTNLPVPLIYVGEK,AYDLMTLAQ…	1	MELAAERGAEKIYLHAFLDGR;	1140	0.9991	NA	Chromosome:3919280-3920419_+_StartGTG(23141,217.3214,878,0.7702,167.3809)	0	0	0	0	103907(83651)
Chromosome:2679256-2680425_-_StartGTG	99	ALGMNDELAHSSIR,ALGMNDELAHSSIRFSLGR,ALGMNDELAHSSIRFSLGRFTTEEEIDYTIDLVR,ARGIIYHVDATQSVGK,ARGIIYHVDATQSVGKLPVDLSQLK,AVLDTCR,AVLDTCRQLER,AVLDTCRQLEREGFEVTYLAPQR,DDTILVSIMHVNNEIGVVQDIATIGEMCR,DDTILVSIMHVNNEIGVVQDIATIGEMCRAR,DDTILVSIMHVNNEIGVVQDIATIGEMCRARGIIYHVDATQSVGK,DIEEVYLNGDLEQGAPNILNVSFNYVEGESLIMALK,DLAVSSGSACTSASLEPSYVLR,DLAVSSGSACTSASLEPSYVLRALGMNDELAHSSIR,DLAVSSGSACTSASLEPSYVLRALGMNDELAHSSIRF…	1	MDPRVAEKMMQFLTLDGTFGNPASR;	1170	0.9991	NA	Chromosome:2679256-2680425_-_StartGTG(35886,328.3707,868,0.7419,243.6182)	0	0	0	0	30828(26379)
Chromosome:1163922-1165118_-_StartGTG	95	AETLMAQPFDAVIFHGDSDK,AETLMAQPFDAVIFHGDSDKLR,AETLMAQPFDAVIFHGDSDKLRTVCEAVAAR,AGGPLYLYR,AGGPLYLYRLLAHR,AGGPLYLYRLLAHRPPNALNTTLTR,AKGRPVFQAAR,ANIERHIQTMR,ANIERHIQTMRAK,DLAKRLPAAVAAR,EGAIVSVQGFAR,EGAIVSVQGFARGESNILLER,EGAIVSVQGFARGESNILLERLYIER,ENSDDAQEWQTGTFVMPTLIELENFAELEK,ENSDDAQEWQTGTFVMPTLIELENFAELEKEVFGPVLHVVR,ERVLCLADDEQDALTQLAAVLAVGSQALWSDDAFHR,ERVLCLADDEQDALTQLAAVLAVGSQALWSDDAFHRDLAK,EVFGPVL…	1	MLCLQDDIAEHTLK;	1197	0.9992	NA	Chromosome:1163922-1165118_-_StartGTG(564,5.0444,212,0.1771,0.8934)	0	0	0	0	52140(20010)
Chromosome:4237040-4238248_-_StartGTG	98	ADEIQIYK,ADEIQIYKYVVHNVAHR,ADEIQIYKYVVHNVAHRFGK,AEDYLRATGIADTVLFGPEPEFFLFDDIR,AGGVFTDEAIDAYIALR,AGGVFTDEAIDAYIALRR,AGGVFTDEAIDAYIALRREEDDR,AINALANPTTNSYK,AINALANPTTNSYKR,AINALANPTTNSYKRLVPGYEAPVMLAYSAR,ARRIEVR,ATGIADTVLFGPEPEFFLFDDIR,ATGIADTVLFGPEPEFFLFDDIRFGASISGSHVAIDDIEGAWNSSTK,CDILEPGTLQGYDR,CDILEPGTLQGYDRDPR,CDILEPGTLQGYDRDPRSIAK,DPRSIAK,DPRSIAKR,EEDDRVR,EEDDRVRMTPHPVEFELYYSV,EFLKAGGVFTDEAID…	1	MLMPDASTAVIDPFFADSTLIIR;	1209	0.9992	NA	Chromosome:4237040-4238248_-_StartGTG(9643,85.3908,725,0.5997,51.2089)	0	0	0	0	8175(54393)
Chromosome:278666-279955_+_StartATG	121	AAILRRWLAMR,AFAQTLLPGEVLATAQHLDDQCETFLLALK,AFAQTLLPGEVLATAQHLDDQCETFLLALKR,AFAQTLLPGEVLATAQHLDDQCETFLLALKRGSGPAGLSAMGER,AIHIHHGLSPHADSWVR,AIHIHHGLSPHADSWVRHCETVCER,AIHIHHGLSPHADSWVRHCETVCERWQVPLVVER,ALPLLQQR,ALPLLQQRWPHFPAAVAR,ALPLLQQRWPHFPAAVARSATLCAEQER,APGVLHIVGR,APGVLHIVGRNGGR,APGVLHIVGRNGGRK,DALERIWQEVALAR,DALERIWQEVALARDDASPCLR,DDASPCLR,DDASPCLRFGDHEIR,DDASPCLRFGDHEIRR,DTTPLLFYGETLIAAAGVFVT…	1	TTLTLNTSLLSSR;	1290	0.9364	NA	Chromosome:278666-279955_+_StartATG(3246,26.9392,522,0.4047,10.9023)	mesJ_Extension	0	0	psent027261(0.933210515138)	67635(2170)
Chromosome:4092367-4093659_-_StartGTG	97	AGHLTYLGDAEIGDNVNIGAGTITCNYDGANK,AGHLTYLGDAEIGDNVNIGAGTITCNYDGANKFK,ARLGKGSK,DAKPQGGIGLLTVK,DAKPQGGIGLLTVKLDDPSGYGR,DATDEQR,DATDEQRQIQEINTGILIANGADMK,DATDEQRQIQEINTGILIANGADMKR,DPARFDLR,DPARFDLRGTLHCGMDVEIDANVIIEGYVTLGHR,EIAAVHPAR,EIAAVHPARISETDGVNNR,EIAAVHPARISETDGVNNRLQLSR,ENGKVTGIVEHK,ENGKVTGIVEHKDATDEQR,FDLRGTLHCGMDVEIDANVIIEGYVTLGHR,FDLRGTLHCGMDVEIDANVIIEGYVTLGHRVK,FKTVIGDDVFVGSDTQLVAPVTVGK,…	1	MLHTLAGKPMVQHVIDAATK;	1293	0.9992	NA	Chromosome:4092367-4093659_-_StartGTG(47743,395.3087,1047,0.8097,320.0815)	0	0	0	0	9498(57163)
Chromosome:4095425-4096768_-_StartGTG	104	AAPSYEELSNSQELLETGIK,AAPSYEELSNSQELLETGIKVIDLMCPFAK,AAPSYEELSNSQELLETGIKVIDLMCPFAKGGK,ATLGRIMNVLGEPVDMK,ATLGRIMNVLGEPVDMKGEIGEEER,DEGRDVLLFVDNIYR,DEGRDVLLFVDNIYRYTLAGTEVSALLGR,DIIAILGMDELSEEDK,DIIAILGMDELSEEDKLVVAR,DIIAILGMDELSEEDKLVVARAR,DLEHPIEVPVGK,DLEHPIEVPVGKATLGR,DLEHPIEVPVGKATLGRIMNVLGEPVDMK,DTIRGFK,DTIRGFKGIMEGEYDHLPEQAFYMVGSIDEAVEK,DVLLFVDNIYR,DVLLFVDNIYRYTLAGTEVSALLGR,EGNDFYHEMTDSNVIDK,…	1	MVDVEFPQDAVPR;	1344	0.9993	NA	Chromosome:4095425-4096768_-_StartGTG(43956,350.1419,1134,0.8438,295.4497)	0	0	0	0	9410(61075)
Chromosome:4139039-4140394_+_StartGTG	107	AGVELAFETMVDSGIIEESAYYESLHELPLIANTIAR,AGVELAFETMVDSGIIEESAYYESLHELPLIANTIARK,AGVELAFETMVDSGIIEESAYYESLHELPLIANTIARKR,AGVLESSFVAEVK,AGVLESSFVAEVKSDLMGEQTILCGMLQAGSLLCFDK,ASWRKATENGFK,ATENGFK,ATENGFKVGTYEELIPQADLVVNLTPDK,ATENGFKVGTYEELIPQADLVVNLTPDKQHSDVVR,AWAAATGGHR,AWAAATGGHRAGVLESSFVAEVK,AWAAATGGHRAGVLESSFVAEVKSDLMGEQTILCGMLQAGSLLCFDK,AYALSEQLK,AYALSEQLKEIMAPLFQK,AYALSEQLKEIMAPLFQKHMDDIISGEFSSGM…	1	MVIVGCGAQGLNQGLNMR;	1356	0.9993	NA	Chromosome:4139039-4140394_+_StartGTG(14189,112.0256,868,0.6401,71.7076)	0	0	0	0	106081(15589)
Chromosome:2227397-2228758_+_StartATG	114	AIAHVER,AIAHVERLTK,AIAHVERLTKMGVHSLK,AIDDAAAGK,AIDDAAAGKPFDPTLLETLEGLAHR,AIDDAAAGKPFDPTLLETLEGLAHRGYTEGFLR,CLLSGYINK,CLLSGYINKR,CLLSGYINKRDPNQGTCTNACR,DLKPVVEMGPDALIMSDPGLIMLVR,DLRAIAHVER,DLRAIAHVERLTK,DPNQGTCTNACR,DPNQGTCTNACRWEYNVQEGK,DPNQGTCTNACRWEYNVQEGKEDVVGNIVHK,EDVVGNIVHK,EDVVGNIVHKHEPIPVQNVEPTLGIGAPTDK,EDVVGNIVHKHEPIPVQNVEPTLGIGAPTDKVFMIEEAQR,EHFPAMPIHLSVQANAVNWATVK,EHFPAMPIHLSVQANAVNWATV…	1	MMFKPELLSPAGTLK;	1362	0.9971	NA	Chromosome:2227397-2228758_+_StartATG(16135,126.8286,814,0.5977,75.8055)	yegQ_Extension	0	0	psent038001(0.989014128682)	89710(4156)
Chromosome:4591529-4592929_-_StartTTG	96	AAALANK,AAALANKELQTIPK,AAALANKELQTIPKSVANAIIAACDEVLNNGK,AFSILLK,AFSILLKEEVK,AFSILLKEEVKSIER,AGLNEINLPELQAGSSIMPAK,AGLNEINLPELQAGSSIMPAKVNPVVPEVVNQVCFK,AIENFYISNNK,AIENFYISNNKISDIPEFVR,AIENFYISNNKISDIPEFVRGMVMVK,AKRYTDESEQ,AVEFQDILK,AVEFQDILKMGR,AVEFQDILKMGRTQLQDAVPMTLGQEFR,CMDQFPVDVYQGGAGTSVNMNTNEVLANIGLELMGHQK,CQSTNDAYPTGFR,CQSTNDAYPTGFRVAVYASIVK,CQSTNDAYPTGFRVAVYASIVKLIDAINQLR,CVNGITANK,CVNGITA…	1	MGTREVPAEAYYGVHTLR;	1401	0.9993	NA	Chromosome:4591529-4592929_-_StartTTG(1045493,7989.2903,1372,0.9793,7823.9120)	0	0	0	0	4821(43929)
Chromosome:2802532-2804016_-_StartGTG	154	AEKASLSGTQTIK,AEKASLSGTQTIKAELEQAK,AELEQAK,AELEQAKIAIEQAR,AELEQAKIAIEQARR,AGLSDPNR,AGLSDPNRPIGSFLFLGPTGVGK,AGLSDPNRPIGSFLFLGPTGVGKTELCK,AHPDVFNILLQVLDDGR,AHPDVFNILLQVLDDGRLTDGQGR,AHPDVFNILLQVLDDGRLTDGQGRTVDFR,AIDLIDEAASSIR,AIDLIDEAASSIRMQIDSK,AIDLIDEAASSIRMQIDSKPEELDR,AIQQQIENPLAQQILSGELVPGK,AIQQQIENPLAQQILSGELVPGKVIR,AIQQQIENPLAQQILSGELVPGKVIRLEANDDR,ALANFMFDSDDAMVR,ALANFMFDSDDAMVRIDMSEFMEK,ALAN…	1	MQITDPAIVAAATLSHR;	1485	0.9993	NA	Chromosome:2802532-2804016_-_StartGTG(67168,484.2406,1265,0.8519,412.5246)	0	0	0	0	29265(60642)
Chromosome:242799-244355_+_StartATG	145	ANTLSRSTEDQFFMYLR,ANTLSRSTEDQFFMYLRVNTLNK,CRLIQDYISGMTDLYAWDEYR,CRLIQDYISGMTDLYAWDEYRR,CVVSSLR,CVVSSLRLQEGEENLNDIR,CVVSSLRLQEGEENLNDIRR,DSLFELVVGNAWEK,DSLFELVVGNAWEKSR,DSLFELVVGNAWEKSRANTLSR,EILSRLK,EILSRLKEQDR,ELQLAPYSR,ELQLAPYSRFPLTWIMEAADDISYCVADLEDAVEK,ELQLAPYSRFPLTWIMEAADDISYCVADLEDAVEKR,ELVEKER,ELVEKERLK,FIDNLPQIFAGTFNQALLEDASGFSR,FIDNLPQIFAGTFNQALLEDASGFSRLLELYK,FPIESRLFQK,FPIESRLFQKLSTR,F…	1	IINSPAIR;	1557	0.8375	NA	Chromosome:242799-244355_+_StartATG(2478,17.0388,453,0.2909,4.9566)	0	0	0	psent052919(0.925555724341)	66570(2797)
Chromosome:3826001-3827557_+_StartGTG	120	ADPVINAEHDGR,ADPVINAEHDGRIWR,ADPVINAEHDGRIWRR,ATDERLLLGCGANMIIPWNAPLSR,ATDERLLLGCGANMIIPWNAPLSRCLTLIESVQGQQFSR,CLTLIESVQGQQFSR,CLTLIESVQGQQFSRYVPEDITTLLSMTQPLK,CLTLIESVQGQQFSRYVPEDITTLLSMTQPLKLR,DPVFSLGISSLWDELR,DPVFSLGISSLWDELRHMPTGGVWWVNADR,ENIASLR,ENIASLRATDER,ENIASLRATDERLLLGCGANMIIPWNAPLSR,FHHCSLLVINPCNNSDK,FHHCSLLVINPCNNSDKQSSLLMGEYR,FHHCSLLVINPCNNSDKQSSLLMGEYRSLFGLASLR,FQGDQHLFDIAFWCNEK,FQ…	1	MDPVFSLGISSLWDELR;	1557	0.9994	NA	Chromosome:3826001-3827557_+_StartGTG(7136,49.0672,695,0.4464,21.9036)	yhjS_Truncation	0	0	0	103122(4659)
Chromosome:3044650-3046254_-_StartTTG	157	AADEGFINLIK,AADEGFINLIKSK,AADEGFINLIKSKDNVGVR,ADFRDSR,ADFRDSRNNR,AMQAQLLMTTAS,ASTHELTQAVK,ASTHELTQAVKK,ASTHELTQAVKKIHVIAK,AYVAPEK,AYVAPEKFSSK,AYVAPEKFSSKVLTWLGK,DNPHSNLEQVR,DNPHSNLEQVRADFR,DNPHSNLEQVRADFRDSR,DNVGVRNAALVIK,DNVGVRNAALVIKGGDTK,DSRNNRMLEDASQFVQLK,ECSCLVVLTSEDQMQAK,ECSCLVVLTSEDQMQAKQLPPYFR,ECSCLVVLTSEDQMQAKQLPPYFRGSYTFGEVHTNSQK,ELKNVTAELEK,ELKNVTAELEKIEAGAPMPQTMSGPTLGLAR,ENFQEMASGNGPL…	1	MNNLTLSSFSK;	1605	0.9994	SPI1(Chromosome:3044650-3046254_-_StartTTG)	Chromosome:3044650-3046254_-_StartTTG(8280,55.2307,783,0.4879,26.9471)	sptP_Truncation	0	0	0	27021(1462)
Chromosome:4191946-4193568_+_StartGTG	130	AAHNLRQAK,AALANMVK,AALANMVKAAHNLR,AALANMVKAAHNLRQAK,AAQRIPAQR,AAQRIPAQRLWVNPDCGLK,ADLTEKYAQINAIVGK,ADLTEKYAQINAIVGKR,AEAQRAR,AEAQRARFK,ALWVASSCSLLHSPIDLSVETR,ALWVASSCSLLHSPIDLSVETRLDTEVK,ALWVASSCSLLHSPIDLSVETRLDTEVKSWFAFALQK,ARFKLPAWPTTTIGSFPQTTEIR,CGELALLR,CGELALLRDALNSGETAALEEWSAPIQAR,CGELALLRDALNSGETAALEEWSAPIQARR,CVKPPVVIGDISR,CVKPPVVIGDISRPAPITVEWAK,DALNSGETAALEEWSAPIQAR,DALNSGETAALEEWSAPIQA…	1	MLELPQAWLDAFKPAYDALAGQVK;	1623	0.9994	NA	Chromosome:4191946-4193568_+_StartGTG(537,3.5423,259,0.1596,0.5654)	0	0	0	0	0
Chromosome:1835686-1837368_+_StartGTG	70	AGIKPIPGR,AGIKPIPGRLTFFPNR,ALIDACWK,ALIDACWKEK,ALIDACWKEKYTASR,ALLPAAFSMAMLGAIESLLCAVVLDGMTGTK,ALLPAAFSMAMLGAIESLLCAVVLDGMTGTKHK,ANSELIGQGLGNMVAPFFGGITATAAIAR,ANSELIGQGLGNMVAPFFGGITATAAIARSAANVR,DDIIVMLLCMSLTVLFDMVIAISVGIVLASLLFMR,DDIIVMLLCMSLTVLFDMVIAISVGIVLASLLFMRR,DDIIVMLLCMSLTVLFDMVIAISVGIVLASLLFMRRIAR,DFLGLQMAHVPEHYLQK,DVIAGITVGIIAIPLAMALAIGSGVAPQYGLYTSAVAGIVIALTGGSR,EKYTASR,EKYTASRFTR,FSVSG…	1	LFSSHVMPFR;	1683	0.9851	NA	Chromosome:1835686-1837368_+_StartGTG(821,5.2226,278,0.1652,0.8628)	0	0	0	psent010177(0.956690326315)	86703(4789)
Chromosome:3269632-3271605_-_StartATG	121	AELMAVLAHAGMTR,AELMAVLAHAGMTRSVIVCNGYK,AELMAVLAHAGMTRSVIVCNGYKDR,AHRPIIDELQER,AHRPIIDELQERMADK,ALQNLWETWQEMHK,ALQNLWETWQEMHKPGTR,ALQNLWETWQEMHKPGTRR,AREAQGQR,AREAQGQRLPALFCFPQILQHR,ARESYGYNGDYFLVYPIK,ARESYGYNGDYFLVYPIKVNQHR,ARLASQGSGK,ARLASQGSGKWQSSGGEK,AVTAHHTVLVSNIIGVER,AVTAHHTVLVSNIIGVERNEYTDPTAPAEDAPR,AWAEQLYLSMCHEVQK,AWAEQLYLSMCHEVQKQLDPQNR,AWAEQLYLSMCHEVQKQLDPQNRAHR,DAGRLDSLQLLHFHLGSQMANIR,…	1	SDDMSMGSPSSAGEQGVLR;	1974	0.9676	NA	Chromosome:3269632-3271605_-_StartATG(21922,118.8935,950,0.4813,57.2234)	speA_Extension	0	0	0	22736(1318)
Chromosome:2740876-2742903_-_StartGTG	183	AAIDFWQQQSR,AAIDFWQQQSRDGGIAGGGR,AKGTYGSDEYR,AKGTYGSDEYRQAEQALK,ALDNFLAQGGNVAGMTENVFTNAFNGMADSIANFAVTGK,ALDNFLAQGGNVAGMTENVFTNAFNGMADSIANFAVTGKGSFR,ALSQQAK,ALSQQAKK,ALSQQAKKPK,AQAERNYQETQK,AQAERNYQETQKR,AWNAVGDAAK,AWNAVGDAAKWAWDR,AWNAVGDAAKWAWDRMLDIGR,DDPVNAAK,DDPVNAAKELDR,DDPVNAAKELDRTLHFLTATQLEQIR,DEIALALQK,DEIALALQKLDISQQDLQHQNALNELK,DEIALALQKLDISQQDLQHQNALNELKK,DGGIAGGGR,DLLDAKAQAER,DLLDAKAQA…	1	MLAQVVGSGAFTGQAMAMVSR;	2028	0.9995	NA	Chromosome:2740876-2742903_-_StartGTG(217,1.1456,102,0.0503,0.0576)	0	0	0	0	0
Chromosome:4477475-4479589_-_StartGTG	180	AELFLRWER,AELFLRWEREELASVIDALASEMQR,AIARAVEDEAR,AIARAVEDEARSK,APGREKGEDNPPLR,AQQNAIALMEEIAANFSYEMIR,AQQNAIALMEEIAANFSYEMIRLTDR,AQQNAIALMEEIAANFSYEMIRLTDRILGFTWNR,AVEDEAR,AVEDEARSK,AVEDEARSKK,AVFSSLVLTLR,AVFSSLVLTLRDEGYISDTGDAEPAETMK,AVFSSLVLTLRDEGYISDTGDAEPAETMKIYQMLADLITSDVR,DALQQHVEALYPMLK,DALQQHVEALYPMLKAELFLR,DALQQHVEALYPMLKAELFLRWER,DEGYISDTGDAEPAETMK,DEGYISDTGDAEPAETMKIYQMLADLITSDVR,DEGYISD…	1	MKLFHDYLDLHR;	2115	0.9995	NA	Chromosome:4477475-4479589_-_StartGTG(17678,89.4845,983,0.4648,41.5924)	0	0	0	0	5943(5917)
Chromosome:886413-888554_+_StartATG	199	AGDRFVALDSPFNHVEQGK,AGDRFVALDSPFNHVEQGKLVIPQMR,ALGMFEAQSK,ALGMFEAQSKLWR,ALGMFEAQSKLWRLASMAQSSGAPVSK,ALQDQIPDFIPR,ALQDQIPDFIPRAPQR,ALQDQIPDFIPRAPQRQMIADVAR,ALTAALK,ALTAALKAQIAAWYK,ALTAALKAQIAAWYKALQDQIPDFIPR,AMQRFLEHVADVR,AMQRFLEHVADVRLLLLVQGDQPR,APQRQMIADVAR,APQRQMIADVARTLAGEEGR,AQIAAWYK,AQIAAWYKALQDQIPDFIPR,AQIAAWYKALQDQIPDFIPRAPQR,ASCLNRNCHYYR,ASCLNRNCHYYRECPFFVAR,CARLKGDLDGYK,DALEMSAEITASWYR,D…	1	ALQDQIPDFIPR;	2142	0.9533	NA	Chromosome:886413-888554_+_StartATG(3355,16.7687,561,0.2619,4.3917)	dinG_Extension	0	0	psent056220(0.955173906649)	74356(3161)
Chromosome:2697667-2699808_+_StartATG	168	AFDLNLR,AFDLNLRVK,AFDLNLRVKNILPALYR,AFEVLPK,AFEVLPKMVMTPYTAFQK,AFEVLPKMVMTPYTAFQKELHGETEEVYLEEMVGR,ALEGLNFR,ALEGLNFRIVYPNDR,ALEGLNFRIVYPNDREDLLK,ALFKYVR,ALFKYVREGK,ALSLLRALTEFK,ALSLLRALTEFKR,ALTEFKR,ALTEFKRAFDLNLR,CGMSGDR,CGMSGDRVEGK,CGMSGDRVEGKIIYETQSTHK,DGTMDEFGIPASLVAK,DGTMDEFGIPASLVAKYLDER,DGTMDEFGIPASLVAKYLDERGIIVEK,EAEEYIAR,EAEEYIARVFNAER,EAEEYIARVFNAERSYMVTNGTSTANK,EAPEFYENMR,EAPEFYENMRIQE…	1	MNVIAIMNHMGVYFK;	2142	0.9701	NA	Chromosome:2697667-2699808_+_StartATG(253542,1267.2306,1965,0.9174,1162.5574)	cadA_Extension	0	0	psent014436(0.985172005772)	93386(1264)
Chromosome:2354137-2356431_-_StartGTG	198	AAKNPGSDASEPMSFDEYK,AAKNPGSDASEPMSFDEYKAFVAEYTLDK,AFPEAVVFIHPLDAK,AFPEAVVFIHPLDAKAR,AFPEAVVFIHPLDAKARDLR,AFVAEYTLDK,AFVAEYTLDKTAEMTGVPK,AFVAEYTLDKTAEMTGVPKDQLEQLAQLYADPNK,AGEGYKFYGK,AGEGYKFYGKPDGK,AGFRSNNIDPNAR,AGFRSNNIDPNARHCMASAVVGFMR,ALKDGKLNVYWVMCNNNMQAGPNINEDR,APGEAKSDLWQLVQFSR,APGEAKSDLWQLVQFSRR,AVIFALPFEPAAESPDNEYDLWLSTGR,AVIFALPFEPAAESPDNEYDLWLSTGRVLEHWHTGSMTR,AVIFALPFEPAAESPDNEYDLWLSTGRV…	1	MVACQGDPDAPVNR;	2295	0.9996	NA	Chromosome:2354137-2356431_-_StartGTG(78161,364.6134,1873,0.8161,297.5610)	0	0	0	0	36614(34841)
Chromosome:3682645-3684972_+_StartATG	214	AADFTDDK,AADFTDDKFGVPTVSDIIK,AADFTDDKFGVPTVSDIIKELEK,AAKPRGR,AALDGAR,AALDGARYILMER,AALDGARYILMERFAEDAALLAK,AATVIAALCEK,AATVIAALCEKYHVELVAIGNGTASR,AATVIAALCEKYHVELVAIGNGTASRETER,AEDEAINVFAR,AEDEAINVFARNLHDLLMAAPAGLR,AEDEAINVFARNLHDLLMAAPAGLRATMGLDPGLR,AFEQCAGFLR,AFEQCAGFLRINHGDNPLDASTVHPEAYPVVER,AFEQCAGFLRINHGDNPLDASTVHPEAYPVVERILAATQQALK,AGDIVKVK,AGDIVKVKVLEVDLQR,ALAMFRGR,ALAMFRGRNEGILQLSLNADPQFD…	1	MMNDSFCR;	2328	0.9983	NA	Chromosome:3682645-3684972_+_StartATG(8874,40.8095,1017,0.4369,17.8297)	yhgF_Extension	0	0	psent019617(0.944713200491)	101778(269)
Chromosome:218350-220776_+_StartGTG	214	AAAQSDPEILHSDLSGLLMEVLQWGCHDPASLFWLDR,AFPVERR,AFPVERRYQPLAAHLR,AFSDRIAR,AFSDRIARR,AGRAGRLAPGICLHLLAK,AGRLAPGICLHLLAK,AGRLAPGICLHLLAKEQAER,AIVPAPAGMR,AIVPAPAGMRK,AIVPAPAGMRKVVLATNIAETSLTIEGIR,AQSCVGPR,AQSCVGPRTR,AQSCVGPRTRLEVVTEGVLTR,DDLRLLIMSATLDNDR,DDLRLLIMSATLDNDRLCQR,DKGLSVLNWTPEAEQFR,DKGLSVLNWTPEAEQFRLR,DLSAFWQGAYR,DLSAFWQGAYREVQK,DLSAFWQGAYREVQKEMK,DPELRGVGLVILDEFHER,DPELRGVGLVILDEFHERSLQADL…	1	MTSLPVAAVLPELLTALK;	2427	0.9996	NA	Chromosome:218350-220776_+_StartGTG(4081,18.0021,718,0.2958,5.3250)	0	0	0	0	66273(6117)
Chromosome:3072855-3075419_+_StartATG	196	AIIDAPPVLVR,AIIDAPPVLVRDGGVIAPGYHEELDEWR,AIIDAPPVLVRDGGVIAPGYHEELDEWRALADGATDYLDR,ALADGATDYLDR,ALADGATDYLDRLEIR,ALADGATDYLDRLEIRER,ALALEKQLYDELFDLLLPHLADLQQSANALAELDVLVNLAER,ALTLFATHYFELTQLPEK,AQHPEILLFYR,AQHPEILLFYRMGDFYELFYDDAK,AQHPEILLFYRMGDFYELFYDDAKR,ASQLLDISLTK,ASQLLDISLTKR,ASQLLDISLTKRGASAGEPIPMAGIPHHAVENYLAK,AWTLNYTCPTFTDK,AWTLNYTCPTFTDKPGIR,AWTLNYTCPTFTDKPGIRITEGR,DFSNHTPMMQQYLK,DFSNHTPM…	1	DFSNHTPMMQQYLK;	2565	0.9832	NA	Chromosome:3072855-3075419_+_StartATG(7274,30.3607,951,0.3708,11.2577)	mutS_Extension	0	0	psent067527(0.98047950938)	95936(5690)
Chromosome:4759358-4761958_-_StartGTG	226	AFFSTKR,AFFSTKRLSALK,AKFAEHR,AKFAEHRIVFWHDPDK,ALQKTAAEK,ALQKTAAEKQPQR,ASALAFMVTWR,ASALAFMVTWRADR,ASALAFMVTWRADRR,AYCEELFR,AYCEELFRFDQAYR,AYCEELFRFDQAYRLFNEYALLVHSK,DDDSDLENTLAMLK,DDDSDLENTLAMLKR,DLIRDYEVVYIWHNTIDAMGDSASTEEK,DLIRDYEVVYIWHNTIDAMGDSASTEEKTFEACR,DLVTRVINR,DLVTRVINRLHGTR,DTILKKYK,DVTLKLIGANFNR,DVTLKLIGANFNRR,DYEVVYIWHNTIDAMGDSASTEEK,DYEVVYIWHNTIDAMGDSASTEEKTFEACR,DYEVVYIWHNTIDAMGDSAST…	1	IVFWHDPDKR;	2601	0.9469	SPI10(Chromosome:4759358-4761958_-_StartGTG)	Chromosome:4759358-4761958_-_StartGTG(8327,34.2747,997,0.3833,13.1375)	0	0	0	psent128073(0.958181250286)	3020(5079)
Chromosome:3557363-3561181_-_StartTTG	273	AEGEVSLSSLTGQHGVMQVR,AEGEVSLSSLTGQHGVMQVRMDLR,AEGEVSLSSLTGQHGVMQVRMDLRDDDGLLNNGR,AELAIPQLTWLNGK,AELAIPQLTWLNGKER,AELAIPQLTWLNGKERHR,AIWTTDSR,AIWTTDSRTIPPLPAQQGVELNLPALDGAQWLALFQK,AKAVHAR,AKAVHARGGFR,ALVDYLSGAIQGGEADNATLVYGGNPHLFPYK,ALVDYLSGAIQGGEADNATLVYGGNPHLFPYKHNEGQFEVLVPLR,ANGEWVNAPGNER,ANGEWVNAPGNERTSLK,APLEIENGVATLSWLK,APLEIENGVATLSWLKNENGFQLDGR,APLEIENGVATLSWLKNENGFQLDGRDIDVK,ASKLAAAIPDYSK…	1	LALPHLDAWRPAILNK;	3819	0.9715	NA	Chromosome:3557363-3561181_-_StartTTG(3161,8.8614,684,0.1791,1.5871)	0	0	0	psent134155(0.92214266498)	17844(4786)
Chromosome:3222490-3222564_-_StartATG	10	FEINPVNNR,FEINPVNNRIQDLTER,FEINPVNNRIQDLTERTNVLR,IQDLTER,IQDLTERTNVLR,IQDLTERTNVLRGYL,MFEINPVNNR,MFEINPVNNRIQDLTER,MFEINPVNNRIQDLTERTNVLR,TNVLRGYL	2	IQDLTER;MFEINPVNNR;	75	0.6933	NA	Chromosome:3222490-3222564_-_StartATG(3783,540.0081,60,0.8000,432.0065)	0	0	0	psent085098(0.509589510426)	23945(5340)
pCol1B9_SL1344:42148-42396_-_StartATG	23	EFDSCFQVGSIEEIADALEK,EFDSCFQVGSIEEIADALEKR,EFDSCFQVGSIEEIADALEKRSGSEENALAMLAMTAFTLMTR,GICEMQNVAPDGK,GICEMQNVAPDGKGIR,GICEMQNVAPDGKGIRLELIGFR,GIRLELIGFR,GIRLELIGFRGNETIPDTLH,GNETIPDTLH,LELIGFR,LELIGFRGNETIPDTLH,MSEKWSK,MSEKWSKEFDSCFQVGSIEEIADALEK,RGICEMQNVAPDGK,RGICEMQNVAPDGKGIR,RSGSEENALAMLAMTAFTLMTR,RSGSEENALAMLAMTAFTLMTRR,SEKWSKEFDSCFQVGSIEEIADALEK,SGSEENALAMLAMTAFTLMTR,SGSEENALAMLAMTAFTLMTRR,S…	2	GICEMQNVAPDGK;LELIGFR;	249	0	NA	pCol1B9_SL1344:42148-42396_-_StartATG(0,0,0,0,0)	0	0	0	0	499(2270)
Chromosome:697520-697813_-_StartTTG	21	GNYHSVSITINATHIEQVETLYEELGNIDIVR,GNYHSVSITINATHIEQVETLYEELGNIDIVRMVL,HAPGDYSPTVK,HAPGDYSPTVKPSSK,LFFLRNAGADMK,LFFLRNAGADMKTK,LNELLEFPTPFTYK,LNELLEFPTPFTYKVMGQALPELVDQVVEVVQR,LNELLEFPTPFTYKVMGQALPELVDQVVEVVQRHAPGDYSPTVK,MLFFLRNAGADMK,MLFFLRNAGADMKTK,NAGADMK,NAGADMKTK,NAGADMKTKLNELLEFPTPFTYK,PSSKGNYHSVSITINATHIEQVETLYEELGNIDIVR,PSSKGNYHSVSITINATHIEQVETLYEELGNIDIVRMVL,TKLNELLEFPTPFTYK,TKLNELLEFPTPFT…	2	LNELLEFPTPFTYK;VMGQALPELVDQVVEVVQR;	294	0.6497	NA	Chromosome:697520-697813_-_StartTTG(11910,433.7002,216,0.7347,318.6395)	0	0	0	psent149490(0.601670842273)	56824(21324)
Chromosome:2691401-2691727_-_StartGTG	36	AKVLDICAR,AKVLDICARFPVYA,ANITVNK,ANITVNKNSVPNDPK,ANITVNKNSVPNDPKSPFVTSGIR,EADAALGR,EADAALGRANITVNK,EADAALGRANITVNKNSVPNDPK,EAEVKELAGWMCDVLDNINDEATIER,EAEVKELAGWMCDVLDNINDEATIERVK,ELAGWMCDVLDNINDEATIER,ELAGWMCDVLDNINDEATIERVK,ELAGWMCDVLDNINDEATIERVKAK,GFKEAEVK,GFKEAEVKELAGWMCDVLDNINDEATIER,IGSPAVTR,IGSPAVTRR,IGSPAVTRRGFK,MVSGGTENHLFLLDLVDK,MVSGGTENHLFLLDLVDKNLTGK,MVSGGTENHLFLLDLVDKNLTGKEADAALGR,NL…	2	MVSGGTENHLFLLDLVDK;MVSGGTENHLFLLDLVDKNLTGK;	327	0.9969	NA	Chromosome:2691401-2691727_-_StartGTG(16149,528.7168,280,0.8563,452.7402)	0	0	0	0	30643(64798)
Chromosome:3708198-3708527_-_StartATG	28	ATQTEEK,ATQTEEKER,ATQTEEKERIAR,DLNDLAEQNMILR,DLNDLAEQNMILRHHGGAALPSSSVNTPWHDR,DLNDLAEQNMILRHHGGAALPSSSVNTPWHDRK,HDAIIELVK,HDAIIELVKK,HDAIIELVKKQGYVSTEELVEHFSVSPQTIR,HHGGAALPSSSVNTPWHDR,HHGGAALPSSSVNTPWHDRK,HHGGAALPSSSVNTPWHDRKATQTEEK,IARKVAAQIPNGSTLFIDIGTTPEAVAPPC,KATQTEEK,KATQTEEKER,KQGYVSTEELVEHFSVSPQTIR,KQGYVSTEELVEHFSVSPQTIRR,KQTQRHDAIIELVK,KVAAQIPNGSTLFIDIGTTPEAVAPPC,MKQTQRHDAIIELVK,QGYVSTEE…	2	HDAIIELVK;QGYVSTEELVEHFSVSPQTIR;	330	0	NA	Chromosome:3708198-3708527_-_StartATG(6719,217.9796,224,0.6788,147.9646)	glpR_pseudogene	0	0	psent107947(0.953200279296)	15756(972)
Chromosome:3606455-3606841_-_StartATG	36	AKAPVRAR,ALNAAGFR,ALNAAGFRITNITDVTPIPHNGCR,ALNAAGFRITNITDVTPIPHNGCRPPK,APVRARK,CADAVKEYGIK,CADAVKEYGIKNLEVMVK,ESTIRALNAAGFR,ESTIRALNAAGFRITNITDVTPIPHNGCR,EYGIKNLEVMVK,EYGIKNLEVMVKGPGPGR,GPGPGRESTIR,GPGPGRESTIRALNAAGFR,GSRKSTPFAAQVAAER,ITNITDVTPIPHNGCR,ITNITDVTPIPHNGCRPPK,ITNITDVTPIPHNGCRPPKK,KQVSDGVAHIHASFNNTIVTITDR,KQVSDGVAHIHASFNNTIVTITDRQGNALGWATAGGSGFR,KSTPFAAQVAAER,KSTPFAAQVAAERCADAVK,MAKAPV…	2	KQVSDGVAHIHASFNNTIVTITDR;QVSDGVAHIHASFNNTIVTITDR;	387	0.8501	NA	Chromosome:3606455-3606841_-_StartATG(223804,6191.3034,320,0.8269,5119.5888)	rpsK_Extension	0	0	psent133863(0.676134786945)	17257(740)
Chromosome:3410278-3410775_+_StartTTG	52	AEIRVATVFR,AEIRVATVFRNAPEPFLR,AFYQLCCHMEPQYHQLEFDTR,AFYQLCCHMEPQYHQLEFDTRLWLTHQALSAQ,AKAEIRVATVFR,ALIAEQR,ALIAEQRLGAVLEK,ALIAEQRLGAVLEKR,ALYHYTQELK,ALYHYTQELKSQFLR,ALYHYTQELKSQFLRNAPPINK,DHNKAFYQLCCHMEPQYHQLEFDTR,DHNKAFYQLCCHMEPQYHQLEFDTRLWLTHQALSAQ,EKDHNKAFYQLCCHMEPQYHQLEFDTR,IHVLKNALGLHTAVSR,IHVLKNALGLHTAVSRVQGGK,LGAVLEK,LGAVLEKR,LGAVLEKRYPGAHDYATDK,LKAKAEIR,LWLTHQALSAQ,MIVVHELAHLK,MIVVHELAHLKE…	2	ALYHYTQELK;MTSLTYLQGYPEHLLAQVR;	498	0.7149	NA	Chromosome:3410278-3410775_+_StartTTG(4355,93.6233,302,0.6064,56.7732)	0	0	0	psent018268(0.960227066887)	99068(19420)
Chromosome:2928041-2928634_+_StartATG	72	ALRDEYLSLLANGIDPLVHNTQK,ALRDEYLSLLANGIDPLVHNTQKANALK,ANALKDATEHTFQAVAK,ANALKDATEHTFQAVAKK,ARALRDEYLSLLANGIDPLVHNTQK,DATEHTFQAVAK,DATEHTFQAVAKK,DATEHTFQAVAKKWLDEK,DEYLSLLANGIDPLVHNTQK,DEYLSLLANGIDPLVHNTQKANALK,DEYLSLLANGIDPLVHNTQKANALKDATEHTFQAVAK,DHANDIWR,DHANDIWRSLER,DHANDIWRSLERNIFPGLGNVPINK,EINLFDGDGLILR,EINLFDGDGLILRIAPLAK,EINLFDGDGLILRIAPLAKGGK,GGKKNWYFR,GVLETLR,GVLETLRR,GVLETLRRLISR,IAKKLTD…	2	ALRDEYLSLLANGIDPLVHNTQK;VSLGTYPHLTLAK;	594	0	NA	Chromosome:2928041-2928634_+_StartATG(9966,179.6220,333,0.5606,100.6961)	SL1344_2747_pseudogene	0	0	psent041419(0.680522450589)	94814(709)
Chromosome:4230693-4231322_-_StartTTG	62	ADKLASGAR,ADKLASGARK,ALGEYLEK,ALGEYLEKR,ALGEYLEKRQSLQGLVVLMDIR,AQLNMVR,AQLNMVREAVLAFNGDVQVEAFSSLK,AQLNMVREAVLAFNGDVQVEAFSSLKK,DLDQQMIQWAVESNIQVLVLLTK,DLDQQMIQWAVESNIQVLVLLTKADK,DLDQQMIQWAVESNIQVLVLLTKADKLASGAR,EAVLAFNGDVQVEAFSSLK,EAVLAFNGDVQVEAFSSLKK,EAVLAFNGDVQVEAFSSLKKQGVDK,HLPSDCGIEVAFAGR,HLPSDCGIEVAFAGRSNAGK,HLPSDCGIEVAFAGRSNAGKSSALNTLTNQK,HPLKDLDQQMIQWAVESNIQVLVLLTK,HPLKDLDQQMIQWAVESNIQVLVLL…	2	MTNLNYQQTHFVMSAPDIR;TNLNYQQTHFVMSAPDIR;	630	0.946	NA	Chromosome:4230693-4231322_-_StartTTG(44595,757.8283,492,0.7810,591.8639)	engB_Extension	0	0	psent105215(0.93198587442)	8297(2734)
Chromosome:4154484-4155200_+_StartTTG	56	APWYAPDASAR,APWYAPDASARFYAQWIENAVR,APWYAPDASARFYAQWIENAVRGTFDHQCLVLR,ASIEPLLWENTFFGVNSGIVR,ASIEPLLWENTFFGVNSGIVRIDASAPELTPEALQAWQR,ASIEPLLWENTFFGVNSGIVRIDASAPELTPEALQAWQRVQVK,ATLRVATQLGNTAALK,ATLRVATQLGNTAALKR,DQHGAEIAHLTDIPALR,DQHGAEIAHLTDIPALRQLAGEAFTQSR,DQHGAEIAHLTDIPALRQLAGEAFTQSRFR,ELNDTDAR,ELNDTDARIGLLAGR,ELNDTDARIGLLAGRGAGAELMQAAICWAQSR,FRAPWYAPDASAR,FRAPWYAPDASARFYAQWIENAVR,FYAQWIENAVR,FY…	2	ASIEPLLWENTFFGVNSGIVR;IDASAPELTPEALQAWQR;	717	0.8508	NA	Chromosome:4154484-4155200_+_StartTTG(1458,21.7703,230,0.3208,6.9839)	0	0	0	psent072831(0.881466394716)	106512(11430)
pSLT_SL1344:65930-66652_+_StartATG	67	DGGEMQR,DGGEMQRQALR,DGGEMQRQALREEPFYR,DMVPQAFQALSGLLFSEDSPVDK,DMVPQAFQALSGLLFSEDSPVDKWK,DMVPQAFQALSGLLFSEDSPVDKWKVTDMEK,EALDVPDYSGMR,EALDVPDYSGMRQSGFFAMSQGFQLNNHGYDVFIHAR,EALDVPDYSGMRQSGFFAMSQGFQLNNHGYDVFIHARR,EEPFYRLMTE,ESPQSQGK,ESPQSQGKFAGDK,ESPQSQGKFAGDKFHISVLR,FAGDKFHISVLR,FAGDKFHISVLRDMVPQAFQALSGLLFSEDSPVDK,FHISVLR,FHISVLRDMVPQAFQALSGLLFSEDSPVDK,FHISVLRDMVPQAFQALSGLLFSEDSPVDKWK,HLKNNFNSLHNQM…	2	NNFNSLHNQMR;PINRPNLNLNIPPLNIVAAYDGAEIPSTNK;	723	0.8368	NA	pSLT_SL1344:65930-66652_+_StartATG(0,0,0,0,0)	0	0	0	0	0
Chromosome:1748968-1749774_+_StartATG	56	ACRTMLNPGSALLTLSYLGAER,ACRTMLNPGSALLTLSYLGAERAIPNYNVMGLAK,AIPNYNVMGLAK,AIPNYNVMGLAKASLEANVR,AIPNYNVMGLAKASLEANVRYMANAMGPEGVR,AMGFLSGK,AMGFLSGKR,AMGFLSGKRILVTGVASK,ASLEANVR,ASLEANVRYMANAMGPEGVR,ASLEANVRYMANAMGPEGVRVNAISAGPIR,DFRKMLAHCEAVTPIR,EGAELAFTYQNDK,EGAELAFTYQNDKLK,EGAELAFTYQNDKLKGR,EGFKVAHDISSYSFVAMAK,EGFKVAHDISSYSFVAMAKACR,FDGFVHSIGFAPGDQLDGDYVNAVTR,FDGFVHSIGFAPGDQLDGDYVNAVTREGFK,FDGFVHSIG…	2	AMGFLSGK;AMGFLSGKR;	807	0.9727	NA	Chromosome:1748968-1749774_+_StartATG(60792,806.4884,703,0.8711,702.5320)	0	0	0	psent009699(0.974289623285)	85785(4754)
Chromosome:1791595-1792428_-_StartGTG	36	AIRVLRILK,AMRAIRVLR,CGSKLPD,CPQCQQSQHEHSAQYCNR,CPQCQQSQHEHSAQYCNRCGSK,CPQCQQSQHEHSAQYCNRCGSKLPD,FMPSLRVFWSAIISAR,HQLILFYSFIAIVMIIFGALMYLIEGPK,HWQRKCPQCQQSQHEHSAQYCNR,ILKLLRFMPSLR,IVASVLILIGYSVIAIPTGLITTHMSSAFQK,IVASVLILIGYSVIAIPTGLITTHMSSAFQKR,IVASVLILIGYSVIAIPTGLITTHMSSAFQKRHWQR,KCPQCQQSQHEHSAQYCNR,KCPQCQQSQHEHSAQYCNRCGSK,LFSWPEPAK,LLRFMPSLR,LLRFMPSLRVFWSAIISAR,LYHNLFDLTTR,LYHNLFDLTTRSGR,LYHNLFD…	2	LYHNLFDLTTR;RLYHNLFDLTTR;	834	0.9341	NA	Chromosome:1791595-1792428_-_StartGTG(1056,13.5557,241,0.2890,3.9176)	SL1344_1672_Extension	0	0	psent092847(0.819725166801)	44940(1793)
Chromosome:168380-169312_-_StartATG	74	AFWLHPDVPVEVEVENLDELDDALK,AFWLHPDVPVEVEVENLDELDDALKAGADIIMLDNFNTDQMR,AGADIIMLDNFNTDQMR,AGADIIMLDNFNTDQMREAVK,AGADIIMLDNFNTDQMREAVKR,ALDLSMR,ALDLSMRFC,DALLERINLDIPAAVAQALR,EAVKRVNGQAR,EDGVFCGK,EDGVFCGKR,EDGVFCGKRWVEEVFIQLAGDDVR,EDLGGEVDAGNDITAQLLPADTQAHATVITR,EDLGGEVDAGNDITAQLLPADTQAHATVITREDGVFCGK,EDLGGEVDAGNDITAQLLPADTQAHATVITREDGVFCGKR,EFAETGVDFISVGALTK,EFAETGVDFISVGALTKHVR,EFAETGVDFISVGALTKHVR…	2	EDLGGEVDAGNDITAQLLPADTQAHATVITR;INLDIPAAVAQALR;	933	0.7964	NA	Chromosome:168380-169312_-_StartATG(2609,29.9376,389,0.4169,12.4810)	0	0	0	psent152113(0.963140267576)	60867(6286)
Chromosome:2236256-2237218_+_StartATG	53	AGLATDTR,AGLATDTRTFGEAWVNR,AGLATDTRTFGEAWVNRFSAPLVVR,EALLLAHK,EALLLAHKNV,EGLSSVIDAVEGDNGWCLALVEPDGER,FSAPLVVR,FSAPLVVRHDK,GGDCAPTR,GGDCAPTREALLLAHK,GGDCAPTREALLLAHKNV,GGDIELQQQSVNVGGCALNIAVALK,GGDIELQQQSVNVGGCALNIAVALKR,GGDIELQQQSVNVGGCALNIAVALKRLGIDASNALPLGQGVWAER,GSLVYLSGYQLASSCGEPLIQWLETVDDVTPFIDFGPR,IGDITDDAMAR,IGDITDDAMARIMACR,IGDITDDAMARIMACRPIVSLNR,IMACRPIVSLNR,IMACRPIVSLNRQEAIIAAER,LAKEGL…	2	LLTLLPTLHTR;RPLTVIGAAVIDIIADAWTLPR;	963	0.8941	NA	Chromosome:2236256-2237218_+_StartATG(278,3.0906,130,0.1350,0.4172)	yegV_Extension	0	0	psent038041(0.907622965923)	0
Chromosome:1946625-1947632_-_StartATG	78	AGDLAAMLTNLEPHDVLFIDEIHR,AGSLTSPLR,AGSLTSPLRDR,AGSLTSPLRDRFGIVQR,AIRPKLLAEYVGQPQVR,ARGTPRIANR,AWNHFGITPPEMP,DFAEVKHDGAISAEIAAQALDMLNVDAEGFDYMDR,DFAEVKHDGAISAEIAAQALDMLNVDAEGFDYMDRK,DRFGIVQR,DRFGIVQRLEFYQVPDLQHIVGR,ETIEDVLEPYLIQQGFLQR,ETIEDVLEPYLIQQGFLQRTPR,ETIEDVLEPYLIQQGFLQRTPRGR,FFGGPVGLDNLAAAIGEER,FFGGPVGLDNLAAAIGEERETIEDVLEPYLIQQGFLQR,FFGGPVGLDNLAAAIGEERETIEDVLEPYLIQQGFLQRTPR,FGIVQRLEFYQVPDLQ…	2	LISAGATIAEDVADR;LLAEYVGQPQVR;	1008	0.9187	NA	Chromosome:1946625-1947632_-_StartATG(3000,31.8629,376,0.3730,11.8849)	ruvB_Extension	0	0	psent117406(0.969838741616)	42505(1146)
Chromosome:1604647-1605654_+_StartATG	82	AAFNSAVDAVR,AAFNSAVDAVRAGGR,AAFNSAVDAVRAGGRVVAVGLPPEAMNLDIPR,AAVVTQDHQVDVTEK,AAVVTQDHQVDVTEKTLR,AAVVTQDHQVDVTEKTLRPLR,AGGRVVAVGLPPEAMNLDIPR,AGGRVVAVGLPPEAMNLDIPRLVLDGIQVVGSLVGTR,ASVAWFYEGCGHCEYCNTGNETLCR,ASVAWFYEGCGHCEYCNTGNETLCRNVK,AVKISHIK,AVKISHIKPGQWIAIYGLGGLGNLALQYAK,EMEQGQIR,EMEQGQIRGR,EMEQGQIRGRMVIDFR,GRMVIDFR,GRMVIDFRR,HGEALLK,HGEALLKMECCGVCHTDLHVK,HGEALLKMECCGVCHTDLHVKNGDFGDK,ISHIKPGQWIA…	2	AAVVTQDHQVDVTEK;HGEALLK;	1008	0.9187	NA	Chromosome:1604647-1605654_+_StartATG(15205,161.4920,665,0.6597,106.5363)	adhP_Extension	0	0	psent008842(0.987548371073)	84348(535)
Chromosome:3405383-3406786_+_StartGTG	98	ALNREVIDYFK,ALNREVIDYFKEHVNPGFLEYR,AMLAKTLAALTPGK,AMLAKTLAALTPGKLK,AYQSPRGK,AYQSPRGKFTFIATSGAFHGK,EHVNPGFLEYR,EHVNPGFLEYRK,EVIDYFK,EVIDYFKEHVNPGFLEYR,EVIDYFKEHVNPGFLEYRK,EYPNLVHDAR,EYPNLVHDARGK,EYPNLVHDARGKGMLMAIEFVDNETGYR,FASEMFR,FASEMFRQR,FASEMFRQRVLVAGTLNNAK,FTFIATSGAFHGK,FTFIATSGAFHGKSLGALSATAK,FTFIATSGAFHGKSLGALSATAKSTFR,GDTLLDGFR,GDTLLDGFRQLAR,GDTLLDGFRQLAREYPNLVHDAR,GKFTFIATSGAFHGK,GKFTFIA…	2	LPSSASALACSAHALNLIEK;LPSSASALACSAHALNLIEKR;	1404	0.916	NA	Chromosome:3405383-3406786_+_StartGTG(561,4.2778,215,0.1531,0.6549)	0	0	0	psent043851(0.943682614771)	0
Chromosome:135808-137559_+_StartGTG	115	AFWLAASGR,AFWLAASGRPGPVVVDLPK,AFWLAASGRPGPVVVDLPKDILNPAK,ALQTLASAK,ALQTLASAKK,ALQTLASAKKPVVYVGGGAISAACYAPLR,ARQCLKYDAESESIK,DILNPAK,DILNPAKK,DILNPAKKMPYAWPETVSMR,DWWQQIESWR,DWWQQIESWRAR,DWWQQIESWRARQCLK,EMVVCVTGDGSIQMNIQELSTALQYELPVLVLNLNNR,EMVVCVTGDGSIQMNIQELSTALQYELPVLVLNLNNRYLGMVK,FDDRTTNNLAK,FDDRTTNNLAKYCPNATVLHIDIDPTSISK,GDAYVTSDVGQHQMFAALYYPFDK,GDAYVTSDVGQHQMFAALYYPFDKPR,GDAYVTSDVGQHQMFAALY…	2	QVFGYPGGAVLDIYDALHTVGGIDHVLVR;SLIDQGVK;	1752	0.9463	NA	Chromosome:135808-137559_+_StartGTG(2103,12.8508,364,0.2078,2.6704)	0	0	0	psent000721(0.94183339977)	64358(4440)
Chromosome:1114820-1116577_-_StartTTG	91	AAQNAQDNFATVTQVVSADWVEAEQLFGCLR,AELGGNIHAK,AFGEPSR,AFGEPSRISCVVHIGDGEFNDIER,AFGEPSRISCVVHIGDGEFNDIERK,AIVSRER,AIVSRERFDWVAFDESR,ALQTDAGQLTGGHYDVSGHTVHYR,APEEQEYLTLLSDAVR,APEEQEYLTLLSDAVRALQTDAGQLTGGHYDVSGHTVHYR,AQPVGGLNEK,AQPVGGLNEKIEGFFAICEQR,AQPVGGLNEKIEGFFAICEQRELNGK,DLVPDSESYQEIFAQPHATDENDTLLSDTQPR,DNLPPPAPDAWPALIR,DNLPPPAPDAWPALIREAVR,DNLPPPAPDAWPALIREAVRYTGEQDTLPLCPLWIAR,EASPLCEGDTCGAEALSLM…	2	DLVPDSESYQEIFAQPHATDENDTLLSDTQPR;LQFALEQLIQPWASSSFMLTK;	1758	0.9005	NA	Chromosome:1114820-1116577_-_StartTTG(4066,24.7613,630,0.3584,8.8744)	lonH_Extension	0	0	psent147399(0.928717969122)	52677(5614)
Chromosome:3257116-3259227_-_StartATG	158	AFPQEAAEFTR,AFPQEAAEFTRR,AFPQEAAEFTRRMK,AINEDAAGNYIHYGVR,AKSGHPGAPMGMADIAEVLWR,AKSGHPGAPMGMADIAEVLWRDFLNHNPTNPSWADR,ALSMDAVQK,ALSMDAVQKAK,ALSMDAVQKAKSGHPGAPMGMADIAEVLWR,ANEFIAK,ANEFIAKLQANPSK,ANEFIAKLQANPSKIASR,ARVVSMPSTDAFDK,ARVVSMPSTDAFDKQDAAYR,ASQNTIEAFGPLLPEFLGGSADLAPSNLTLWSGSK,ATEEARAVTDK,ATEEARAVTDKPSLLMCK,AVSARVAIEAGIADYWFK,AVTDKPSLLMCK,AVTDKPSLLMCKTIIGFGSPNK,AVVKSLR,AVVKSLRAWPFNIR,AWPFNIR…	2	ELANAIR;KELANAIR;	2112	0.92	NA	Chromosome:3257116-3259227_-_StartATG(120830,612.5000,1725,0.8168,500.2900)	0	0	0	psent084922(0.944933823529)	22923(8962)
Chromosome:4759358-4761952_-_StartTTG	226	AFFSTKR,AFFSTKRLSALK,AKFAEHR,AKFAEHRIVFWHDPDK,ALQKTAAEK,ALQKTAAEKQPQR,ASALAFMVTWR,ASALAFMVTWRADR,ASALAFMVTWRADRR,AYCEELFR,AYCEELFRFDQAYR,AYCEELFRFDQAYRLFNEYALLVHSK,DDDSDLENTLAMLK,DDDSDLENTLAMLKR,DLIRDYEVVYIWHNTIDAMGDSASTEEK,DLIRDYEVVYIWHNTIDAMGDSASTEEKTFEACR,DLVTRVINR,DLVTRVINRLHGTR,DTILKKYK,DVTLKLIGANFNR,DVTLKLIGANFNRR,DYEVVYIWHNTIDAMGDSASTEEK,DYEVVYIWHNTIDAMGDSASTEEKTFEACR,DYEVVYIWHNTIDAMGDSAST…	2	IVFWHDPDKR;MQNQEFIAGLK;	2595	0.9476	SPI10(Chromosome:4759358-4761952_-_StartTTG)	Chromosome:4759358-4761952_-_StartTTG(8084,33.3514,991,0.3819,12.7369)	0	0	0	0	3021(3981)
Chromosome:2633585-2639476_-_StartTTG	269	ADQLAALYASSDGNK,AELSSTADTSGYTENNETWYTWSR,AELSSTADTSGYTENNETWYTWSRYPNMYQDTASPCDR,AGESIMLTVTTK,AGESIMLTVTTKDCGGEPEGNVDFVITR,AGESIMLTVTTKDCGGEPEGNVDFVITRGDAQNR,AGVVDGSSGGGR,AGVVDGSSGGGRYSHR,AGVVDGSSGGGRYSHRLR,AKKGEQMAATIDVK,AKMWGHMPETTTAANGEVFK,AKMWGHMPETTTAANGEVFKR,AKVGETIPVIITTR,AKVGETIPVIITTRDAQGNPAADTPVIFTR,AKYWGHMPETFTNSK,AKYWGHMPETFTNSKGVEFK,ALTQMPDATQSLVSCVDK,ALTQMPDATQSLVSCVDKAPPAVTPK,ALTQMP…	2	ITVTDSATNKPLPYR;TPLIAHPSSAPALK;	5892	0	NA	Chromosome:2633585-2639476_-_StartTTG(2028,3.6849,740,0.1256,0.4628)	0	0	0	psent139259(0.875584516112)	0
pCol1B9_SL1344:43619-43831_+_StartTTG	23	ALGRIYR,CQAENITR,CQAENITRELHR,CQAENITRELHRLSQSDDMEIK,DVTLAAIYALGEGR,DVTLAAIYALGEGRCQAENITR,DVTLAAIYALGEGRCQAENITRELHR,ELHRLSQSDDMEIK,ELHRLSQSDDMEIKIAAIK,IAAIKALGR,IAAIKALGRIYR,IMSMPPAIANTFLFEMMK,IMSMPPAIANTFLFEMMKSK,IMSMPPAIANTFLFEMMKSKSK,LSQSDDMEIK,LSQSDDMEIKIAAIK,LSQSDDMEIKIAAIKALGR,MIMSMPPAIANTFLFEMMK,MIMSMPPAIANTFLFEMMKSK,MIMSMPPAIANTFLFEMMKSKSK,SKDVTLAAIYALGEGR,SKDVTLAAIYALGEGRCQAENITR,SKSKD…	3	DVTLAAIYALGEGR;LSQSDDMEIK;SKDVTLAAIYALGEGR;	213	0	NA	pCol1B9_SL1344:43619-43831_+_StartTTG(0,0,0,0,0)	0	0	0	0	62475(14993)
pSLT_SL1344:6736-6963_+_StartATG	25	AVALPENVK,AVALPENVKR,AVALPENVKRVEVIAVGR,EQPSVQER,EQPSVQERESF,IITPAGESWDEWFDGNNVSADFMDNR,IITPAGESWDEWFDGNNVSADFMDNREQPSVQER,IITPAGESWDEWFDGNNVSADFMDNREQPSVQERESF,LPKAVALPENVK,LPKAVALPENVKR,METSVFLSNR,METSVFLSNRSQAVR,METSVFLSNRSQAVRLPK,MMETSVFLSNR,MMETSVFLSNRSQAVR,MMETSVFLSNRSQAVRLPK,RVEVIAVGR,RVEVIAVGRTR,SQAVRLPK,SQAVRLPKAVALPENVK,TRIITPAGESWDEWFDGNNVSADFMDNR,TRIITPAGESWDEWFDGNNVSADFMDNREQPSVQER,V…	3	AVALPENVK;METSVFLSNR;RVEVIAVGR;	228	0	NA	pSLT_SL1344:6736-6963_+_StartATG(0,0,0,0,0)	trbH_Reverse	0	0	0	62551(1960)
Chromosome:2885591-2885863_+_StartATG	18	ILQTATVNQHAATAGVEAEVK,ILQTATVNQHAATAGVEAEVKMSLAQLLSGFLTPQK,ILQTATVNQHAATAGVEAEVKMSLAQLLSGFLTPQKLN,KNNEQQNEALK,KNNEQQNEALKQLTNVLTEAGNQTR,MKNNEQQNEALK,MKNNEQQNEALKQLTNVLTEAGNQTR,MSLAQLLSGFLTPQK,MSLAQLLSGFLTPQKLN,NNEQQNEALK,NNEQQNEALKQLTNVLTEAGNQTR,NQIIKILQTATVNQHAATAGVEAEVK,NQIIKILQTATVNQHAATAGVEAEVKMSLAQLLSGFLTPQK,QLTNVLTEAGNQTR,QLTNVLTEAGNQTRVDVLAHSILLQAIFSVLSEEQK,QLTNVLTEAGNQTRVDVLAHSILLQAIFSVLS…	3	MSLAQLLSGFLTPQK;QLTNVLTEAGNQTR;VDVLAHSILLQAIFSVLSEEQK;	273	0	NA	Chromosome:2885591-2885863_+_StartATG(8193,321.2961,189,0.6923,222.4333)	NA_Intergenic	0	0	psent041207(0.519070797168)	94512(1419)
Chromosome:3410281-3410775_+_StartATG	52	AEIRVATVFR,AEIRVATVFRNAPEPFLR,AFYQLCCHMEPQYHQLEFDTR,AFYQLCCHMEPQYHQLEFDTRLWLTHQALSAQ,AKAEIRVATVFR,ALIAEQR,ALIAEQRLGAVLEK,ALIAEQRLGAVLEKR,ALYHYTQELK,ALYHYTQELKSQFLR,ALYHYTQELKSQFLRNAPPINK,DHNKAFYQLCCHMEPQYHQLEFDTR,DHNKAFYQLCCHMEPQYHQLEFDTRLWLTHQALSAQ,EKDHNKAFYQLCCHMEPQYHQLEFDTR,IHVLKNALGLHTAVSR,IHVLKNALGLHTAVSRVQGGK,LGAVLEK,LGAVLEKR,LGAVLEKRYPGAHDYATDK,LKAKAEIR,LWLTHQALSAQ,MIVVHELAHLK,MIVVHELAHLKE…	3	ALYHYTQELK;MTSLTYLQGYPEHLLAQVR;TSLTYLQGYPEHLLAQVR;	495	0.7192	NA	Chromosome:3410281-3410775_+_StartATG(3932,85.0420,299,0.6040,51.3654)	ygjP_Extension	0	0	0	99069(2104)
Chromosome:2819729-2820325_-_StartGTG	51	CLDGLYPK,CLDGLYPKYVPLS,CTRRTVEFYR,EEWSTHVR,EEWSTHVRHALQILNR,EEWSTHVRHALQILNRR,EPMKIISASDMLGICDAFLSETQCHIADR,EPMKIISASDMLGICDAFLSETQCHIADRLPLSIAGR,FVASILSGDIHPVWMWHADAAK,FVASILSGDIHPVWMWHADAAKTPR,FVASILSGDIHPVWMWHADAAKTPRCLDGLYPK,HALQILNR,HALQILNRR,HALQILNRRYLDTPVSQLDDWQTWEELSTDIHVSAR,HELGRKIEWNCPHSWK,IEWNCPHSWK,IEWNCPHSWKPR,IEWNCPHSWKPREEWSTHVR,IISASDMLGICDAFLSETQCHIADR,IISASDMLGICDAFLSETQCHIADRL…	3	FVASILSGDIHPVWMWHADAAK;HALQILNR;SGNPQHLPMSTELFAVPEVFSK;	597	0	NA	Chromosome:2819729-2820325_-_StartGTG(2048,36.7266,270,0.4523,16.6114)	NA_Intergenic	0	0	psent138279(0.59624490232)	28887(4313)
Chromosome:3933083-3933778_-_StartATG	78	AKDRIDLER,DFLSYNHQVIK,DFLSYNHQVIKVFR,DFLSYNHQVIKVFRNIEDTK,DGEKYIEIFK,DGEKYIEIFKDFLSYNHQVIK,DIGFYLLIYK,DIGFYLLIYKK,DIGFYLLIYKKK,DRIDLER,DRIDLERHYGIK,EGFAALNDFYLLAEIK,EGFAALNDFYLLAEIKTLR,EGFAALNDFYLLAEIKTLRYVK,FFKSLVK,FFKSLVKGDYYEK,GDYYEKLFHQTDR,GDYYEKLFHQTDRVR,GKIKQSIYSLHQHGMVSGDPHK,GNFILQGNEIR,GNFILQGNEIRIIDLSGK,GNFILQGNEIRIIDLSGKR,HYGIKNNVR,HYGIKNNVRDIGFYLLIYK,IDLERHYGIK,IDLERHYGIKNNVR,IIDLSGK,I…	3	DFLSYNHQVIK;VVLINTDYGK;YIEIFKDFLSYNHQVIK;	696	0.7917	NA	Chromosome:3933083-3933778_-_StartATG(2257,34.7174,257,0.3693,12.8211)	0	0	0	psent132288(0.885566022677)	11946(10646)
Chromosome:2722547-2723281_-_StartGTG	69	AEQAAAEQALK,AEQAAAEQALKK,AEQAAAEQALKKLELE,ATLVRGNTLAELAR,ATLVRGNTLAELAREFDLGECLR,DPKTRLQEYLQGR,EFDLGECLR,EFDLGECLRLGPGELK,EFDLGECLRLGPGELKSGGFR,ESILADTVEALIGGVFLDSNIQTVEQLILNWYK,ESILADTVEALIGGVFLDSNIQTVEQLILNWYKTR,ESILADTVEALIGGVFLDSNIQTVEQLILNWYKTRLDEISPGDK,FPRVDEGDMSR,FPRVDEGDMSRMR,GEAHDQEFTIHCQVSGLSEPVVGTGSSR,GEAHDQEFTIHCQVSGLSEPVVGTGSSRR,GEAHDQEFTIHCQVSGLSEPVVGTGSSRRK,GNTLAELAR,GNTLAELAREFDLG…	3	KLGYTFNHQELLQQALTHR;LGYTFNHQELLQQALTHR;MNPIVINR;	735	0.815	NA	Chromosome:2722547-2723281_-_StartGTG(21616,314.8569,507,0.6898,217.1883)	-135_ExtensionGTG	0	0	psent138811(0.927112422708)	30053(5922)
Chromosome:4183168-4184034_+_StartATG	59	AILRGLLPATLLPLAAYAQEATIK,AILRGLLPATLLPLAAYAQEATIKEVHDAPAVR,DEVKFQLSLAFPLWR,DEVKFQLSLAFPLWRGILGPNSVLGASYTQK,DVEMGYNHDSNGR,DVEMGYNHDSNGRSDPTSR,DVEMGYNHDSNGRSDPTSRSWNR,EAISTYNWSENAR,EAISTYNWSENARK,EAISTYNWSENARKDEVK,ESSPFRETNYEPQLFLGFATDYR,ESSPFRETNYEPQLFLGFATDYRFAGWTLR,ETNYEPQLFLGFATDYR,ETNYEPQLFLGFATDYRFAGWTLR,ETNYEPQLFLGFATDYRFAGWTLRDVEMGYNHDSNGR,EVHDAPAVR,FAGWTLR,FAGWTLRDVEMGYNHDSNGR,FAGWTLRDVEM…	3	EVHDAPAVR;GLLPATLLPLAAYAQEATIK;GSIIANMLQEHDNPFTLYPYDTNYLIYTNTSDLNK;	867	0.857	NA	Chromosome:4183168-4184034_+_StartATG(25499,314.8685,612,0.7059,222.2657)	pldA_Extension	0	0	psent022102(0.855020096871)	107159(2297)
Chromosome:3300345-3301238_+_StartTTG	92	AATKLGIGQPPLSQQIK,AATKLGIGQPPLSQQIKDLER,ACGKAGFEPK,ACGKAGFEPKIGQLVPQISSVINLVSAEMGVSMVPDSMR,AFYDVVK,AFYDVVKGMPATATR,AFYDVVKGMPATATRAVLAAQR,AGFEPKIGQLVPQISSVINLVSAEMGVSMVPDSMR,AGFEPKIGQLVPQISSVINLVSAEMGVSMVPDSMRQVNVK,AVLAAQR,AVLAAQRVAR,AVLAAQRVARGESGVLR,AYPDVRLQLEEGNTTQLADELNEGSLDVAFLR,AYPDVRLQLEEGNTTQLADELNEGSLDVAFLRPGFTGNER,DEFFLLFPR,DEFFLLFPREIGLSLYDAVIK,DEFFLLFPREIGLSLYDAVIKACGK,DLERELGAQLFR,DL…	3	ELGAQLFR;LGIGQPPLSQQIK;RVPHGAELTEAGK;	894	0.811	SPI13(Chromosome:3300345-3301238_+_StartTTG)	Chromosome:3300345-3301238_+_StartTTG(6200,74.2471,484,0.5414,40.1974)	0	0	0	psent068644(0.752959043382)	97930(5615)
Chromosome:2303005-2303940_-_StartATG	67	AAPWLVK,AAPWLVKPNR,AAPWLVKPNRR,DGEVTDFNFSGFDVTPADWER,DLGIDVTVGGFLGK,DLGIDVTVGGFLGKDNQDGFQQLFSELGIANR,DLGIDVTVGGFLGKDNQDGFQQLFSELGIANRFQVVQGR,DNQDGFQQLFSELGIANR,DNQDGFQQLFSELGIANRFQVVQGR,DNQDGFQQLFSELGIANRFQVVQGRTR,DVIDAAHALR,DVIDAAHALREQGIAHVVISLGAEGALWVNASGEWIAK,EALVAGLK,EALVAGLKAAPWLVK,EALVAGLKAAPWLVKPNR,ELEIWAGR,ELEIWAGRK,ELEIWAGRKLPEMK,EQGIAHVVISLGAEGALWVNASGEWIAK,ESSEHTLR,ESSEHTLRLATAVAALAVS…	3	GEVNLVK;VATITLNPAYDLVGFCPEIER;VATITLNPAYDLVGFCPEIERGEVNLVK;	936	0.9135	NA	Chromosome:2303005-2303940_-_StartATG(180,2.0588,105,0.1122,0.2310)	fruK_Extension	0	0	psent089988(0.909368277285)	0
Chromosome:2363162-2364253_-_StartGTG	72	AGAANAAEIYNK,AGAANAAEIYNKDGNK,AGAANAAEIYNKDGNKLDLFGK,AQNFEVVAQYQFDFGLR,AQNFEVVAQYQFDFGLRPSVAYLQSK,AQNFEVVAQYQFDFGLRPSVAYLQSKGK,ATVYTGGLK,ATVYTGGLKYDANNIYLAAQYSQTYNATR,DAGINTDDIVALGLVYQF,DGNKLDLFGK,DGNKLDLFGKVDGLHYFSDDK,DISNGYGASYGDQDIVK,DISNGYGASYGDQDIVKYVDVGATYYFNK,DISNGYGASYGDQDIVKYVDVGATYYFNKNMSTYVDYK,FADAGSFDYGR,FADAGSFDYGRNYGVTYDVTSWTDVLPEFGGDTYGADNFMQQR,FGTSNGSNPSTSYGFANK,FGTSNGSNPSTSYGFANK…	3	AGAANAAEIYNK;VDGLHYFSDDK;VDGLHYFSDDKGSDGDQTYMR;	1092	0.8837	NA	Chromosome:2363162-2364253_-_StartGTG(931546,9132.8616,1071,0.9808,8957.5107)	0	0	0	0	36424(55324)
Chromosome:1416781-1418190_-_StartATG	120	AAILLDTK,AAILLDTKGPEIR,AAILLDTKGPEIRTIK,AEAGDVANAILDGTDAVMLSGESAK,AEAGDVANAILDGTDAVMLSGESAKGK,AEAGDVANAILDGTDAVMLSGESAKGKYPLEAVSIMATICER,AGQTFTFTTDK,AHGGENIQIISK,AHGGENIQIISKIENQEGLNNFDEILEASDGIMVAR,ARKVVITATQMLDSMIK,AVRKYFPDATILALTTNEVTAR,DKQDLIFGCEQGVDFVAASFIR,DKQDLIFGCEQGVDFVAASFIRK,DVALQSGLAQK,DVALQSGLAQKGDVVVMVSGALVPSGTTNTASVHVL,EHLKAHGGENIQIISK,EHLKAHGGENIQIISKIENQEGLNNFDEILEASDGIMVAR,EINST…	3	IVCTIGPK;TESEEMLSK;TKIVCTIGPK;	1410	0.961	SPI2(Chromosome:1416781-1418190_-_StartATG)	Chromosome:1416781-1418190_-_StartATG(23678,179.7840,979,0.6943,124.8240)	pykF_Extension	0	0	psent094928(0.972989174517)	49670(2785)
Chromosome:135838-137559_+_StartGTG	111	AFWLAASGR,AFWLAASGRPGPVVVDLPK,AFWLAASGRPGPVVVDLPKDILNPAK,ALQTLASAK,ALQTLASAKK,ALQTLASAKKPVVYVGGGAISAACYAPLR,ARQCLKYDAESESIK,DILNPAK,DILNPAKK,DILNPAKKMPYAWPETVSMR,DWWQQIESWR,DWWQQIESWRAR,DWWQQIESWRARQCLK,EMLSGAEMVVR,EMLSGAEMVVRSLIDQGVK,EMVVCVTGDGSIQMNIQELSTALQYELPVLVLNLNNR,EMVVCVTGDGSIQMNIQELSTALQYELPVLVLNLNNRYLGMVK,FDDRTTNNLAK,FDDRTTNNLAKYCPNATVLHIDIDPTSISK,GDAYVTSDVGQHQMFAALYYPFDK,GDAYVTSDVGQHQM…	3	MEMLSGAEMVVR;QVFGYPGGAVLDIYDALHTVGGIDHVLVR;SLIDQGVK;	1722	0.9628	NA	Chromosome:135838-137559_+_StartGTG(2074,12.8944,357,0.2073,2.6730)	ilvI_Extension	0	0	0	64361(1434)
pCol1B9_SL1344:43625-43831_+_StartATG	23	ALGRIYR,CQAENITR,CQAENITRELHR,CQAENITRELHRLSQSDDMEIK,DVTLAAIYALGEGR,DVTLAAIYALGEGRCQAENITR,DVTLAAIYALGEGRCQAENITRELHR,ELHRLSQSDDMEIK,ELHRLSQSDDMEIKIAAIK,IAAIKALGR,IAAIKALGRIYR,LSQSDDMEIK,LSQSDDMEIKIAAIK,LSQSDDMEIKIAAIKALGR,MSMPPAIANTFLFEMMK,MSMPPAIANTFLFEMMKSK,MSMPPAIANTFLFEMMKSKSK,SKDVTLAAIYALGEGR,SKDVTLAAIYALGEGRCQAENITR,SKSKDVTLAAIYALGEGR,SMPPAIANTFLFEMMK,SMPPAIANTFLFEMMKSK,SMPPAIANTFLFEMMKSKSK	4	DVTLAAIYALGEGR;LSQSDDMEIK;SKDVTLAAIYALGEGR;SMPPAIANTFLFEMMK;	207	0	NA	pCol1B9_SL1344:43625-43831_+_StartATG(0,0,0,0,0)	0	0	0	0	62476(857)
Chromosome:1440453-1440776_+_StartATG	36	AAFSEYR,AAFSEYRDLEQSYMQLNHCLK,AAFSEYRDLEQSYMQLNHCLKK,AESPKNSR,AESPKNSRETESILHNLFPQGVAGVNQEAEK,AKVSQQLAER,AKVSQQLAERAESPK,DLEQSYMQLNHCLK,DLEQSYMQLNHCLKK,DLEQSYMQLNHCLKKFHQIR,DLKKIVSLFK,ETESILHNLFPQGVAGVNQEAEK,ETESILHNLFPQGVAGVNQEAEKDLK,ETESILHNLFPQGVAGVNQEAEKDLKK,FHQIRAK,FHQIRAKVSQQLAER,IVSLFKQLEVR,IVSLFKQLEVRLK,KAAFSEYR,KAAFSEYRDLEQSYMQLNHCLK,KFHQIRAK,KIVSLFK,KIVSLFKQLEVR,KKAAFSEYR,LKQLNAQAPVEIPS…	4	AAFSEYRDLEQSYMQLNHCLK;AAFSEYRDLEQSYMQLNHCLKK;DLEQSYMQLNHCLK;DLEQSYMQLNHCLKK;	324	0.821	SPI2(Chromosome:1440453-1440776_+_StartATG)	Chromosome:1440453-1440776_+_StartATG(3754,124.0436,166,0.5123,63.5475)	0	0	0	psent059274(0.683026228998)	82426(2679)
Chromosome:2363162-2364295_-_StartATG	73	AQNFEVVAQYQFDFGLR,AQNFEVVAQYQFDFGLRPSVAYLQSK,AQNFEVVAQYQFDFGLRPSVAYLQSKGK,ATVYTGGLK,ATVYTGGLKYDANNIYLAAQYSQTYNATR,DAGINTDDIVALGLVYQF,DGNKLDLFGK,DGNKLDLFGKVDGLHYFSDDK,DISNGYGASYGDQDIVK,DISNGYGASYGDQDIVKYVDVGATYYFNK,DISNGYGASYGDQDIVKYVDVGATYYFNKNMSTYVDYK,FADAGSFDYGR,FADAGSFDYGRNYGVTYDVTSWTDVLPEFGGDTYGADNFMQQR,FGTSNGSNPSTSYGFANK,FGTSNGSNPSTSYGFANKAQNFEVVAQYQFDFGLR,FGTSNGSNPSTSYGFANKAQNFEVVAQYQFDFGLR…	4	VDGLHYFSDDK;VDGLHYFSDDKGSDGDQTYMR;VLSLLVPALLVAGAANAAEIYNK;VLSLLVPALLVAGAANAAEIYNKDGNK;	1134	0.851	NA	Chromosome:2363162-2364295_-_StartATG(979811,9250.2712,1113,0.9815,9079.1412)	ompC_Extension	0	0	psent140672(0.966525245996)	36423(68)
Chromosome:3405410-3406786_+_StartTTG	96	ALNREVIDYFK,ALNREVIDYFKEHVNPGFLEYR,AMLAKTLAALTPGK,AMLAKTLAALTPGKLK,AYQSPRGK,AYQSPRGKFTFIATSGAFHGK,EHVNPGFLEYR,EHVNPGFLEYRK,EVIDYFK,EVIDYFKEHVNPGFLEYR,EVIDYFKEHVNPGFLEYRK,EYPNLVHDAR,EYPNLVHDARGK,EYPNLVHDARGKGMLMAIEFVDNETGYR,FASEMFR,FASEMFRQR,FASEMFRQRVLVAGTLNNAK,FTFIATSGAFHGK,FTFIATSGAFHGKSLGALSATAK,FTFIATSGAFHGKSLGALSATAKSTFR,GDTLLDGFR,GDTLLDGFRQLAR,GDTLLDGFRQLAREYPNLVHDAR,GKFTFIATSGAFHGK,GKFTFIA…	4	LPSSASALACSAHALNLIEK;LPSSASALACSAHALNLIEKR;MNRLPSSASALACSAHALNLIEK;NRLPSSASALACSAHALNLIEK;	1377	0.9339	NA	Chromosome:3405410-3406786_+_StartTTG(549,4.2684,212,0.1540,0.6573)	-90_ExtensionTTG	0	0	0	0
Chromosome:3571957-3573342_+_StartTTG	117	AAFSNDMVYMEK,AAFSNDMVYMEKYLENPR,AAFSNDMVYMEKYLENPRHIEIQVLADGQGNAIYLAER,ACKELGIK,ACKELGIKTVAVHSSADR,ACVDIGYR,ACVDIGYRGAGTFEFLFENGEFYFIEMNTR,ADTIRLMGDK,ADTIRLMGDKVSAITAMK,AEAKAAFSNDMVYMEK,AEAKAAFSNDMVYMEKYLENPR,AGVPTVPGSDGPLGDDMNANR,AGVPTVPGSDGPLGDDMNANRAHAK,AGVPTVPGSDGPLGDDMNANRAHAKR,AHAKRIGYPVIIK,ASGGGGGR,ASGGGGGRGMR,ASGGGGGRGMRVVR,CAKACVDIGYR,CAKACVDIGYRGAGTFEFLFENGEFYFIEMNTR,DCSMQRR,DCSMQRRHQK,…	4	ACKELGIK;IVIANRGEIALR;TVAVHSSADR;TVAVHSSADRDLK;	1386	0.9271	NA	Chromosome:3571957-3573342_+_StartTTG(7818,60.3890,629,0.4538,27.4045)	0	0	0	psent019121(0.919728062624)	100711(12258)
Chromosome:3240363-3241913_-_StartTTG	123	ADDIEALMAAAR,ADDIEALMAAARQQ,AGEISALAHIR,AGEISALAHIRAMEK,AGEISALAHIRAMEKCR,ALAFSEINQQLFQLLNGLDVVYHAQGEYAYADEIVLAALEK,ALAFSEINQQLFQLLNGLDVVYHAQGEYAYADEIVLAALEKLR,ALAFSEINQQLFQLLNGLDVVYHAQGEYAYADEIVLAALEKLRK,AMEKCRPGMFEYQLEGEIHHEFNR,ANSRPRR,CRPGMFEYQLEGEIHHEFNR,CRPGMFEYQLEGEIHHEFNRHGAR,CVNRRYTK,CYVMTLSR,CYVMTLSRANSR,CYVMTLSRANSRPR,DGDLVLIDAGCEYK,DGDLVLIDAGCEYKGYAGDITR,DGDLVLIDAGCEYKGYAGDITRTFPVNGK,D…	4	QALLAQMQPGSAALIFAAPEATR;QSSDFWYFTGFNEPEAVLVLIK;RQALLAQMQPGSAALIFAAPEATR;SADSEYPYR;	1551	0.8711	NA	Chromosome:3240363-3241913_-_StartTTG(35456,244.7390,1131,0.7292,178.4637)	pepP_Extension	0	0	psent110501(0.937037936084)	23336(10039)
Chromosome:1318684-1320645_-_StartATG	187	AKSYQEYR,AKSYQEYRDYAGVDEGMNGLSTR,ANNSGRNPNWTSYEK,ANNSGRNPNWTSYEKLR,ANQGIMEFVEMFK,ANQGIMEFVEMFKAPIK,ARANNSGR,ARANNSGRNPNWTSYEK,CEKTKGWHIMNIFDHYR,DEEFTLQDFLTICR,DEEFTLQDFLTICRQDR,DEEFTLQDFLTICRQDRSAYANAAER,DFRNEIVNFVLR,DFRNEIVNFVLRAR,DPDTGQLFDR,DPDTGQLFDRESLNAELEK,DPDTGQLFDRESLNAELEKIEK,DTDPKAK,DTDPKAKSYQEYR,DYAGVDEGMNGLSTR,DYAGVDEGMNGLSTRFAFK,DYAGVDEGMNGLSTRFAFKILSR,EIQTAYLESYSEYGQNIFDR,EIQTAYLESY…	4	DEEFTLQDFLTICR;DEEFTLQDFLTICRQDR;LLMAIGEPNMVDTAQEPR;SAYANAAER;	1962	0.9077	NA	Chromosome:1318684-1320645_-_StartATG(6615,36.0957,848,0.4322,15.6006)	0	0	0	psent095418(0.936237278081)	50591(2528)
pSLT_SL1344:52037-52450_-_StartATG	49	DYSIIFPYGWEK,DYSIIFPYGWEKK,DYSIIFPYGWEKKQLTR,EHFPVRTVVIEQSLDMFGVK,EHFPVRTVVIEQSLDMFGVKR,EMRRMFLR,EVARIVAGPDILPER,EVARIVAGPDILPERR,FPVARIR,FPVARIRK,GERLNKEVAR,HSDKRFPVAR,IVAGPDILPER,IVAGPDILPERR,IVAGPDILPERRDYSIIFPYGWEK,KQLTREMR,KRLAAYGWR,LAAYGWR,LAAYGWRGER,LAAYGWRGERLNK,LNKEVAR,LNKEVARIVAGPDILPER,MFLRKTG,MMTQGVSQHNAALWLVR,MMTQGVSQHNAALWLVRQLQGLIQESEMENMLK,MMTQGVSQHNAALWLVRQLQGLIQESEMENMLKTMR,MTQG…	5	DYSIIFPYGWEK;IVAGPDILPER;IVAGPDILPERR;RLAAYGWR;TVVIEQSLDMFGVK;	414	0	NA	pSLT_SL1344:52037-52450_-_StartATG(0,0,0,0,0)	0	0	0	0	932(10788)
pCol1B9_SL1344:11026-11613_-_StartATG	54	AAEVVVLPLVPAAGLPADGTSATDLEVELNGITYQACR,AAEVVVLPLVPAAGLPADGTSATDLEVELNGITYQACRGDFVVR,AEQRAAEVVVLPLVPAAGLPADGTSATDLEVELNGITYQACR,AEQRAAEVVVLPLVPAAGLPADGTSATDLEVELNGITYQACRGDFVVR,APNLQLAVELTEAGR,APNLQLAVELTEAGRAVAQPLLLAEQDR,APNLQLAVELTEAGRAVAQPLLLAEQDRLR,ASCRRLEDAGWLR,AVAQPLLLAEQDR,AVAQPLLLAEQDRLR,AVAQPLLLAEQDRLRAEQR,DIERVLER,DIERVLERSGEAPVYGPNLR,EGDPLEVAQWLQACHDAGIEVR,EGDPLEVAQWLQACHDAGIEVRVQVNESVT…	5	APNLQLAVELTEAGR;RLEDAGWLR;RPGPVLTR;RPSPLQR;VLIVLAALDEK;	588	0	NA	pCol1B9_SL1344:11026-11613_-_StartATG(0,0,0,0,0)	0	pGiess_60	0	0	0
Chromosome:4777766-4778758_+_StartGTG	111	ACEYYQAYLWK,ACEYYQAYLWKHGIDENAK,ACEYYQAYLWKHGIDENAKEK,ALYNISEK,ALYNISEKILTTLEK,ALYNISEKILTTLEKTSFTIER,CVRLTPYNFK,CVRLTPYNFKGEVLINAEQIIPVPELEEYQVR,DEIGAHMELQALR,DEIGAHMELQALRYAAMISTMSFAK,DEIGAHMELQALRYAAMISTMSFAKACEYYQAYLWK,DIRIVLASADFSK,DIRIVLASADFSKELTTTAIWLR,DKGVDIR,DKGVDIRCVR,DYSLYKYK,DYSLYKYKGK,EKLLDFVELEENELADFGK,EKLLDFVELEENELADFGKDIR,EKRTEQIISSQK,ELTTTAIWLR,ELTTTAIWLRDK,ELTTTAIWLRDKGVDIR,G…	5	ALYNISEK;IDLLAIDK;ILTTLEK;QANLVVIELK;YDLQEAIKK;	993	0.7392	NA	Chromosome:4777766-4778758_+_StartGTG(23489,253.2448,697,0.7019,177.7525)	SL1344_4433_Extension	0	0	psent051116(0.86324761135)	116067(6481)
Chromosome:2810760-2811878_-_StartATG	95	AEAEAIGVPPDLIEDVLR,AEAEAIGVPPDLIEDVLRR,AEAEAIGVPPDLIEDVLRRVMR,ALLNLLAK,ALLNLLAKR,ALLNLLAKRLELVAK,ARDIVADAGMVIVSVPIHVTEQVIAQLPPLPSDCILVDLASVK,DIVADAGMVIVSVPIHVTEQVIAQLPPLPSDCILVDLASVK,DQIDDVDK,DQIDDVDKALLNLLAK,DQIDDVDKALLNLLAKR,EASMLASR,EASMLASRR,EASMLASRRAEAEAIGVPPDLIEDVLR,ESYSSENDK,ESYSSENDKGFK,ESYSSENDKGFKTLCPSLR,FGDAIGLLEQGDK,FGDAIGLLEQGDKQAFIDSFR,FGDAIGLLEQGDKQAFIDSFRK,FGLPIYVPER,FGLPIYVPEREA…	5	ALLNLLAK;MVAELTALR;VAELTALR;VAELTALRDQIDDVDK;VAELTALRDQIDDVDKALLNLLAK;	1119	0.9508	NA	Chromosome:2810760-2811878_-_StartATG(4025,38.5089,540,0.4826,18.5844)	tyrA_Extension	0	0	psent112772(0.96848433462)	29054(3240)
Chromosome:1318684-1320615_-_StartATG	186	AKSYQEYR,AKSYQEYRDYAGVDEGMNGLSTR,ANNSGRNPNWTSYEK,ANNSGRNPNWTSYEKLR,ANQGIMEFVEMFK,ANQGIMEFVEMFKAPIK,ARANNSGR,ARANNSGRNPNWTSYEK,DEEFTLQDFLTICR,DEEFTLQDFLTICRQDR,DEEFTLQDFLTICRQDRSAYANAAER,DFRNEIVNFVLR,DFRNEIVNFVLRAR,DPDTGQLFDR,DPDTGQLFDRESLNAELEK,DPDTGQLFDRESLNAELEKIEK,DTDPKAK,DTDPKAKSYQEYR,DYAGVDEGMNGLSTR,DYAGVDEGMNGLSTRFAFK,DYAGVDEGMNGLSTRFAFKILSR,EIQTAYLESYSEYGQNIFDR,EIQTAYLESYSEYGQNIFDRYVTYADFW…	5	DEEFTLQDFLTICR;DEEFTLQDFLTICRQDR;LLMAIGEPNMVDTAQEPR;MNIFDHYR;SAYANAAER;	1932	0.9218	NA	Chromosome:1318684-1320615_-_StartATG(6435,35.6588,837,0.4332,15.4474)	yeaG_Extension	0	0	0	50594(1143)
pSLT_SL1344:6966-7361_+_StartATG	42	AELARQGR,AELARQGRPVGPFDQMIAGHAR,EFERVGGLR,EFERVGGLRTEDWS,ERFNLNQGR,ERFNLNQGRMCISSVTLMELIYGAEK,FMLDTNICIFTIK,FMLDTNICIFTIKNK,FMLDTNICIFTIKNKPASVR,FNLNQGR,FNLNQGRMCISSVTLMELIYGAEK,FNLNQGRMCISSVTLMELIYGAEKSQMPER,GLIVVTNNTR,GLIVVTNNTREFER,GLIVVTNNTREFERVGGLR,LDVLDYDTPAATHTGQIR,LDVLDYDTPAATHTGQIRAELAR,LDVLDYDTPAATHTGQIRAELARQGR,LKFMLDTNICIFTIK,LKFMLDTNICIFTIKNK,MCISSVTLMELIYGAEK,MCISSVTLMELIYGAEKSQMPE…	6	FMLDTNICIFTIK;GLIVVTNNTR;LDVLDYDTPAATHTGQIR;NLAVIEGFVSR;PVGPFDQMIAGHAR;QGRPVGPFDQMIAGHAR;	396	0	NA	pSLT_SL1344:6966-7361_+_StartATG(0,0,0,0,0)	trbH_Reverse	pGiess_52	0	0	62560(4898)
Chromosome:3417542-3417805_+_StartTTG	29	ADDYVRENPWTGVGIGAAVGLVLGVLLTR,ADDYVRENPWTGVGIGAAVGLVLGVLLTRR,AERALKESR,ALKESRYR,EELSKIR,EELSKIRSK,ENPWTGVGIGAAVGLVLGVLLTR,ENPWTGVGIGAAVGLVLGVLLTRR,ESRYRLGETGDVIAK,IRSKAER,KSLTDTLEEVLSSSGEK,KSLTDTLEEVLSSSGEKSK,LGETGDVIAK,LGETGDVIAKQTR,LGETGDVIAKQTRVAAAR,MKSLTDTLEEVLSSSGEK,MKSLTDTLEEVLSSSGEKSK,QTRVAAAR,QTRVAAARADDYVR,SKAERALK,SKEELSK,SKEELSKIR,SLTDTLEEVLSSSGEK,SLTDTLEEVLSSSGEKSK,SLTDTLEEVLSSSGEKSKE…	7	ADDYVRENPWTGVGIGAAVGLVLGVLLTR;ADDYVRENPWTGVGIGAAVGLVLGVLLTRR;ENPWTGVGIGAAVGLVLGVLLTR;ENPWTGVGIGAAVGLVLGVLLTRR;KSLTDTLEEVLSSSGEK;LGETGDVIAK;SLTDTLEEVLSSSGEK;	264	0	NA	Chromosome:3417542-3417805_+_StartTTG(12748,516.9676,221,0.8371,432.7536)	0	0	0	0	99253(68464)
Chromosome:3417503-3417805_+_StartATG	34	ADDYVRENPWTGVGIGAAVGLVLGVLLTR,ADDYVRENPWTGVGIGAAVGLVLGVLLTRR,AELKSLTDTLEEVLSSSGEK,AELKSLTDTLEEVLSSSGEKSK,AERALKESR,ALKESRYR,DNTTEHLR,DNTTEHLRAELK,DNTTEHLRAELKSLTDTLEEVLSSSGEK,EELSKIR,EELSKIRSK,ENPWTGVGIGAAVGLVLGVLLTR,ENPWTGVGIGAAVGLVLGVLLTRR,ESRYRLGETGDVIAK,IRSKAER,LGETGDVIAK,LGETGDVIAKQTR,LGETGDVIAKQTRVAAAR,MSKDNTTEHLR,MSKDNTTEHLRAELK,QTRVAAAR,QTRVAAARADDYVR,SKAERALK,SKDNTTEHLR,SKDNTTEHLRAELK,SK…	8	ADDYVRENPWTGVGIGAAVGLVLGVLLTR;ADDYVRENPWTGVGIGAAVGLVLGVLLTRR;DNTTEHLR;ENPWTGVGIGAAVGLVLGVLLTR;ENPWTGVGIGAAVGLVLGVLLTRR;LGETGDVIAK;SKDNTTEHLR;SLTDTLEEVLSSSGEK;	303	0	NA	Chromosome:3417503-3417805_+_StartATG(15772,557.2747,256,0.8449,470.8414)	NA_Intergenic	Giess_34	0	psent043915(0.92329628001)	99252(381)
Chromosome:3930878-3932020_-_StartATG	101	AEYQKKVLDAAK,AFYEERLPAAAVSIVPNGFCAETYK,AFYEERLPAAAVSIVPNGFCAETYKR,AKSLVFSK,AKSLVFSKYSWENVAQR,ALADKER,ALADKERHQIAEK,AVLASKK,AVLASKKGGISEFVLDGITGYHLAEPMSSDSIINDINR,DKVTTQEDSVIVIHNSMK,DKVTTQEDSVIVIHNSMKLYR,ERHQIAEK,ERHQIAEKAK,ERNPNAK,ERNPNAKLVMHMHNAFEPELPDNDAK,FEEQMKNWFDK,GAAAVETWIYQVAK,GAAAVETWIYQVAKR,GAAAVETWIYQVAKRLSIPNAIACIK,GEKAEYQK,GEKAEYQKK,GGISEFVLDGITGYHLAEPMSSDSIINDINR,GGISEFVLDGITGYHLAEPM…	9	GAAAVETWIYQVAK;IIFTVTPIFSIPPR;INDNCDIHYIGFSK;KIIFTVTPIFSIPPR;LDPLPYSQR;LSIPNAIACIK;NAGYPEYNK;RLSIPNAIACIK;VTTQEDSVIVIHNSMK;	1143	0.7524	NA	Chromosome:3930878-3932020_-_StartATG(4098,38.3841,484,0.4234,16.2518)	rfaK_Extension	0	0	psent132301(0.84231834209)	11996(4894)
Chromosome:2064124-2064555_+_StartATG	41	ALHHLIFQITK,ALHHLIFQITKWK,ALHHLIFQITKWKLEDIR,ASQVWYR,ASQVWYRIGQIFTLECVLAEYR,ASQVWYRIGQIFTLECVLAEYRR,CCSSDYYLLDNEK,CCSSDYYLLDNEKALHHLIFQITK,CCSSDYYLLDNEKALHHLIFQITKWK,GLSLNDSLFIISDR,GLSLNDSLFIISDRLK,GLSLNDSLFIISDRLKPDYMPAEAAQFLR,IGQIFTLECVLAEYR,IGQIFTLECVLAEYRR,IGQIFTLECVLAEYRRCCSSDYYLLDNEK,IRVCQNNDFPTYSLAGTNNYR,IRVCQNNDFPTYSLAGTNNYRASQVWYR,LEDIRGLSLNDSLFIISDR,LEDIRGLSLNDSLFIISDRLK,LKPDYMPAEAAQFLR…	10	ALHHLIFQITK;ASQVWYR;GLSLNDSLFIISDR;IGQIFTLECVLAEYR;IGQIFTLECVLAEYRR;IRVCQNNDFPTYSLAGTNNYR;LKPDYMPAEAAQFLR;LPVNHYSVDDFSEADWDPR;LPVNHYSVDDFSEADWDPRENSVFL;SNYSDLFQIIK;	432	0	NA	Chromosome:2064124-2064555_+_StartATG(3590,88.9684,251,0.5810,51.6906)	NA_Intergenic	Giess_35	Baek_52	psent011417(0.689342474192)	88837(2411)
Chromosome:3971323-3972510_+_StartATG	93	CFRQLDITFDEHITILVAPNGAGK,CFRQLDITFDEHITILVAPNGAGKTTVLDAIR,CVKLNPHLR,CVKLNPHLRDEAALK,DEAALKTQGIVLIDEVDMFLHPAWQQQIIQSLR,DKSLAIR,DKSLAIRTEDVR,EAIQAIQQAINCLTQEVTGWHDLEYSSSHNQQLVMNHPQHGK,EEHNLQQVELPLMLYLGTAR,EEHNLQQVELPLMLYLGTARLWYQER,EEHNLQQVELPLMLYLGTARLWYQERYEAQPTEQR,EGVRVQR,EGVRVQRMK,EHQITQLESPSAK,EHQITQLESPSAKLK,EHQITQLESPSAKLKEGVR,ESVRLLEQDEK,ESVRLLEQDEKGNGLASIPAGR,GEQPPHEDK,GEQPPHEDKTAAQLTR,GEQ…	11	EEHNLQQVELPLMLYLGTAR;GFDASLYVK;IPLSQLSDGLR;LALFPFIR;LDNSAFSR;LVFRPEALNMEMSSPAMITATGEWESGK;NAVAMVADIAFR;SAFPLIQFIVTTHSPQVISTVK;TQGIVLIDEVDMFLHPAWQQQIIQSLR;TTVLDAIR;WGEQLQTLVR;	1188	0	SPI3(Chromosome:3971323-3972510_+_StartATG)	Chromosome:3971323-3972510_+_StartATG(24195,218.0391,825,0.6944,151.4064)	sugR_pseudogene	0	0	psent020958(0.866095678805)	104586(1447)

## Sheet: Peptides
Peptide	PSMs	Samples	RiboLoc	Ribo_reads	RPKM	Ribo-seq Coverage	MSGF_PSM_ids	ORF	Shortest	Longest	Ribo-seq ORF	SPI	DeepRibo35	RanSEP4	Reparation1	Giess3	Baek14	OD 0.1 - EEP LB_PSMs	OD 0.1 - EEP LB_reps	OD 0.3 - MEP LB_PSMs	OD 0.3 - MEP LB_reps	OD 1.0 - LEP LB_PSMs	OD 1.0 - LEP LB_reps	OD 2.0 - ESP LB_PSMs	OD 2.0 - ESP LB_reps	OD 2.0 + 6 hrs (~OD 3.3) - LSP LB_PSMs	OD 2.0 + 6 hrs (~OD 3.3) - LSP LB_reps	OD 0.3 + NaCl 0.3M for 10' - LB_PSMs	OD 0.3 + NaCl 0.3M for 10' - LB_reps	OD 0.3 + anaerobic for 10' - LB_PSMs	OD 0.3 + anaerobic for 10' - LB_reps	OD 0.3 - PCN pH 5.8, 0.4 mM Pi, 1 mM MgSO4_PSMs	OD 0.3 - PCN pH 5.8, 0.4 mM Pi, 1 mM MgSO4_reps	OD 0.3 - PCN pH 5.8, 0.4 mM Pi, 10 ÂµM MgSO4_PSMs	OD 0.3 - PCN pH 5.8, 0.4 mM Pi, 10 ÂµM MgSO4_reps	OD 0.3 + NO shock - PCN pH 5.8, 0.4 mM Pi, 1 mM MgSO4_PSMs	OD 0.3 + NO shock - PCN pH 5.8, 0.4 mM Pi, 1 mM MgSO4_reps
MILAVFR	1	1	Chromosome:3373433-3373453_-	7	3.56865	5	H082944_uPAC_10_CMB-531_PVDAM_SL1344_Shotgun_5C_20190812135405.52943.2.2;	Chromosome:3373298-3373453_-_StartATG(len 156, ann 0.9936%);	52	52	Chromosome:3373298-3373453_-_StartATG(95,6.5196,42,0.2692,1.7551);	0	(Chromosome:3373298-3373453_-_StartATG:21031(50568));	0	0	0	0	0	0	0	0	0	0	0	0	1	1	0	0	0	0	0	0	0	0	0	0
FMLDTNICIFTIK	1	1	pSLT_SL1344:6975-7013_+	0	0	0	0	pSLT_SL1344:6966-7361_+_StartATG(len 396, ann 0.0000%);	132	132	pSLT_SL1344:6966-7361_+_StartATG(0,0,0,0,0);	0	(pSLT_SL1344:6966-7361_+_StartATG:62560(4898));	0	(pSLT_SL1344:6966-7361_+_StartATG:trbH_Reverse);	(pSLT_SL1344:6966-7361_+_StartATG:pGiess_52);	0	0	0	0	0	0	0	0	0	1	1	0	0	0	0	0	0	0	0	0	0
RVPHGAELTEAGK	3	3	Chromosome:3300510-3300548_+	473	129.844	30	H082923_uPAC_10_CMB-531_PVDAM_SL1344_Shotgun_9C.19021.1.3;H082929_uPAC_10_CMB-531_PVDAM_SL1344_Shotgun_7D.18823.1.3;	Chromosome:3300345-3301238_+_StartTTG(len 894, ann 0.8110%);Chromosome:3300363-3301238_+_StartATG(len 876, ann 0.8276%);Chromosome:3300357-3301238_+_StartATG(len 882, ann 0.8220%);Chromosome:3300351-3301238_+_StartTTG(len 888, ann 0.8164%);	292	298	Chromosome:3300345-3301238_+_StartTTG(6200,74.2471,484,0.5414,40.1974);Chromosome:3300363-3301238_+_StartATG(5939,72.5829,476,0.5434,39.4415);Chromosome:3300357-3301238_+_StartATG(6196,75.2087,481,0.5454,41.0188);Chromosome:3300351-3301238_+_StartTTG(6200,74.7487,484,0.5450,40.7380);	SPI13(Chromosome:3300345-3301238_+_StartTTG);SPI13(Chromosome:3300363-3301238_+_StartATG);SPI13(Chromosome:3300357-3301238_+_StartATG);SPI13(Chromosome:3300351-3301238_+_StartTTG);	(Chromosome:3300345-3301238_+_StartTTG:97930(5615));(Chromosome:3300363-3301238_+_StartATG:97933(2812));(Chromosome:3300357-3301238_+_StartATG:97932(5677));(Chromosome:3300351-3301238_+_StartTTG:97931(10816));	(Chromosome:3300345-3301238_+_StartTTG:psent068644(0.752959043382));	(Chromosome:3300363-3301238_+_StartATG:SL1344_3095_Extension);	0	0	0	0	1	1	0	0	0	0	0	0	0	0	1	1	0	0	1	1	0	0
MLSGPGLVNLYR	1	1	Chromosome:2516046-2516081_-	288	85.6476	20	0	Chromosome:2515683-2516081_-_StartGTG(len 399, ann 0.9975%);	133	133	Chromosome:2515683-2516081_-_StartGTG(2469,66.2481,221,0.5539,36.6948);	0	(Chromosome:2515683-2516081_-_StartGTG:33139(54277));	0	0	0	0	0	0	0	0	0	0	0	0	1	1	0	0	0	0	0	0	0	0	0	0
MYIKPDQENSQYSASFLHK	1	1	pSLT_SL1344:66398-66454_+	0	0	0	0	pSLT_SL1344:66398-66652_+_StartTTG(len 255, ann 0.9961%);	85	85	pSLT_SL1344:66398-66652_+_StartTTG(0,0,0,0,0);	0	0	0	0	0	0	0	0	0	0	0	0	0	0	1	1	0	0	0	0	0	0	0	0	0	0
IGQIFTLECVLAEYR	14	13	Chromosome:2064244-2064288_+	476	113.245	37	H082891_uPAC_10_CMB-531_PVDAM_SL1344_Shotgun_3B.75643.1.2;H082920_uPAC_10_CMB-531_PVDAM_SL1344_Shotgun_10C.78014.1.2;H082923_uPAC_10_CMB-531_PVDAM_SL1344_Shotgun_9C.78515.1.2;H082929_uPAC_10_CMB-531_PVDAM_SL1344_Shotgun_7D.78484.1.2;H082931_uPAC_10_CMB-531_PVDAM_SL1344_Shotgun_9D.77570.1.2;H082935_uPAC_10_CMB-531_PVDAM_SL1344_Shotgun_4D.75140.1.2;H082939_uPAC_10_CMB-531_PVDAM_SL1344_Shotgun_2A_re…	Chromosome:2064124-2064555_+_StartATG(len 432, ann 0.0000%);	144	144	Chromosome:2064124-2064555_+_StartATG(3590,88.9684,251,0.5810,51.6906);	0	(Chromosome:2064124-2064555_+_StartATG:88837(2411));	(Chromosome:2064124-2064555_+_StartATG:psent011417(0.689342474192));	(Chromosome:2064124-2064555_+_StartATG:NA_Intergenic);	(Chromosome:2064124-2064555_+_StartATG:Giess_35);	(Chromosome:2064124-2064555_+_StartATG:Baek_52);	0	0	1	1	2	2	3	2	0	0	0	0	1	1	2	2	3	3	2	2
RPVNADAVK	1	1	Chromosome:4347821-4347847_+	0	0	0	H082923_uPAC_10_CMB-531_PVDAM_SL1344_Shotgun_9C.41817.1.2;	Chromosome:4347629-4348009_+_StartATG(len 381, ann 0.0000%);Chromosome:4347788-4348009_+_StartTTG(len 222, ann 0.0000%);	74	127	Chromosome:4347629-4348009_+_StartATG(3,0.0843,2,0.0052,0.0004);Chromosome:4347788-4348009_+_StartTTG(2,0.0964,1,0.0045,0.0004);	0	0	(Chromosome:4347629-4348009_+_StartATG:psent048628(0.428507503608));	0	0	0	0	0	0	0	0	0	0	0	0	0	0	0	0	0	0	0	1	1	0	0
SLKPAYSLLTGVAMSIR	1	1	Chromosome:4678447-4678497_+	332	69.6936	36	0	Chromosome:4678390-4678512_+_StartGTG(len 123, ann 0.9919%);Chromosome:4678396-4678512_+_StartATG(len 117, ann 0.9915%);	39	41	Chromosome:4678390-4678512_+_StartGTG(825,71.8082,76,0.6179,44.3703);Chromosome:4678396-4678512_+_StartATG(729,66.7063,72,0.6154,41.0511);	0	(Chromosome:4678390-4678512_+_StartGTG:115001(79911));(Chromosome:4678396-4678512_+_StartATG:115002(29870));	(Chromosome:4678390-4678512_+_StartGTG:psent024700(0.00363492063492));	0	0	0	0	0	0	0	0	0	1	1	0	0	0	0	0	0	0	0	0	0	0	0
MTNLNYQQTHFVMSAPDIR	19	18	Chromosome:4231266-4231322_-	16445	3088.76	43	H082889_uPAC_10_CMB-531_PVDAM_SL1344_Shotgun_7A.40614.1.3;H082897_uPAC_10_CMB-531_PVDAM_SL1344_Shotgun_3D.41113.1.3;H082901_uPAC_10_CMB-531_PVDAM_SL1344_Shotgun_6A.40232.1.3;H082904_uPAC_10_CMB-531_PVDAM_SL1344_Shotgun_1D.40739.1.3;H082908_uPAC_10_CMB-531_PVDAM_SL1344_Shotgun_1B.45273.1.3;H082910_uPAC_10_CMB-531_PVDAM_SL1344_Shotgun_2B.42444.1.3;H082916_uPAC_10_CMB-531_PVDAM_SL1344_Shotgun_6C_201…	Chromosome:4230693-4231322_-_StartTTG(len 630, ann 0.9460%);	210	210	Chromosome:4230693-4231322_-_StartTTG(44595,757.8283,492,0.7810,591.8639);	0	(Chromosome:4230693-4231322_-_StartTTG:8297(2734));	(Chromosome:4230693-4231322_-_StartTTG:psent105215(0.93198587442));	(Chromosome:4230693-4231322_-_StartTTG:engB_Extension);	0	0	4	4	5	4	2	2	1	1	0	0	4	4	2	2	1	1	0	0	0	0
NLLHFNNGAR	2	2	Chromosome:1990439-1990468_-	26	9.27849	8	H082954_uPAC_10_CMB-531_PVDAM_SL1344_Shotgun_6D_20190813113528.33182.1.2;	Chromosome:1990160-1990483_-_StartGTG(len 324, ann 0.9321%);	108	108	Chromosome:1990160-1990483_-_StartGTG(4481,148.0659,205,0.6327,93.6813);	0	(Chromosome:1990160-1990483_-_StartGTG:41646(8068));	(Chromosome:1990160-1990483_-_StartGTG:psent142652(0.765726114245));	0	0	0	0	0	0	0	0	0	1	1	0	0	1	1	0	0	0	0	0	0	0	0
MVSGGTENHLFLLDLVDK	1	1	Chromosome:2691674-2691727_-	1303	258.331	40	0	Chromosome:2691401-2691727_-_StartGTG(len 327, ann 0.9969%);	109	109	Chromosome:2691401-2691727_-_StartGTG(16149,528.7168,280,0.8563,452.7402);	0	(Chromosome:2691401-2691727_-_StartGTG:30643(64798));	0	0	0	0	0	0	0	0	1	1	0	0	0	0	0	0	0	0	0	0	0	0	0	0
LYQPAVFAHLPIAFGTVIHR	1	1	Chromosome:49389-49448_+	0	0	0	H082904_uPAC_10_CMB-531_PVDAM_SL1344_Shotgun_1D_re.54731.1.3;	Chromosome:49323-49583_+_StartATG(len 261, ann 0.0000%);	87	87	Chromosome:49323-49583_+_StartATG(0,0,0,0,0);	0	0	(Chromosome:49323-49583_+_StartATG:psent051971(0.0338989288489));	0	0	0	1	1	0	0	0	0	0	0	0	0	0	0	0	0	0	0	0	0	0	0
MLLNIAFAGASELVR	1	1	Chromosome:1734957-1735001_-	101	24.0289	16	H082895_uPAC_10_CMB-531_PVDAM_SL1344_Shotgun_4C_re.76543.1.2;	Chromosome:1734726-1735001_-_StartGTG(len 276, ann 0.9964%);	92	92	Chromosome:1734726-1735001_-_StartGTG(648,25.1357,101,0.3659,9.1972);	0	(Chromosome:1734726-1735001_-_StartGTG:45855(72208));	0	0	0	0	0	0	0	0	0	0	1	1	0	0	0	0	0	0	0	0	0	0	0	0
MLSESDFQVNQLLDILR	2	2	Chromosome:487450-487500_+	4579	961.226	49	H082906_uPAC_10_CMB-531_PVDAM_SL1344_Shotgun_5A_re.80223.1.3;	Chromosome:487450-487791_+_StartGTG(len 342, ann 0.9971%);	114	114	Chromosome:487450-487791_+_StartGTG(24318,761.2494,290,0.8480,645.5395);	0	(Chromosome:487450-487791_+_StartGTG:69931(63626));	0	0	0	0	0	0	0	0	0	0	0	0	2	2	0	0	0	0	0	0	0	0	0	0
GQALPELVDQVVEVVQR	3	3	Chromosome:697670-697720_-	1450	304.385	42	H082939_uPAC_10_CMB-531_PVDAM_SL1344_Shotgun_2A_re.76413.1.2;H082948_uPAC_10_CMB-531_PVDAM_SL1344_Shotgun_1A_20190812223439.80847.1.2;	Chromosome:697520-697723_-_StartATG(len 204, ann 0.9363%);	68	68	Chromosome:697520-697723_-_StartATG(7926,415.9576,163,0.7990,332.3501);	0	(Chromosome:697520-697723_-_StartATG:56826(38876));	0	0	0	0	1	1	2	1	0	0	0	0	0	0	0	0	0	0	0	0	0	0	0	0
MIISAAK	1	1	Chromosome:3065884-3065904_+	4	2.03923	2	0	Chromosome:3065884-3065919_+_StartTTG(len 36, ann 0.0000%);	12	12	Chromosome:3065884-3065919_+_StartTTG(6,1.7843,4,0.1111,0.1982);	SPI1(Chromosome:3065884-3065919_+_StartTTG);	0	(Chromosome:3065884-3065919_+_StartTTG:psent016473(0.00556865079365));	0	0	0	0	0	0	0	0	0	0	0	1	1	0	0	0	0	0	0	0	0	0	0
VSVTIEIAR	1	1	Chromosome:742076-742102_+	2	0.793033	2	H082895_uPAC_10_CMB-531_PVDAM_SL1344_Shotgun_4C_re.44336.1.2;	Chromosome:742058-742123_+_StartATG(len 66, ann 0.0000%);	22	22	Chromosome:742058-742123_+_StartATG(9,1.4599,8,0.1212,0.1769);	0	0	(Chromosome:742058-742123_+_StartATG:psent029878(0.0));	0	0	0	0	0	0	0	0	0	1	1	0	0	0	0	0	0	0	0	0	0	0	0
MVIVGCGAQGLNQGLNMR	10	10	Chromosome:4139039-4139092_+	1033	204.801	45	H082885_uPAC_10_CMB-531_PVDAM_SL1344_Shotgun_10B.47536.1.2;H082887_uPAC_10_CMB-531_PVDAM_SL1344_Shotgun_9A.47196.1.2;H082920_uPAC_10_CMB-531_PVDAM_SL1344_Shotgun_10C.49238.1.2;H082933_uPAC_10_CMB-531_PVDAM_SL1344_Shotgun_8D.48171.1.2;H082956_uPAC_10_CMB-531_PVDAM_SL1344_Shotgun_8C_20190813155537.51824.1.2;H082958_uPAC_10_CMB-531_PVDAM_SL1344_Shotgun_8A_20190813201541.50553.1.2;H082961_uPAC_10_CMB…	Chromosome:4139039-4140394_+_StartGTG(len 1356, ann 0.9993%);	452	452	Chromosome:4139039-4140394_+_StartGTG(14189,112.0256,868,0.6401,71.7076);	0	(Chromosome:4139039-4140394_+_StartGTG:106081(15589));	0	0	0	0	0	0	0	0	0	0	0	0	0	0	0	0	0	0	5	4	1	1	4	4
VLSLLVPALLVAGAANAAEIYNKDGNK	9	8	Chromosome:2364203-2364283_-	77464	10238.6	80	H082897_uPAC_10_CMB-531_PVDAM_SL1344_Shotgun_3D.81235.1.3;H082910_uPAC_10_CMB-531_PVDAM_SL1344_Shotgun_2B.89069.1.3;H082916_uPAC_10_CMB-531_PVDAM_SL1344_Shotgun_6C_20190801165233.86010.1.3;H082935_uPAC_10_CMB-531_PVDAM_SL1344_Shotgun_4D.83347.1.3;H082937_uPAC_10_CMB-531_PVDAM_SL1344_Shotgun_1C.85775.1.3;H082950_uPAC_10_CMB-531_PVDAM_SL1344_Shotgun_3C_20190813025503.89136.1.3;H082954_uPAC_10_CMB-5…	Chromosome:2363162-2364295_-_StartATG(len 1134, ann 0.8510%);	378	378	Chromosome:2363162-2364295_-_StartATG(979811,9250.2712,1113,0.9815,9079.1412);	0	(Chromosome:2363162-2364295_-_StartATG:36423(68));	(Chromosome:2363162-2364295_-_StartATG:psent140672(0.966525245996));	(Chromosome:2363162-2364295_-_StartATG:ompC_Extension);	0	0	1	1	1	1	3	2	1	1	0	0	3	3	0	0	0	0	0	0	0	0
WIMNIKSSCK	2	2	Chromosome:526376-526405_-	343	122.405	23	H082889_uPAC_10_CMB-531_PVDAM_SL1344_Shotgun_7A.50540.1.2;H082901_uPAC_10_CMB-531_PVDAM_SL1344_Shotgun_6A.50523.1.2;	Chromosome:526262-526432_-_StartTTG(len 171, ann 0.7661%);Chromosome:526262-526552_-_StartATG(len 291, ann 0.8625%);Chromosome:526262-526501_-_StartATG(len 240, ann 0.8333%);Chromosome:526262-526450_-_StartTTG(len 189, ann 0.7884%);	57	97	Chromosome:526262-526432_-_StartTTG(1636,102.4265,111,0.6491,66.4850);Chromosome:526262-526552_-_StartATG(3057,112.4677,195,0.6701,75.3646);Chromosome:526262-526501_-_StartATG(2724,121.5125,164,0.6833,83.0295);Chromosome:526262-526450_-_StartTTG(1901,107.6826,127,0.6720,72.3627);	0	(Chromosome:526262-526432_-_StartTTG:58391(67248));(Chromosome:526262-526552_-_StartATG:58386(39530));(Chromosome:526262-526501_-_StartATG:58387(56307));(Chromosome:526262-526450_-_StartTTG:58390(60165));	(Chromosome:526262-526552_-_StartATG:psent150393(0.0562676406926));	0	0	0	0	0	0	0	0	0	0	0	0	0	1	1	1	1	0	0	0	0	0	0
MSNLQRQILFTTDDIAHPK	1	1	Chromosome:4400946-4401002_-	3	0.563471	2	0	Chromosome:4400439-4401002_-_StartTTG(len 564, ann 0.9982%);	188	188	Chromosome:4400439-4401002_-_StartTTG(65,1.2338,32,0.0567,0.0700);	0	0	0	0	0	0	0	0	0	0	0	0	0	0	0	0	0	0	0	0	1	1	0	0	0	0
HLLPVWLK	1	1	Chromosome:4003731-4003754_-	38	16.9511	7	H082912_uPAC_10_CMB-531_PVDAM_SL1344_Shotgun_7C.44715.1.2;	Chromosome:4003611-4003760_-_StartTTG(len 150, ann 0.9933%);Chromosome:4003611-4003790_-_StartTTG(len 180, ann 0.9944%);Chromosome:4003611-4003772_-_StartTTG(len 162, ann 0.9938%);	50	60	Chromosome:4003611-4003760_-_StartTTG(120,8.5648,41,0.2733,2.3408);Chromosome:4003611-4003790_-_StartTTG(175,10.4086,48,0.2667,2.7760);Chromosome:4003611-4003772_-_StartTTG(169,11.1686,45,0.2778,3.1026);	0	(Chromosome:4003611-4003760_-_StartTTG:10860(59415));(Chromosome:4003611-4003790_-_StartTTG:10856(79030));(Chromosome:4003611-4003772_-_StartTTG:10859(80512));	(Chromosome:4003611-4003790_-_StartTTG:psent106375(0.00960697080697));	0	0	0	0	0	0	0	0	0	0	0	0	0	0	0	1	1	0	0	0	0	0	0
TQLPELSLSR	1	1	Chromosome:3243025-3243054_+	172	61.3808	15	0	Chromosome:3243022-3243615_+_StartATG(len 594, ann 0.7963%);	198	198	Chromosome:3243022-3243615_+_StartATG(1354,24.4038,182,0.3064,7.4773);	0	(Chromosome:3243022-3243615_+_StartATG:97263(4136));	(Chromosome:3243022-3243615_+_StartATG:psent017438(0.812209397302));	(Chromosome:3243022-3243615_+_StartATG:ygfA_Extension);	0	0	0	0	0	0	0	0	0	0	0	0	0	0	0	0	0	0	1	1	0	0
WQLVSLAYRFGTMK	1	1	Chromosome:2077467-2077508_-	0	0	0	H082906_uPAC_10_CMB-531_PVDAM_SL1344_Shotgun_5A.57856.1.3;	Chromosome:2077410-2077511_-_StartTTG(len 102, ann 0.0000%);	34	34	Chromosome:2077410-2077511_-_StartTTG(0,0,0,0,0);	0	0	0	0	0	0	0	0	0	0	0	0	0	0	1	1	0	0	0	0	0	0	0	0	0	0
MERPEVREVTALGAAYLAGLAVGYWQNLDELQEK	1	1	Chromosome:4315897-4315998_-	9473	994.289	100	H082931_uPAC_10_CMB-531_PVDAM_SL1344_Shotgun_9D.86025.1.3;	Chromosome:4315783-4315998_-_StartGTG(len 216, ann 0.9954%);	72	72	Chromosome:4315783-4315998_-_StartGTG(36078,1788.1910,208,0.9630,1722.0279);	0	(Chromosome:4315783-4315998_-_StartGTG:7473(81021));	0	0	0	0	0	0	0	0	0	0	0	0	0	0	0	0	0	0	0	0	1	1	0	0
VIAHSLK	2	2	Chromosome:4280234-4280254_+	0	0	0	0	Chromosome:4280135-4280347_+_StartGTG(len 213, ann 0.0000%);Chromosome:4280201-4280347_+_StartATG(len 147, ann 0.0000%);	49	71	Chromosome:4280135-4280347_+_StartGTG(11,0.5529,7,0.0329,0.0182);Chromosome:4280201-4280347_+_StartATG(5,0.3641,3,0.0204,0.0074);	0	0	(Chromosome:4280135-4280347_+_StartGTG:psent048272(0.0289619001913));	0	0	0	0	0	0	0	0	0	0	0	0	0	1	1	0	0	0	0	1	1	0	0
VATITLNPAYDLVGFCPEIERGEVNLVK	9	9	Chromosome:2303845-2303928_-	7	0.892162	5	H082889_uPAC_10_CMB-531_PVDAM_SL1344_Shotgun_7A.75786.1.3;H082891_uPAC_10_CMB-531_PVDAM_SL1344_Shotgun_3B.75320.1.3;H082899_uPAC_10_CMB-531_PVDAM_SL1344_Shotgun_7B.78233.1.3;H082901_uPAC_10_CMB-531_PVDAM_SL1344_Shotgun_6A.76791.1.3;H082912_uPAC_10_CMB-531_PVDAM_SL1344_Shotgun_7C.80933.1.3;H082918_uPAC_10_CMB-531_PVDAM_SL1344_Shotgun_2C.78420.1.3;H082929_uPAC_10_CMB-531_PVDAM_SL1344_Shotgun_7D.783…	Chromosome:2303005-2303940_-_StartATG(len 936, ann 0.9135%);	312	312	Chromosome:2303005-2303940_-_StartATG(180,2.0588,105,0.1122,0.2310);	0	0	(Chromosome:2303005-2303940_-_StartATG:psent089988(0.909368277285));	(Chromosome:2303005-2303940_-_StartATG:fruK_Extension);	0	0	0	0	2	2	1	1	0	0	0	0	2	2	4	4	0	0	0	0	0	0
NAGYPEYNK	3	3	Chromosome:3931862-3931888_-	63	24.9805	11	H082895_uPAC_10_CMB-531_PVDAM_SL1344_Shotgun_4C.17316.1.2;H082899_uPAC_10_CMB-531_PVDAM_SL1344_Shotgun_7B.17450.1.2;	Chromosome:3930878-3932020_-_StartATG(len 1143, ann 0.7524%);	381	381	Chromosome:3930878-3932020_-_StartATG(4098,38.3841,484,0.4234,16.2518);	0	(Chromosome:3930878-3932020_-_StartATG:11996(4894));	(Chromosome:3930878-3932020_-_StartATG:psent132301(0.84231834209));	(Chromosome:3930878-3932020_-_StartATG:rfaK_Extension);	0	0	0	0	1	1	0	0	1	1	0	0	0	0	1	1	0	0	0	0	0	0
MDLSKELVNMIVAQR	1	1	Chromosome:1217045-1217089_+	219	52.1023	20	H082939_uPAC_10_CMB-531_PVDAM_SL1344_Shotgun_2A.37873.1.3;	Chromosome:1217045-1217158_+_StartGTG(len 114, ann 0.9912%);	38	38	Chromosome:1217045-1217158_+_StartGTG(306,28.7370,42,0.3684,10.5867);	0	(Chromosome:1217045-1217158_+_StartGTG:79089(56960));	0	0	0	0	0	0	1	1	0	0	0	0	0	0	0	0	0	0	0	0	0	0	0	0
VPPLIIGR	1	1	Chromosome:1822094-1822117_-	0	0	0	0	Chromosome:1822043-1822120_-_StartGTG(len 78, ann 0.0000%);	26	26	Chromosome:1822043-1822120_-_StartGTG(0,0,0,0,0);	0	0	0	0	0	0	0	0	0	0	0	0	1	1	0	0	0	0	0	0	0	0	0	0	0	0
LNELLEFPTPFTYK	88	48	Chromosome:697727-697768_-	1655	421.865	32	H082885_uPAC_10_CMB-531_PVDAM_SL1344_Shotgun_10B.74884.1.2;H082887_uPAC_10_CMB-531_PVDAM_SL1344_Shotgun_9A.73637.1.2;H082889_uPAC_10_CMB-531_PVDAM_SL1344_Shotgun_7A.72642.1.2;H082891_uPAC_10_CMB-531_PVDAM_SL1344_Shotgun_3B.71622.1.2;H082893_uPAC_10_CMB-531_PVDAM_SL1344_Shotgun_5B.72629.1.2;H082895_uPAC_10_CMB-531_PVDAM_SL1344_Shotgun_4C.73842.1.2;H082897_uPAC_10_CMB-531_PVDAM_SL1344_Shotgun_3D.73…	Chromosome:697520-697780_-_StartATG(len 261, ann 0.7318%);Chromosome:697520-697813_-_StartTTG(len 294, ann 0.6497%);	87	98	Chromosome:697520-697780_-_StartATG(9937,407.6055,208,0.7969,324.8208);Chromosome:697520-697813_-_StartTTG(11910,433.7002,216,0.7347,318.6395);	0	(Chromosome:697520-697780_-_StartATG:56825(490));(Chromosome:697520-697813_-_StartTTG:56824(21324));	(Chromosome:697520-697813_-_StartTTG:psent149490(0.601670842273));	(Chromosome:697520-697780_-_StartATG:ybeD_Extension);	0	0	10	4	13	4	6	4	10	4	5	4	9	4	12	4	9	4	8	4	6	4
RLEDAGWLR	3	3	pCol1B9_SL1344:11419-11445_-	0	0	0	H082893_uPAC_10_CMB-531_PVDAM_SL1344_Shotgun_5B.35161.1.2;H082910_uPAC_10_CMB-531_PVDAM_SL1344_Shotgun_2B.36797.1.2;	pCol1B9_SL1344:11026-11574_-_StartGTG(len 549, ann 0.0000%);pCol1B9_SL1344:11026-11565_-_StartGTG(len 540, ann 0.0000%);pCol1B9_SL1344:11026-11529_-_StartGTG(len 504, ann 0.0000%);pCol1B9_SL1344:11026-11505_-_StartGTG(len 480, ann 0.0000%);pCol1B9_SL1344:11026-11613_-_StartATG(len 588, ann 0.0000%);	160	196	pCol1B9_SL1344:11026-11574_-_StartGTG(0,0,0,0,0);pCol1B9_SL1344:11026-11565_-_StartGTG(0,0,0,0,0);pCol1B9_SL1344:11026-11529_-_StartGTG(0,0,0,0,0);pCol1B9_SL1344:11026-11505_-_StartGTG(0,0,0,0,0);pCol1B9_SL1344:11026-11613_-_StartATG(0,0,0,0,0);	0	0	0	0	(pCol1B9_SL1344:11026-11613_-_StartATG:pGiess_60);	0	0	0	1	1	0	0	0	0	2	2	0	0	0	0	0	0	0	0	0	0
HALQILNR	17	17	Chromosome:2820023-2820046_-	6	2.67649	3	H082889_uPAC_10_CMB-531_PVDAM_SL1344_Shotgun_7A.29881.1.2;H082895_uPAC_10_CMB-531_PVDAM_SL1344_Shotgun_4C.29510.1.2;H082901_uPAC_10_CMB-531_PVDAM_SL1344_Shotgun_6A.29019.1.2;H082906_uPAC_10_CMB-531_PVDAM_SL1344_Shotgun_5A.31336.1.2;H082914_uPAC_10_CMB-531_PVDAM_SL1344_Shotgun_4B.31794.1.2;H082923_uPAC_10_CMB-531_PVDAM_SL1344_Shotgun_9C.30731.1.2;H082925_uPAC_10_CMB-531_PVDAM_SL1344_Shotgun_9B_201…	Chromosome:2819729-2820319_-_StartATG(len 591, ann 0.0000%);Chromosome:2819729-2820229_-_StartATG(len 501, ann 0.0000%);Chromosome:2819729-2820205_-_StartATG(len 477, ann 0.0000%);Chromosome:2819729-2820271_-_StartTTG(len 543, ann 0.0000%);Chromosome:2819729-2820325_-_StartGTG(len 597, ann 0.0000%);Chromosome:2819729-2820259_-_StartGTG(len 531, ann 0.0000%);	159	199	Chromosome:2819729-2820319_-_StartATG(2021,36.6104,265,0.4484,16.4161);Chromosome:2819729-2820229_-_StartATG(1404,30.0023,212,0.4232,12.6970);Chromosome:2819729-2820205_-_StartATG(1294,29.0430,197,0.4130,11.9948);Chromosome:2819729-2820271_-_StartTTG(1733,34.1683,241,0.4438,15.1639);Chromosome:2819729-2820325_-_StartGTG(2048,36.7266,270,0.4523,16.6114);Chromosome:2819729-2820259_-_StartGTG(1625,3…	0	(Chromosome:2819729-2820319_-_StartATG:28888(2846));(Chromosome:2819729-2820229_-_StartATG:28891(6258));(Chromosome:2819729-2820205_-_StartATG:28892(37056));(Chromosome:2819729-2820271_-_StartTTG:28889(13239));(Chromosome:2819729-2820325_-_StartGTG:28887(4313));(Chromosome:2819729-2820259_-_StartGTG:28890(11989));	(Chromosome:2819729-2820325_-_StartGTG:psent138279(0.59624490232));	(Chromosome:2819729-2820325_-_StartGTG:NA_Intergenic);	(Chromosome:2819729-2820319_-_StartATG:Giess_16);	0	1	1	2	2	1	1	3	3	3	3	1	1	2	2	1	1	3	3	0	0
VMGQALPELVDQVVEVVQR	85	52	Chromosome:697670-697726_-	1471	276.289	47	H082885_uPAC_10_CMB-531_PVDAM_SL1344_Shotgun_10B.80462.1.2;H082887_uPAC_10_CMB-531_PVDAM_SL1344_Shotgun_9A.78905.1.2;H082889_uPAC_10_CMB-531_PVDAM_SL1344_Shotgun_7A.76961.1.2;H082891_uPAC_10_CMB-531_PVDAM_SL1344_Shotgun_3B.76892.1.2;H082893_uPAC_10_CMB-531_PVDAM_SL1344_Shotgun_5B.78275.1.2;H082895_uPAC_10_CMB-531_PVDAM_SL1344_Shotgun_4C.79042.1.2;H082899_uPAC_10_CMB-531_PVDAM_SL1344_Shotgun_7B.79…	Chromosome:697520-697780_-_StartATG(len 261, ann 0.7318%);Chromosome:697520-697813_-_StartTTG(len 294, ann 0.6497%);	87	98	Chromosome:697520-697780_-_StartATG(9937,407.6055,208,0.7969,324.8208);Chromosome:697520-697813_-_StartTTG(11910,433.7002,216,0.7347,318.6395);	0	(Chromosome:697520-697780_-_StartATG:56825(490));(Chromosome:697520-697813_-_StartTTG:56824(21324));	(Chromosome:697520-697813_-_StartTTG:psent149490(0.601670842273));	(Chromosome:697520-697780_-_StartATG:ybeD_Extension);	0	0	8	4	10	4	7	3	8	4	9	4	9	4	10	4	10	4	8	4	6	4
IVAGPDILPERR	3	3	pSLT_SL1344:52121-52156_-	0	0	0	H082904_uPAC_10_CMB-531_PVDAM_SL1344_Shotgun_1D.38384.1.3;H082910_uPAC_10_CMB-531_PVDAM_SL1344_Shotgun_2B.39822.1.3;H082916_uPAC_10_CMB-531_PVDAM_SL1344_Shotgun_6C_20190801165233.37646.1.3;	pSLT_SL1344:52037-52297_-_StartATG(len 261, ann 0.0000%);pSLT_SL1344:52037-52165_-_StartGTG(len 129, ann 0.0000%);pSLT_SL1344:52037-52321_-_StartGTG(len 285, ann 0.0000%);pSLT_SL1344:52037-52360_-_StartATG(len 324, ann 0.0000%);pSLT_SL1344:52037-52369_-_StartATG(len 333, ann 0.0000%);pSLT_SL1344:52037-52348_-_StartATG(len 312, ann 0.0000%);pSLT_SL1344:52037-52435_-_StartGTG(len 399, ann 0.0000%);…	43	138	pSLT_SL1344:52037-52297_-_StartATG(0,0,0,0,0);pSLT_SL1344:52037-52165_-_StartGTG(0,0,0,0,0);pSLT_SL1344:52037-52321_-_StartGTG(0,0,0,0,0);pSLT_SL1344:52037-52360_-_StartATG(0,0,0,0,0);pSLT_SL1344:52037-52369_-_StartATG(0,0,0,0,0);pSLT_SL1344:52037-52348_-_StartATG(0,0,0,0,0);pSLT_SL1344:52037-52435_-_StartGTG(0,0,0,0,0);pSLT_SL1344:52037-52357_-_StartTTG(0,0,0,0,0);pSLT_SL1344:52037-52447_-_Start…	0	(pSLT_SL1344:52037-52297_-_StartATG:942(77758));(pSLT_SL1344:52037-52165_-_StartGTG:947(52052));(pSLT_SL1344:52037-52321_-_StartGTG:940(19579));(pSLT_SL1344:52037-52360_-_StartATG:937(9401));(pSLT_SL1344:52037-52369_-_StartATG:936(1560));(pSLT_SL1344:52037-52348_-_StartATG:939(10712));(pSLT_SL1344:52037-52435_-_StartGTG:934(6682));(pSLT_SL1344:52037-52357_-_StartTTG:938(13026));(pSLT_SL1344:52037…	0	(pSLT_SL1344:52037-52369_-_StartATG:NA_Intergenic);	(pSLT_SL1344:52037-52369_-_StartATG:pGiess_49);	0	1	1	1	1	0	0	0	0	0	0	1	1	0	0	0	0	0	0	0	0
FVASILSGDIHPVWMWHADAAK	1	1	Chromosome:2819777-2819842_-	41	6.65067	9	H082906_uPAC_10_CMB-531_PVDAM_SL1344_Shotgun_5A_re.68957.1.3;	Chromosome:2819729-2820319_-_StartATG(len 591, ann 0.0000%);Chromosome:2819729-2820229_-_StartATG(len 501, ann 0.0000%);Chromosome:2819729-2820205_-_StartATG(len 477, ann 0.0000%);Chromosome:2819729-2819884_-_StartATG(len 156, ann 0.0000%);Chromosome:2819729-2820271_-_StartTTG(len 543, ann 0.0000%);Chromosome:2819729-2819950_-_StartGTG(len 222, ann 0.0000%);Chromosome:2819729-2820016_-_StartTTG(l…	52	199	Chromosome:2819729-2820319_-_StartATG(2021,36.6104,265,0.4484,16.4161);Chromosome:2819729-2820229_-_StartATG(1404,30.0023,212,0.4232,12.6970);Chromosome:2819729-2820205_-_StartATG(1294,29.0430,197,0.4130,11.9948);Chromosome:2819729-2819884_-_StartATG(152,10.4314,32,0.2051,2.1395);Chromosome:2819729-2820271_-_StartTTG(1733,34.1683,241,0.4438,15.1639);Chromosome:2819729-2819950_-_StartGTG(278,13.40…	0	(Chromosome:2819729-2820319_-_StartATG:28888(2846));(Chromosome:2819729-2820229_-_StartATG:28891(6258));(Chromosome:2819729-2820205_-_StartATG:28892(37056));(Chromosome:2819729-2819884_-_StartATG:28901(42452));(Chromosome:2819729-2820271_-_StartTTG:28889(13239));(Chromosome:2819729-2819950_-_StartGTG:28899(52848));(Chromosome:2819729-2820016_-_StartTTG:28896(41817));(Chromosome:2819729-2820325_-_…	(Chromosome:2819729-2820325_-_StartGTG:psent138279(0.59624490232));	(Chromosome:2819729-2820325_-_StartGTG:NA_Intergenic);	(Chromosome:2819729-2820319_-_StartATG:Giess_16);	0	0	0	0	0	0	0	0	0	1	1	0	0	0	0	0	0	0	0	0	0
RLYHNLFDLTTR	1	1	Chromosome:1792363-1792398_-	30	8.92162	15	H082887_uPAC_10_CMB-531_PVDAM_SL1344_Shotgun_9A.46087.1.3;	Chromosome:1791595-1792416_-_StartTTG(len 822, ann 0.9477%);Chromosome:1791595-1792428_-_StartGTG(len 834, ann 0.9341%);	274	278	Chromosome:1791595-1792416_-_StartTTG(1043,13.5843,236,0.2871,3.9001);Chromosome:1791595-1792428_-_StartGTG(1056,13.5557,241,0.2890,3.9176);	0	(Chromosome:1791595-1792416_-_StartTTG:44941(48883));(Chromosome:1791595-1792428_-_StartGTG:44940(1793));	(Chromosome:1791595-1792428_-_StartGTG:psent092847(0.819725166801));	(Chromosome:1791595-1792428_-_StartGTG:SL1344_1672_Extension);	0	0	0	0	0	0	0	0	0	0	0	0	0	0	0	0	0	0	1	1	0	0
LNANQIVVSHEQVLTYIQPAIDQFVASANALR	3	3	Chromosome:4404450-4404545_+	48	5.35297	16	0	Chromosome:4404336-4404563_+_StartATG(len 228, ann 0.0000%);Chromosome:4404363-4404563_+_StartGTG(len 201, ann 0.0000%);	67	76	Chromosome:4404336-4404563_+_StartATG(84,3.9443,34,0.1491,0.5881);Chromosome:4404363-4404563_+_StartGTG(81,4.3143,31,0.1542,0.6653);	0	0	(Chromosome:4404336-4404563_+_StartATG:psent074178(0.207277515295));	0	0	0	0	0	0	0	1	1	0	0	1	1	0	0	0	0	0	0	1	1	0	0
ALLNLLAK	20	19	Chromosome:2811804-2811827_-	30	13.3824	10	H082885_uPAC_10_CMB-531_PVDAM_SL1344_Shotgun_10B.55996.1.2;H082887_uPAC_10_CMB-531_PVDAM_SL1344_Shotgun_9A.56589.1.2;H082889_uPAC_10_CMB-531_PVDAM_SL1344_Shotgun_7A.55898.1.2;H082893_uPAC_10_CMB-531_PVDAM_SL1344_Shotgun_5B.55255.1.2;H082901_uPAC_10_CMB-531_PVDAM_SL1344_Shotgun_6A.55946.1.2;H082906_uPAC_10_CMB-531_PVDAM_SL1344_Shotgun_5A.58358.1.2;H082912_uPAC_10_CMB-531_PVDAM_SL1344_Shotgun_7C.59…	Chromosome:2810760-2811866_-_StartTTG(len 1107, ann 0.9612%);Chromosome:2810760-2811878_-_StartATG(len 1119, ann 0.9508%);	369	373	Chromosome:2810760-2811866_-_StartTTG(3935,38.0559,532,0.4806,18.2897);Chromosome:2810760-2811878_-_StartATG(4025,38.5089,540,0.4826,18.5844);	0	(Chromosome:2810760-2811866_-_StartTTG:29055(18642));(Chromosome:2810760-2811878_-_StartATG:29054(3240));	(Chromosome:2810760-2811878_-_StartATG:psent112772(0.96848433462));	(Chromosome:2810760-2811878_-_StartATG:tyrA_Extension);	0	0	1	1	1	1	3	3	2	2	5	4	3	3	2	2	1	1	1	1	1	1
SALPSDGSVQSPFVQWLQPDR	1	1	Chromosome:1040392-1040454_-	0	0	0	H082906_uPAC_10_CMB-531_PVDAM_SL1344_Shotgun_5A_re.61230.1.3;	Chromosome:1040383-1040457_-_StartATG(len 75, ann 0.0000%);	25	25	Chromosome:1040383-1040457_-_StartATG(0,0,0,0,0);	0	0	(Chromosome:1040383-1040457_-_StartATG:psent096875(0.0004));	0	0	0	0	0	0	0	0	0	0	0	1	1	0	0	0	0	0	0	0	0	0	0
ITVTDSATNKPLPYR	1	1	Chromosome:2637896-2637940_-	3	0.71373	1	H082910_uPAC_10_CMB-531_PVDAM_SL1344_Shotgun_2B_re.33572.1.3;	Chromosome:2633585-2639344_-_StartGTG(len 5760, ann 0.0000%);Chromosome:2633585-2638480_-_StartGTG(len 4896, ann 0.0000%);Chromosome:2633585-2639110_-_StartGTG(len 5526, ann 0.0000%);Chromosome:2633585-2638855_-_StartGTG(len 5271, ann 0.0000%);Chromosome:2633585-2638429_-_StartATG(len 4845, ann 0.0000%);Chromosome:2633585-2639239_-_StartGTG(len 5655, ann 0.0000%);Chromosome:2633585-2639062_-_Star…	1454	1964	Chromosome:2633585-2639344_-_StartGTG(1952,3.6281,705,0.1224,0.4441);Chromosome:2633585-2638480_-_StartGTG(1197,2.6174,531,0.1085,0.2840);Chromosome:2633585-2639110_-_StartGTG(1539,2.9816,631,0.1142,0.3405);Chromosome:2633585-2638855_-_StartGTG(1338,2.7176,573,0.1087,0.2954);Chromosome:2633585-2638429_-_StartATG(1182,2.6119,521,0.1075,0.2808);Chromosome:2633585-2639239_-_StartGTG(1697,3.2127,670,…	0	0	(Chromosome:2633585-2639476_-_StartTTG:psent139259(0.875584516112));	0	0	0	0	0	1	1	0	0	0	0	0	0	0	0	0	0	0	0	0	0	0	0
PSPPDGIASSVR	1	1	Chromosome:3826605-3826640_-	1	0.297387	1	0	Chromosome:3826572-3826643_-_StartTTG(len 72, ann 0.0000%);	24	24	Chromosome:3826572-3826643_-_StartTTG(1,0.1487,1,0.0139,0.0021);	0	0	(Chromosome:3826572-3826643_-_StartTTG:psent107349(0.0));	0	0	0	1	1	0	0	0	0	0	0	0	0	0	0	0	0	0	0	0	0	0	0
GEVNLVK	2	2	Chromosome:2303845-2303865_-	2	1.01961	2	H082954_uPAC_10_CMB-531_PVDAM_SL1344_Shotgun_6D_20190813113528.24691.1.2;	Chromosome:2303005-2303940_-_StartATG(len 936, ann 0.9135%);	312	312	Chromosome:2303005-2303940_-_StartATG(180,2.0588,105,0.1122,0.2310);	0	0	(Chromosome:2303005-2303940_-_StartATG:psent089988(0.909368277285));	(Chromosome:2303005-2303940_-_StartATG:fruK_Extension);	0	0	0	0	0	0	0	0	0	0	0	0	1	1	1	1	0	0	0	0	0	0
MVAGGGVALIR	1	1	Chromosome:4596922-4596954_+	3113	1009.93	32	H082910_uPAC_10_CMB-531_PVDAM_SL1344_Shotgun_2B_re.52473.1.2;	Chromosome:4596922-4597335_+_StartGTG(len 414, ann 0.9976%);	138	138	Chromosome:4596922-4597335_+_StartGTG(78207,2022.4160,389,0.9396,1900.2621);	0	(Chromosome:4596922-4597335_+_StartGTG:113587(44676));	0	0	0	0	0	0	1	1	0	0	0	0	0	0	0	0	0	0	0	0	0	0	0	0
TVVIEQSLDMFGVK	3	3	pSLT_SL1344:52283-52324_-	0	0	0	H082901_uPAC_10_CMB-531_PVDAM_SL1344_Shotgun_6A.56358.1.2;H082916_uPAC_10_CMB-531_PVDAM_SL1344_Shotgun_6C_20190801165233_re.56101.1.2;H082954_uPAC_10_CMB-531_PVDAM_SL1344_Shotgun_6D_20190813113528.59875.1.2;	pSLT_SL1344:52037-52360_-_StartATG(len 324, ann 0.0000%);pSLT_SL1344:52037-52369_-_StartATG(len 333, ann 0.0000%);pSLT_SL1344:52037-52348_-_StartATG(len 312, ann 0.0000%);pSLT_SL1344:52037-52435_-_StartGTG(len 399, ann 0.0000%);pSLT_SL1344:52037-52357_-_StartTTG(len 321, ann 0.0000%);pSLT_SL1344:52037-52447_-_StartATG(len 411, ann 0.0000%);pSLT_SL1344:52037-52396_-_StartTTG(len 360, ann 0.0000%);…	104	138	pSLT_SL1344:52037-52360_-_StartATG(0,0,0,0,0);pSLT_SL1344:52037-52369_-_StartATG(0,0,0,0,0);pSLT_SL1344:52037-52348_-_StartATG(0,0,0,0,0);pSLT_SL1344:52037-52435_-_StartGTG(0,0,0,0,0);pSLT_SL1344:52037-52357_-_StartTTG(0,0,0,0,0);pSLT_SL1344:52037-52447_-_StartATG(0,0,0,0,0);pSLT_SL1344:52037-52396_-_StartTTG(0,0,0,0,0);pSLT_SL1344:52037-52450_-_StartATG(0,0,0,0,0);	0	(pSLT_SL1344:52037-52360_-_StartATG:937(9401));(pSLT_SL1344:52037-52369_-_StartATG:936(1560));(pSLT_SL1344:52037-52348_-_StartATG:939(10712));(pSLT_SL1344:52037-52435_-_StartGTG:934(6682));(pSLT_SL1344:52037-52357_-_StartTTG:938(13026));(pSLT_SL1344:52037-52447_-_StartATG:933(10810));(pSLT_SL1344:52037-52396_-_StartTTG:935(46084));(pSLT_SL1344:52037-52450_-_StartATG:932(10788));	0	(pSLT_SL1344:52037-52369_-_StartATG:NA_Intergenic);	(pSLT_SL1344:52037-52369_-_StartATG:pGiess_49);	0	0	0	0	0	0	0	0	0	0	0	3	3	0	0	0	0	0	0	0	0
LPVNHYSVDDFSEADWDPR	10	10	Chromosome:2064481-2064537_+	69	12.9598	21	H082887_uPAC_10_CMB-531_PVDAM_SL1344_Shotgun_9A.52060.1.3;H082923_uPAC_10_CMB-531_PVDAM_SL1344_Shotgun_9C.53436.1.3;H082925_uPAC_10_CMB-531_PVDAM_SL1344_Shotgun_9B_20190811153007.55028.1.3;H082931_uPAC_10_CMB-531_PVDAM_SL1344_Shotgun_9D.52770.1.3;H082933_uPAC_10_CMB-531_PVDAM_SL1344_Shotgun_8D.52824.1.3;H082958_uPAC_10_CMB-531_PVDAM_SL1344_Shotgun_8A_20190813201541.55824.1.3;H082961_uPAC_10_CMB-5…	Chromosome:2064370-2064555_+_StartTTG(len 186, ann 0.0000%);Chromosome:2064124-2064555_+_StartATG(len 432, ann 0.0000%);Chromosome:2064442-2064555_+_StartATG(len 114, ann 0.0000%);	38	144	Chromosome:2064370-2064555_+_StartTTG(924,53.1844,81,0.4355,23.1618);Chromosome:2064124-2064555_+_StartATG(3590,88.9684,251,0.5810,51.6906);Chromosome:2064442-2064555_+_StartATG(454,42.6360,41,0.3596,15.3319);	0	(Chromosome:2064370-2064555_+_StartTTG:88842(57387));(Chromosome:2064124-2064555_+_StartATG:88837(2411));(Chromosome:2064442-2064555_+_StartATG:88843(66368));	(Chromosome:2064124-2064555_+_StartATG:psent011417(0.689342474192));	(Chromosome:2064124-2064555_+_StartATG:NA_Intergenic);	(Chromosome:2064124-2064555_+_StartATG:Giess_35);	(Chromosome:2064124-2064555_+_StartATG:Baek_52);	0	0	0	0	2	2	0	0	1	1	0	0	0	0	3	3	4	4	0	0
DIQGTLIR	1	1	Chromosome:43766-43789_-	1	0.446081	1	0	Chromosome:43730-43792_-_StartTTG(len 63, ann 0.0000%);	21	21	Chromosome:43730-43792_-_StartTTG(2,0.3399,2,0.0317,0.0108);	0	0	0	0	0	0	0	0	0	0	1	1	0	0	0	0	0	0	0	0	0	0	0	0	0	0
SLIDQGVK	5	5	Chromosome:135874-135897_+	125	55.7602	7	H082885_uPAC_10_CMB-531_PVDAM_SL1344_Shotgun_10B.25116.1.2;H082933_uPAC_10_CMB-531_PVDAM_SL1344_Shotgun_8D.28101.1.2;H082961_uPAC_10_CMB-531_PVDAM_SL1344_Shotgun_8B_20190814022820.29515.1.2;	Chromosome:135844-137559_+_StartATG(len 1716, ann 0.9662%);Chromosome:135847-137559_+_StartTTG(len 1713, ann 0.9679%);Chromosome:135838-137559_+_StartGTG(len 1722, ann 0.9628%);Chromosome:135808-137559_+_StartGTG(len 1752, ann 0.9463%);Chromosome:135811-137559_+_StartATG(len 1749, ann 0.9480%);Chromosome:135862-137559_+_StartATG(len 1698, ann 0.9764%);	566	584	Chromosome:135844-137559_+_StartATG(2021,12.6088,352,0.2051,2.5861);Chromosome:135847-137559_+_StartTTG(2021,12.6309,352,0.2055,2.5956);Chromosome:135838-137559_+_StartGTG(2074,12.8944,357,0.2073,2.6730);Chromosome:135808-137559_+_StartGTG(2103,12.8508,364,0.2078,2.6704);Chromosome:135811-137559_+_StartATG(2103,12.8728,364,0.2081,2.6788);Chromosome:135862-137559_+_StartATG(1502,9.4702,342,0.2014,…	0	(Chromosome:135844-137559_+_StartATG:64362(4172));(Chromosome:135847-137559_+_StartTTG:64363(14541));(Chromosome:135838-137559_+_StartGTG:64361(1434));(Chromosome:135808-137559_+_StartGTG:64358(4440));(Chromosome:135811-137559_+_StartATG:64359(6624));(Chromosome:135862-137559_+_StartATG:64364(2843));	(Chromosome:135808-137559_+_StartGTG:psent000721(0.94183339977));	(Chromosome:135838-137559_+_StartGTG:ilvI_Extension);	0	0	0	0	0	0	0	0	0	0	0	0	0	0	0	0	3	3	1	1	1	1
LPAELVVHGTSINR	20	20	Chromosome:945549-945590_+	112	28.5492	23	H082901_uPAC_10_CMB-531_PVDAM_SL1344_Shotgun_6A.39879.1.2;H082904_uPAC_10_CMB-531_PVDAM_SL1344_Shotgun_1D.39936.1.2;H082904_uPAC_10_CMB-531_PVDAM_SL1344_Shotgun_1D_re.40026.1.2;H082910_uPAC_10_CMB-531_PVDAM_SL1344_Shotgun_2B.41762.1.2;H082916_uPAC_10_CMB-531_PVDAM_SL1344_Shotgun_6C_20190801165233.39626.1.2;H082918_uPAC_10_CMB-531_PVDAM_SL1344_Shotgun_2C.40839.1.2;H082923_uPAC_10_CMB-531_PVDAM_SL1…	Chromosome:945489-945641_+_StartTTG(len 153, ann 0.0000%);Chromosome:945249-945641_+_StartGTG(len 393, ann 0.0000%);Chromosome:945300-945641_+_StartTTG(len 342, ann 0.0000%);Chromosome:945372-945641_+_StartATG(len 270, ann 0.0000%);Chromosome:945474-945641_+_StartTTG(len 168, ann 0.0000%);Chromosome:945042-945641_+_StartATG(len 600, ann 0.0283%);Chromosome:945345-945641_+_StartTTG(len 297, ann 0.…	44	200	Chromosome:945489-945641_+_StartTTG(339,23.7210,76,0.4967,11.7822);Chromosome:945249-945641_+_StartGTG(886,24.1361,150,0.3817,9.2127);Chromosome:945300-945641_+_StartTTG(706,22.1006,129,0.3772,8.3363);Chromosome:945372-945641_+_StartATG(525,20.8171,106,0.3926,8.1728);Chromosome:945474-945641_+_StartTTG(347,22.1129,79,0.4702,10.3975);Chromosome:945042-945641_+_StartATG(2372,42.3242,278,0.4633,19.6…	0	(Chromosome:945489-945641_+_StartTTG:75110(88606));(Chromosome:945249-945641_+_StartGTG:75102(25017));(Chromosome:945300-945641_+_StartTTG:75103(62678));(Chromosome:945372-945641_+_StartATG:75107(64576));(Chromosome:945474-945641_+_StartTTG:75109(73853));(Chromosome:945042-945641_+_StartATG:75093(2135));(Chromosome:945345-945641_+_StartTTG:75105(59845));(Chromosome:945105-945641_+_StartGTG:75097(…	(Chromosome:945042-945641_+_StartATG:psent056510(0.961827749212));	(Chromosome:945042-945641_+_StartATG:NA_Intergenic);	0	0	3	2	3	3	3	2	1	1	0	0	4	4	3	3	1	1	2	2	0	0
DVTLAAIYALGEGR	26	22	pCol1B9_SL1344:43688-43729_+	0	0	0	H082885_uPAC_10_CMB-531_PVDAM_SL1344_Shotgun_10B.69736.1.2;H082887_uPAC_10_CMB-531_PVDAM_SL1344_Shotgun_9A.68878.1.2;H082889_uPAC_10_CMB-531_PVDAM_SL1344_Shotgun_7A.67671.1.2;H082891_uPAC_10_CMB-531_PVDAM_SL1344_Shotgun_3B.66973.1.2;H082893_uPAC_10_CMB-531_PVDAM_SL1344_Shotgun_5B.67699.1.2;H082895_uPAC_10_CMB-531_PVDAM_SL1344_Shotgun_4C.68988.1.2;H082899_uPAC_10_CMB-531_PVDAM_SL1344_Shotgun_7B.69…	pCol1B9_SL1344:43658-43831_+_StartTTG(len 174, ann 0.0000%);pCol1B9_SL1344:43631-43831_+_StartATG(len 201, ann 0.0000%);pCol1B9_SL1344:43667-43831_+_StartATG(len 165, ann 0.0000%);pCol1B9_SL1344:43619-43831_+_StartTTG(len 213, ann 0.0000%);pCol1B9_SL1344:43625-43831_+_StartATG(len 207, ann 0.0000%);pCol1B9_SL1344:43670-43831_+_StartATG(len 162, ann 0.0000%);	54	71	pCol1B9_SL1344:43658-43831_+_StartTTG(0,0,0,0,0);pCol1B9_SL1344:43631-43831_+_StartATG(0,0,0,0,0);pCol1B9_SL1344:43667-43831_+_StartATG(0,0,0,0,0);pCol1B9_SL1344:43619-43831_+_StartTTG(0,0,0,0,0);pCol1B9_SL1344:43625-43831_+_StartATG(0,0,0,0,0);pCol1B9_SL1344:43670-43831_+_StartATG(0,0,0,0,0);	0	(pCol1B9_SL1344:43658-43831_+_StartTTG:62478(56253));(pCol1B9_SL1344:43631-43831_+_StartATG:62477(5222));(pCol1B9_SL1344:43667-43831_+_StartATG:62479(34493));(pCol1B9_SL1344:43619-43831_+_StartTTG:62475(14993));(pCol1B9_SL1344:43625-43831_+_StartATG:62476(857));(pCol1B9_SL1344:43670-43831_+_StartATG:62480(68298));	0	0	0	0	2	2	1	1	1	1	1	1	6	4	2	2	2	2	4	3	3	3	4	3
LMTHHCHKEIAR	1	1	Chromosome:143581-143616_-	0	0	0	H082948_uPAC_10_CMB-531_PVDAM_SL1344_Shotgun_1A_20190812223439.22606.1.3;	Chromosome:143533-143655_-_StartTTG(len 123, ann 0.0000%);Chromosome:143533-143721_-_StartGTG(len 189, ann 0.0000%);	41	63	Chromosome:143533-143655_-_StartTTG(0,0,0,0,0);Chromosome:143533-143721_-_StartGTG(0,0,0,0,0);	0	0	(Chromosome:143533-143721_-_StartGTG:psent101257(0.0156673826174));	0	0	0	1	1	0	0	0	0	0	0	0	0	0	0	0	0	0	0	0	0	0	0
QFLNVTWDMTRNFHSWYLIR	1	1	Chromosome:3208889-3208948_-	1	0.178432	1	H082935_uPAC_10_CMB-531_PVDAM_SL1344_Shotgun_4D.91577.1.2;	Chromosome:3208862-3208951_-_StartATG(len 90, ann 0.9889%);	30	30	Chromosome:3208862-3208951_-_StartATG(16,1.9033,9,0.1000,0.1903);	0	0	0	0	0	0	0	0	0	0	0	0	1	1	0	0	0	0	0	0	0	0	0	0	0	0
MLDVGCGAGVLSAALASHSPK	1	1	Chromosome:4832090-4832152_-	1455	247.256	55	H082952_uPAC_10_CMB-531_PVDAM_SL1344_Shotgun_2D_20190813071520.68026.1.2;	Chromosome:4831724-4832152_-_StartGTG(len 429, ann 0.9977%);	143	143	Chromosome:4831724-4832152_-_StartGTG(4465,111.4267,260,0.6061,67.5357);	0	(Chromosome:4831724-4832152_-_StartGTG:1772(60251));	0	0	0	0	0	0	1	1	0	0	0	0	0	0	0	0	0	0	0	0	0	0	0	0
LGETGDVIAK	41	38	Chromosome:3417662-3417691_+	494	176.291	28	H082887_uPAC_10_CMB-531_PVDAM_SL1344_Shotgun_9A.25832.1.2;H082889_uPAC_10_CMB-531_PVDAM_SL1344_Shotgun_7A.25906.1.2;H082891_uPAC_10_CMB-531_PVDAM_SL1344_Shotgun_3B.25356.1.2;H082893_uPAC_10_CMB-531_PVDAM_SL1344_Shotgun_5B.25146.1.2;H082897_uPAC_10_CMB-531_PVDAM_SL1344_Shotgun_3D.26040.1.2;H082899_uPAC_10_CMB-531_PVDAM_SL1344_Shotgun_7B.26080.1.2;H082901_uPAC_10_CMB-531_PVDAM_SL1344_Shotgun_6A.252…	Chromosome:3417572-3417805_+_StartGTG(len 234, ann 0.0000%);Chromosome:3417542-3417805_+_StartTTG(len 264, ann 0.0000%);Chromosome:3417503-3417805_+_StartATG(len 303, ann 0.0000%);Chromosome:3417608-3417805_+_StartTTG(len 198, ann 0.0000%);	66	101	Chromosome:3417572-3417805_+_StartGTG(9357,428.1007,194,0.8291,354.9383);Chromosome:3417542-3417805_+_StartTTG(12748,516.9676,221,0.8371,432.7536);Chromosome:3417503-3417805_+_StartATG(15772,557.2747,256,0.8449,470.8414);Chromosome:3417608-3417805_+_StartTTG(4180,226.0145,164,0.8283,187.2078);	0	(Chromosome:3417572-3417805_+_StartGTG:99254(79847));(Chromosome:3417542-3417805_+_StartTTG:99253(68464));(Chromosome:3417503-3417805_+_StartATG:99252(381));(Chromosome:3417608-3417805_+_StartTTG:99255(78047));	(Chromosome:3417503-3417805_+_StartATG:psent043915(0.92329628001));	(Chromosome:3417503-3417805_+_StartATG:NA_Intergenic);	(Chromosome:3417503-3417805_+_StartATG:Giess_34);	0	4	4	4	4	3	3	4	4	6	4	4	4	4	4	5	4	4	4	3	3
LGIGQPPLSQQIK	27	25	Chromosome:3300435-3300473_+	625	171.57	29	H082891_uPAC_10_CMB-531_PVDAM_SL1344_Shotgun_3B.44113.1.2;H082897_uPAC_10_CMB-531_PVDAM_SL1344_Shotgun_3D.45450.1.2;H082901_uPAC_10_CMB-531_PVDAM_SL1344_Shotgun_6A.44977.1.2;H082904_uPAC_10_CMB-531_PVDAM_SL1344_Shotgun_1D.45405.1.2;H082906_uPAC_10_CMB-531_PVDAM_SL1344_Shotgun_5A.47422.1.2;H082910_uPAC_10_CMB-531_PVDAM_SL1344_Shotgun_2B.47071.1.2;H082912_uPAC_10_CMB-531_PVDAM_SL1344_Shotgun_7C.481…	Chromosome:3300345-3301238_+_StartTTG(len 894, ann 0.8110%);Chromosome:3300363-3301238_+_StartATG(len 876, ann 0.8276%);Chromosome:3300357-3301238_+_StartATG(len 882, ann 0.8220%);Chromosome:3300351-3301238_+_StartTTG(len 888, ann 0.8164%);	292	298	Chromosome:3300345-3301238_+_StartTTG(6200,74.2471,484,0.5414,40.1974);Chromosome:3300363-3301238_+_StartATG(5939,72.5829,476,0.5434,39.4415);Chromosome:3300357-3301238_+_StartATG(6196,75.2087,481,0.5454,41.0188);Chromosome:3300351-3301238_+_StartTTG(6200,74.7487,484,0.5450,40.7380);	SPI13(Chromosome:3300345-3301238_+_StartTTG);SPI13(Chromosome:3300363-3301238_+_StartATG);SPI13(Chromosome:3300357-3301238_+_StartATG);SPI13(Chromosome:3300351-3301238_+_StartTTG);	(Chromosome:3300345-3301238_+_StartTTG:97930(5615));(Chromosome:3300363-3301238_+_StartATG:97933(2812));(Chromosome:3300357-3301238_+_StartATG:97932(5677));(Chromosome:3300351-3301238_+_StartTTG:97931(10816));	(Chromosome:3300345-3301238_+_StartTTG:psent068644(0.752959043382));	(Chromosome:3300363-3301238_+_StartATG:SL1344_3095_Extension);	0	0	2	2	4	4	3	3	3	2	5	4	4	4	1	1	2	2	2	1	1	1
GITHVVVR	2	2	Chromosome:980333-980356_-	0	0	0	0	Chromosome:980246-980413_-_StartATG(len 168, ann 0.0000%);Chromosome:980246-980689_-_StartATG(len 444, ann 0.0000%);Chromosome:980246-980683_-_StartATG(len 438, ann 0.0000%);	56	148	Chromosome:980246-980413_-_StartATG(0,0,0,0,0);Chromosome:980246-980689_-_StartATG(1,0.0241,1,0.0023,0.0001);Chromosome:980246-980683_-_StartATG(1,0.0244,1,0.0023,0.0001);	0	0	(Chromosome:980246-980689_-_StartATG:psent148036(0.59648306677));	0	0	0	1	1	0	0	0	0	0	0	0	0	0	0	0	0	0	0	1	1	0	0
VFSLSYEQLTR	2	2	pCol1B9_SL1344:11823-11855_-	0	0	0	H082904_uPAC_10_CMB-531_PVDAM_SL1344_Shotgun_1D_re.52381.1.2;H082912_uPAC_10_CMB-531_PVDAM_SL1344_Shotgun_7C.55265.1.2;	pCol1B9_SL1344:11613-11870_-_StartATG(len 258, ann 0.0000%);	86	86	pCol1B9_SL1344:11613-11870_-_StartATG(0,0,0,0,0);	0	(pCol1B9_SL1344:11613-11870_-_StartATG:563(5026));	0	(pCol1B9_SL1344:11613-11870_-_StartATG:NA_Intergenic);	0	0	1	1	0	0	0	0	0	0	0	0	0	0	1	1	0	0	0	0	0	0
EDLGGEVDAGNDITAQLLPADTQAHATVITR	1	1	Chromosome:169082-169174_-	559	64.3508	57	H082958_uPAC_10_CMB-531_PVDAM_SL1344_Shotgun_8A_20190813201541.63390.1.3;	Chromosome:168380-169270_-_StartATG(len 891, ann 0.8339%);Chromosome:168380-169312_-_StartATG(len 933, ann 0.7964%);	297	311	Chromosome:168380-169270_-_StartATG(2353,28.2728,378,0.4242,11.9933);Chromosome:168380-169312_-_StartATG(2609,29.9376,389,0.4169,12.4810);	0	(Chromosome:168380-169270_-_StartATG:60868(1389));(Chromosome:168380-169312_-_StartATG:60867(6286));	(Chromosome:168380-169312_-_StartATG:psent152113(0.963140267576));	(Chromosome:168380-169270_-_StartATG:nadC_Extension);	0	0	0	0	0	0	0	0	0	0	0	0	0	0	0	0	1	1	0	0	0	0
SAPAPFYETVK	2	2	Chromosome:853322-853354_+	118	38.2819	13	H082906_uPAC_10_CMB-531_PVDAM_SL1344_Shotgun_5A.40137.1.2;	Chromosome:853301-854023_+_StartATG(len 723, ann 0.9322%);Chromosome:853247-854023_+_StartGTG(len 777, ann 0.8803%);	241	259	Chromosome:853301-854023_+_StartATG(2698,39.9511,341,0.4716,18.8409);Chromosome:853247-854023_+_StartGTG(2785,38.3733,354,0.4556,17.4829);	0	(Chromosome:853301-854023_+_StartATG:73867(1320));(Chromosome:853247-854023_+_StartGTG:73866(42194));	(Chromosome:853247-854023_+_StartGTG:psent030459(0.831746147317));	0	0	0	0	0	0	0	0	0	0	0	2	2	0	0	0	0	0	0	0	0	0	0
MATVDDKGQPYQR	1	1	Chromosome:1479718-1479756_+	246	67.5298	28	H082914_uPAC_10_CMB-531_PVDAM_SL1344_Shotgun_4B.46893.1.2;	Chromosome:1479718-1480209_+_StartGTG(len 492, ann 0.9980%);	164	164	Chromosome:1479718-1480209_+_StartGTG(2795,60.8194,260,0.5285,32.1431);	0	(Chromosome:1479718-1480209_+_StartGTG:82992(31607));	0	0	0	0	0	0	0	0	0	0	1	1	0	0	0	0	0	0	0	0	0	0	0	0
MHFLTVIPSLPYYASLGLAYSAELPAMDDLK	1	1	Chromosome:1703086-1703178_+	35520	4088.98	93	H082944_uPAC_10_CMB-531_PVDAM_SL1344_Shotgun_5C_20190812135405.87583.1.3;	Chromosome:1703086-1703415_+_StartGTG(len 330, ann 0.9970%);	110	110	Chromosome:1703086-1703415_+_StartGTG(89576,2906.0490,329,0.9970,2897.3309);	0	(Chromosome:1703086-1703415_+_StartGTG:85246(59484));	0	0	0	0	0	0	0	0	0	0	0	0	1	1	0	0	0	0	0	0	0	0	0	0
LSQLLTNNELAK	1	1	Chromosome:1938103-1938138_+	0	0	0	0	Chromosome:1938097-1938177_+_StartGTG(len 81, ann 0.0000%);	27	27	Chromosome:1938097-1938177_+_StartGTG(0,0,0,0,0);	0	0	(Chromosome:1938097-1938177_+_StartGTG:psent010703(0.00237878787879));	0	0	0	0	0	0	0	1	1	0	0	0	0	0	0	0	0	0	0	0	0	0	0
DLEQSYMQLNHCLKK	9	9	Chromosome:1440492-1440536_+	168	39.9689	20	H082887_uPAC_10_CMB-531_PVDAM_SL1344_Shotgun_9A.42950.1.3;H082893_uPAC_10_CMB-531_PVDAM_SL1344_Shotgun_5B.41786.1.3;H082906_uPAC_10_CMB-531_PVDAM_SL1344_Shotgun_5A.44576.1.3;H082923_uPAC_10_CMB-531_PVDAM_SL1344_Shotgun_9C.44361.1.3;H082925_uPAC_10_CMB-531_PVDAM_SL1344_Shotgun_9B_20190811153007.45934.1.3;H082931_uPAC_10_CMB-531_PVDAM_SL1344_Shotgun_9D.43750.1.3;H082942_uPAC_10_CMB-531_PVDAM_SL1344…	Chromosome:1440456-1440776_+_StartATG(len 321, ann 0.8287%);Chromosome:1440453-1440776_+_StartATG(len 324, ann 0.8210%);	107	108	Chromosome:1440456-1440776_+_StartATG(3746,124.9361,164,0.5109,63.8299);Chromosome:1440453-1440776_+_StartATG(3754,124.0436,166,0.5123,63.5475);	SPI2(Chromosome:1440456-1440776_+_StartATG);SPI2(Chromosome:1440453-1440776_+_StartATG);	(Chromosome:1440456-1440776_+_StartATG:82427(580));(Chromosome:1440453-1440776_+_StartATG:82426(2679));	(Chromosome:1440453-1440776_+_StartATG:psent059274(0.683026228998));	(Chromosome:1440456-1440776_+_StartATG:sseA_Extension);	0	0	0	0	0	0	0	0	0	0	4	4	0	0	0	0	0	0	5	4	0	0
IQDLTER	19	17	Chromosome:3222514-3222534_-	2215	1129.22	19	H082889_uPAC_10_CMB-531_PVDAM_SL1344_Shotgun_7A.19174.1.2;H082906_uPAC_10_CMB-531_PVDAM_SL1344_Shotgun_5A.20409.1.2;H082916_uPAC_10_CMB-531_PVDAM_SL1344_Shotgun_6C_20190801165233.18427.1.2;H082954_uPAC_10_CMB-531_PVDAM_SL1344_Shotgun_6D_20190813113528.20865.1.2;	Chromosome:3222490-3222564_-_StartATG(len 75, ann 0.6933%);Chromosome:3222490-3222546_-_StartGTG(len 57, ann 0.9123%);	19	25	Chromosome:3222490-3222564_-_StartATG(3783,540.0081,60,0.8000,432.0065);Chromosome:3222490-3222546_-_StartGTG(3462,650.2456,50,0.8772,570.3954);	0	(Chromosome:3222490-3222564_-_StartATG:23945(5340));(Chromosome:3222490-3222546_-_StartGTG:23946(56641));	(Chromosome:3222490-3222564_-_StartATG:psent085098(0.509589510426));	0	0	0	3	3	4	3	4	3	0	0	1	1	2	2	4	4	0	0	1	1	0	0
VDGLHYFSDDK	23	22	Chromosome:2364152-2364184_-	98600	31988.1	33	H082885_uPAC_10_CMB-531_PVDAM_SL1344_Shotgun_10B.32535.1.2;H082887_uPAC_10_CMB-531_PVDAM_SL1344_Shotgun_9A.34413.1.2;H082893_uPAC_10_CMB-531_PVDAM_SL1344_Shotgun_5B.33522.1.3;H082910_uPAC_10_CMB-531_PVDAM_SL1344_Shotgun_2B.35414.1.2;H082912_uPAC_10_CMB-531_PVDAM_SL1344_Shotgun_7C.36463.1.2;H082914_uPAC_10_CMB-531_PVDAM_SL1344_Shotgun_4B.36644.1.2;H082918_uPAC_10_CMB-531_PVDAM_SL1344_Shotgun_2C.34…	Chromosome:2363162-2364253_-_StartGTG(len 1092, ann 0.8837%);Chromosome:2363162-2364295_-_StartATG(len 1134, ann 0.8510%);	364	378	Chromosome:2363162-2364253_-_StartGTG(931546,9132.8616,1071,0.9808,8957.5107);Chromosome:2363162-2364295_-_StartATG(979811,9250.2712,1113,0.9815,9079.1412);	0	(Chromosome:2363162-2364253_-_StartGTG:36424(55324));(Chromosome:2363162-2364295_-_StartATG:36423(68));	(Chromosome:2363162-2364295_-_StartATG:psent140672(0.966525245996));	(Chromosome:2363162-2364295_-_StartATG:ompC_Extension);	0	0	2	2	3	3	1	1	2	2	2	2	1	1	2	2	4	3	4	4	2	2
MISGGNFHAEPVAMAADNLALAIAEIGALSER	2	2	Chromosome:856879-856974_+	66	7.36034	24	H082904_uPAC_10_CMB-531_PVDAM_SL1344_Shotgun_1D_re.95010.1.3;	Chromosome:856879-857427_+_StartGTG(len 549, ann 0.9982%);	183	183	Chromosome:856879-857427_+_StartGTG(449,8.7559,122,0.2222,1.9456);	0	(Chromosome:856879-857427_+_StartGTG:73982(44177));	0	0	0	0	1	1	0	0	0	0	0	0	0	0	0	0	0	0	0	0	1	1	0	0
MWLNSADGK	1	1	Chromosome:3362551-3362577_+	12	4.7582	5	0	Chromosome:3362551-3363504_+_StartTTG(len 954, ann 0.9990%);	318	318	Chromosome:3362551-3363504_+_StartTTG(199,2.2332,99,0.1038,0.2318);	0	0	0	0	0	0	0	0	0	0	0	0	0	0	0	0	0	0	0	0	0	0	1	1	0	0
VDGLHYFSDDKGSDGDQTYMR	24	23	Chromosome:2364122-2364184_-	220398	37453.5	63	H082885_uPAC_10_CMB-531_PVDAM_SL1344_Shotgun_10B.31765.1.4;H082887_uPAC_10_CMB-531_PVDAM_SL1344_Shotgun_9A.33546.1.4;H082897_uPAC_10_CMB-531_PVDAM_SL1344_Shotgun_3D.33856.1.3;H082916_uPAC_10_CMB-531_PVDAM_SL1344_Shotgun_6C_20190801165233.32813.1.3;H082918_uPAC_10_CMB-531_PVDAM_SL1344_Shotgun_2C.33822.1.3;H082923_uPAC_10_CMB-531_PVDAM_SL1344_Shotgun_9C.34822.1.3;H082923_uPAC_10_CMB-531_PVDAM_SL134…	Chromosome:2363162-2364253_-_StartGTG(len 1092, ann 0.8837%);Chromosome:2363162-2364295_-_StartATG(len 1134, ann 0.8510%);	364	378	Chromosome:2363162-2364253_-_StartGTG(931546,9132.8616,1071,0.9808,8957.5107);Chromosome:2363162-2364295_-_StartATG(979811,9250.2712,1113,0.9815,9079.1412);	0	(Chromosome:2363162-2364253_-_StartGTG:36424(55324));(Chromosome:2363162-2364295_-_StartATG:36423(68));	(Chromosome:2363162-2364295_-_StartATG:psent140672(0.966525245996));	(Chromosome:2363162-2364295_-_StartATG:ompC_Extension);	0	0	2	2	3	3	3	2	1	1	2	2	2	2	1	1	4	3	5	4	1	1
VDVLAHSILLQAIFSVLSEEQK	5	4	Chromosome:2885669-2885734_+	1072	173.891	42	H082906_uPAC_10_CMB-531_PVDAM_SL1344_Shotgun_5A.92751.1.3;H082906_uPAC_10_CMB-531_PVDAM_SL1344_Shotgun_5A_re.92683.1.3;H082942_uPAC_10_CMB-531_PVDAM_SL1344_Shotgun_5D_20190811232259.90472.1.3;H082944_uPAC_10_CMB-531_PVDAM_SL1344_Shotgun_5C_20190812135405.89637.1.3;	Chromosome:2885591-2885863_+_StartATG(len 273, ann 0.0000%);	91	91	Chromosome:2885591-2885863_+_StartATG(8193,321.2961,189,0.6923,222.4333);	0	(Chromosome:2885591-2885863_+_StartATG:94512(1419));	(Chromosome:2885591-2885863_+_StartATG:psent041207(0.519070797168));	(Chromosome:2885591-2885863_+_StartATG:NA_Intergenic);	0	0	0	0	0	0	0	0	0	0	5	3	0	0	0	0	0	0	0	0	0	0
KLGYTFNHQELLQQALTHR	1	1	Chromosome:2723135-2723191_-	2677	502.804	53	H082904_uPAC_10_CMB-531_PVDAM_SL1344_Shotgun_1D.46476.1.4;	Chromosome:2722547-2723224_-_StartATG(len 678, ann 0.8835%);Chromosome:2722547-2723263_-_StartGTG(len 717, ann 0.8354%);Chromosome:2722547-2723281_-_StartGTG(len 735, ann 0.8150%);	226	245	Chromosome:2722547-2723224_-_StartATG(21575,340.6797,498,0.7345,250.2292);Chromosome:2722547-2723263_-_StartGTG(21616,322.7612,507,0.7071,228.2244);Chromosome:2722547-2723281_-_StartGTG(21616,314.8569,507,0.6898,217.1883);	0	(Chromosome:2722547-2723224_-_StartATG:30055(1845));(Chromosome:2722547-2723263_-_StartGTG:30054(7908));(Chromosome:2722547-2723281_-_StartGTG:30053(5922));	(Chromosome:2722547-2723281_-_StartGTG:psent138811(0.927112422708));	(Chromosome:2722547-2723281_-_StartGTG:-135_ExtensionGTG);	0	0	1	1	0	0	0	0	0	0	0	0	0	0	0	0	0	0	0	0	0	0
IGQIFTLECVLAEYRR	6	6	Chromosome:2064244-2064291_+	488	108.844	39	H082887_uPAC_10_CMB-531_PVDAM_SL1344_Shotgun_9A.73717.1.3;H082906_uPAC_10_CMB-531_PVDAM_SL1344_Shotgun_5A_re.76099.1.3;H082916_uPAC_10_CMB-531_PVDAM_SL1344_Shotgun_6C_20190801165233_re.73392.1.3;H082923_uPAC_10_CMB-531_PVDAM_SL1344_Shotgun_9C.74570.1.3;H082931_uPAC_10_CMB-531_PVDAM_SL1344_Shotgun_9D.73594.1.3;H082967_uPAC_10_CMB-531_PVDAM_SL1344_Shotgun_10D_20190809104630.72772.1.3;	Chromosome:2064124-2064555_+_StartATG(len 432, ann 0.0000%);	144	144	Chromosome:2064124-2064555_+_StartATG(3590,88.9684,251,0.5810,51.6906);	0	(Chromosome:2064124-2064555_+_StartATG:88837(2411));	(Chromosome:2064124-2064555_+_StartATG:psent011417(0.689342474192));	(Chromosome:2064124-2064555_+_StartATG:NA_Intergenic);	(Chromosome:2064124-2064555_+_StartATG:Giess_35);	(Chromosome:2064124-2064555_+_StartATG:Baek_52);	0	0	0	0	0	0	0	0	1	1	1	1	0	0	0	0	3	3	1	1
QEIFINYNQYTILER	1	1	Chromosome:787490-787534_-	0	0	0	H082901_uPAC_10_CMB-531_PVDAM_SL1344_Shotgun_6A.27022.1.3;	Chromosome:787433-787537_-_StartTTG(len 105, ann 0.0000%);	35	35	Chromosome:787433-787537_-_StartTTG(0,0,0,0,0);	0	0	0	0	0	0	0	0	0	0	0	0	0	0	0	0	1	1	0	0	0	0	0	0	0	0
MTLSTEYLTGLGALGER	1	1	Chromosome:1974305-1974355_-	2313	485.546	49	0	Chromosome:1974224-1974355_-_StartGTG(len 132, ann 0.9924%);	44	44	Chromosome:1974224-1974355_-_StartGTG(8560,694.2646,113,0.8561,594.3599);	0	(Chromosome:1974224-1974355_-_StartGTG:42022(47429));	0	0	0	0	0	0	0	0	0	0	0	0	1	1	0	0	0	0	0	0	0	0	0	0
MPEHAQLGWALNCYTYFGELSR	1	1	Chromosome:3658453-3658518_-	939	152.316	49	0	Chromosome:3657769-3658518_-_StartGTG(len 750, ann 0.9987%);	250	250	Chromosome:3657769-3658518_-_StartGTG(8054,114.9676,485,0.6467,74.3495);	0	(Chromosome:3657769-3658518_-_StartGTG:16414(25996));	0	0	0	0	0	0	0	0	0	0	0	0	1	1	0	0	0	0	0	0	0	0	0	0
METSVFLSNR	12	11	pSLT_SL1344:6739-6768_+	0	0	0	H082887_uPAC_10_CMB-531_PVDAM_SL1344_Shotgun_9A.33313.1.2;H082889_uPAC_10_CMB-531_PVDAM_SL1344_Shotgun_7A.33269.1.2;H082904_uPAC_10_CMB-531_PVDAM_SL1344_Shotgun_1D_re.32641.1.2;H082912_uPAC_10_CMB-531_PVDAM_SL1344_Shotgun_7C.35354.1.2;H082918_uPAC_10_CMB-531_PVDAM_SL1344_Shotgun_2C.33498.1.2;H082925_uPAC_10_CMB-531_PVDAM_SL1344_Shotgun_9B_20190811153007.35849.1.2;H082933_uPAC_10_CMB-531_PVDAM_SL1…	pSLT_SL1344:6739-6963_+_StartATG(len 225, ann 0.0000%);pSLT_SL1344:6736-6963_+_StartATG(len 228, ann 0.0000%);	75	76	pSLT_SL1344:6739-6963_+_StartATG(0,0,0,0,0);pSLT_SL1344:6736-6963_+_StartATG(0,0,0,0,0);	0	(pSLT_SL1344:6739-6963_+_StartATG:62552(523));(pSLT_SL1344:6736-6963_+_StartATG:62551(1960));	0	(pSLT_SL1344:6736-6963_+_StartATG:trbH_Reverse);	0	0	1	1	2	2	0	0	0	0	0	0	0	0	2	2	4	4	3	2	0	0
MVAELTALR	4	4	Chromosome:2811852-2811878_-	340	134.816	19	H082923_uPAC_10_CMB-531_PVDAM_SL1344_Shotgun_9C.38336.1.2;H082931_uPAC_10_CMB-531_PVDAM_SL1344_Shotgun_9D.37930.1.2;	Chromosome:2810760-2811878_-_StartATG(len 1119, ann 0.9508%);	373	373	Chromosome:2810760-2811878_-_StartATG(4025,38.5089,540,0.4826,18.5844);	0	(Chromosome:2810760-2811878_-_StartATG:29054(3240));	(Chromosome:2810760-2811878_-_StartATG:psent112772(0.96848433462));	(Chromosome:2810760-2811878_-_StartATG:tyrA_Extension);	0	0	0	0	0	0	0	0	0	0	0	0	0	0	0	0	1	1	2	2	1	1
IAGLCRGGAHK	2	2	Chromosome:1425373-1425405_+	0	0	0	0	Chromosome:1425316-1425546_+_StartTTG(len 231, ann 0.0000%);	77	77	Chromosome:1425316-1425546_+_StartTTG(1,0.0463,1,0.0043,0.0002);	SPI2(Chromosome:1425316-1425546_+_StartTTG);	0	(Chromosome:1425316-1425546_+_StartTTG:psent007794(0.0720341630592));	0	0	0	0	0	1	1	0	0	0	0	0	0	0	0	0	0	0	0	0	0	1	1
LALPHLDAWRPAILNK	2	2	Chromosome:3561032-3561079_-	40	8.92162	18	H082916_uPAC_10_CMB-531_PVDAM_SL1344_Shotgun_6C_20190801165233.62973.1.4;H082954_uPAC_10_CMB-531_PVDAM_SL1344_Shotgun_6D_20190813113528.67035.1.4;	Chromosome:3557363-3561181_-_StartTTG(len 3819, ann 0.9715%);Chromosome:3557363-3561160_-_StartGTG(len 3798, ann 0.9768%);Chromosome:3557363-3561151_-_StartTTG(len 3789, ann 0.9792%);Chromosome:3557363-3561136_-_StartTTG(len 3774, ann 0.9830%);	1258	1273	Chromosome:3557363-3561181_-_StartTTG(3161,8.8614,684,0.1791,1.5871);Chromosome:3557363-3561160_-_StartGTG(3053,8.6059,676,0.1780,1.5319);Chromosome:3557363-3561151_-_StartTTG(3020,8.5331,672,0.1774,1.5138);Chromosome:3557363-3561136_-_StartTTG(3016,8.5557,670,0.1775,1.5186);	0	(Chromosome:3557363-3561181_-_StartTTG:17844(4786));(Chromosome:3557363-3561160_-_StartGTG:17845(1467));(Chromosome:3557363-3561151_-_StartTTG:17846(4732));(Chromosome:3557363-3561136_-_StartTTG:17847(5521));	(Chromosome:3557363-3561181_-_StartTTG:psent134155(0.92214266498));	(Chromosome:3557363-3561160_-_StartGTG:yhdP_Extension);	0	0	0	0	0	0	0	0	0	0	0	0	2	2	0	0	0	0	0	0	0	0
SLTDTLEEVLSSSGEK	77	51	Chromosome:3417548-3417595_+	5167	1152.45	42	H082885_uPAC_10_CMB-531_PVDAM_SL1344_Shotgun_10B.71621.1.2;H082887_uPAC_10_CMB-531_PVDAM_SL1344_Shotgun_9A.70254.1.2;H082889_uPAC_10_CMB-531_PVDAM_SL1344_Shotgun_7A.68984.1.2;H082891_uPAC_10_CMB-531_PVDAM_SL1344_Shotgun_3B.68340.1.2;H082893_uPAC_10_CMB-531_PVDAM_SL1344_Shotgun_5B.69278.1.2;H082895_uPAC_10_CMB-531_PVDAM_SL1344_Shotgun_4C.70612.1.2;H082895_uPAC_10_CMB-531_PVDAM_SL1344_Shotgun_4C_re…	Chromosome:3417542-3417805_+_StartTTG(len 264, ann 0.0000%);Chromosome:3417503-3417805_+_StartATG(len 303, ann 0.0000%);	88	101	Chromosome:3417542-3417805_+_StartTTG(12748,516.9676,221,0.8371,432.7536);Chromosome:3417503-3417805_+_StartATG(15772,557.2747,256,0.8449,470.8414);	0	(Chromosome:3417542-3417805_+_StartTTG:99253(68464));(Chromosome:3417503-3417805_+_StartATG:99252(381));	(Chromosome:3417503-3417805_+_StartATG:psent043915(0.92329628001));	(Chromosome:3417503-3417805_+_StartATG:NA_Intergenic);	(Chromosome:3417503-3417805_+_StartATG:Giess_34);	0	8	4	7	4	6	4	9	4	12	4	7	4	6	4	7	4	8	4	7	4
ASTGISASSTSSPRR	2	2	Chromosome:660253-660297_-	0	0	0	0	Chromosome:660250-660303_-_StartGTG(len 54, ann 0.0000%);	18	18	Chromosome:660250-660303_-_StartGTG(0,0,0,0,0);	0	0	(Chromosome:660250-660303_-_StartGTG:psent098826(0.0));	0	0	0	0	0	0	0	0	0	0	0	2	2	0	0	0	0	0	0	0	0	0	0
MNVIAIMNHMGVYFK	8	6	Chromosome:2697667-2697711_+	21831	5193.81	42	H082889_uPAC_10_CMB-531_PVDAM_SL1344_Shotgun_7A.42182.1.3;H082891_uPAC_10_CMB-531_PVDAM_SL1344_Shotgun_3B.43603.1.3;H082899_uPAC_10_CMB-531_PVDAM_SL1344_Shotgun_7B.43127.1.2;H082908_uPAC_10_CMB-531_PVDAM_SL1344_Shotgun_1B.48929.1.3;H082912_uPAC_10_CMB-531_PVDAM_SL1344_Shotgun_7C.44942.1.3;H082929_uPAC_10_CMB-531_PVDAM_SL1344_Shotgun_7D.43687.1.3;	Chromosome:2697667-2699808_+_StartATG(len 2142, ann 0.9701%);	714	714	Chromosome:2697667-2699808_+_StartATG(253542,1267.2306,1965,0.9174,1162.5574);	0	(Chromosome:2697667-2699808_+_StartATG:93386(1264));	(Chromosome:2697667-2699808_+_StartATG:psent014436(0.985172005772));	(Chromosome:2697667-2699808_+_StartATG:cadA_Extension);	0	0	1	1	0	0	1	1	0	0	0	0	0	0	6	4	0	0	0	0	0	0
VWLLLNNRK	4	4	Chromosome:3613971-3613997_-	1337	530.143	24	0	Chromosome:3613914-3614000_-_StartGTG(len 87, ann 0.8851%);	29	29	Chromosome:3613914-3614000_-_StartGTG(7941,977.1948,74,0.8506,831.2019);	0	(Chromosome:3613914-3614000_-_StartGTG:17026(107344));	(Chromosome:3613914-3614000_-_StartGTG:psent108469(0.0167175971088));	0	0	0	0	0	2	2	1	1	0	0	0	0	0	0	1	1	0	0	0	0	0	0
AGAANAAEIYNK	1	1	Chromosome:2364215-2364250_-	45565	13550.5	35	H082927_uPAC_10_CMB-531_PVDAM_SL1344_Shotgun_3A.25003.1.2;	Chromosome:2363162-2364253_-_StartGTG(len 1092, ann 0.8837%);Chromosome:1563313-1564383_+_StartATG(len 1071, ann 0.9458%);	357	364	Chromosome:2363162-2364253_-_StartGTG(931546,9132.8616,1071,0.9808,8957.5107);Chromosome:1563313-1564383_+_StartATG(1490,14.8944,311,0.2904,4.3253);	0	(Chromosome:2363162-2364253_-_StartGTG:36424(55324));(Chromosome:1563313-1564383_+_StartATG:84005(6103));	0	0	0	0	0	0	0	0	1	1	0	0	0	0	0	0	0	0	0	0	0	0	0	0
GICEMQNVAPDGK	10	10	pCol1B9_SL1344:42208-42246_-	0	0	0	H082895_uPAC_10_CMB-531_PVDAM_SL1344_Shotgun_4C.23071.1.2;H082906_uPAC_10_CMB-531_PVDAM_SL1344_Shotgun_5A.24852.1.2;H082914_uPAC_10_CMB-531_PVDAM_SL1344_Shotgun_4B.25192.1.2;H082923_uPAC_10_CMB-531_PVDAM_SL1344_Shotgun_9C.24284.1.2;H082931_uPAC_10_CMB-531_PVDAM_SL1344_Shotgun_9D.24190.1.2;H082933_uPAC_10_CMB-531_PVDAM_SL1344_Shotgun_8D.24250.1.2;H082935_uPAC_10_CMB-531_PVDAM_SL1344_Shotgun_4D.232…	pCol1B9_SL1344:42148-42258_-_StartATG(len 111, ann 0.0000%);pCol1B9_SL1344:42148-42354_-_StartGTG(len 207, ann 0.0000%);pCol1B9_SL1344:42148-42276_-_StartATG(len 129, ann 0.0000%);pCol1B9_SL1344:42148-42285_-_StartATG(len 138, ann 0.0000%);pCol1B9_SL1344:42148-42396_-_StartATG(len 249, ann 0.0000%);	37	83	pCol1B9_SL1344:42148-42258_-_StartATG(0,0,0,0,0);pCol1B9_SL1344:42148-42354_-_StartGTG(0,0,0,0,0);pCol1B9_SL1344:42148-42276_-_StartATG(0,0,0,0,0);pCol1B9_SL1344:42148-42285_-_StartATG(0,0,0,0,0);pCol1B9_SL1344:42148-42396_-_StartATG(0,0,0,0,0);	0	(pCol1B9_SL1344:42148-42258_-_StartATG:506(47084));(pCol1B9_SL1344:42148-42354_-_StartGTG:501(65121));(pCol1B9_SL1344:42148-42276_-_StartATG:505(31640));(pCol1B9_SL1344:42148-42285_-_StartATG:504(48493));(pCol1B9_SL1344:42148-42396_-_StartATG:499(2270));	0	0	0	0	0	0	0	0	0	0	3	3	1	1	0	0	0	0	3	2	3	3	0	0
GLIVVTNNTR	35	35	pSLT_SL1344:7290-7319_+	0	0	0	H082885_uPAC_10_CMB-531_PVDAM_SL1344_Shotgun_10B.31848.1.2;H082887_uPAC_10_CMB-531_PVDAM_SL1344_Shotgun_9A.33864.1.2;H082889_uPAC_10_CMB-531_PVDAM_SL1344_Shotgun_7A.33620.1.2;H082893_uPAC_10_CMB-531_PVDAM_SL1344_Shotgun_5B.33077.1.2;H082895_uPAC_10_CMB-531_PVDAM_SL1344_Shotgun_4C.33548.1.2;H082897_uPAC_10_CMB-531_PVDAM_SL1344_Shotgun_3D.34234.1.2;H082899_uPAC_10_CMB-531_PVDAM_SL1344_Shotgun_7B.34…	pSLT_SL1344:7119-7361_+_StartATG(len 243, ann 0.0000%);pSLT_SL1344:7263-7361_+_StartATG(len 99, ann 0.0000%);pSLT_SL1344:7086-7361_+_StartATG(len 276, ann 0.0000%);pSLT_SL1344:6978-7361_+_StartATG(len 384, ann 0.0000%);pSLT_SL1344:7062-7361_+_StartATG(len 300, ann 0.0000%);pSLT_SL1344:6966-7361_+_StartATG(len 396, ann 0.0000%);pSLT_SL1344:7140-7361_+_StartGTG(len 222, ann 0.0000%);	33	132	pSLT_SL1344:7119-7361_+_StartATG(0,0,0,0,0);pSLT_SL1344:7263-7361_+_StartATG(0,0,0,0,0);pSLT_SL1344:7086-7361_+_StartATG(0,0,0,0,0);pSLT_SL1344:6978-7361_+_StartATG(0,0,0,0,0);pSLT_SL1344:7062-7361_+_StartATG(0,0,0,0,0);pSLT_SL1344:6966-7361_+_StartATG(0,0,0,0,0);pSLT_SL1344:7140-7361_+_StartGTG(0,0,0,0,0);	0	(pSLT_SL1344:7119-7361_+_StartATG:62565(50092));(pSLT_SL1344:7263-7361_+_StartATG:62572(66810));(pSLT_SL1344:7086-7361_+_StartATG:62564(47409));(pSLT_SL1344:6978-7361_+_StartATG:62561(46091));(pSLT_SL1344:7062-7361_+_StartATG:62562(10347));(pSLT_SL1344:6966-7361_+_StartATG:62560(4898));(pSLT_SL1344:7140-7361_+_StartGTG:62566(55094));	0	(pSLT_SL1344:6966-7361_+_StartATG:trbH_Reverse);	(pSLT_SL1344:6966-7361_+_StartATG:pGiess_52);	0	3	3	4	4	2	2	2	2	4	4	4	4	4	4	4	4	4	4	4	4
TSLTYLQGYPEHLLAQVR	6	6	Chromosome:3410284-3410337_+	268	53.1332	27	H082931_uPAC_10_CMB-531_PVDAM_SL1344_Shotgun_9D.65167.1.3;H082935_uPAC_10_CMB-531_PVDAM_SL1344_Shotgun_4D.63190.1.3;H082937_uPAC_10_CMB-531_PVDAM_SL1344_Shotgun_1C.65350.1.3;H082950_uPAC_10_CMB-531_PVDAM_SL1344_Shotgun_3C_20190813025503.68953.1.3;H082952_uPAC_10_CMB-531_PVDAM_SL1344_Shotgun_2D_20190813071520.67583.1.3;H082965_uPAC_10_CMB-531_PVDAM_SL1344_Shotgun_6B_20190811190238.61420.1.3;	Chromosome:3410281-3410775_+_StartATG(len 495, ann 0.7192%);	165	165	Chromosome:3410281-3410775_+_StartATG(3932,85.0420,299,0.6040,51.3654);	0	(Chromosome:3410281-3410775_+_StartATG:99069(2104));	0	(Chromosome:3410281-3410775_+_StartATG:ygjP_Extension);	0	0	1	1	1	1	1	1	1	1	0	0	1	1	0	0	0	0	1	1	0	0
MINIINNIDTIHIGIFLFNILILSR	1	1	Chromosome:589531-589605_+	2	0.285492	1	0	Chromosome:589531-589683_+_StartTTG(len 153, ann 0.0000%);	51	51	Chromosome:589531-589683_+_StartTTG(18,1.2595,6,0.0392,0.0494);	0	0	(Chromosome:589531-589683_+_StartTTG:psent003110(0.312728280537));	0	0	0	0	0	0	0	0	0	1	1	0	0	0	0	0	0	0	0	0	0	0	0
PTSIESFGK	1	1	Chromosome:2109246-2109272_+	0	0	0	0	Chromosome:2109147-2109548_+_StartTTG(len 402, ann 0.0000%);Chromosome:2109237-2109548_+_StartTTG(len 312, ann 0.0000%);Chromosome:2109063-2109548_+_StartATG(len 486, ann 0.0000%);Chromosome:2109165-2109548_+_StartATG(len 384, ann 0.0000%);Chromosome:2109036-2109548_+_StartATG(len 513, ann 0.0000%);	104	171	Chromosome:2109147-2109548_+_StartTTG(3,0.0799,3,0.0075,0.0006);Chromosome:2109237-2109548_+_StartTTG(0,0,0,0,0);Chromosome:2109063-2109548_+_StartATG(3,0.0661,3,0.0062,0.0004);Chromosome:2109165-2109548_+_StartATG(3,0.0836,3,0.0078,0.0007);Chromosome:2109036-2109548_+_StartATG(3,0.0626,3,0.0058,0.0004);	0	0	(Chromosome:2109036-2109548_+_StartATG:psent062809(0.609282265447));	0	0	0	0	0	0	0	0	0	0	0	0	0	0	0	1	1	0	0	0	0	0	0
IAAAIDLFDQLR	2	2	Chromosome:4718976-4719011_+	0	0	0	H082906_uPAC_10_CMB-531_PVDAM_SL1344_Shotgun_5A_re.61253.1.2;H082910_uPAC_10_CMB-531_PVDAM_SL1344_Shotgun_2B_re.60901.1.2;	Chromosome:4718874-4719134_+_StartATG(len 261, ann 0.0000%);Chromosome:4718916-4719134_+_StartGTG(len 219, ann 0.0000%);	73	87	Chromosome:4718874-4719134_+_StartATG(1,0.0410,1,0.0038,0.0002);Chromosome:4718916-4719134_+_StartGTG(0,0,0,0,0);	0	0	(Chromosome:4718874-4719134_+_StartATG:psent075815(0.105389636997));	0	0	0	0	0	1	1	0	0	0	0	1	1	0	0	0	0	0	0	0	0	0	0
HLSFLNIK	24	24	Chromosome:3962465-3962488_+	0	0	0	0	Chromosome:3962462-3962563_+_StartGTG(len 102, ann 0.0000%);	34	34	Chromosome:3962462-3962563_+_StartGTG(16,1.6794,6,0.0588,0.0987);	0	0	(Chromosome:3962462-3962563_+_StartGTG:psent046624(0.0159858122554));	0	0	0	1	1	3	3	3	3	4	4	4	4	4	4	1	1	1	1	3	3	0	0
AIFSACVTVAVVGSDVAIR	3	3	Chromosome:1081573-1081629_-	0	0	0	0	Chromosome:1081279-1081632_-_StartGTG(len 354, ann 0.0000%);	118	118	Chromosome:1081279-1081632_-_StartGTG(1,0.0302,1,0.0028,0.0001);	0	0	0	0	0	0	0	0	0	0	0	0	0	0	0	0	0	0	0	0	2	2	1	1	0	0
MIGAGGLGLLLLNGISGSDIR	2	2	Chromosome:1526627-1526689_-	19	3.22878	8	0	Chromosome:1526528-1526689_-_StartGTG(len 162, ann 0.9938%);	54	54	Chromosome:1526528-1526689_-_StartGTG(49,3.2382,22,0.1358,0.4397);	0	0	0	0	0	0	0	0	0	0	0	0	0	0	2	2	0	0	0	0	0	0	0	0	0	0
MQPVFAVLDPVYTYTLPPR	1	1	Chromosome:3345341-3345397_+	109	20.4728	26	0	Chromosome:3345341-3346000_+_StartGTG(len 660, ann 0.9985%);	220	220	Chromosome:3345341-3346000_+_StartGTG(2154,34.9403,356,0.5394,18.8468);	0	(Chromosome:3345341-3346000_+_StartGTG:98338(61155));	0	0	0	0	0	0	1	1	0	0	0	0	0	0	0	0	0	0	0	0	0	0	0	0
LLTLLPTLHTR	53	44	Chromosome:2236271-2236303_+	2	0.648845	1	H082885_uPAC_10_CMB-531_PVDAM_SL1344_Shotgun_10B.57268.1.3;H082887_uPAC_10_CMB-531_PVDAM_SL1344_Shotgun_9A.58074.1.3;H082889_uPAC_10_CMB-531_PVDAM_SL1344_Shotgun_7A.57533.1.3;H082891_uPAC_10_CMB-531_PVDAM_SL1344_Shotgun_3B.56787.1.3;H082893_uPAC_10_CMB-531_PVDAM_SL1344_Shotgun_5B.56638.1.3;H082895_uPAC_10_CMB-531_PVDAM_SL1344_Shotgun_4C.57514.1.3;H082897_uPAC_10_CMB-531_PVDAM_SL1344_Shotgun_3D.58…	Chromosome:2236256-2237218_+_StartATG(len 963, ann 0.8941%);	321	321	Chromosome:2236256-2237218_+_StartATG(278,3.0906,130,0.1350,0.4172);	0	0	(Chromosome:2236256-2237218_+_StartATG:psent038041(0.907622965923));	(Chromosome:2236256-2237218_+_StartATG:yegV_Extension);	0	0	6	4	6	4	6	4	5	4	5	4	4	4	5	4	5	4	7	4	4	4
INLDIPAAVAQALR	73	45	Chromosome:169175-169216_-	158	40.2748	22	H082885_uPAC_10_CMB-531_PVDAM_SL1344_Shotgun_10B.76142.1.2;H082887_uPAC_10_CMB-531_PVDAM_SL1344_Shotgun_9A.74819.1.2;H082889_uPAC_10_CMB-531_PVDAM_SL1344_Shotgun_7A.73372.1.2;H082891_uPAC_10_CMB-531_PVDAM_SL1344_Shotgun_3B.72786.1.2;H082893_uPAC_10_CMB-531_PVDAM_SL1344_Shotgun_5B.73905.1.2;H082895_uPAC_10_CMB-531_PVDAM_SL1344_Shotgun_4C.75203.1.2;H082895_uPAC_10_CMB-531_PVDAM_SL1344_Shotgun_4C_re…	Chromosome:168380-169270_-_StartATG(len 891, ann 0.8339%);Chromosome:168380-169312_-_StartATG(len 933, ann 0.7964%);	297	311	Chromosome:168380-169270_-_StartATG(2353,28.2728,378,0.4242,11.9933);Chromosome:168380-169312_-_StartATG(2609,29.9376,389,0.4169,12.4810);	0	(Chromosome:168380-169270_-_StartATG:60868(1389));(Chromosome:168380-169312_-_StartATG:60867(6286));	(Chromosome:168380-169312_-_StartATG:psent152113(0.963140267576));	(Chromosome:168380-169270_-_StartATG:nadC_Extension);	0	0	8	4	10	4	6	4	7	4	9	4	5	4	8	4	8	4	6	4	6	4
FIVAKSSIGTLPVAAALSAR	1	1	Chromosome:985500-985559_-	16	2.85492	6	H082904_uPAC_10_CMB-531_PVDAM_SL1344_Shotgun_1D_re.58367.2.3;	Chromosome:985485-985562_-_StartTTG(len 78, ann 0.9872%);	26	26	Chromosome:985485-985562_-_StartTTG(17,2.3333,7,0.0897,0.2093);	0	0	(Chromosome:985485-985562_-_StartTTG:psent122697(0.00171153846154));	0	0	0	1	1	0	0	0	0	0	0	0	0	0	0	0	0	0	0	0	0	0	0
FPLSASLSSR	1	1	Chromosome:1408188-1408217_-	19	6.78043	8	0	Chromosome:1408188-1408220_-_StartGTG(len 33, ann 0.9697%);	11	11	Chromosome:1408188-1408220_-_StartGTG(31,10.0571,11,0.3333,3.3520);	0	(Chromosome:1408188-1408220_-_StartGTG:49751(94360));	0	0	0	0	0	0	0	0	0	0	0	0	1	1	0	0	0	0	0	0	0	0	0	0
AVALPENVK	4	4	pSLT_SL1344:6793-6819_+	0	0	0	H082920_uPAC_10_CMB-531_PVDAM_SL1344_Shotgun_10C.32275.1.2;H082925_uPAC_10_CMB-531_PVDAM_SL1344_Shotgun_9B_20190811153007.33230.1.2;H082931_uPAC_10_CMB-531_PVDAM_SL1344_Shotgun_9D.31632.1.2;H082937_uPAC_10_CMB-531_PVDAM_SL1344_Shotgun_1C.32046.1.2;	pSLT_SL1344:6739-6963_+_StartATG(len 225, ann 0.0000%);pSLT_SL1344:6736-6963_+_StartATG(len 228, ann 0.0000%);	75	76	pSLT_SL1344:6739-6963_+_StartATG(0,0,0,0,0);pSLT_SL1344:6736-6963_+_StartATG(0,0,0,0,0);	0	(pSLT_SL1344:6739-6963_+_StartATG:62552(523));(pSLT_SL1344:6736-6963_+_StartATG:62551(1960));	0	(pSLT_SL1344:6736-6963_+_StartATG:trbH_Reverse);	0	0	1	1	0	0	0	0	0	0	0	0	0	0	0	0	0	0	2	2	1	1
IIWTLRIK	2	2	Chromosome:4228731-4228754_+	192	85.6476	12	0	Chromosome:4228728-4228781_+_StartATG(len 54, ann 0.9815%);	18	18	Chromosome:4228728-4228781_+_StartATG(458,90.8023,28,0.5185,47.0810);	0	(Chromosome:4228728-4228781_+_StartATG:108109(86709));	0	0	0	0	0	0	0	0	0	0	0	0	0	0	0	0	0	0	0	0	1	1	1	1
SLRLWYR	1	1	Chromosome:19560-19580_+	1	0.509807	1	0	Chromosome:19536-19664_+_StartATG(len 129, ann 0.9922%);Chromosome:19485-19664_+_StartATG(len 180, ann 0.9944%);Chromosome:19497-19664_+_StartATG(len 168, ann 0.9940%);	43	60	Chromosome:19536-19664_+_StartATG(14,1.1619,11,0.0853,0.0991);Chromosome:19485-19664_+_StartATG(14,0.8327,11,0.0611,0.0509);Chromosome:19497-19664_+_StartATG(14,0.8922,11,0.0655,0.0584);	0	0	(Chromosome:19485-19664_+_StartATG:psent051803(0.0179194083694));	0	0	0	0	0	0	0	0	0	0	0	1	1	0	0	0	0	0	0	0	0	0	0
MLMAMNVELTAEQK	1	1	pSLT_SL1344:61215-61256_-	0	0	0	0	pSLT_SL1344:61122-61256_-_StartATG(len 135, ann 0.0000%);	45	45	pSLT_SL1344:61122-61256_-_StartATG(0,0,0,0,0);	0	(pSLT_SL1344:61122-61256_-_StartATG:867(57610));	0	0	0	0	0	0	0	0	0	0	0	0	0	0	0	0	1	1	0	0	0	0	0	0
LALFPFIR	36	30	Chromosome:3971455-3971478_+	285	127.133	20	H082885_uPAC_10_CMB-531_PVDAM_SL1344_Shotgun_10B.76006.1.2;H082887_uPAC_10_CMB-531_PVDAM_SL1344_Shotgun_9A.75167.1.2;H082889_uPAC_10_CMB-531_PVDAM_SL1344_Shotgun_7A.74057.1.2;H082891_uPAC_10_CMB-531_PVDAM_SL1344_Shotgun_3B.73409.1.2;H082895_uPAC_10_CMB-531_PVDAM_SL1344_Shotgun_4C.75396.1.2;H082897_uPAC_10_CMB-531_PVDAM_SL1344_Shotgun_3D.74613.1.2;H082901_uPAC_10_CMB-531_PVDAM_SL1344_Shotgun_6A.74…	Chromosome:3971323-3972510_+_StartATG(len 1188, ann 0.0000%);Chromosome:3971437-3972510_+_StartGTG(len 1074, ann 0.0000%);	358	396	Chromosome:3971323-3972510_+_StartATG(24195,218.0391,825,0.6944,151.4064);Chromosome:3971437-3972510_+_StartGTG(16129,160.7786,722,0.6723,108.0915);	SPI3(Chromosome:3971323-3972510_+_StartATG);SPI3(Chromosome:3971437-3972510_+_StartGTG);	(Chromosome:3971323-3972510_+_StartATG:104586(1447));(Chromosome:3971437-3972510_+_StartGTG:104591(13119));	(Chromosome:3971323-3972510_+_StartATG:psent020958(0.866095678805));	(Chromosome:3971323-3972510_+_StartATG:sugR_pseudogene);	0	0	5	4	4	3	5	4	3	2	2	2	6	4	4	4	2	1	4	4	1	1
ELGAQLFR	3	3	Chromosome:3300486-3300509_+	310	138.285	19	H082887_uPAC_10_CMB-531_PVDAM_SL1344_Shotgun_9A.44299.1.2;H082904_uPAC_10_CMB-531_PVDAM_SL1344_Shotgun_1D.43585.1.2;	Chromosome:3300345-3301238_+_StartTTG(len 894, ann 0.8110%);Chromosome:3300363-3301238_+_StartATG(len 876, ann 0.8276%);Chromosome:3300357-3301238_+_StartATG(len 882, ann 0.8220%);Chromosome:3300351-3301238_+_StartTTG(len 888, ann 0.8164%);	292	298	Chromosome:3300345-3301238_+_StartTTG(6200,74.2471,484,0.5414,40.1974);Chromosome:3300363-3301238_+_StartATG(5939,72.5829,476,0.5434,39.4415);Chromosome:3300357-3301238_+_StartATG(6196,75.2087,481,0.5454,41.0188);Chromosome:3300351-3301238_+_StartTTG(6200,74.7487,484,0.5450,40.7380);	SPI13(Chromosome:3300345-3301238_+_StartTTG);SPI13(Chromosome:3300363-3301238_+_StartATG);SPI13(Chromosome:3300357-3301238_+_StartATG);SPI13(Chromosome:3300351-3301238_+_StartTTG);	(Chromosome:3300345-3301238_+_StartTTG:97930(5615));(Chromosome:3300363-3301238_+_StartATG:97933(2812));(Chromosome:3300357-3301238_+_StartATG:97932(5677));(Chromosome:3300351-3301238_+_StartTTG:97931(10816));	(Chromosome:3300345-3301238_+_StartTTG:psent068644(0.752959043382));	(Chromosome:3300363-3301238_+_StartATG:SL1344_3095_Extension);	0	0	1	1	0	0	0	0	0	0	1	1	0	0	0	0	0	0	1	1	0	0
LEQFEIPIGRGQGVR	1	1	Chromosome:3797046-3797090_-	1	0.23791	1	0	Chromosome:3796986-3797093_-_StartATG(len 108, ann 0.0000%);	36	36	Chromosome:3796986-3797093_-_StartATG(8,0.7930,7,0.0648,0.0514);	0	0	(Chromosome:3796986-3797093_-_StartATG:psent107470(0.00399245733627));	0	0	0	0	0	0	0	0	0	1	1	0	0	0	0	0	0	0	0	0	0	0	0
LFSSHVMPFR	28	25	Chromosome:1835695-1835724_+	128	45.6787	14	H082891_uPAC_10_CMB-531_PVDAM_SL1344_Shotgun_3B.36268.1.3;H082895_uPAC_10_CMB-531_PVDAM_SL1344_Shotgun_4C.36399.1.3;H082899_uPAC_10_CMB-531_PVDAM_SL1344_Shotgun_7B.37349.1.3;H082901_uPAC_10_CMB-531_PVDAM_SL1344_Shotgun_6A.35872.1.3;H082906_uPAC_10_CMB-531_PVDAM_SL1344_Shotgun_5A.38600.1.3;H082910_uPAC_10_CMB-531_PVDAM_SL1344_Shotgun_2B.37429.1.3;H082914_uPAC_10_CMB-531_PVDAM_SL1344_Shotgun_4B.389…	Chromosome:1835686-1837368_+_StartGTG(len 1683, ann 0.9851%);	561	561	Chromosome:1835686-1837368_+_StartGTG(821,5.2226,278,0.1652,0.8628);	0	(Chromosome:1835686-1837368_+_StartGTG:86703(4789));	(Chromosome:1835686-1837368_+_StartGTG:psent010177(0.956690326315));	0	0	0	1	1	3	3	2	2	4	4	3	2	4	4	3	2	4	4	4	3	0	0
VAVSMVMLLSTCTRWSR	1	1	Chromosome:3621573-3621623_-	1055	221.466	40	0	Chromosome:3621525-3621626_-_StartGTG(len 102, ann 0.9902%);	34	34	Chromosome:3621525-3621626_-_StartGTG(9132,958.4974,77,0.7549,723.5697);	0	(Chromosome:3621525-3621626_-_StartGTG:16865(78458));	0	0	0	0	0	0	0	0	0	0	0	0	1	1	0	0	0	0	0	0	0	0	0	0
MDTTTRETLLGNSLVVVAPK	7	7	Chromosome:845214-845273_+	2724	486.05	54	0	Chromosome:845214-845699_+_StartGTG(len 486, ann 0.9979%);	162	162	Chromosome:845214-845699_+_StartGTG(25127,553.5152,416,0.8560,473.8090);	0	(Chromosome:845214-845699_+_StartGTG:73646(73350));	0	0	0	0	0	0	2	2	0	0	0	0	0	0	2	2	0	0	1	1	2	2	0	0
AAFSEYRDLEQSYMQLNHCLKK	1	1	Chromosome:1440471-1440536_+	2403	389.794	40	0	Chromosome:1440456-1440776_+_StartATG(len 321, ann 0.8287%);Chromosome:1440453-1440776_+_StartATG(len 324, ann 0.8210%);	107	108	Chromosome:1440456-1440776_+_StartATG(3746,124.9361,164,0.5109,63.8299);Chromosome:1440453-1440776_+_StartATG(3754,124.0436,166,0.5123,63.5475);	SPI2(Chromosome:1440456-1440776_+_StartATG);SPI2(Chromosome:1440453-1440776_+_StartATG);	(Chromosome:1440456-1440776_+_StartATG:82427(580));(Chromosome:1440453-1440776_+_StartATG:82426(2679));	(Chromosome:1440453-1440776_+_StartATG:psent059274(0.683026228998));	(Chromosome:1440456-1440776_+_StartATG:sseA_Extension);	0	0	0	0	0	0	0	0	0	0	1	1	0	0	0	0	0	0	0	0	0	0
KIIFTVTPIFSIPPR	1	1	Chromosome:3931967-3932011_-	694	165.11	29	H082916_uPAC_10_CMB-531_PVDAM_SL1344_Shotgun_6C_20190801165233.71748.1.3;	Chromosome:3930878-3932020_-_StartATG(len 1143, ann 0.7524%);	381	381	Chromosome:3930878-3932020_-_StartATG(4098,38.3841,484,0.4234,16.2518);	0	(Chromosome:3930878-3932020_-_StartATG:11996(4894));	(Chromosome:3930878-3932020_-_StartATG:psent132301(0.84231834209));	(Chromosome:3930878-3932020_-_StartATG:rfaK_Extension);	0	0	0	0	0	0	0	0	0	0	0	0	1	1	0	0	0	0	0	0	0	0
LLTAGGATGIFGNNK	1	1	Chromosome:1955219-1955263_-	4	0.95164	3	H082910_uPAC_10_CMB-531_PVDAM_SL1344_Shotgun_2B_re.45261.1.2;	Chromosome:1955165-1955266_-_StartATG(len 102, ann 0.0000%);	34	34	Chromosome:1955165-1955266_-_StartATG(15,1.5744,6,0.0588,0.0926);	0	0	0	0	0	0	0	0	1	1	0	0	0	0	0	0	0	0	0	0	0	0	0	0	0	0
MFDWGGAENLAYATLVDEGIPVR	5	5	Chromosome:802923-802991_+	327	50.7369	38	H082895_uPAC_10_CMB-531_PVDAM_SL1344_Shotgun_4C.74804.1.2;H082897_uPAC_10_CMB-531_PVDAM_SL1344_Shotgun_3D.73888.1.2;H082914_uPAC_10_CMB-531_PVDAM_SL1344_Shotgun_4B.77726.1.3;H082935_uPAC_10_CMB-531_PVDAM_SL1344_Shotgun_4D.72643.1.2;H082958_uPAC_10_CMB-531_PVDAM_SL1344_Shotgun_8A_20190813201541.76647.1.2;	Chromosome:802923-803954_+_StartTTG(len 1032, ann 0.9990%);	344	344	Chromosome:802923-803954_+_StartTTG(4518,46.8697,536,0.5194,24.3441);	0	(Chromosome:802923-803954_+_StartTTG:72980(44136));	0	0	0	0	0	0	0	0	1	1	3	3	0	0	0	0	0	0	1	1	0	0	0	0
MLLFFHPVFFIGNIHR	1	1	Chromosome:863591-863638_+	2	0.446081	1	H082952_uPAC_10_CMB-531_PVDAM_SL1344_Shotgun_2D_20190813071520_re.72587.1.2;	Chromosome:863591-863644_+_StartGTG(len 54, ann 0.0000%);	18	18	Chromosome:863591-863644_+_StartGTG(2,0.3965,1,0.0185,0.0073);	0	0	(Chromosome:863591-863644_+_StartGTG:psent030518(0.016919047619));	0	0	0	0	0	1	1	0	0	0	0	0	0	0	0	0	0	0	0	0	0	0	0
VIMETLLEIIAR	4	4	Chromosome:1453841-1453876_+	14	4.16342	6	H082923_uPAC_10_CMB-531_PVDAM_SL1344_Shotgun_9C.74382.1.2;H082923_uPAC_10_CMB-531_PVDAM_SL1344_Shotgun_9C_re.74634.1.2;	Chromosome:1453793-1454221_+_StartATG(len 429, ann 0.9930%);	143	143	Chromosome:1453793-1454221_+_StartATG(389,9.7077,92,0.2145,2.0823);	SPI2(Chromosome:1453793-1454221_+_StartATG);	(Chromosome:1453793-1454221_+_StartATG:82702(2296));	(Chromosome:1453793-1454221_+_StartATG:psent033809(0.801424591722));	(Chromosome:1453793-1454221_+_StartATG:ssaO_Extension);	0	0	0	0	0	0	0	0	0	0	1	1	0	0	0	0	0	0	3	2	0	0
MYKSRSNAER	1	1	Chromosome:3781896-3781925_-	8	2.85492	6	0	Chromosome:3781896-3781925_-_StartGTG(len 30, ann 0.0000%);	10	10	Chromosome:3781896-3781925_-_StartGTG(8,2.8549,6,0.2000,0.5710);	0	0	(Chromosome:3781896-3781925_-_StartGTG:psent107552(0.00623939393939));	0	0	0	0	0	0	0	0	0	0	0	1	1	0	0	0	0	0	0	0	0	0	0
HDAIIELVK	1	1	Chromosome:3708483-3708509_-	332	131.644	21	H082910_uPAC_10_CMB-531_PVDAM_SL1344_Shotgun_2B.41773.1.2;	Chromosome:3708198-3708527_-_StartATG(len 330, ann 0.0000%);	110	110	Chromosome:3708198-3708527_-_StartATG(6719,217.9796,224,0.6788,147.9646);	0	(Chromosome:3708198-3708527_-_StartATG:15756(972));	(Chromosome:3708198-3708527_-_StartATG:psent107947(0.953200279296));	(Chromosome:3708198-3708527_-_StartATG:glpR_pseudogene);	0	0	0	0	1	1	0	0	0	0	0	0	0	0	0	0	0	0	0	0	0	0
GSIIANMLQEHDNPFTLYPYDTNYLIYTNTSDLNK	2	2	Chromosome:4183273-4183377_+	1699	173.232	75	H082891_uPAC_10_CMB-531_PVDAM_SL1344_Shotgun_3B.70766.1.3;H082901_uPAC_10_CMB-531_PVDAM_SL1344_Shotgun_6A.72400.1.3;	Chromosome:4183180-4184034_+_StartTTG(len 855, ann 0.8690%);Chromosome:4183189-4184034_+_StartTTG(len 846, ann 0.8783%);Chromosome:4183192-4184034_+_StartTTG(len 843, ann 0.8814%);Chromosome:4183168-4184034_+_StartATG(len 867, ann 0.8570%);	281	289	Chromosome:4183180-4184034_+_StartTTG(22314,279.4065,600,0.7018,196.0875);Chromosome:4183189-4184034_+_StartTTG(20256,256.3354,591,0.6986,179.0759);Chromosome:4183192-4184034_+_StartTTG(19910,252.8535,588,0.6975,176.3653);Chromosome:4183168-4184034_+_StartATG(25499,314.8685,612,0.7059,222.2657);	0	(Chromosome:4183180-4184034_+_StartTTG:107160(22411));(Chromosome:4183189-4184034_+_StartTTG:107161(14745));(Chromosome:4183192-4184034_+_StartTTG:107162(64724));(Chromosome:4183168-4184034_+_StartATG:107159(2297));	(Chromosome:4183168-4184034_+_StartATG:psent022102(0.855020096871));	(Chromosome:4183168-4184034_+_StartATG:pldA_Extension);	0	0	0	0	0	0	1	1	0	0	0	0	1	1	0	0	0	0	0	0	0	0
MRKTMSHLAELVANAAAAINQASDVAALDNVR	1	1	Chromosome:1372519-1372614_+	14357	1601.1	80	0	Chromosome:1372519-1373511_+_StartATG(len 993, ann 0.9869%);	331	331	Chromosome:1372519-1373511_+_StartATG(21231,228.9003,545,0.5488,125.6205);	0	(Chromosome:1372519-1373511_+_StartATG:81651(8161));	(Chromosome:1372519-1373511_+_StartATG:psent007507(0.951463177998));	0	0	0	0	0	0	0	0	0	0	0	1	1	0	0	0	0	0	0	0	0	0	0
MSLSTTTTASAVSWMICRTTADPIK	1	1	Chromosome:4153256-4153330_-	1	0.142746	1	0	Chromosome:4153160-4153330_-_StartGTG(len 171, ann 0.0000%);	57	57	Chromosome:4153160-4153330_-_StartGTG(4,0.2504,3,0.0175,0.0044);	0	0	(Chromosome:4153160-4153330_-_StartGTG:psent131136(0.00422606837607));	0	0	0	0	0	0	0	0	0	0	0	0	0	1	1	0	0	0	0	0	0	0	0
IQEVTGLSGEELKK	4	4	pCol1B9_SL1344:31543-31584_+	0	0	0	H082887_uPAC_10_CMB-531_PVDAM_SL1344_Shotgun_9A.32234.1.3;H082906_uPAC_10_CMB-531_PVDAM_SL1344_Shotgun_5A.34115.1.3;H082948_uPAC_10_CMB-531_PVDAM_SL1344_Shotgun_1A_20190812223439.34105.1.3;	pCol1B9_SL1344:31360-31602_+_StartATG(len 243, ann 0.0041%);pCol1B9_SL1344:31384-31602_+_StartATG(len 219, ann 0.0000%);pCol1B9_SL1344:31489-31602_+_StartGTG(len 114, ann 0.0000%);pCol1B9_SL1344:31423-31602_+_StartATG(len 180, ann 0.0000%);	38	81	pCol1B9_SL1344:31360-31602_+_StartATG(0,0,0,0,0);pCol1B9_SL1344:31384-31602_+_StartATG(0,0,0,0,0);pCol1B9_SL1344:31489-31602_+_StartGTG(0,0,0,0,0);pCol1B9_SL1344:31423-31602_+_StartATG(0,0,0,0,0);	0	(pCol1B9_SL1344:31360-31602_+_StartATG:62323(18953));(pCol1B9_SL1344:31384-31602_+_StartATG:62324(31090));(pCol1B9_SL1344:31489-31602_+_StartGTG:62327(33104));(pCol1B9_SL1344:31423-31602_+_StartATG:62325(9729));	0	0	0	0	1	1	0	0	0	0	0	0	2	2	0	0	0	0	0	0	1	1	0	0
WGEQLQTLVR	28	27	Chromosome:3971701-3971730_+	206	73.5142	15	H082889_uPAC_10_CMB-531_PVDAM_SL1344_Shotgun_7A.50118.1.2;H082895_uPAC_10_CMB-531_PVDAM_SL1344_Shotgun_4C_re.50320.1.2;H082899_uPAC_10_CMB-531_PVDAM_SL1344_Shotgun_7B.51687.1.2;H082901_uPAC_10_CMB-531_PVDAM_SL1344_Shotgun_6A.50134.1.2;H082904_uPAC_10_CMB-531_PVDAM_SL1344_Shotgun_1D.50847.1.2;H082904_uPAC_10_CMB-531_PVDAM_SL1344_Shotgun_1D_re.50789.1.2;H082908_uPAC_10_CMB-531_PVDAM_SL1344_Shotgun_…	Chromosome:3971323-3972510_+_StartATG(len 1188, ann 0.0000%);Chromosome:3971575-3972510_+_StartATG(len 936, ann 0.0000%);Chromosome:3971437-3972510_+_StartGTG(len 1074, ann 0.0000%);Chromosome:3971638-3972510_+_StartATG(len 873, ann 0.0000%);Chromosome:3971590-3972510_+_StartATG(len 921, ann 0.0000%);Chromosome:3971569-3972510_+_StartATG(len 942, ann 0.0000%);	291	396	Chromosome:3971323-3972510_+_StartATG(24195,218.0391,825,0.6944,151.4064);Chromosome:3971575-3972510_+_StartATG(13284,151.9421,597,0.6378,96.9087);Chromosome:3971437-3972510_+_StartGTG(16129,160.7786,722,0.6723,108.0915);Chromosome:3971638-3972510_+_StartATG(8939,109.6226,536,0.6140,67.3083);Chromosome:3971590-3972510_+_StartATG(12362,143.6992,582,0.6319,90.8035);Chromosome:3971569-3972510_+_Star…	SPI3(Chromosome:3971323-3972510_+_StartATG);SPI3(Chromosome:3971575-3972510_+_StartATG);SPI3(Chromosome:3971437-3972510_+_StartGTG);SPI3(Chromosome:3971638-3972510_+_StartATG);SPI3(Chromosome:3971590-3972510_+_StartATG);SPI3(Chromosome:3971569-3972510_+_StartATG);	(Chromosome:3971323-3972510_+_StartATG:104586(1447));(Chromosome:3971575-3972510_+_StartATG:104594(30265));(Chromosome:3971437-3972510_+_StartGTG:104591(13119));(Chromosome:3971638-3972510_+_StartATG:104598(8443));(Chromosome:3971590-3972510_+_StartATG:104595(10886));(Chromosome:3971569-3972510_+_StartATG:104593(16405));	(Chromosome:3971323-3972510_+_StartATG:psent020958(0.866095678805));	(Chromosome:3971323-3972510_+_StartATG:sugR_pseudogene);	0	0	3	2	5	4	1	1	1	1	3	3	6	4	5	4	1	1	3	3	0	0
INDNCDIHYIGFSK	26	22	Chromosome:3931820-3931861_-	79	20.1374	19	H082893_uPAC_10_CMB-531_PVDAM_SL1344_Shotgun_5B.41662.1.3;H082895_uPAC_10_CMB-531_PVDAM_SL1344_Shotgun_4C.42381.1.3;H082899_uPAC_10_CMB-531_PVDAM_SL1344_Shotgun_7B.43741.1.3;H082901_uPAC_10_CMB-531_PVDAM_SL1344_Shotgun_6A.42163.1.2;H082904_uPAC_10_CMB-531_PVDAM_SL1344_Shotgun_1D.42478.1.2;H082906_uPAC_10_CMB-531_PVDAM_SL1344_Shotgun_5A.44577.1.2;H082908_uPAC_10_CMB-531_PVDAM_SL1344_Shotgun_1B.473…	Chromosome:3930878-3932020_-_StartATG(len 1143, ann 0.7524%);	381	381	Chromosome:3930878-3932020_-_StartATG(4098,38.3841,484,0.4234,16.2518);	0	(Chromosome:3930878-3932020_-_StartATG:11996(4894));	(Chromosome:3930878-3932020_-_StartATG:psent132301(0.84231834209));	(Chromosome:3930878-3932020_-_StartATG:rfaK_Extension);	0	0	3	3	3	3	2	2	4	3	5	4	3	2	1	1	1	1	4	3	0	0
LPSASPVK	1	1	Chromosome:150981-151004_+	345	153.898	16	H082904_uPAC_10_CMB-531_PVDAM_SL1344_Shotgun_1D_re.30131.1.2;	Chromosome:150978-151139_+_StartATG(len 162, ann 0.3086%);	54	54	Chromosome:150978-151139_+_StartATG(581,38.3960,44,0.2716,10.4284);	0	(Chromosome:150978-151139_+_StartATG:64934(52942));	0	0	0	0	1	1	0	0	0	0	0	0	0	0	0	0	0	0	0	0	0	0	0	0
MAHECILDIRPLKEETGISELDIAK	2	2	Chromosome:3233226-3233300_-	1325	189.138	53	H082895_uPAC_10_CMB-531_PVDAM_SL1344_Shotgun_4C.62467.1.4;H082946_uPAC_10_CMB-531_PVDAM_SL1344_Shotgun_4A_20190812181427.60355.1.4;	Chromosome:3232860-3233300_-_StartGTG(len 441, ann 0.9977%);	147	147	Chromosome:3232860-3233300_-_StartGTG(10506,255.0492,354,0.8027,204.7280);	0	(Chromosome:3232860-3233300_-_StartGTG:23665(44508));	0	0	0	0	0	0	0	0	0	0	2	2	0	0	0	0	0	0	0	0	0	0	0	0
NPLLLFSGIVPNK	1	1	Chromosome:4366955-4366993_+	2	0.549023	2	0	Chromosome:4366952-4367017_+_StartGTG(len 66, ann 0.0000%);	22	22	Chromosome:4366952-4367017_+_StartGTG(30,4.8663,13,0.1970,0.9587);	0	0	0	0	0	0	0	0	0	0	0	0	0	0	0	0	0	0	0	0	1	1	0	0	0	0
TQGIVLIDEVDMFLHPAWQQQIIQSLR	56	36	Chromosome:3972259-3972339_+	180	23.791	39	H082887_uPAC_10_CMB-531_PVDAM_SL1344_Shotgun_9A.85405.1.3;H082889_uPAC_10_CMB-531_PVDAM_SL1344_Shotgun_7A.83980.1.3;H082891_uPAC_10_CMB-531_PVDAM_SL1344_Shotgun_3B.83565.1.3;H082893_uPAC_10_CMB-531_PVDAM_SL1344_Shotgun_5B.84946.1.3;H082895_uPAC_10_CMB-531_PVDAM_SL1344_Shotgun_4C.85999.1.3;H082897_uPAC_10_CMB-531_PVDAM_SL1344_Shotgun_3D.80264.1.3;H082899_uPAC_10_CMB-531_PVDAM_SL1344_Shotgun_7B.866…	Chromosome:3972121-3972510_+_StartATG(len 390, ann 0.0000%);Chromosome:3972067-3972510_+_StartGTG(len 444, ann 0.0000%);Chromosome:3971860-3972510_+_StartTTG(len 651, ann 0.0000%);Chromosome:3971323-3972510_+_StartATG(len 1188, ann 0.0000%);Chromosome:3971575-3972510_+_StartATG(len 936, ann 0.0000%);Chromosome:3972190-3972510_+_StartATG(len 321, ann 0.0000%);Chromosome:3971725-3972510_+_StartGTG(…	107	396	Chromosome:3972121-3972510_+_StartATG(1483,40.7101,193,0.4949,20.1474);Chromosome:3972067-3972510_+_StartGTG(1846,44.5117,226,0.5090,22.6565);Chromosome:3971860-3972510_+_StartTTG(4946,81.3389,375,0.5760,46.8512);Chromosome:3971323-3972510_+_StartATG(24195,218.0391,825,0.6944,151.4064);Chromosome:3971575-3972510_+_StartATG(13284,151.9421,597,0.6378,96.9087);Chromosome:3972190-3972510_+_StartATG(1…	SPI3(Chromosome:3972121-3972510_+_StartATG);SPI3(Chromosome:3972067-3972510_+_StartGTG);SPI3(Chromosome:3971860-3972510_+_StartTTG);SPI3(Chromosome:3971323-3972510_+_StartATG);SPI3(Chromosome:3971575-3972510_+_StartATG);SPI3(Chromosome:3972190-3972510_+_StartATG);SPI3(Chromosome:3971725-3972510_+_StartGTG);SPI3(Chromosome:3971767-3972510_+_StartATG);SPI3(Chromosome:3971437-3972510_+_StartGTG);SPI…	(Chromosome:3972121-3972510_+_StartATG:104615(64822));(Chromosome:3972067-3972510_+_StartGTG:104612(10664));(Chromosome:3971860-3972510_+_StartTTG:104607(14556));(Chromosome:3971323-3972510_+_StartATG:104586(1447));(Chromosome:3971575-3972510_+_StartATG:104594(30265));(Chromosome:3972190-3972510_+_StartATG:104616(55449));(Chromosome:3971725-3972510_+_StartGTG:104601(41115));(Chromosome:3971767-39…	(Chromosome:3971323-3972510_+_StartATG:psent020958(0.866095678805));	(Chromosome:3971323-3972510_+_StartATG:sugR_pseudogene);	0	0	5	4	7	4	6	3	6	4	6	4	7	4	7	4	4	4	6	4	2	1
ALRDEYLSLLANGIDPLVHNTQK	1	1	Chromosome:2928266-2928334_+	111	17.2226	27	0	Chromosome:2928113-2928634_+_StartTTG(len 522, ann 0.0000%);Chromosome:2928041-2928634_+_StartATG(len 594, ann 0.0000%);Chromosome:2928152-2928634_+_StartTTG(len 483, ann 0.0000%);Chromosome:2928200-2928634_+_StartGTG(len 435, ann 0.0000%);Chromosome:2928194-2928634_+_StartGTG(len 441, ann 0.0000%);Chromosome:2928221-2928634_+_StartGTG(len 414, ann 0.0000%);	138	198	Chromosome:2928113-2928634_+_StartTTG(2976,61.0362,270,0.5172,31.5679);Chromosome:2928041-2928634_+_StartATG(9966,179.6220,333,0.5606,100.6961);Chromosome:2928152-2928634_+_StartTTG(2655,58.8495,246,0.5093,29.9721);Chromosome:2928200-2928634_+_StartGTG(1764,43.4145,210,0.4828,20.9605);Chromosome:2928194-2928634_+_StartGTG(1976,47.9704,216,0.4898,23.4959);Chromosome:2928221-2928634_+_StartGTG(1215…	0	(Chromosome:2928113-2928634_+_StartTTG:94815(16311));(Chromosome:2928041-2928634_+_StartATG:94814(709));(Chromosome:2928152-2928634_+_StartTTG:94816(13306));(Chromosome:2928200-2928634_+_StartGTG:94819(7607));(Chromosome:2928194-2928634_+_StartGTG:94818(10350));(Chromosome:2928221-2928634_+_StartGTG:94820(4994));	(Chromosome:2928041-2928634_+_StartATG:psent041419(0.680522450589));	(Chromosome:2928041-2928634_+_StartATG:SL1344_2747_pseudogene);	0	0	1	1	0	0	0	0	0	0	0	0	0	0	0	0	0	0	0	0	0	0
VAELTALR	6	6	Chromosome:2811852-2811875_-	315	140.516	16	H082887_uPAC_10_CMB-531_PVDAM_SL1344_Shotgun_9A.34194.1.2;	Chromosome:2810760-2811878_-_StartATG(len 1119, ann 0.9508%);	373	373	Chromosome:2810760-2811878_-_StartATG(4025,38.5089,540,0.4826,18.5844);	0	(Chromosome:2810760-2811878_-_StartATG:29054(3240));	(Chromosome:2810760-2811878_-_StartATG:psent112772(0.96848433462));	(Chromosome:2810760-2811878_-_StartATG:tyrA_Extension);	0	0	0	0	0	0	0	0	0	0	0	0	0	0	0	0	2	2	3	3	1	1
DEEFTLQDFLTICRQDR	2	1	Chromosome:1320520-1320570_-	719	150.933	39	H082942_uPAC_10_CMB-531_PVDAM_SL1344_Shotgun_5D_20190811232259.76881.1.3;	Chromosome:1318684-1320645_-_StartATG(len 1962, ann 0.9077%);Chromosome:1318684-1320615_-_StartATG(len 1932, ann 0.9218%);	644	654	Chromosome:1318684-1320645_-_StartATG(6615,36.0957,848,0.4322,15.6006);Chromosome:1318684-1320615_-_StartATG(6435,35.6588,837,0.4332,15.4474);	0	(Chromosome:1318684-1320645_-_StartATG:50591(2528));(Chromosome:1318684-1320615_-_StartATG:50594(1143));	(Chromosome:1318684-1320645_-_StartATG:psent095418(0.936237278081));	(Chromosome:1318684-1320615_-_StartATG:yeaG_Extension);	0	0	0	0	0	0	0	0	0	0	2	1	0	0	0	0	0	0	0	0	0	0
MTPQPTFTAR	1	1	Chromosome:2406637-2406666_-	0	0	0	H082937_uPAC_10_CMB-531_PVDAM_SL1344_Shotgun_1C.27810.1.2;	Chromosome:2406379-2406666_-_StartTTG(len 288, ann 0.0000%);	96	96	Chromosome:2406379-2406666_-_StartTTG(27,1.0037,12,0.0417,0.0419);	0	0	(Chromosome:2406379-2406666_-_StartTTG:psent089388(0.0384916833167));	0	0	0	1	1	0	0	0	0	0	0	0	0	0	0	0	0	0	0	0	0	0	0
AMGFLSGK	15	14	Chromosome:1748986-1749009_+	5273	2352.19	23	H082889_uPAC_10_CMB-531_PVDAM_SL1344_Shotgun_7A.24889.1.2;H082891_uPAC_10_CMB-531_PVDAM_SL1344_Shotgun_3B.24605.1.2;H082893_uPAC_10_CMB-531_PVDAM_SL1344_Shotgun_5B.24326.1.2;H082895_uPAC_10_CMB-531_PVDAM_SL1344_Shotgun_4C.24441.1.2;H082901_uPAC_10_CMB-531_PVDAM_SL1344_Shotgun_6A.23845.1.2;H082906_uPAC_10_CMB-531_PVDAM_SL1344_Shotgun_5A.26218.1.2;H082925_uPAC_10_CMB-531_PVDAM_SL1344_Shotgun_9B_201…	Chromosome:1748968-1749774_+_StartATG(len 807, ann 0.9727%);	269	269	Chromosome:1748968-1749774_+_StartATG(60792,806.4884,703,0.8711,702.5320);	0	(Chromosome:1748968-1749774_+_StartATG:85785(4754));	(Chromosome:1748968-1749774_+_StartATG:psent009699(0.974289623285));	0	0	0	0	0	1	1	2	1	2	2	4	4	1	1	2	2	2	2	1	1	0	0
SKDVTLAAIYALGEGR	4	4	pCol1B9_SL1344:43682-43729_+	0	0	0	H082885_uPAC_10_CMB-531_PVDAM_SL1344_Shotgun_10B.57213.1.3;H082893_uPAC_10_CMB-531_PVDAM_SL1344_Shotgun_5B.56299.1.3;H082906_uPAC_10_CMB-531_PVDAM_SL1344_Shotgun_5A.59551.1.2;	pCol1B9_SL1344:43658-43831_+_StartTTG(len 174, ann 0.0000%);pCol1B9_SL1344:43631-43831_+_StartATG(len 201, ann 0.0000%);pCol1B9_SL1344:43667-43831_+_StartATG(len 165, ann 0.0000%);pCol1B9_SL1344:43619-43831_+_StartTTG(len 213, ann 0.0000%);pCol1B9_SL1344:43625-43831_+_StartATG(len 207, ann 0.0000%);pCol1B9_SL1344:43670-43831_+_StartATG(len 162, ann 0.0000%);	54	71	pCol1B9_SL1344:43658-43831_+_StartTTG(0,0,0,0,0);pCol1B9_SL1344:43631-43831_+_StartATG(0,0,0,0,0);pCol1B9_SL1344:43667-43831_+_StartATG(0,0,0,0,0);pCol1B9_SL1344:43619-43831_+_StartTTG(0,0,0,0,0);pCol1B9_SL1344:43625-43831_+_StartATG(0,0,0,0,0);pCol1B9_SL1344:43670-43831_+_StartATG(0,0,0,0,0);	0	(pCol1B9_SL1344:43658-43831_+_StartTTG:62478(56253));(pCol1B9_SL1344:43631-43831_+_StartATG:62477(5222));(pCol1B9_SL1344:43667-43831_+_StartATG:62479(34493));(pCol1B9_SL1344:43619-43831_+_StartTTG:62475(14993));(pCol1B9_SL1344:43625-43831_+_StartATG:62476(857));(pCol1B9_SL1344:43670-43831_+_StartATG:62480(68298));	0	0	0	0	0	0	0	0	0	0	0	0	3	2	0	0	0	0	0	0	0	0	1	1
GVGYAFKPR	1	1	Chromosome:3627745-3627771_-	47	18.6363	15	H082912_uPAC_10_CMB-531_PVDAM_SL1344_Shotgun_7C.27721.1.2;	Chromosome:3627694-3627900_-_StartGTG(len 207, ann 0.5024%);Chromosome:3627694-3627828_-_StartGTG(len 135, ann 0.2370%);Chromosome:3627694-3627936_-_StartATG(len 243, ann 0.5761%);Chromosome:3627694-3627885_-_StartGTG(len 192, ann 0.4635%);Chromosome:3627694-3627864_-_StartATG(len 171, ann 0.3977%);Chromosome:3627694-3627981_-_StartTTG(len 288, ann 0.6424%);Chromosome:3627694-3627870_-_StartATG(l…	44	96	Chromosome:3627694-3627900_-_StartGTG(8382,433.5134,141,0.6812,295.3093);Chromosome:3627694-3627828_-_StartGTG(3582,284.0645,78,0.5778,164.1325);Chromosome:3627694-3627936_-_StartATG(11332,499.2585,173,0.7119,355.4221);Chromosome:3627694-3627885_-_StartGTG(6247,348.3337,127,0.6615,230.4227);Chromosome:3627694-3627864_-_StartATG(4789,299.8292,111,0.6491,194.6191);Chromosome:3627694-3627981_-_Start…	0	(Chromosome:3627694-3627900_-_StartGTG:16680(65904));(Chromosome:3627694-3627828_-_StartGTG:16685(43114));(Chromosome:3627694-3627936_-_StartATG:16678(31696));(Chromosome:3627694-3627885_-_StartGTG:16681(17977));(Chromosome:3627694-3627864_-_StartATG:16684(78812));(Chromosome:3627694-3627981_-_StartTTG:16675(49535));(Chromosome:3627694-3627870_-_StartATG:16683(46521));(Chromosome:3627694-3627825_…	(Chromosome:3627694-3627981_-_StartTTG:psent082901(0.0529758907759));	(Chromosome:3627694-3627978_-_StartTTG:NA_Intergenic);	0	0	0	0	0	0	0	0	0	0	0	0	0	0	1	1	0	0	0	0	0	0
TIITGSGQRSPR	1	1	Chromosome:3768000-3768035_+	1	0.297387	1	0	Chromosome:3767994-3768152_+_StartTTG(len 159, ann 0.0000%);Chromosome:3767982-3768152_+_StartTTG(len 171, ann 0.0000%);Chromosome:3767979-3768152_+_StartATG(len 174, ann 0.0000%);	53	58	Chromosome:3767994-3768152_+_StartTTG(22,1.4813,12,0.0755,0.1118);Chromosome:3767982-3768152_+_StartTTG(22,1.3774,12,0.0702,0.0967);Chromosome:3767979-3768152_+_StartATG(22,1.3536,12,0.0690,0.0934);	0	0	(Chromosome:3767979-3768152_+_StartATG:psent070922(0.00364542124542));	0	0	0	0	0	0	0	0	0	0	0	0	0	0	0	0	0	0	0	1	1	0	0
RVEVIAVGR	35	32	pSLT_SL1344:6820-6846_+	0	0	0	H082887_uPAC_10_CMB-531_PVDAM_SL1344_Shotgun_9A.27824.1.2;H082895_uPAC_10_CMB-531_PVDAM_SL1344_Shotgun_4C.27739.1.2;H082906_uPAC_10_CMB-531_PVDAM_SL1344_Shotgun_5A.29523.1.2;H082914_uPAC_10_CMB-531_PVDAM_SL1344_Shotgun_4B.29918.1.2;H082916_uPAC_10_CMB-531_PVDAM_SL1344_Shotgun_6C_20190801165233.27144.1.2;H082918_uPAC_10_CMB-531_PVDAM_SL1344_Shotgun_2C.27968.1.2;H082925_uPAC_10_CMB-531_PVDAM_SL1344…	pSLT_SL1344:6739-6963_+_StartATG(len 225, ann 0.0000%);pSLT_SL1344:6802-6963_+_StartTTG(len 162, ann 0.0000%);pSLT_SL1344:6736-6963_+_StartATG(len 228, ann 0.0000%);pSLT_SL1344:6796-6963_+_StartGTG(len 168, ann 0.0000%);	54	76	pSLT_SL1344:6739-6963_+_StartATG(0,0,0,0,0);pSLT_SL1344:6802-6963_+_StartTTG(0,0,0,0,0);pSLT_SL1344:6736-6963_+_StartATG(0,0,0,0,0);pSLT_SL1344:6796-6963_+_StartGTG(0,0,0,0,0);	0	(pSLT_SL1344:6739-6963_+_StartATG:62552(523));(pSLT_SL1344:6802-6963_+_StartTTG:62554(87085));(pSLT_SL1344:6736-6963_+_StartATG:62551(1960));(pSLT_SL1344:6796-6963_+_StartGTG:62553(70891));	0	(pSLT_SL1344:6736-6963_+_StartATG:trbH_Reverse);	0	0	4	3	4	4	2	2	3	3	6	4	3	3	3	3	3	3	4	4	3	3
MGTDSINAVLETAAKVKAPVIVQFSNGGASFIAGK	1	1	Chromosome:3251095-3251199_-	40758	4155.74	103	0	Chromosome:3250234-3251199_-_StartGTG(len 966, ann 0.9990%);	322	322	Chromosome:3250234-3251199_-_StartGTG(114494,1268.9100,882,0.9130,1158.5148);	0	(Chromosome:3250234-3251199_-_StartGTG:23096(50114));	0	0	0	0	0	0	0	0	0	0	0	0	0	0	0	0	0	0	0	0	1	1	0	0
DNTTEHLR	2	1	Chromosome:3417512-3417535_+	515	229.732	20	H082908_uPAC_10_CMB-531_PVDAM_SL1344_Shotgun_1B.12082.1.2;	Chromosome:3417503-3417805_+_StartATG(len 303, ann 0.0000%);	101	101	Chromosome:3417503-3417805_+_StartATG(15772,557.2747,256,0.8449,470.8414);	0	(Chromosome:3417503-3417805_+_StartATG:99252(381));	(Chromosome:3417503-3417805_+_StartATG:psent043915(0.92329628001));	(Chromosome:3417503-3417805_+_StartATG:NA_Intergenic);	(Chromosome:3417503-3417805_+_StartATG:Giess_34);	0	2	1	0	0	0	0	0	0	0	0	0	0	0	0	0	0	0	0	0	0
LYHNLFDLTTR	4	4	Chromosome:1792363-1792395_-	25	8.11057	13	H082891_uPAC_10_CMB-531_PVDAM_SL1344_Shotgun_3B.50880.1.3;H082923_uPAC_10_CMB-531_PVDAM_SL1344_Shotgun_9C.53186.1.2;H082952_uPAC_10_CMB-531_PVDAM_SL1344_Shotgun_2D_20190813071520.54373.1.3;	Chromosome:1791595-1792416_-_StartTTG(len 822, ann 0.9477%);Chromosome:1791595-1792428_-_StartGTG(len 834, ann 0.9341%);	274	278	Chromosome:1791595-1792416_-_StartTTG(1043,13.5843,236,0.2871,3.9001);Chromosome:1791595-1792428_-_StartGTG(1056,13.5557,241,0.2890,3.9176);	0	(Chromosome:1791595-1792416_-_StartTTG:44941(48883));(Chromosome:1791595-1792428_-_StartGTG:44940(1793));	(Chromosome:1791595-1792428_-_StartGTG:psent092847(0.819725166801));	(Chromosome:1791595-1792428_-_StartGTG:SL1344_1672_Extension);	0	0	0	0	1	1	1	1	0	0	0	0	0	0	0	0	1	1	1	1	0	0
MVDVEFPQDAVPR	2	2	Chromosome:4096730-4096768_-	687	188.589	36	H082904_uPAC_10_CMB-531_PVDAM_SL1344_Shotgun_1D_re.70334.1.2;	Chromosome:4095425-4096768_-_StartGTG(len 1344, ann 0.9993%);	448	448	Chromosome:4095425-4096768_-_StartGTG(43956,350.1419,1134,0.8438,295.4497);	0	(Chromosome:4095425-4096768_-_StartGTG:9410(61075));	0	0	0	0	1	1	0	0	0	0	0	0	0	0	0	0	1	1	0	0	0	0	0	0
VAELTALRDQIDDVDKALLNLLAK	1	1	Chromosome:2811804-2811875_-	506	75.239	33	H082925_uPAC_10_CMB-531_PVDAM_SL1344_Shotgun_9B_20190811153007.86381.1.3;	Chromosome:2810760-2811878_-_StartATG(len 1119, ann 0.9508%);	373	373	Chromosome:2810760-2811878_-_StartATG(4025,38.5089,540,0.4826,18.5844);	0	(Chromosome:2810760-2811878_-_StartATG:29054(3240));	(Chromosome:2810760-2811878_-_StartATG:psent112772(0.96848433462));	(Chromosome:2810760-2811878_-_StartATG:tyrA_Extension);	0	0	0	0	0	0	0	0	0	0	0	0	0	0	0	0	0	0	1	1	0	0
LGYTFNHQELLQQALTHR	70	47	Chromosome:2723135-2723188_-	2669	529.151	50	H082885_uPAC_10_CMB-531_PVDAM_SL1344_Shotgun_10B.50730.1.3;H082887_uPAC_10_CMB-531_PVDAM_SL1344_Shotgun_9A.51889.1.3;H082889_uPAC_10_CMB-531_PVDAM_SL1344_Shotgun_7A.51240.1.3;H082891_uPAC_10_CMB-531_PVDAM_SL1344_Shotgun_3B.50781.1.3;H082893_uPAC_10_CMB-531_PVDAM_SL1344_Shotgun_5B.50612.1.4;H082895_uPAC_10_CMB-531_PVDAM_SL1344_Shotgun_4C.51441.1.4;H082897_uPAC_10_CMB-531_PVDAM_SL1344_Shotgun_3D.52…	Chromosome:2722547-2723224_-_StartATG(len 678, ann 0.8835%);Chromosome:2722547-2723263_-_StartGTG(len 717, ann 0.8354%);Chromosome:2722547-2723281_-_StartGTG(len 735, ann 0.8150%);	226	245	Chromosome:2722547-2723224_-_StartATG(21575,340.6797,498,0.7345,250.2292);Chromosome:2722547-2723263_-_StartGTG(21616,322.7612,507,0.7071,228.2244);Chromosome:2722547-2723281_-_StartGTG(21616,314.8569,507,0.6898,217.1883);	0	(Chromosome:2722547-2723224_-_StartATG:30055(1845));(Chromosome:2722547-2723263_-_StartGTG:30054(7908));(Chromosome:2722547-2723281_-_StartGTG:30053(5922));	(Chromosome:2722547-2723281_-_StartGTG:psent138811(0.927112422708));	(Chromosome:2722547-2723281_-_StartGTG:-135_ExtensionGTG);	0	0	9	4	9	4	8	4	8	4	6	4	7	4	7	4	5	4	6	4	5	4
TGTSSLLVSMVSINVLSILR	8	8	Chromosome:387868-387927_-	0	0	0	0	Chromosome:387844-387942_-_StartATG(len 99, ann 0.0000%);	33	33	Chromosome:387844-387942_-_StartATG(0,0,0,0,0);	0	0	(Chromosome:387844-387942_-_StartATG:psent100089(0.0));	0	0	0	2	2	1	1	1	1	0	0	2	2	2	2	0	0	0	0	0	0	0	0
MLAQVVGSGAFTGQAMAMVSR	5	5	Chromosome:2742841-2742903_-	0	0	0	H082904_uPAC_10_CMB-531_PVDAM_SL1344_Shotgun_1D_re.62185.1.2;H082906_uPAC_10_CMB-531_PVDAM_SL1344_Shotgun_5A_re.63887.1.2;H082910_uPAC_10_CMB-531_PVDAM_SL1344_Shotgun_2B_re.63474.1.2;H082923_uPAC_10_CMB-531_PVDAM_SL1344_Shotgun_9C_re.62618.1.2;H082952_uPAC_10_CMB-531_PVDAM_SL1344_Shotgun_2D_20190813071520_re.64223.1.2;	Chromosome:2740876-2742903_-_StartGTG(len 2028, ann 0.9995%);	676	676	Chromosome:2740876-2742903_-_StartGTG(217,1.1456,102,0.0503,0.0576);	0	0	0	0	0	0	1	1	2	2	0	0	0	0	1	1	0	0	0	0	0	0	1	1	0	0
KELANAIR	2	2	Chromosome:3259069-3259092_-	7648	3411.63	21	H082889_uPAC_10_CMB-531_PVDAM_SL1344_Shotgun_7A.17851.1.2;H082916_uPAC_10_CMB-531_PVDAM_SL1344_Shotgun_6C_20190801165233.16745.1.2;	Chromosome:3257116-3259227_-_StartATG(len 2112, ann 0.9200%);Chromosome:3257116-3259104_-_StartATG(len 1989, ann 0.9769%);	663	704	Chromosome:3257116-3259227_-_StartATG(120830,612.5000,1725,0.8168,500.2900);Chromosome:3257116-3259104_-_StartATG(119093,641.0275,1680,0.8446,541.4118);	0	(Chromosome:3257116-3259227_-_StartATG:22923(8962));(Chromosome:3257116-3259104_-_StartATG:22925(620));	(Chromosome:3257116-3259227_-_StartATG:psent084922(0.944933823529));	(Chromosome:3257116-3259104_-_StartATG:tktA_Extension);	0	0	0	0	0	0	0	0	0	0	0	0	1	1	1	1	0	0	0	0	0	0
INLTSSPNSFSFLIVPLASSAYFSVTFASR	1	1	Chromosome:56362-56451_-	0	0	0	H082925_uPAC_10_CMB-531_PVDAM_SL1344_Shotgun_9B_20190811153007.55240.1.5;	Chromosome:56338-56457_-_StartATG(len 120, ann 0.0000%);	40	40	Chromosome:56338-56457_-_StartATG(1,0.0892,1,0.0083,0.0007);	0	0	(Chromosome:56338-56457_-_StartATG:psent101646(0.00888354978355));	0	0	0	0	0	0	0	0	0	0	0	0	0	0	0	0	0	0	0	1	1	0	0
LGGEQAVEPSDR	1	1	Chromosome:2920926-2920961_-	3	0.892162	2	0	Chromosome:2920764-2921543_-_StartGTG(len 780, ann 0.0000%);Chromosome:2920764-2921507_-_StartATG(len 744, ann 0.0000%);Chromosome:2920764-2921063_-_StartTTG(len 300, ann 0.0000%);Chromosome:2920764-2921030_-_StartGTG(len 267, ann 0.0000%);Chromosome:2920764-2921453_-_StartTTG(len 690, ann 0.0000%);Chromosome:2920764-2920994_-_StartGTG(len 231, ann 0.0000%);Chromosome:2920764-2920988_-_StartGTG(l…	75	260	Chromosome:2920764-2921543_-_StartGTG(14,0.1922,12,0.0154,0.0030);Chromosome:2920764-2921507_-_StartATG(13,0.1871,11,0.0148,0.0028);Chromosome:2920764-2921063_-_StartTTG(7,0.2498,6,0.0200,0.0050);Chromosome:2920764-2921030_-_StartGTG(7,0.2807,6,0.0225,0.0063);Chromosome:2920764-2921453_-_StartTTG(10,0.1552,9,0.0130,0.0020);Chromosome:2920764-2920994_-_StartGTG(6,0.2781,5,0.0216,0.0060);Chromosome…	0	0	(Chromosome:2920764-2921543_-_StartGTG:psent112190(0.837743542869));	0	0	0	0	0	0	0	0	0	1	1	0	0	0	0	0	0	0	0	0	0	0	0
TFVIDVNIHAGAAPG	1	1	Chromosome:1824616-1824660_+	1	0.23791	1	0	Chromosome:1824613-1824660_+_StartATG(len 48, ann 0.0000%);	16	16	Chromosome:1824613-1824660_+_StartATG(1,0.2230,1,0.0208,0.0046);	0	0	(Chromosome:1824613-1824660_+_StartATG:psent010105(0.0035746031746));	0	0	0	0	0	0	0	0	0	0	0	0	0	0	0	1	1	0	0	0	0	0	0
TTLTLNTSLLSSR	3	3	Chromosome:278669-278707_+	264	72.471	20	H082895_uPAC_10_CMB-531_PVDAM_SL1344_Shotgun_4C_re.54008.1.2;	Chromosome:278666-279955_+_StartATG(len 1290, ann 0.9364%);	430	430	Chromosome:278666-279955_+_StartATG(3246,26.9392,522,0.4047,10.9023);	0	(Chromosome:278666-279955_+_StartATG:67635(2170));	(Chromosome:278666-279955_+_StartATG:psent027261(0.933210515138));	(Chromosome:278666-279955_+_StartATG:mesJ_Extension);	0	0	0	0	0	0	0	0	1	1	2	2	0	0	0	0	0	0	0	0	0	0
FSATELSWLSK	3	3	Chromosome:1913983-1914015_+	509	165.131	28	H082923_uPAC_10_CMB-531_PVDAM_SL1344_Shotgun_9C_re.60047.1.2;	Chromosome:1913776-1914048_+_StartATG(len 273, ann 0.0000%);Chromosome:1913941-1914048_+_StartATG(len 108, ann 0.0000%);	36	91	Chromosome:1913776-1914048_+_StartATG(2703,106.0007,186,0.6813,72.2183);Chromosome:1913941-1914048_+_StartATG(731,72.4634,68,0.6296,45.6230);	0	(Chromosome:1913776-1914048_+_StartATG:87703(2419));(Chromosome:1913941-1914048_+_StartATG:87709(73978));	(Chromosome:1913776-1914048_+_StartATG:psent010546(0.155379720769));	0	0	0	0	0	0	0	0	0	0	0	1	1	0	0	0	0	0	0	2	2	0	0
IAATACLPMNKK	1	1	Chromosome:912605-912640_-	12	3.56865	6	0	Chromosome:912566-912703_-_StartGTG(len 138, ann 0.9928%);	46	46	Chromosome:912566-912703_-_StartGTG(61,4.7323,24,0.1739,0.8229);	0	0	(Chromosome:912566-912703_-_StartGTG:psent148400(0.0295247197247));	0	0	0	1	1	0	0	0	0	0	0	0	0	0	0	0	0	0	0	0	0	0	0
MKADGYVAKFEINELSSVIQEVLER	2	2	Chromosome:2419238-2419312_+	993	141.747	60	H082895_uPAC_10_CMB-531_PVDAM_SL1344_Shotgun_4C_re.83926.1.3;	Chromosome:2419238-2419357_+_StartGTG(len 120, ann 0.9917%);	40	40	Chromosome:2419238-2419357_+_StartGTG(3186,284.2430,99,0.8250,234.5005);	0	(Chromosome:2419238-2419357_+_StartGTG:91496(91660));	0	0	0	0	0	0	0	0	0	0	1	1	0	0	0	0	0	0	1	1	0	0	0	0
FPAIFTR	1	1	pSLT_SL1344:73370-73390_-	0	0	0	H082952_uPAC_10_CMB-531_PVDAM_SL1344_Shotgun_2D_20190813071520_re.62601.1.2;	pSLT_SL1344:73370-73531_-_StartGTG(len 162, ann 0.9877%);pSLT_SL1344:73370-73453_-_StartTTG(len 84, ann 0.9881%);pSLT_SL1344:73370-73477_-_StartTTG(len 108, ann 0.9907%);	28	54	pSLT_SL1344:73370-73531_-_StartGTG(0,0,0,0,0);pSLT_SL1344:73370-73453_-_StartTTG(0,0,0,0,0);pSLT_SL1344:73370-73477_-_StartTTG(0,0,0,0,0);	0	(pSLT_SL1344:73370-73531_-_StartGTG:748(85391));(pSLT_SL1344:73370-73453_-_StartTTG:753(83005));(pSLT_SL1344:73370-73477_-_StartTTG:750(98174));	0	0	0	0	0	0	1	1	0	0	0	0	0	0	0	0	0	0	0	0	0	0	0	0
LDPLPYSQR	11	10	Chromosome:3931760-3931786_-	176	69.7869	19	H082889_uPAC_10_CMB-531_PVDAM_SL1344_Shotgun_7A.35294.1.2;H082899_uPAC_10_CMB-531_PVDAM_SL1344_Shotgun_7B.35921.1.2;H082901_uPAC_10_CMB-531_PVDAM_SL1344_Shotgun_6A.34648.1.2;H082923_uPAC_10_CMB-531_PVDAM_SL1344_Shotgun_9C.36646.1.2;H082929_uPAC_10_CMB-531_PVDAM_SL1344_Shotgun_7D.36770.1.2;H082931_uPAC_10_CMB-531_PVDAM_SL1344_Shotgun_9D.36287.1.2;H082937_uPAC_10_CMB-531_PVDAM_SL1344_Shotgun_1C.365…	Chromosome:3930878-3932020_-_StartATG(len 1143, ann 0.7524%);	381	381	Chromosome:3930878-3932020_-_StartATG(4098,38.3841,484,0.4234,16.2518);	0	(Chromosome:3930878-3932020_-_StartATG:11996(4894));	(Chromosome:3930878-3932020_-_StartATG:psent132301(0.84231834209));	(Chromosome:3930878-3932020_-_StartATG:rfaK_Extension);	0	0	1	1	2	2	0	0	0	0	0	0	2	2	4	3	0	0	2	2	0	0
MESPLGSDLAR	23	21	Chromosome:1476738-1476770_+	8842	2868.55	31	H082885_uPAC_10_CMB-531_PVDAM_SL1344_Shotgun_10B.30639.1.2;H082887_uPAC_10_CMB-531_PVDAM_SL1344_Shotgun_9A.32517.1.2;H082893_uPAC_10_CMB-531_PVDAM_SL1344_Shotgun_5B.31733.1.2;H082895_uPAC_10_CMB-531_PVDAM_SL1344_Shotgun_4C.32327.1.2;H082904_uPAC_10_CMB-531_PVDAM_SL1344_Shotgun_1D_re.32059.1.2;H082906_uPAC_10_CMB-531_PVDAM_SL1344_Shotgun_5A.34377.1.2;H082914_uPAC_10_CMB-531_PVDAM_SL1344_Shotgun_4B…	Chromosome:1476738-1477169_+_StartTTG(len 432, ann 0.9977%);	144	144	Chromosome:1476738-1477169_+_StartTTG(12152,301.1544,273,0.6319,190.2995);	0	(Chromosome:1476738-1477169_+_StartTTG:82909(3226));	0	(Chromosome:1476738-1477169_+_StartTTG:slyA_Truncation);	0	0	1	1	0	0	2	2	3	3	5	4	0	0	0	0	5	4	4	4	3	3
MDPRVAEKMMQFLTLDGTFGNPASR	1	1	Chromosome:2680351-2680425_-	9680	1381.78	74	0	Chromosome:2679256-2680425_-_StartGTG(len 1170, ann 0.9991%);	390	390	Chromosome:2679256-2680425_-_StartGTG(35886,328.3707,868,0.7419,243.6182);	0	(Chromosome:2679256-2680425_-_StartGTG:30828(26379));	0	0	0	0	1	1	0	0	0	0	0	0	0	0	0	0	0	0	0	0	0	0	0	0
WWSHLPVHPR	1	1	Chromosome:1687280-1687309_+	0	0	0	H082906_uPAC_10_CMB-531_PVDAM_SL1344_Shotgun_5A_re.70926.1.2;	Chromosome:1687274-1687360_+_StartATG(len 87, ann 0.0000%);	29	29	Chromosome:1687274-1687360_+_StartATG(0,0,0,0,0);	0	0	(Chromosome:1687274-1687360_+_StartATG:psent035144(0.00379184149184));	0	0	0	0	0	0	0	0	0	0	0	1	1	0	0	0	0	0	0	0	0	0	0
MLELPQAWLDAFKPAYDALAGQVK	1	1	Chromosome:4191946-4192017_+	17	2.52779	12	0	Chromosome:4191946-4193568_+_StartGTG(len 1623, ann 0.9994%);	541	541	Chromosome:4191946-4193568_+_StartGTG(537,3.5423,259,0.1596,0.5654);	0	0	0	0	0	0	0	0	0	0	0	0	0	0	0	0	0	0	0	0	0	0	1	1	0	0
NAVAMVADIAFR	8	8	Chromosome:3972178-3972213_+	132	39.2551	18	H082904_uPAC_10_CMB-531_PVDAM_SL1344_Shotgun_1D_re.54690.1.2;H082929_uPAC_10_CMB-531_PVDAM_SL1344_Shotgun_7D_re.56520.1.2;	Chromosome:3972121-3972510_+_StartATG(len 390, ann 0.0000%);Chromosome:3972067-3972510_+_StartGTG(len 444, ann 0.0000%);Chromosome:3971860-3972510_+_StartTTG(len 651, ann 0.0000%);Chromosome:3971323-3972510_+_StartATG(len 1188, ann 0.0000%);Chromosome:3971575-3972510_+_StartATG(len 936, ann 0.0000%);Chromosome:3971725-3972510_+_StartGTG(len 786, ann 0.0000%);Chromosome:3971767-3972510_+_StartATG(…	130	396	Chromosome:3972121-3972510_+_StartATG(1483,40.7101,193,0.4949,20.1474);Chromosome:3972067-3972510_+_StartGTG(1846,44.5117,226,0.5090,22.6565);Chromosome:3971860-3972510_+_StartTTG(4946,81.3389,375,0.5760,46.8512);Chromosome:3971323-3972510_+_StartATG(24195,218.0391,825,0.6944,151.4064);Chromosome:3971575-3972510_+_StartATG(13284,151.9421,597,0.6378,96.9087);Chromosome:3971725-3972510_+_StartGTG(5…	SPI3(Chromosome:3972121-3972510_+_StartATG);SPI3(Chromosome:3972067-3972510_+_StartGTG);SPI3(Chromosome:3971860-3972510_+_StartTTG);SPI3(Chromosome:3971323-3972510_+_StartATG);SPI3(Chromosome:3971575-3972510_+_StartATG);SPI3(Chromosome:3971725-3972510_+_StartGTG);SPI3(Chromosome:3971767-3972510_+_StartATG);SPI3(Chromosome:3971437-3972510_+_StartGTG);SPI3(Chromosome:3972115-3972510_+_StartTTG);SPI…	(Chromosome:3972121-3972510_+_StartATG:104615(64822));(Chromosome:3972067-3972510_+_StartGTG:104612(10664));(Chromosome:3971860-3972510_+_StartTTG:104607(14556));(Chromosome:3971323-3972510_+_StartATG:104586(1447));(Chromosome:3971575-3972510_+_StartATG:104594(30265));(Chromosome:3971725-3972510_+_StartGTG:104601(41115));(Chromosome:3971767-3972510_+_StartATG:104604(8654));(Chromosome:3971437-397…	(Chromosome:3971323-3972510_+_StartATG:psent020958(0.866095678805));	(Chromosome:3971323-3972510_+_StartATG:sugR_pseudogene);	0	0	1	1	0	0	2	2	0	0	1	1	0	0	1	1	2	2	1	1	0	0
MMVQAWLIIMGDIFIKNSDFVSLAALHEGFAR	2	2	Chromosome:1369484-1369579_-	0	0	0	H082889_uPAC_10_CMB-531_PVDAM_SL1344_Shotgun_7A.92621.1.3;H082954_uPAC_10_CMB-531_PVDAM_SL1344_Shotgun_6D_20190813113528.95391.1.3;	Chromosome:1369391-1369579_-_StartATG(len 189, ann 0.0000%);	63	63	Chromosome:1369391-1369579_-_StartATG(2,0.1133,2,0.0106,0.0012);	0	0	0	0	0	0	0	0	0	0	0	0	0	0	0	0	1	1	1	1	0	0	0	0	0	0
VLSLLVPALLVAGAANAAEIYNK	68	34	Chromosome:2364215-2364283_-	69362	10762.1	68	H082887_uPAC_10_CMB-531_PVDAM_SL1344_Shotgun_9A.88350.1.2;H082889_uPAC_10_CMB-531_PVDAM_SL1344_Shotgun_7A.86939.1.3;H082891_uPAC_10_CMB-531_PVDAM_SL1344_Shotgun_3B.86448.1.3;H082895_uPAC_10_CMB-531_PVDAM_SL1344_Shotgun_4C.89159.1.3;H082897_uPAC_10_CMB-531_PVDAM_SL1344_Shotgun_3D.82778.1.3;H082899_uPAC_10_CMB-531_PVDAM_SL1344_Shotgun_7B.89603.1.3;H082901_uPAC_10_CMB-531_PVDAM_SL1344_Shotgun_6A.883…	Chromosome:2363162-2364295_-_StartATG(len 1134, ann 0.8510%);	378	378	Chromosome:2363162-2364295_-_StartATG(979811,9250.2712,1113,0.9815,9079.1412);	0	(Chromosome:2363162-2364295_-_StartATG:36423(68));	(Chromosome:2363162-2364295_-_StartATG:psent140672(0.966525245996));	(Chromosome:2363162-2364295_-_StartATG:ompC_Extension);	0	0	7	4	8	4	9	4	8	4	0	0	7	4	9	4	8	4	10	4	2	2
MVCVGSNYANHIK	7	7	Chromosome:1868379-1868417_-	1629	447.179	36	H082885_uPAC_10_CMB-531_PVDAM_SL1344_Shotgun_10B.31109.1.2;H082887_uPAC_10_CMB-531_PVDAM_SL1344_Shotgun_9A.32668.1.2;H082942_uPAC_10_CMB-531_PVDAM_SL1344_Shotgun_5D_20190811232259.34645.1.2;H082958_uPAC_10_CMB-531_PVDAM_SL1344_Shotgun_8A_20190813201541.36071.1.2;H082961_uPAC_10_CMB-531_PVDAM_SL1344_Shotgun_8B_20190814022820.35721.1.2;H082963_uPAC_10_CMB-531_PVDAM_SL1344_Shotgun_10A_20190814064828…	Chromosome:1867815-1868417_-_StartGTG(len 603, ann 0.9983%);	201	201	Chromosome:1867815-1868417_-_StartGTG(10379,184.2737,424,0.7032,129.5813);	0	(Chromosome:1867815-1868417_-_StartGTG:43624(16360));	0	0	0	0	0	0	0	0	0	0	0	0	1	1	0	0	0	0	2	2	1	1	3	3
ETMIPLLAIAAWSGTGK	1	1	Chromosome:4223593-4223643_-	1107	232.382	28	0	Chromosome:4223125-4223652_-_StartATG(len 528, ann 0.9981%);	176	176	Chromosome:4223125-4223652_-_StartATG(3261,66.1214,232,0.4394,29.0537);	0	(Chromosome:4223125-4223652_-_StartATG:8386(2175));	(Chromosome:4223125-4223652_-_StartATG:psent079884(0.84528979433));	(Chromosome:4223125-4223652_-_StartATG:mobB_Extension);	0	0	0	0	0	0	0	0	0	0	1	1	0	0	0	0	0	0	0	0	0	0
LSGAVAVLLMTSTK	2	2	Chromosome:1435435-1435476_+	2	0.509807	1	0	Chromosome:1435432-1435566_+_StartGTG(len 135, ann 0.0000%);	45	45	Chromosome:1435432-1435566_+_StartGTG(13,1.0309,8,0.0593,0.0611);	SPI2(Chromosome:1435432-1435566_+_StartGTG);	0	0	0	0	0	0	0	0	0	0	0	1	1	1	1	0	0	0	0	0	0	0	0	0	0
TKIVCTIGPK	8	8	Chromosome:1418152-1418181_-	986	351.869	22	H082889_uPAC_10_CMB-531_PVDAM_SL1344_Shotgun_7A.29623.1.2;H082893_uPAC_10_CMB-531_PVDAM_SL1344_Shotgun_5B.28899.1.2;H082901_uPAC_10_CMB-531_PVDAM_SL1344_Shotgun_6A.28775.1.2;H082904_uPAC_10_CMB-531_PVDAM_SL1344_Shotgun_1D.28776.1.2;H082904_uPAC_10_CMB-531_PVDAM_SL1344_Shotgun_1D_re.28772.1.2;H082918_uPAC_10_CMB-531_PVDAM_SL1344_Shotgun_2C.29576.1.2;H082954_uPAC_10_CMB-531_PVDAM_SL1344_Shotgun_6D_…	Chromosome:1416781-1418190_-_StartATG(len 1410, ann 0.9610%);	470	470	Chromosome:1416781-1418190_-_StartATG(23678,179.7840,979,0.6943,124.8240);	SPI2(Chromosome:1416781-1418190_-_StartATG);	(Chromosome:1416781-1418190_-_StartATG:49670(2785));	(Chromosome:1416781-1418190_-_StartATG:psent094928(0.972989174517));	(Chromosome:1416781-1418190_-_StartATG:pykF_Extension);	0	0	2	1	1	1	0	0	0	0	2	2	2	2	1	1	0	0	0	0	0	0
MLSRADITINGSAPSDIR	2	2	Chromosome:1462116-1462169_-	633	125.498	33	H082899_uPAC_10_CMB-531_PVDAM_SL1344_Shotgun_7B.47967.1.3;H082912_uPAC_10_CMB-531_PVDAM_SL1344_Shotgun_7C.49385.1.3;	Chromosome:1461090-1462169_-_StartTTG(len 1080, ann 0.9991%);	360	360	Chromosome:1461090-1462169_-_StartTTG(4124,40.8809,519,0.4806,19.6474);	0	(Chromosome:1461090-1462169_-_StartTTG:49418(18127));	0	0	0	0	0	0	0	0	0	0	0	0	0	0	0	0	2	2	0	0	0	0	0	0
LARIYIFQCTGVWSR	1	1	Chromosome:4379407-4379451_+	130	30.9283	22	H082906_uPAC_10_CMB-531_PVDAM_SL1344_Shotgun_5A.27872.1.4;	Chromosome:4379374-4379466_+_StartGTG(len 93, ann 0.9892%);	31	31	Chromosome:4379374-4379466_+_StartGTG(399,45.9320,47,0.5054,23.2140);	0	(Chromosome:4379374-4379466_+_StartGTG:110141(57613));	(Chromosome:4379374-4379466_+_StartGTG:psent023151(0.00106666666667));	0	0	0	0	0	0	0	0	0	0	0	1	1	0	0	0	0	0	0	0	0	0	0
LDNSAFSR	8	8	Chromosome:3971836-3971859_+	115	51.2993	18	H082899_uPAC_10_CMB-531_PVDAM_SL1344_Shotgun_7B.20677.1.2;H082910_uPAC_10_CMB-531_PVDAM_SL1344_Shotgun_2B.21659.1.2;H082912_uPAC_10_CMB-531_PVDAM_SL1344_Shotgun_7C.22194.1.2;H082931_uPAC_10_CMB-531_PVDAM_SL1344_Shotgun_9D.21519.1.2;H082954_uPAC_10_CMB-531_PVDAM_SL1344_Shotgun_6D_20190813113528.22552.1.2;	Chromosome:3971323-3972510_+_StartATG(len 1188, ann 0.0000%);Chromosome:3971575-3972510_+_StartATG(len 936, ann 0.0000%);Chromosome:3971725-3972510_+_StartGTG(len 786, ann 0.0000%);Chromosome:3971767-3972510_+_StartATG(len 744, ann 0.0000%);Chromosome:3971437-3972510_+_StartGTG(len 1074, ann 0.0000%);Chromosome:3971638-3972510_+_StartATG(len 873, ann 0.0000%);Chromosome:3971791-3972510_+_StartTTG…	240	396	Chromosome:3971323-3972510_+_StartATG(24195,218.0391,825,0.6944,151.4064);Chromosome:3971575-3972510_+_StartATG(13284,151.9421,597,0.6378,96.9087);Chromosome:3971725-3972510_+_StartGTG(5775,78.6601,464,0.5903,46.4331);Chromosome:3971767-3972510_+_StartATG(5689,81.8631,438,0.5887,48.1928);Chromosome:3971437-3972510_+_StartGTG(16129,160.7786,722,0.6723,108.0915);Chromosome:3971638-3972510_+_StartAT…	SPI3(Chromosome:3971323-3972510_+_StartATG);SPI3(Chromosome:3971575-3972510_+_StartATG);SPI3(Chromosome:3971725-3972510_+_StartGTG);SPI3(Chromosome:3971767-3972510_+_StartATG);SPI3(Chromosome:3971437-3972510_+_StartGTG);SPI3(Chromosome:3971638-3972510_+_StartATG);SPI3(Chromosome:3971791-3972510_+_StartTTG);SPI3(Chromosome:3971743-3972510_+_StartTTG);SPI3(Chromosome:3971590-3972510_+_StartATG);SPI…	(Chromosome:3971323-3972510_+_StartATG:104586(1447));(Chromosome:3971575-3972510_+_StartATG:104594(30265));(Chromosome:3971725-3972510_+_StartGTG:104601(41115));(Chromosome:3971767-3972510_+_StartATG:104604(8654));(Chromosome:3971437-3972510_+_StartGTG:104591(13119));(Chromosome:3971638-3972510_+_StartATG:104598(8443));(Chromosome:3971791-3972510_+_StartTTG:104605(6723));(Chromosome:3971743-39725…	(Chromosome:3971323-3972510_+_StartATG:psent020958(0.866095678805));	(Chromosome:3971323-3972510_+_StartATG:sugR_pseudogene);	0	0	0	0	1	1	0	0	0	0	0	0	2	2	2	2	1	1	2	2	0	0
VDDTHLDDIMAIFHFR	1	1	Chromosome:4516576-4516623_-	0	0	0	H082948_uPAC_10_CMB-531_PVDAM_SL1344_Shotgun_1A_20190812223439.34000.1.4;	Chromosome:4516576-4516839_-_StartGTG(len 264, ann 0.0000%);Chromosome:4516576-4516716_-_StartATG(len 141, ann 0.0000%);	47	88	Chromosome:4516576-4516839_-_StartGTG(0,0,0,0,0);Chromosome:4516576-4516716_-_StartATG(0,0,0,0,0);	SPI4(Chromosome:4516576-4516839_-_StartGTG);SPI4(Chromosome:4516576-4516716_-_StartATG);	0	(Chromosome:4516576-4516839_-_StartGTG:psent078469(0.0674610533258));	0	0	0	1	1	0	0	0	0	0	0	0	0	0	0	0	0	0	0	0	0	0	0
MINIPPFQVDLSR	1	1	Chromosome:1275800-1275838_-	902	247.609	34	0	Chromosome:1275545-1275838_-_StartGTG(len 294, ann 0.9966%);	98	98	Chromosome:1275545-1275838_-_StartGTG(9304,338.8033,251,0.8537,289.2364);	0	(Chromosome:1275545-1275838_-_StartGTG:51087(74008));	0	0	0	0	0	0	0	0	0	0	0	0	1	1	0	0	0	0	0	0	0	0	0	0
AMGFLSGKR	1	1	Chromosome:1748986-1749012_+	5608	2223.67	26	H082904_uPAC_10_CMB-531_PVDAM_SL1344_Shotgun_1D.19379.1.2;	Chromosome:1748968-1749774_+_StartATG(len 807, ann 0.9727%);	269	269	Chromosome:1748968-1749774_+_StartATG(60792,806.4884,703,0.8711,702.5320);	0	(Chromosome:1748968-1749774_+_StartATG:85785(4754));	(Chromosome:1748968-1749774_+_StartATG:psent009699(0.974289623285));	0	0	0	1	1	0	0	0	0	0	0	0	0	0	0	0	0	0	0	0	0	0	0
IFRPFQHLPNLR	1	1	Chromosome:4422493-4422528_-	0	0	0	H082944_uPAC_10_CMB-531_PVDAM_SL1344_Shotgun_5C_20190812135405.27555.1.4;	Chromosome:4422337-4422531_-_StartGTG(len 195, ann 0.0000%);	65	65	Chromosome:4422337-4422531_-_StartGTG(35,1.9216,15,0.0769,0.1478);	0	0	(Chromosome:4422337-4422531_-_StartGTG:psent078936(0.0156053557554));	0	0	0	0	0	0	0	0	0	0	0	1	1	0	0	0	0	0	0	0	0	0	0
GAAAVETWIYQVAK	42	34	Chromosome:3931925-3931966_-	752	191.687	32	H082889_uPAC_10_CMB-531_PVDAM_SL1344_Shotgun_7A.63309.1.2;H082891_uPAC_10_CMB-531_PVDAM_SL1344_Shotgun_3B.62772.1.2;H082893_uPAC_10_CMB-531_PVDAM_SL1344_Shotgun_5B.63214.1.2;H082897_uPAC_10_CMB-531_PVDAM_SL1344_Shotgun_3D.64773.1.2;H082899_uPAC_10_CMB-531_PVDAM_SL1344_Shotgun_7B.65508.1.2;H082901_uPAC_10_CMB-531_PVDAM_SL1344_Shotgun_6A.63901.1.2;H082904_uPAC_10_CMB-531_PVDAM_SL1344_Shotgun_1D.649…	Chromosome:3930878-3932020_-_StartATG(len 1143, ann 0.7524%);	381	381	Chromosome:3930878-3932020_-_StartATG(4098,38.3841,484,0.4234,16.2518);	0	(Chromosome:3930878-3932020_-_StartATG:11996(4894));	(Chromosome:3930878-3932020_-_StartATG:psent132301(0.84231834209));	(Chromosome:3930878-3932020_-_StartATG:rfaK_Extension);	0	0	6	4	7	4	5	3	5	3	6	4	3	3	5	4	1	1	4	4	0	0
LELIGFR	1	1	pCol1B9_SL1344:42178-42198_-	0	0	0	0	pCol1B9_SL1344:42148-42234_-_StartATG(len 87, ann 0.0000%);pCol1B9_SL1344:42148-42258_-_StartATG(len 111, ann 0.0000%);pCol1B9_SL1344:42148-42225_-_StartGTG(len 78, ann 0.0000%);pCol1B9_SL1344:42148-42354_-_StartGTG(len 207, ann 0.0000%);pCol1B9_SL1344:42148-42276_-_StartATG(len 129, ann 0.0000%);pCol1B9_SL1344:42148-42285_-_StartATG(len 138, ann 0.0000%);pCol1B9_SL1344:42148-42396_-_StartATG(len…	26	83	pCol1B9_SL1344:42148-42234_-_StartATG(0,0,0,0,0);pCol1B9_SL1344:42148-42258_-_StartATG(0,0,0,0,0);pCol1B9_SL1344:42148-42225_-_StartGTG(0,0,0,0,0);pCol1B9_SL1344:42148-42354_-_StartGTG(0,0,0,0,0);pCol1B9_SL1344:42148-42276_-_StartATG(0,0,0,0,0);pCol1B9_SL1344:42148-42285_-_StartATG(0,0,0,0,0);pCol1B9_SL1344:42148-42396_-_StartATG(0,0,0,0,0);	0	(pCol1B9_SL1344:42148-42234_-_StartATG:508(72220));(pCol1B9_SL1344:42148-42258_-_StartATG:506(47084));(pCol1B9_SL1344:42148-42225_-_StartGTG:509(61581));(pCol1B9_SL1344:42148-42354_-_StartGTG:501(65121));(pCol1B9_SL1344:42148-42276_-_StartATG:505(31640));(pCol1B9_SL1344:42148-42285_-_StartATG:504(48493));(pCol1B9_SL1344:42148-42396_-_StartATG:499(2270));	0	0	0	0	0	0	0	0	0	0	0	0	1	1	0	0	0	0	0	0	0	0	0	0
LPIPPSFSISR	2	2	Chromosome:3019862-3019894_+	0	0	0	H082948_uPAC_10_CMB-531_PVDAM_SL1344_Shotgun_1A_20190812223439.55147.1.2;	Chromosome:3019835-3019894_+_StartATG(len 60, ann 0.0000%);	20	20	Chromosome:3019835-3019894_+_StartATG(0,0,0,0,0);	0	0	(Chromosome:3019835-3019894_+_StartATG:psent041870(0.00121538461538));	0	0	0	1	1	0	0	0	0	0	0	0	0	0	0	0	0	0	0	0	0	1	1
LTAAGGAVR	1	1	Chromosome:3159088-3159114_-	5	1.98258	3	0	Chromosome:3159007-3159141_-_StartGTG(len 135, ann 0.0000%);	45	45	Chromosome:3159007-3159141_-_StartGTG(12,0.9516,7,0.0519,0.0494);	0	0	(Chromosome:3159007-3159141_-_StartGTG:psent085398(0.0155827561328));	0	0	0	0	0	0	0	0	0	0	0	0	0	0	0	0	0	0	0	1	1	0	0
PNTRSLPVAQAMSVTTGTVNEIVANTDPKNR	2	2	Chromosome:1826972-1827064_-	0	0	0	0	Chromosome:1826960-1827139_-_StartGTG(len 180, ann 0.0000%);Chromosome:1826960-1827142_-_StartTTG(len 183, ann 0.0000%);	60	61	Chromosome:1826960-1827139_-_StartGTG(2,0.1190,2,0.0111,0.0013);Chromosome:1826960-1827142_-_StartTTG(2,0.1170,2,0.0109,0.0013);	0	0	(Chromosome:1826960-1827142_-_StartTTG:psent143586(0.0574081501832));	0	0	0	0	0	1	1	0	0	0	0	0	0	1	1	0	0	0	0	0	0	0	0
RQALLAQMQPGSAALIFAAPEATR	4	4	Chromosome:3241578-3241649_-	4536	674.475	66	H082893_uPAC_10_CMB-531_PVDAM_SL1344_Shotgun_5B.56643.1.3;H082910_uPAC_10_CMB-531_PVDAM_SL1344_Shotgun_2B_re.59492.1.3;H082923_uPAC_10_CMB-531_PVDAM_SL1344_Shotgun_9C.59071.1.3;H082942_uPAC_10_CMB-531_PVDAM_SL1344_Shotgun_5D_20190811232259.59492.1.3;	Chromosome:3240363-3241784_-_StartGTG(len 1422, ann 0.8594%);Chromosome:3240363-3241844_-_StartATG(len 1482, ann 0.8650%);Chromosome:3240363-3241790_-_StartATG(len 1428, ann 0.8599%);Chromosome:3240363-3241847_-_StartATG(len 1485, ann 0.8653%);Chromosome:3240363-3241913_-_StartTTG(len 1551, ann 0.8711%);Chromosome:3240363-3241676_-_StartATG(len 1314, ann 0.8668%);Chromosome:3240363-3241880_-_Star…	438	517	Chromosome:3240363-3241784_-_StartGTG(33556,252.6363,1039,0.7307,184.6013);Chromosome:3240363-3241844_-_StartATG(34435,248.7580,1091,0.7362,183.1356);Chromosome:3240363-3241790_-_StartATG(33585,251.7922,1045,0.7318,184.2615);Chromosome:3240363-3241847_-_StartATG(34455,248.3997,1093,0.7360,182.8222);Chromosome:3240363-3241913_-_StartTTG(35456,244.7390,1131,0.7292,178.4637);Chromosome:3240363-32416…	0	(Chromosome:3240363-3241784_-_StartGTG:23345(45587));(Chromosome:3240363-3241844_-_StartATG:23342(38907));(Chromosome:3240363-3241790_-_StartATG:23344(3994));(Chromosome:3240363-3241847_-_StartATG:23341(31436));(Chromosome:3240363-3241913_-_StartTTG:23336(10039));(Chromosome:3240363-3241676_-_StartATG:23348(228));(Chromosome:3240363-3241880_-_StartTTG:23338(17713));(Chromosome:3240363-3241889_-_S…	(Chromosome:3240363-3241913_-_StartTTG:psent110501(0.937037936084));	(Chromosome:3240363-3241913_-_StartTTG:pepP_Extension);	0	0	0	0	1	1	0	0	0	0	2	2	0	0	0	0	0	0	1	1	0	0
APNLQLAVELTEAGR	6	6	pCol1B9_SL1344:11365-11409_-	0	0	0	H082904_uPAC_10_CMB-531_PVDAM_SL1344_Shotgun_1D_re.62586.1.2;H082906_uPAC_10_CMB-531_PVDAM_SL1344_Shotgun_5A_re.64040.1.2;	pCol1B9_SL1344:11026-11574_-_StartGTG(len 549, ann 0.0000%);pCol1B9_SL1344:11026-11565_-_StartGTG(len 540, ann 0.0000%);pCol1B9_SL1344:11026-11529_-_StartGTG(len 504, ann 0.0000%);pCol1B9_SL1344:11026-11505_-_StartGTG(len 480, ann 0.0000%);pCol1B9_SL1344:11026-11613_-_StartATG(len 588, ann 0.0000%);	160	196	pCol1B9_SL1344:11026-11574_-_StartGTG(0,0,0,0,0);pCol1B9_SL1344:11026-11565_-_StartGTG(0,0,0,0,0);pCol1B9_SL1344:11026-11529_-_StartGTG(0,0,0,0,0);pCol1B9_SL1344:11026-11505_-_StartGTG(0,0,0,0,0);pCol1B9_SL1344:11026-11613_-_StartATG(0,0,0,0,0);	0	0	0	0	(pCol1B9_SL1344:11026-11613_-_StartATG:pGiess_60);	0	1	1	0	0	0	0	0	0	3	3	0	0	0	0	1	1	1	1	0	0
LFLPETPFLSRPDPEVLQLYR	3	3	Chromosome:1447851-1447913_+	5	0.849679	3	H082923_uPAC_10_CMB-531_PVDAM_SL1344_Shotgun_9C.76591.1.3;H082925_uPAC_10_CMB-531_PVDAM_SL1344_Shotgun_9B_20190811153007.76696.1.3;H082931_uPAC_10_CMB-531_PVDAM_SL1344_Shotgun_9D.75639.1.3;	Chromosome:1447776-1448441_+_StartGTG(len 666, ann 0.9730%);	222	222	Chromosome:1447776-1448441_+_StartGTG(110,1.7682,58,0.0871,0.1540);	SPI2(Chromosome:1447776-1448441_+_StartGTG);	0	(Chromosome:1447776-1448441_+_StartGTG:psent059311(0.699793748735));	0	0	0	0	0	0	0	0	0	0	0	0	0	0	0	0	0	0	0	3	3	0	0
STMITFDNVGLYIR	1	1	Chromosome:2036627-2036668_-	8	2.03923	4	H082908_uPAC_10_CMB-531_PVDAM_SL1344_Shotgun_1B.67442.1.2;	Chromosome:2036597-2036806_-_StartTTG(len 210, ann 0.0667%);	70	70	Chromosome:2036597-2036806_-_StartTTG(455,23.1962,73,0.3476,8.0630);	0	(Chromosome:2036597-2036806_-_StartTTG:40948(20134));	(Chromosome:2036597-2036806_-_StartTTG:psent142376(0.0254363997114));	0	0	0	1	1	0	0	0	0	0	0	0	0	0	0	0	0	0	0	0	0	0	0
DLNSQIINITTNR	33	31	Chromosome:2893806-2893844_-	49	13.4511	12	H082885_uPAC_10_CMB-531_PVDAM_SL1344_Shotgun_10B.51990.1.2;H082887_uPAC_10_CMB-531_PVDAM_SL1344_Shotgun_9A.51749.1.2;H082889_uPAC_10_CMB-531_PVDAM_SL1344_Shotgun_7A.50935.1.2;H082891_uPAC_10_CMB-531_PVDAM_SL1344_Shotgun_3B.50205.1.2;H082895_uPAC_10_CMB-531_PVDAM_SL1344_Shotgun_4C_re.51428.1.2;H082897_uPAC_10_CMB-531_PVDAM_SL1344_Shotgun_3D.51660.1.2;H082899_uPAC_10_CMB-531_PVDAM_SL1344_Shotgun_7B…	Chromosome:2893731-2893931_-_StartGTG(len 201, ann 0.0000%);Chromosome:2893731-2893988_-_StartATG(len 258, ann 0.0000%);Chromosome:2893731-2894000_-_StartATG(len 270, ann 0.0000%);	67	90	Chromosome:2893731-2893931_-_StartGTG(943,50.2274,85,0.4229,21.2412);Chromosome:2893731-2893988_-_StartATG(3872,160.6722,129,0.5000,80.3361);Chromosome:2893731-2894000_-_StartATG(3993,158.3291,138,0.5111,80.9220);	0	(Chromosome:2893731-2893931_-_StartGTG:28396(18654));(Chromosome:2893731-2893988_-_StartATG:28395(2425));(Chromosome:2893731-2894000_-_StartATG:28394(6075));	(Chromosome:2893731-2894000_-_StartATG:psent112341(0.0751885413606));	(Chromosome:2893731-2893988_-_StartATG:NA_Intergenic);	0	0	1	1	3	3	6	4	2	2	3	3	3	3	5	4	5	4	2	2	3	3
ELANAIR	6	6	Chromosome:3259069-3259089_-	7561	3854.65	18	H082954_uPAC_10_CMB-531_PVDAM_SL1344_Shotgun_6D_20190813113528.23844.1.2;	Chromosome:3257116-3259227_-_StartATG(len 2112, ann 0.9200%);Chromosome:3257116-3259104_-_StartATG(len 1989, ann 0.9769%);	663	704	Chromosome:3257116-3259227_-_StartATG(120830,612.5000,1725,0.8168,500.2900);Chromosome:3257116-3259104_-_StartATG(119093,641.0275,1680,0.8446,541.4118);	0	(Chromosome:3257116-3259227_-_StartATG:22923(8962));(Chromosome:3257116-3259104_-_StartATG:22925(620));	(Chromosome:3257116-3259227_-_StartATG:psent084922(0.944933823529));	(Chromosome:3257116-3259104_-_StartATG:tktA_Extension);	0	0	0	0	0	0	2	2	0	0	2	2	1	1	0	0	0	0	0	0	1	1
MAVGLPPEAMNLDIPR	1	1	Chromosome:1605412-1605459_+	138	30.7796	28	H082944_uPAC_10_CMB-531_PVDAM_SL1344_Shotgun_5C_20190812135405.35348.1.3;	Chromosome:1605412-1605654_+_StartGTG(len 243, ann 0.9959%);	81	81	Chromosome:1605412-1605654_+_StartGTG(798,35.1578,115,0.4733,16.6402);	0	(Chromosome:1605412-1605654_+_StartGTG:84382(17385));	0	0	0	0	0	0	0	0	0	0	0	0	1	1	0	0	0	0	0	0	0	0	0	0
VFVGNVVFYR	11	10	Chromosome:739385-739414_+	0	0	0	H082904_uPAC_10_CMB-531_PVDAM_SL1344_Shotgun_1D_re.70110.1.2;H082910_uPAC_10_CMB-531_PVDAM_SL1344_Shotgun_2B_re.71710.1.2;H082929_uPAC_10_CMB-531_PVDAM_SL1344_Shotgun_7D_re.70471.1.2;H082939_uPAC_10_CMB-531_PVDAM_SL1344_Shotgun_2A_re.68702.1.2;H082952_uPAC_10_CMB-531_PVDAM_SL1344_Shotgun_2D_20190813071520_re.70589.1.2;	Chromosome:739070-739534_+_StartGTG(len 465, ann 0.0000%);Chromosome:739127-739534_+_StartATG(len 408, ann 0.0000%);Chromosome:739118-739534_+_StartGTG(len 417, ann 0.0000%);Chromosome:739208-739534_+_StartGTG(len 327, ann 0.0000%);Chromosome:739130-739534_+_StartGTG(len 405, ann 0.0000%);Chromosome:739145-739534_+_StartGTG(len 390, ann 0.0000%);Chromosome:739346-739534_+_StartGTG(len 189, ann 0.…	63	155	Chromosome:739070-739534_+_StartGTG(5,0.1151,3,0.0065,0.0007);Chromosome:739127-739534_+_StartATG(3,0.0787,2,0.0049,0.0004);Chromosome:739118-739534_+_StartGTG(3,0.0770,2,0.0048,0.0004);Chromosome:739208-739534_+_StartGTG(3,0.0982,2,0.0061,0.0006);Chromosome:739130-739534_+_StartGTG(3,0.0793,2,0.0049,0.0004);Chromosome:739145-739534_+_StartGTG(3,0.0824,2,0.0051,0.0004);Chromosome:739346-739534_+_…	0	0	(Chromosome:739070-739534_+_StartGTG:psent029857(0.742943130889));	0	0	0	2	1	3	3	0	0	1	1	1	1	1	1	1	1	1	1	1	1	0	0
ALPFSLCVSK	1	1	Chromosome:10696-10725_+	0	0	0	H082904_uPAC_10_CMB-531_PVDAM_SL1344_Shotgun_1D_re.63635.1.2;	Chromosome:10657-10761_+_StartTTG(len 105, ann 0.0000%);	35	35	Chromosome:10657-10761_+_StartTTG(2,0.2039,2,0.0190,0.0039);	0	0	(Chromosome:10657-10761_+_StartTTG:psent000051(0.000790849673203));	0	0	0	1	1	0	0	0	0	0	0	0	0	0	0	0	0	0	0	0	0	0	0
DLEQSYMQLNHCLK	12	11	Chromosome:1440492-1440533_+	165	42.0591	18	H082887_uPAC_10_CMB-531_PVDAM_SL1344_Shotgun_9A.47448.1.3;H082893_uPAC_10_CMB-531_PVDAM_SL1344_Shotgun_5B.46088.1.2;H082906_uPAC_10_CMB-531_PVDAM_SL1344_Shotgun_5A.49186.1.2;H082906_uPAC_10_CMB-531_PVDAM_SL1344_Shotgun_5A_re.49308.1.3;H082923_uPAC_10_CMB-531_PVDAM_SL1344_Shotgun_9C.48829.1.3;H082931_uPAC_10_CMB-531_PVDAM_SL1344_Shotgun_9D.48266.1.3;H082942_uPAC_10_CMB-531_PVDAM_SL1344_Shotgun_5D_…	Chromosome:1440456-1440776_+_StartATG(len 321, ann 0.8287%);Chromosome:1440453-1440776_+_StartATG(len 324, ann 0.8210%);	107	108	Chromosome:1440456-1440776_+_StartATG(3746,124.9361,164,0.5109,63.8299);Chromosome:1440453-1440776_+_StartATG(3754,124.0436,166,0.5123,63.5475);	SPI2(Chromosome:1440456-1440776_+_StartATG);SPI2(Chromosome:1440453-1440776_+_StartATG);	(Chromosome:1440456-1440776_+_StartATG:82427(580));(Chromosome:1440453-1440776_+_StartATG:82426(2679));	(Chromosome:1440453-1440776_+_StartATG:psent059274(0.683026228998));	(Chromosome:1440456-1440776_+_StartATG:sseA_Extension);	0	0	0	0	0	0	0	0	0	0	8	4	0	0	0	0	0	0	4	3	0	0
ITLWGYTQYISAGYMPSMALTLTLALAFASVR	1	1	Chromosome:2094325-2094420_-	134	14.9437	34	0	Chromosome:2094271-2094525_-_StartTTG(len 255, ann 0.9961%);Chromosome:2094271-2094468_-_StartATG(len 198, ann 0.9949%);Chromosome:2094271-2094510_-_StartATG(len 240, ann 0.9958%);	66	85	Chromosome:2094271-2094525_-_StartTTG(376,15.7860,94,0.3686,5.8187);Chromosome:2094271-2094468_-_StartATG(284,15.3560,69,0.3485,5.3516);Chromosome:2094271-2094510_-_StartATG(354,15.7913,88,0.3667,5.7907);	0	(Chromosome:2094271-2094525_-_StartTTG:40353(30726));(Chromosome:2094271-2094468_-_StartATG:40356(36772));(Chromosome:2094271-2094510_-_StartATG:40354(31055));	(Chromosome:2094271-2094525_-_StartTTG:psent091134(0.0254703712954));	0	0	0	1	1	0	0	0	0	0	0	0	0	0	0	0	0	0	0	0	0	0	0
IPLSQLSDGLR	24	24	Chromosome:3972145-3972177_+	142	46.068	17	H082895_uPAC_10_CMB-531_PVDAM_SL1344_Shotgun_4C.48153.1.2;H082897_uPAC_10_CMB-531_PVDAM_SL1344_Shotgun_3D.48793.1.2;H082904_uPAC_10_CMB-531_PVDAM_SL1344_Shotgun_1D_re.48475.1.2;H082906_uPAC_10_CMB-531_PVDAM_SL1344_Shotgun_5A_re.50441.1.2;H082912_uPAC_10_CMB-531_PVDAM_SL1344_Shotgun_7C.51384.1.2;H082914_uPAC_10_CMB-531_PVDAM_SL1344_Shotgun_4B.50868.1.2;H082916_uPAC_10_CMB-531_PVDAM_SL1344_Shotgun_…	Chromosome:3972121-3972510_+_StartATG(len 390, ann 0.0000%);Chromosome:3972067-3972510_+_StartGTG(len 444, ann 0.0000%);Chromosome:3971860-3972510_+_StartTTG(len 651, ann 0.0000%);Chromosome:3971323-3972510_+_StartATG(len 1188, ann 0.0000%);Chromosome:3971575-3972510_+_StartATG(len 936, ann 0.0000%);Chromosome:3971725-3972510_+_StartGTG(len 786, ann 0.0000%);Chromosome:3971767-3972510_+_StartATG(…	130	396	Chromosome:3972121-3972510_+_StartATG(1483,40.7101,193,0.4949,20.1474);Chromosome:3972067-3972510_+_StartGTG(1846,44.5117,226,0.5090,22.6565);Chromosome:3971860-3972510_+_StartTTG(4946,81.3389,375,0.5760,46.8512);Chromosome:3971323-3972510_+_StartATG(24195,218.0391,825,0.6944,151.4064);Chromosome:3971575-3972510_+_StartATG(13284,151.9421,597,0.6378,96.9087);Chromosome:3971725-3972510_+_StartGTG(5…	SPI3(Chromosome:3972121-3972510_+_StartATG);SPI3(Chromosome:3972067-3972510_+_StartGTG);SPI3(Chromosome:3971860-3972510_+_StartTTG);SPI3(Chromosome:3971323-3972510_+_StartATG);SPI3(Chromosome:3971575-3972510_+_StartATG);SPI3(Chromosome:3971725-3972510_+_StartGTG);SPI3(Chromosome:3971767-3972510_+_StartATG);SPI3(Chromosome:3971437-3972510_+_StartGTG);SPI3(Chromosome:3972115-3972510_+_StartTTG);SPI…	(Chromosome:3972121-3972510_+_StartATG:104615(64822));(Chromosome:3972067-3972510_+_StartGTG:104612(10664));(Chromosome:3971860-3972510_+_StartTTG:104607(14556));(Chromosome:3971323-3972510_+_StartATG:104586(1447));(Chromosome:3971575-3972510_+_StartATG:104594(30265));(Chromosome:3971725-3972510_+_StartGTG:104601(41115));(Chromosome:3971767-3972510_+_StartATG:104604(8654));(Chromosome:3971437-397…	(Chromosome:3971323-3972510_+_StartATG:psent020958(0.866095678805));	(Chromosome:3971323-3972510_+_StartATG:sugR_pseudogene);	0	0	3	3	2	2	2	2	3	3	1	1	3	3	3	2	2	2	2	2	3	3
TIITSAIR	1	1	Chromosome:512741-512764_-	8	3.56865	5	0	Chromosome:512738-512767_-_StartATG(len 30, ann 0.9667%);	10	10	Chromosome:512738-512767_-_StartATG(9,3.2118,6,0.2000,0.6424);	0	0	(Chromosome:512738-512767_-_StartATG:psent150448(0.0223361777112));	0	0	0	0	0	0	0	0	0	0	0	0	0	0	0	0	0	1	1	0	0	0	0
MLMPDASTAVIDPFFADSTLIIR	1	1	Chromosome:4238180-4238248_-	404	62.6841	44	H082923_uPAC_10_CMB-531_PVDAM_SL1344_Shotgun_9C_re.80754.1.2;	Chromosome:4237040-4238248_-_StartGTG(len 1209, ann 0.9992%);	403	403	Chromosome:4237040-4238248_-_StartGTG(9643,85.3908,725,0.5997,51.2089);	0	(Chromosome:4237040-4238248_-_StartGTG:8175(54393));	0	0	0	0	0	0	0	0	0	0	0	0	0	0	0	0	0	0	0	0	1	1	0	0
VLFTTGLFLMLIK	1	1	Chromosome:3224405-3224443_+	1	0.274512	1	H082918_uPAC_10_CMB-531_PVDAM_SL1344_Shotgun_2C.57041.1.3;	Chromosome:3224330-3224746_+_StartATG(len 417, ann 0.0000%);	139	139	Chromosome:3224330-3224746_+_StartATG(13,0.3338,12,0.0288,0.0096);	0	0	(Chromosome:3224330-3224746_+_StartATG:psent042921(0.663420506618));	0	0	0	0	0	1	1	0	0	0	0	0	0	0	0	0	0	0	0	0	0	0	0
QVSDGVAHIHASFNNTIVTITDR	86	58	Chromosome:3606731-3606799_-	1993	309.231	54	H082885_uPAC_10_CMB-531_PVDAM_SL1344_Shotgun_10B.51999.1.3;H082887_uPAC_10_CMB-531_PVDAM_SL1344_Shotgun_9A.52477.1.3;H082889_uPAC_10_CMB-531_PVDAM_SL1344_Shotgun_7A.51883.1.3;H082891_uPAC_10_CMB-531_PVDAM_SL1344_Shotgun_3B.51345.1.3;H082893_uPAC_10_CMB-531_PVDAM_SL1344_Shotgun_5B.51323.1.3;H082895_uPAC_10_CMB-531_PVDAM_SL1344_Shotgun_4C.52091.1.3;H082895_uPAC_10_CMB-531_PVDAM_SL1344_Shotgun_4C_re…	Chromosome:3606455-3606841_-_StartATG(len 387, ann 0.8501%);	129	129	Chromosome:3606455-3606841_-_StartATG(223804,6191.3034,320,0.8269,5119.5888);	0	(Chromosome:3606455-3606841_-_StartATG:17257(740));	(Chromosome:3606455-3606841_-_StartATG:psent133863(0.676134786945));	(Chromosome:3606455-3606841_-_StartATG:rpsK_Extension);	0	0	13	4	10	4	9	4	7	4	10	4	10	4	7	4	8	4	8	4	4	4
EEHNLQQVELPLMLYLGTAR	16	16	Chromosome:3971731-3971790_+	473	84.3986	37	H082887_uPAC_10_CMB-531_PVDAM_SL1344_Shotgun_9A.70753.1.3;H082895_uPAC_10_CMB-531_PVDAM_SL1344_Shotgun_4C.70824.1.3;H082895_uPAC_10_CMB-531_PVDAM_SL1344_Shotgun_4C_re.70871.1.3;H082904_uPAC_10_CMB-531_PVDAM_SL1344_Shotgun_1D.72223.1.3;H082910_uPAC_10_CMB-531_PVDAM_SL1344_Shotgun_2B.73313.1.3;H082910_uPAC_10_CMB-531_PVDAM_SL1344_Shotgun_2B_re.73373.1.3;H082927_uPAC_10_CMB-531_PVDAM_SL1344_Shotgun_…	Chromosome:3971323-3972510_+_StartATG(len 1188, ann 0.0000%);Chromosome:3971575-3972510_+_StartATG(len 936, ann 0.0000%);Chromosome:3971725-3972510_+_StartGTG(len 786, ann 0.0000%);Chromosome:3971437-3972510_+_StartGTG(len 1074, ann 0.0000%);Chromosome:3971638-3972510_+_StartATG(len 873, ann 0.0000%);Chromosome:3971590-3972510_+_StartATG(len 921, ann 0.0000%);Chromosome:3971569-3972510_+_StartATG…	262	396	Chromosome:3971323-3972510_+_StartATG(24195,218.0391,825,0.6944,151.4064);Chromosome:3971575-3972510_+_StartATG(13284,151.9421,597,0.6378,96.9087);Chromosome:3971725-3972510_+_StartGTG(5775,78.6601,464,0.5903,46.4331);Chromosome:3971437-3972510_+_StartGTG(16129,160.7786,722,0.6723,108.0915);Chromosome:3971638-3972510_+_StartATG(8939,109.6226,536,0.6140,67.3083);Chromosome:3971590-3972510_+_StartA…	SPI3(Chromosome:3971323-3972510_+_StartATG);SPI3(Chromosome:3971575-3972510_+_StartATG);SPI3(Chromosome:3971725-3972510_+_StartGTG);SPI3(Chromosome:3971437-3972510_+_StartGTG);SPI3(Chromosome:3971638-3972510_+_StartATG);SPI3(Chromosome:3971590-3972510_+_StartATG);SPI3(Chromosome:3971569-3972510_+_StartATG);	(Chromosome:3971323-3972510_+_StartATG:104586(1447));(Chromosome:3971575-3972510_+_StartATG:104594(30265));(Chromosome:3971725-3972510_+_StartGTG:104601(41115));(Chromosome:3971437-3972510_+_StartGTG:104591(13119));(Chromosome:3971638-3972510_+_StartATG:104598(8443));(Chromosome:3971590-3972510_+_StartATG:104595(10886));(Chromosome:3971569-3972510_+_StartATG:104593(16405));	(Chromosome:3971323-3972510_+_StartATG:psent020958(0.866095678805));	(Chromosome:3971323-3972510_+_StartATG:sugR_pseudogene);	0	0	1	1	3	2	2	2	2	1	2	2	1	1	2	2	0	0	3	2	0	0
PQAIVAR	1	1	Chromosome:2842732-2842752_+	0	0	0	0	Chromosome:2842729-2842812_+_StartATG(len 84, ann 0.9881%);	28	28	Chromosome:2842729-2842812_+_StartATG(3,0.3824,2,0.0238,0.0091);	SPI9(Chromosome:2842729-2842812_+_StartATG);	0	(Chromosome:2842729-2842812_+_StartATG:psent015209(0.0));	0	0	0	0	0	1	1	0	0	0	0	0	0	0	0	0	0	0	0	0	0	0	0
NNFNSLHNQMR	2	1	pSLT_SL1344:66032-66064_+	0	0	0	H082906_uPAC_10_CMB-531_PVDAM_SL1344_Shotgun_5A.17833.1.3;	pSLT_SL1344:65930-66652_+_StartATG(len 723, ann 0.8368%);pSLT_SL1344:65972-66652_+_StartTTG(len 681, ann 0.8884%);	227	241	pSLT_SL1344:65930-66652_+_StartATG(0,0,0,0,0);pSLT_SL1344:65972-66652_+_StartTTG(0,0,0,0,0);	0	0	0	0	0	0	0	0	0	0	0	0	0	0	2	1	0	0	0	0	0	0	0	0	0	0
RLSIPNAIACIK	4	4	Chromosome:3931889-3931924_-	179	53.2324	21	H082912_uPAC_10_CMB-531_PVDAM_SL1344_Shotgun_7C.56587.1.3;H082950_uPAC_10_CMB-531_PVDAM_SL1344_Shotgun_3C_20190813025503.57445.1.3;	Chromosome:3930878-3932020_-_StartATG(len 1143, ann 0.7524%);	381	381	Chromosome:3930878-3932020_-_StartATG(4098,38.3841,484,0.4234,16.2518);	0	(Chromosome:3930878-3932020_-_StartATG:11996(4894));	(Chromosome:3930878-3932020_-_StartATG:psent132301(0.84231834209));	(Chromosome:3930878-3932020_-_StartATG:rfaK_Extension);	0	0	1	1	0	0	1	1	0	0	1	1	0	0	1	1	0	0	0	0	0	0
YSSPLTASIIANFSEELPQFRTSTNLLDMEVPIYDTWLK	1	1	Chromosome:2445624-2445740_-	173	15.8302	40	0	Chromosome:2445615-2445788_-_StartTTG(len 174, ann 0.0000%);Chromosome:2445615-2445785_-_StartATG(len 171, ann 0.0000%);	57	58	Chromosome:2445615-2445788_-_StartTTG(202,12.4287,53,0.3046,3.7858);Chromosome:2445615-2445785_-_StartATG(202,12.6468,53,0.3099,3.9192);	0	(Chromosome:2445615-2445788_-_StartTTG:34663(90139));(Chromosome:2445615-2445785_-_StartATG:34664(90482));	(Chromosome:2445615-2445788_-_StartTTG:psent114749(0.0250378454878));	0	0	0	0	0	0	0	0	0	1	1	0	0	0	0	0	0	0	0	0	0	0	0
MITDVHEASQAQPVADVVDVIQLPAFLAR	1	1	Chromosome:1827755-1827841_-	1550	190.738	73	H082927_uPAC_10_CMB-531_PVDAM_SL1344_Shotgun_3A.80315.1.3;	Chromosome:1827263-1827841_-_StartGTG(len 579, ann 0.9983%);	193	193	Chromosome:1827263-1827841_-_StartGTG(9456,174.8454,433,0.7478,130.7494);	0	(Chromosome:1827263-1827841_-_StartGTG:44063(27760));	0	0	0	0	0	0	0	0	1	1	0	0	0	0	0	0	0	0	0	0	0	0	0	0
YQANLLTTCARCFLSVEDIFYYATAAPR	1	1	Chromosome:4089468-4089551_+	57	7.26475	13	H082929_uPAC_10_CMB-531_PVDAM_SL1344_Shotgun_7D.40105.1.3;	Chromosome:4089435-4089620_+_StartATG(len 186, ann 0.9946%);	62	62	Chromosome:4089435-4089620_+_StartATG(120,6.9071,37,0.1989,1.3738);	0	(Chromosome:4089435-4089620_+_StartATG:105452(42872));	(Chromosome:4089435-4089620_+_StartATG:psent072492(0.00471605975724));	0	0	0	0	0	0	0	0	0	0	0	0	0	0	0	1	1	0	0	0	0	0	0
RSGFPARGGEGGEGDHAAVFVTDIPK	11	10	Chromosome:2593718-2593795_-	0	0	0	0	Chromosome:2593412-2593903_-_StartATG(len 492, ann 0.0000%);	164	164	Chromosome:2593412-2593903_-_StartATG(13,0.2829,9,0.0183,0.0052);	0	0	(Chromosome:2593412-2593903_-_StartATG:psent139506(0.600911149308));	0	0	0	0	0	2	2	1	1	0	0	3	3	3	2	1	1	0	0	1	1	0	0
QGYVSTEELVEHFSVSPQTIR	1	1	Chromosome:3708417-3708479_-	1332	226.354	45	0	Chromosome:3708198-3708527_-_StartATG(len 330, ann 0.0000%);	110	110	Chromosome:3708198-3708527_-_StartATG(6719,217.9796,224,0.6788,147.9646);	0	(Chromosome:3708198-3708527_-_StartATG:15756(972));	(Chromosome:3708198-3708527_-_StartATG:psent107947(0.953200279296));	(Chromosome:3708198-3708527_-_StartATG:glpR_pseudogene);	0	0	0	0	0	0	0	0	0	0	0	0	0	0	0	0	1	1	0	0	0	0
MGVRPMYKWTPIMSTLLEVGYDNVK	2	2	Chromosome:4474396-4474470_+	632	90.2155	58	H082895_uPAC_10_CMB-531_PVDAM_SL1344_Shotgun_4C.69742.1.3;H082948_uPAC_10_CMB-531_PVDAM_SL1344_Shotgun_1A_20190812223439.72745.1.3;	Chromosome:4474396-4474725_+_StartGTG(len 330, ann 0.9970%);	110	110	Chromosome:4474396-4474725_+_StartGTG(2268,73.5791,222,0.6727,49.4967);	0	(Chromosome:4474396-4474725_+_StartGTG:111389(7127));	0	0	0	0	1	1	0	0	0	0	1	1	0	0	0	0	0	0	0	0	0	0	0	0
SPVAPHCSDRPR	1	1	Chromosome:3059858-3059893_+	0	0	0	H082916_uPAC_10_CMB-531_PVDAM_SL1344_Shotgun_6C_20190801165233.43017.1.2;	Chromosome:3059855-3059968_+_StartTTG(len 114, ann 0.0000%);	38	38	Chromosome:3059855-3059968_+_StartTTG(5,0.4696,4,0.0351,0.0165);	SPI1(Chromosome:3059855-3059968_+_StartTTG);	0	(Chromosome:3059855-3059968_+_StartTTG:psent042105(0.00125));	0	0	0	0	0	0	0	0	0	0	0	0	0	1	1	0	0	0	0	0	0	0	0
ACKELGIK	1	1	Chromosome:3572053-3572076_+	412	183.785	20	H082916_uPAC_10_CMB-531_PVDAM_SL1344_Shotgun_6C_20190801165233.18202.1.2;	Chromosome:3571996-3573342_+_StartATG(len 1347, ann 0.9324%);Chromosome:3571999-3573342_+_StartTTG(len 1344, ann 0.9345%);Chromosome:3571957-3573342_+_StartTTG(len 1386, ann 0.9271%);	448	462	Chromosome:3571996-3573342_+_StartATG(7749,61.5890,616,0.4573,28.1646);Chromosome:3571999-3573342_+_StartTTG(7739,61.6468,614,0.4568,28.1603);Chromosome:3571957-3573342_+_StartTTG(7818,60.3890,629,0.4538,27.4045);	0	(Chromosome:3571996-3573342_+_StartATG:100712(3781));(Chromosome:3571999-3573342_+_StartTTG:100713(12508));(Chromosome:3571957-3573342_+_StartTTG:100711(12258));	(Chromosome:3571957-3573342_+_StartTTG:psent019121(0.919728062624));	(Chromosome:3571996-3573342_+_StartATG:accC_Extension);	0	0	0	0	0	0	0	0	0	0	0	0	1	1	0	0	0	0	0	0	0	0
VAELTALRDQIDDVDK	15	12	Chromosome:2811828-2811875_-	476	106.167	23	H082885_uPAC_10_CMB-531_PVDAM_SL1344_Shotgun_10B.48931.1.3;H082887_uPAC_10_CMB-531_PVDAM_SL1344_Shotgun_9A.49351.1.3;H082920_uPAC_10_CMB-531_PVDAM_SL1344_Shotgun_10C.51349.1.3;H082923_uPAC_10_CMB-531_PVDAM_SL1344_Shotgun_9C.50890.1.2;H082925_uPAC_10_CMB-531_PVDAM_SL1344_Shotgun_9B_20190811153007.52624.1.2;H082931_uPAC_10_CMB-531_PVDAM_SL1344_Shotgun_9D.50276.1.2;H082933_uPAC_10_CMB-531_PVDAM_SL13…	Chromosome:2810760-2811878_-_StartATG(len 1119, ann 0.9508%);	373	373	Chromosome:2810760-2811878_-_StartATG(4025,38.5089,540,0.4826,18.5844);	0	(Chromosome:2810760-2811878_-_StartATG:29054(3240));	(Chromosome:2810760-2811878_-_StartATG:psent112772(0.96848433462));	(Chromosome:2810760-2811878_-_StartATG:tyrA_Extension);	0	0	0	0	0	0	0	0	0	0	0	0	0	0	0	0	5	4	4	4	6	4
LLATAHR	2	2	Chromosome:3148441-3148461_-	12	6.11769	4	0	Chromosome:3148405-3148473_-_StartATG(len 69, ann 0.0000%);	23	23	Chromosome:3148405-3148473_-_StartATG(14,2.1722,6,0.0870,0.1890);	0	0	(Chromosome:3148405-3148473_-_StartATG:psent085447(0.00918178912591));	0	0	0	0	0	0	0	0	0	0	0	1	1	0	0	1	1	0	0	0	0	0	0
MVSGGTENHLFLLDLVDKNLTGK	8	8	Chromosome:2691659-2691727_-	1683	261.132	53	H082885_uPAC_10_CMB-531_PVDAM_SL1344_Shotgun_10B.78818.1.3;H082887_uPAC_10_CMB-531_PVDAM_SL1344_Shotgun_9A.77584.1.3;H082914_uPAC_10_CMB-531_PVDAM_SL1344_Shotgun_4B.80364.1.3;H082920_uPAC_10_CMB-531_PVDAM_SL1344_Shotgun_10C.77800.1.3;H082925_uPAC_10_CMB-531_PVDAM_SL1344_Shotgun_9B_20190811153007.78780.1.3;H082927_uPAC_10_CMB-531_PVDAM_SL1344_Shotgun_3A.75052.1.3;H082956_uPAC_10_CMB-531_PVDAM_SL13…	Chromosome:2691401-2691727_-_StartGTG(len 327, ann 0.9969%);	109	109	Chromosome:2691401-2691727_-_StartGTG(16149,528.7168,280,0.8563,452.7402);	0	(Chromosome:2691401-2691727_-_StartGTG:30643(64798));	0	0	0	0	0	0	0	0	1	1	1	1	0	0	0	0	0	0	1	1	2	2	3	3
MGWEGKYYLISAASQLGVK	1	1	Chromosome:3491842-3491898_-	212	39.8186	27	H082931_uPAC_10_CMB-531_PVDAM_SL1344_Shotgun_9D.57195.1.3;	Chromosome:3491638-3491898_-_StartTTG(len 261, ann 0.9962%);	87	87	Chromosome:3491638-3491898_-_StartTTG(547,22.4374,90,0.3448,7.7364);	0	(Chromosome:3491638-3491898_-_StartTTG:18895(67371));	0	0	0	0	0	0	0	0	0	0	0	0	0	0	0	0	0	0	0	0	1	1	0	0
IDASAPELTPEALQAWQR	2	2	Chromosome:4154601-4154654_+	249	49.3663	16	H082901_uPAC_10_CMB-531_PVDAM_SL1344_Shotgun_6A.60255.1.2;H082923_uPAC_10_CMB-531_PVDAM_SL1344_Shotgun_9C.62132.1.2;	Chromosome:4154499-4155200_+_StartATG(len 702, ann 0.8476%);Chromosome:4154580-4155200_+_StartGTG(len 621, ann 0.8776%);Chromosome:4154595-4155200_+_StartGTG(len 606, ann 0.8993%);Chromosome:4154484-4155200_+_StartTTG(len 717, ann 0.8508%);Chromosome:4154526-4155200_+_StartGTG(len 675, ann 0.8415%);	202	239	Chromosome:4154499-4155200_+_StartATG(1449,22.0982,226,0.3219,7.1134);Chromosome:4154580-4155200_+_StartGTG(1331,22.9462,192,0.3092,7.0950);Chromosome:4154595-4155200_+_StartGTG(1317,23.2669,190,0.3135,7.2942);Chromosome:4154484-4155200_+_StartTTG(1458,21.7703,230,0.3208,6.9839);Chromosome:4154526-4155200_+_StartGTG(1395,22.1256,212,0.3141,6.9497);	0	(Chromosome:4154499-4155200_+_StartATG:106513(12789));(Chromosome:4154580-4155200_+_StartGTG:106516(23034));(Chromosome:4154595-4155200_+_StartGTG:106517(31543));(Chromosome:4154484-4155200_+_StartTTG:106512(11430));(Chromosome:4154526-4155200_+_StartGTG:106514(2321));	(Chromosome:4154484-4155200_+_StartTTG:psent072831(0.881466394716));	(Chromosome:4154526-4155200_+_StartGTG:rffC_Extension);	0	0	0	0	0	0	0	0	0	0	0	0	1	1	0	0	0	0	1	1	0	0
EVHDAPAVR	3	3	Chromosome:4183246-4183272_+	1786	708.179	24	H082910_uPAC_10_CMB-531_PVDAM_SL1344_Shotgun_2B.14496.1.2;H082929_uPAC_10_CMB-531_PVDAM_SL1344_Shotgun_7D.14665.1.2;	Chromosome:4183180-4184034_+_StartTTG(len 855, ann 0.8690%);Chromosome:4183189-4184034_+_StartTTG(len 846, ann 0.8783%);Chromosome:4183192-4184034_+_StartTTG(len 843, ann 0.8814%);Chromosome:4183168-4184034_+_StartATG(len 867, ann 0.8570%);	281	289	Chromosome:4183180-4184034_+_StartTTG(22314,279.4065,600,0.7018,196.0875);Chromosome:4183189-4184034_+_StartTTG(20256,256.3354,591,0.6986,179.0759);Chromosome:4183192-4184034_+_StartTTG(19910,252.8535,588,0.6975,176.3653);Chromosome:4183168-4184034_+_StartATG(25499,314.8685,612,0.7059,222.2657);	0	(Chromosome:4183180-4184034_+_StartTTG:107160(22411));(Chromosome:4183189-4184034_+_StartTTG:107161(14745));(Chromosome:4183192-4184034_+_StartTTG:107162(64724));(Chromosome:4183168-4184034_+_StartATG:107159(2297));	(Chromosome:4183168-4184034_+_StartATG:psent022102(0.855020096871));	(Chromosome:4183168-4184034_+_StartATG:pldA_Extension);	0	0	0	0	1	1	0	0	0	0	0	0	0	0	2	2	0	0	0	0	0	0
MNRLPSSASALACSAHALNLIEK	1	1	Chromosome:3405410-3405478_+	88	13.654	24	H082906_uPAC_10_CMB-531_PVDAM_SL1344_Shotgun_5A.58471.1.4;	Chromosome:3405410-3406786_+_StartTTG(len 1377, ann 0.9339%);	459	459	Chromosome:3405410-3406786_+_StartTTG(549,4.2684,212,0.1540,0.6573);	0	0	0	(Chromosome:3405410-3406786_+_StartTTG:-90_ExtensionTTG);	0	0	0	0	0	0	0	0	0	0	1	1	0	0	0	0	0	0	0	0	0	0
MMFKPELLSPAGTLK	9	8	Chromosome:2227397-2227441_+	913	217.212	35	H082895_uPAC_10_CMB-531_PVDAM_SL1344_Shotgun_4C.47914.1.3;H082904_uPAC_10_CMB-531_PVDAM_SL1344_Shotgun_1D.47957.1.2;H082910_uPAC_10_CMB-531_PVDAM_SL1344_Shotgun_2B.49597.1.3;H082916_uPAC_10_CMB-531_PVDAM_SL1344_Shotgun_6C_20190801165233.47492.1.3;H082939_uPAC_10_CMB-531_PVDAM_SL1344_Shotgun_2A.49013.1.3;H082946_uPAC_10_CMB-531_PVDAM_SL1344_Shotgun_4A_20190812181427.47684.1.3;H082948_uPAC_10_CMB-5…	Chromosome:2227397-2228758_+_StartATG(len 1362, ann 0.9971%);	454	454	Chromosome:2227397-2228758_+_StartATG(16135,126.8286,814,0.5977,75.8055);	0	(Chromosome:2227397-2228758_+_StartATG:89710(4156));	(Chromosome:2227397-2228758_+_StartATG:psent038001(0.989014128682));	(Chromosome:2227397-2228758_+_StartATG:yegQ_Extension);	0	0	3	2	3	3	0	0	2	2	0	0	1	1	0	0	0	0	0	0	0	0
SLAYYLCGRR	1	1	Chromosome:3795423-3795452_+	0	0	0	0	Chromosome:3795420-3795494_+_StartTTG(len 75, ann 0.0000%);	25	25	Chromosome:3795420-3795494_+_StartTTG(0,0,0,0,0);	0	0	(Chromosome:3795420-3795494_+_StartTTG:psent071037(0.0));	0	0	0	0	0	0	0	0	0	1	1	0	0	0	0	0	0	0	0	0	0	0	0
MQITDPAIVAAATLSHR	1	1	Chromosome:2803966-2804016_-	2009	421.73	45	H082906_uPAC_10_CMB-531_PVDAM_SL1344_Shotgun_5A_re.34688.1.3;	Chromosome:2802532-2804016_-_StartGTG(len 1485, ann 0.9993%);	495	495	Chromosome:2802532-2804016_-_StartGTG(67168,484.2406,1265,0.8519,412.5246);	0	(Chromosome:2802532-2804016_-_StartGTG:29265(60642));	0	0	0	0	0	0	0	0	0	0	0	0	1	1	0	0	0	0	0	0	0	0	0	0
KQVSDGVAHIHASFNNTIVTITDR	83	46	Chromosome:3606731-3606802_-	2035	302.592	57	H082885_uPAC_10_CMB-531_PVDAM_SL1344_Shotgun_10B.47040.1.3;H082887_uPAC_10_CMB-531_PVDAM_SL1344_Shotgun_9A.48241.1.3;H082889_uPAC_10_CMB-531_PVDAM_SL1344_Shotgun_7A.48130.1.3;H082891_uPAC_10_CMB-531_PVDAM_SL1344_Shotgun_3B.47366.1.3;H082893_uPAC_10_CMB-531_PVDAM_SL1344_Shotgun_5B.47025.1.3;H082895_uPAC_10_CMB-531_PVDAM_SL1344_Shotgun_4C.47890.1.3;H082897_uPAC_10_CMB-531_PVDAM_SL1344_Shotgun_3D.49…	Chromosome:3606455-3606841_-_StartATG(len 387, ann 0.8501%);	129	129	Chromosome:3606455-3606841_-_StartATG(223804,6191.3034,320,0.8269,5119.5888);	0	(Chromosome:3606455-3606841_-_StartATG:17257(740));	(Chromosome:3606455-3606841_-_StartATG:psent133863(0.676134786945));	(Chromosome:3606455-3606841_-_StartATG:rpsK_Extension);	0	0	8	4	13	4	7	4	9	4	8	4	9	4	9	4	8	4	7	4	5	4
MALNVPLSLSAGSLSGWPWVR	1	1	Chromosome:333113-333175_+	0	0	0	0	Chromosome:333113-333208_+_StartTTG(len 96, ann 0.9896%);	32	32	Chromosome:333113-333208_+_StartTTG(0,0,0,0,0);	SPI6(Chromosome:333113-333208_+_StartTTG);	0	0	0	0	0	1	1	0	0	0	0	0	0	0	0	0	0	0	0	0	0	0	0	0	0
LTTMLNTQEVLK	1	1	Chromosome:3066581-3066616_-	211	62.7488	19	H082939_uPAC_10_CMB-531_PVDAM_SL1344_Shotgun_2A_re.31689.1.2;	Chromosome:3065861-3066619_-_StartGTG(len 759, ann 0.8524%);	253	253	Chromosome:3065861-3066619_-_StartGTG(7897,111.3898,434,0.5718,63.6927);	SPI1(Chromosome:3065861-3066619_-_StartGTG);	(Chromosome:3065861-3066619_-_StartGTG:26436(12152));	(Chromosome:3065861-3066619_-_StartGTG:psent136819(0.814659242039));	0	0	0	0	0	1	1	0	0	0	0	0	0	0	0	0	0	0	0	0	0	0	0
LSVVPGLK	2	2	Chromosome:71028-71051_+	10	4.46081	3	H082906_uPAC_10_CMB-531_PVDAM_SL1344_Shotgun_5A.35190.1.2;H082935_uPAC_10_CMB-531_PVDAM_SL1344_Shotgun_4D.33226.1.2;	Chromosome:70980-71057_+_StartGTG(len 78, ann 0.9872%);Chromosome:71010-71057_+_StartGTG(len 48, ann 0.9792%);Chromosome:71019-71057_+_StartTTG(len 39, ann 0.9744%);Chromosome:70974-71057_+_StartTTG(len 84, ann 0.9881%);	13	28	Chromosome:70980-71057_+_StartGTG(25,3.4314,12,0.1538,0.5277);Chromosome:71010-71057_+_StartGTG(10,2.2304,3,0.0625,0.1394);Chromosome:71019-71057_+_StartTTG(10,2.7451,3,0.0769,0.2111);Chromosome:70974-71057_+_StartTTG(33,4.2059,15,0.1786,0.7512);	0	0	(Chromosome:70974-71057_+_StartTTG:psent052103(0.000848484848485));	0	0	0	0	0	0	0	0	0	1	1	1	1	0	0	0	0	0	0	0	0	0	0
ITCYSSAVCSAIPG	1	1	Chromosome:4491613-4491654_+	57	14.5295	6	0	Chromosome:4491610-4491654_+_StartTTG(len 45, ann 0.9778%);	15	15	Chromosome:4491610-4491654_+_StartTTG(59,14.0367,8,0.1778,2.4957);	0	(Chromosome:4491610-4491654_+_StartTTG:111846(103842));	(Chromosome:4491610-4491654_+_StartTTG:psent023784(0.0134049089799));	0	0	0	0	0	1	1	0	0	0	0	0	0	0	0	0	0	0	0	0	0	0	0
MYEFDENFKPLK	1	1	Chromosome:835692-835727_-	1338	397.904	33	H082895_uPAC_10_CMB-531_PVDAM_SL1344_Shotgun_4C_re.82452.1.2;	Chromosome:835620-835727_-_StartGTG(len 108, ann 0.9907%);	36	36	Chromosome:835620-835727_-_StartGTG(8241,816.9235,98,0.9074,741.2764);	0	(Chromosome:835620-835727_-_StartGTG:55238(109338));	0	0	0	0	0	0	0	0	0	0	1	1	0	0	0	0	0	0	0	0	0	0	0	0
TVAVHSSADR	1	1	Chromosome:3572077-3572106_+	506	180.574	22	H082908_uPAC_10_CMB-531_PVDAM_SL1344_Shotgun_1B.10293.1.2;	Chromosome:3571996-3573342_+_StartATG(len 1347, ann 0.9324%);Chromosome:3571999-3573342_+_StartTTG(len 1344, ann 0.9345%);Chromosome:3571957-3573342_+_StartTTG(len 1386, ann 0.9271%);	448	462	Chromosome:3571996-3573342_+_StartATG(7749,61.5890,616,0.4573,28.1646);Chromosome:3571999-3573342_+_StartTTG(7739,61.6468,614,0.4568,28.1603);Chromosome:3571957-3573342_+_StartTTG(7818,60.3890,629,0.4538,27.4045);	0	(Chromosome:3571996-3573342_+_StartATG:100712(3781));(Chromosome:3571999-3573342_+_StartTTG:100713(12508));(Chromosome:3571957-3573342_+_StartTTG:100711(12258));	(Chromosome:3571957-3573342_+_StartTTG:psent019121(0.919728062624));	(Chromosome:3571996-3573342_+_StartATG:accC_Extension);	0	0	1	1	0	0	0	0	0	0	0	0	0	0	0	0	0	0	0	0	0	0
DFPLIIK	1	1	Chromosome:1718221-1718241_+	0	0	0	0	Chromosome:1718197-1718388_+_StartTTG(len 192, ann 0.0000%);Chromosome:1718035-1718388_+_StartTTG(len 354, ann 0.0000%);	64	118	Chromosome:1718197-1718388_+_StartTTG(0,0,0,0,0);Chromosome:1718035-1718388_+_StartTTG(0,0,0,0,0);	0	0	(Chromosome:1718035-1718388_+_StartTTG:psent009533(0.531623009833));	0	0	0	0	0	0	0	0	0	0	0	0	0	0	0	0	0	0	0	1	1	0	0
MHNPVLQQLNVAISSLQR	1	1	Chromosome:4054737-4054790_-	72	14.2746	15	H082965_uPAC_10_CMB-531_PVDAM_SL1344_Shotgun_6B_20190811190238.84096.1.2;	Chromosome:4054572-4054790_-_StartGTG(len 219, ann 0.9954%);	73	73	Chromosome:4054572-4054790_-_StartGTG(608,29.7225,97,0.4429,13.1641);	0	(Chromosome:4054572-4054790_-_StartGTG:10082(87029));	0	0	0	0	0	0	0	0	0	0	0	0	0	0	1	1	0	0	0	0	0	0	0	0
LQFALEQLIQPWASSSFMLTK	47	35	Chromosome:1116392-1116454_-	340	57.7781	30	H082887_uPAC_10_CMB-531_PVDAM_SL1344_Shotgun_9A.82859.1.2;H082889_uPAC_10_CMB-531_PVDAM_SL1344_Shotgun_7A.81278.1.3;H082891_uPAC_10_CMB-531_PVDAM_SL1344_Shotgun_3B.80853.1.2;H082893_uPAC_10_CMB-531_PVDAM_SL1344_Shotgun_5B.82279.1.2;H082895_uPAC_10_CMB-531_PVDAM_SL1344_Shotgun_4C.83367.1.2;H082899_uPAC_10_CMB-531_PVDAM_SL1344_Shotgun_7B.83916.1.3;H082901_uPAC_10_CMB-531_PVDAM_SL1344_Shotgun_6A.826…	Chromosome:1114820-1116577_-_StartTTG(len 1758, ann 0.9005%);	586	586	Chromosome:1114820-1116577_-_StartTTG(4066,24.7613,630,0.3584,8.8744);	0	(Chromosome:1114820-1116577_-_StartTTG:52677(5614));	(Chromosome:1114820-1116577_-_StartTTG:psent147399(0.928717969122));	(Chromosome:1114820-1116577_-_StartTTG:lonH_Extension);	0	0	9	4	4	4	2	2	4	4	5	3	7	4	6	4	5	3	5	4	0	0
NLAVIEGFVSR	30	30	pSLT_SL1344:7131-7163_+	0	0	0	H082885_uPAC_10_CMB-531_PVDAM_SL1344_Shotgun_10B.58125.1.2;H082887_uPAC_10_CMB-531_PVDAM_SL1344_Shotgun_9A.58331.1.2;H082893_uPAC_10_CMB-531_PVDAM_SL1344_Shotgun_5B.57026.1.2;H082897_uPAC_10_CMB-531_PVDAM_SL1344_Shotgun_3D.58701.1.2;H082899_uPAC_10_CMB-531_PVDAM_SL1344_Shotgun_7B.59466.1.2;H082901_uPAC_10_CMB-531_PVDAM_SL1344_Shotgun_6A.57833.1.2;H082904_uPAC_10_CMB-531_PVDAM_SL1344_Shotgun_1D.58…	pSLT_SL1344:7119-7361_+_StartATG(len 243, ann 0.0000%);pSLT_SL1344:7086-7361_+_StartATG(len 276, ann 0.0000%);pSLT_SL1344:6978-7361_+_StartATG(len 384, ann 0.0000%);pSLT_SL1344:7062-7361_+_StartATG(len 300, ann 0.0000%);pSLT_SL1344:6966-7361_+_StartATG(len 396, ann 0.0000%);	81	132	pSLT_SL1344:7119-7361_+_StartATG(0,0,0,0,0);pSLT_SL1344:7086-7361_+_StartATG(0,0,0,0,0);pSLT_SL1344:6978-7361_+_StartATG(0,0,0,0,0);pSLT_SL1344:7062-7361_+_StartATG(0,0,0,0,0);pSLT_SL1344:6966-7361_+_StartATG(0,0,0,0,0);	0	(pSLT_SL1344:7119-7361_+_StartATG:62565(50092));(pSLT_SL1344:7086-7361_+_StartATG:62564(47409));(pSLT_SL1344:6978-7361_+_StartATG:62561(46091));(pSLT_SL1344:7062-7361_+_StartATG:62562(10347));(pSLT_SL1344:6966-7361_+_StartATG:62560(4898));	0	(pSLT_SL1344:6966-7361_+_StartATG:trbH_Reverse);	(pSLT_SL1344:6966-7361_+_StartATG:pGiess_52);	0	3	3	3	3	3	3	0	0	4	4	5	4	3	3	3	3	3	3	3	3
IWLFFESALPDLLLLSGEFFNK	1	1	Chromosome:1282699-1282764_+	8	1.29769	4	H082952_uPAC_10_CMB-531_PVDAM_SL1344_Shotgun_2D_20190813071520_re.77002.1.2;	Chromosome:1282696-1282767_+_StartGTG(len 72, ann 0.0000%);	24	24	Chromosome:1282696-1282767_+_StartGTG(8,1.1895,4,0.0556,0.0661);	0	0	(Chromosome:1282696-1282767_+_StartGTG:psent006957(0.0186312731386));	0	0	0	0	0	1	1	0	0	0	0	0	0	0	0	0	0	0	0	0	0	0	0
AVSLYQLTQINR	1	1	Chromosome:3021715-3021750_+	0	0	0	0	Chromosome:3021607-3022104_+_StartATG(len 498, ann 0.0000%);Chromosome:3021652-3022104_+_StartATG(len 453, ann 0.0000%);	151	166	Chromosome:3021607-3022104_+_StartATG(4,0.0860,3,0.0060,0.0005);Chromosome:3021652-3022104_+_StartATG(4,0.0945,3,0.0066,0.0006);	0	0	(Chromosome:3021607-3022104_+_StartATG:psent016223(0.593744885017));	0	0	0	1	1	0	0	0	0	0	0	0	0	0	0	0	0	0	0	0	0	0	0
ENPWTGVGIGAAVGLVLGVLLTR	52	36	Chromosome:3417734-3417802_+	1054	163.537	53	H082887_uPAC_10_CMB-531_PVDAM_SL1344_Shotgun_9A.93523.1.3;H082891_uPAC_10_CMB-531_PVDAM_SL1344_Shotgun_3B.91079.1.2;H082893_uPAC_10_CMB-531_PVDAM_SL1344_Shotgun_5B.92900.1.2;H082895_uPAC_10_CMB-531_PVDAM_SL1344_Shotgun_4C.93831.1.2;H082897_uPAC_10_CMB-531_PVDAM_SL1344_Shotgun_3D.87127.1.3;H082901_uPAC_10_CMB-531_PVDAM_SL1344_Shotgun_6A.92855.1.3;H082904_uPAC_10_CMB-531_PVDAM_SL1344_Shotgun_1D.967…	Chromosome:3417680-3417805_+_StartGTG(len 126, ann 0.0000%);Chromosome:3417572-3417805_+_StartGTG(len 234, ann 0.0000%);Chromosome:3417542-3417805_+_StartTTG(len 264, ann 0.0000%);Chromosome:3417503-3417805_+_StartATG(len 303, ann 0.0000%);Chromosome:3417608-3417805_+_StartTTG(len 198, ann 0.0000%);Chromosome:3417728-3417805_+_StartGTG(len 78, ann 0.0000%);	26	101	Chromosome:3417680-3417805_+_StartGTG(2575,218.7922,98,0.7778,170.1766);Chromosome:3417572-3417805_+_StartGTG(9357,428.1007,194,0.8291,354.9383);Chromosome:3417542-3417805_+_StartTTG(12748,516.9676,221,0.8371,432.7536);Chromosome:3417503-3417805_+_StartATG(15772,557.2747,256,0.8449,470.8414);Chromosome:3417608-3417805_+_StartTTG(4180,226.0145,164,0.8283,187.2078);Chromosome:3417728-3417805_+_Star…	0	(Chromosome:3417680-3417805_+_StartGTG:99256(78828));(Chromosome:3417572-3417805_+_StartGTG:99254(79847));(Chromosome:3417542-3417805_+_StartTTG:99253(68464));(Chromosome:3417503-3417805_+_StartATG:99252(381));(Chromosome:3417608-3417805_+_StartTTG:99255(78047));(Chromosome:3417728-3417805_+_StartGTG:99259(71697));	(Chromosome:3417503-3417805_+_StartATG:psent043915(0.92329628001));	(Chromosome:3417503-3417805_+_StartATG:NA_Intergenic);	(Chromosome:3417503-3417805_+_StartATG:Giess_34);	0	6	4	5	4	7	4	5	4	7	4	6	4	3	2	7	4	4	4	2	2
MVLPDIIIDDATADPLR	1	1	Chromosome:2177134-2177184_-	1837	385.624	41	0	Chromosome:2176675-2177184_-_StartGTG(len 510, ann 0.9980%);	170	170	Chromosome:2176675-2177184_-_StartGTG(16499,346.3480,416,0.8157,282.5161);	0	(Chromosome:2176675-2177184_-_StartGTG:38357(55605));	0	0	0	0	0	0	0	0	0	0	0	0	1	1	0	0	0	0	0	0	0	0	0	0
LAGFNTR	4	4	Chromosome:1622018-1622038_-	0	0	0	0	Chromosome:1621907-1622230_-_StartTTG(len 324, ann 0.0000%);Chromosome:1621907-1622305_-_StartGTG(len 399, ann 0.0000%);Chromosome:1621907-1622218_-_StartTTG(len 312, ann 0.0000%);Chromosome:1621907-1622137_-_StartGTG(len 231, ann 0.0000%);Chromosome:1621907-1622251_-_StartTTG(len 345, ann 0.0000%);Chromosome:1621907-1622185_-_StartGTG(len 279, ann 0.0000%);	77	133	Chromosome:1621907-1622230_-_StartTTG(0,0,0,0,0);Chromosome:1621907-1622305_-_StartGTG(1,0.0268,1,0.0025,0.0001);Chromosome:1621907-1622218_-_StartTTG(0,0,0,0,0);Chromosome:1621907-1622137_-_StartGTG(0,0,0,0,0);Chromosome:1621907-1622251_-_StartTTG(0,0,0,0,0);Chromosome:1621907-1622185_-_StartGTG(0,0,0,0,0);	0	0	(Chromosome:1621907-1622305_-_StartGTG:psent144694(0.631342213995));	0	0	0	0	0	1	1	1	1	0	0	0	0	2	2	0	0	0	0	0	0	0	0
MTQAAVSHQIK	4	4	Chromosome:3156526-3156558_-	58	18.8165	17	H082904_uPAC_10_CMB-531_PVDAM_SL1344_Shotgun_1D_re.46353.1.2;H082939_uPAC_10_CMB-531_PVDAM_SL1344_Shotgun_2A_re.47671.1.2;H082952_uPAC_10_CMB-531_PVDAM_SL1344_Shotgun_2D_20190813071520_re.49511.1.2;	Chromosome:3155737-3156558_-_StartGTG(len 822, ann 0.9988%);	274	274	Chromosome:3155737-3156558_-_StartGTG(941,12.2558,239,0.2908,3.5640);	0	(Chromosome:3155737-3156558_-_StartGTG:25123(3053));	0	0	0	0	1	1	2	2	0	0	0	0	0	0	0	0	0	0	0	0	0	0	1	1
SVGQILKR	14	13	Chromosome:4691893-4691916_+	0	0	0	H082910_uPAC_10_CMB-531_PVDAM_SL1344_Shotgun_2B.26061.1.2;H082912_uPAC_10_CMB-531_PVDAM_SL1344_Shotgun_7C.26751.1.2;H082916_uPAC_10_CMB-531_PVDAM_SL1344_Shotgun_6C_20190801165233.24480.1.2;H082918_uPAC_10_CMB-531_PVDAM_SL1344_Shotgun_2C.25240.1.2;H082948_uPAC_10_CMB-531_PVDAM_SL1344_Shotgun_1A_20190812223439.26515.1.2;	Chromosome:4691791-4691916_+_StartATG(len 126, ann 0.0000%);Chromosome:4691776-4691916_+_StartTTG(len 141, ann 0.0000%);Chromosome:4691773-4691916_+_StartATG(len 144, ann 0.0069%);	42	48	Chromosome:4691791-4691916_+_StartATG(21,1.7843,7,0.0556,0.0992);Chromosome:4691776-4691916_+_StartTTG(22,1.6704,8,0.0567,0.0947);Chromosome:4691773-4691916_+_StartATG(23,1.7100,9,0.0625,0.1069);	0	0	(Chromosome:4691773-4691916_+_StartATG:psent024785(0.213636000111));	0	0	0	2	2	4	3	1	1	1	1	1	1	2	2	2	2	0	0	1	1	0	0
LLLEENSAIAGLSDVAINNHQRHFR	1	1	Chromosome:3193539-3193613_-	1	0.142746	1	H082939_uPAC_10_CMB-531_PVDAM_SL1344_Shotgun_2A_re.40541.1.3;	Chromosome:3193185-3193691_-_StartATG(len 507, ann 0.0000%);Chromosome:3193185-3193658_-_StartATG(len 474, ann 0.0000%);	158	169	Chromosome:3193185-3193691_-_StartATG(18,0.3801,12,0.0237,0.0090);Chromosome:3193185-3193658_-_StartATG(18,0.4066,12,0.0253,0.0103);	0	0	(Chromosome:3193185-3193691_-_StartATG:psent110706(0.762153573525));	0	0	0	0	0	1	1	0	0	0	0	0	0	0	0	0	0	0	0	0	0	0	0
TNLNYQQTHFVMSAPDIR	30	28	Chromosome:4231266-4231319_-	16364	3244.3	41	H082885_uPAC_10_CMB-531_PVDAM_SL1344_Shotgun_10B.39209.1.3;H082887_uPAC_10_CMB-531_PVDAM_SL1344_Shotgun_9A.40499.1.3;H082889_uPAC_10_CMB-531_PVDAM_SL1344_Shotgun_7A.40267.1.3;H082891_uPAC_10_CMB-531_PVDAM_SL1344_Shotgun_3B.39555.1.3;H082893_uPAC_10_CMB-531_PVDAM_SL1344_Shotgun_5B.39180.1.3;H082895_uPAC_10_CMB-531_PVDAM_SL1344_Shotgun_4C.40069.1.3;H082897_uPAC_10_CMB-531_PVDAM_SL1344_Shotgun_3D.40…	Chromosome:4230693-4231322_-_StartTTG(len 630, ann 0.9460%);	210	210	Chromosome:4230693-4231322_-_StartTTG(44595,757.8283,492,0.7810,591.8639);	0	(Chromosome:4230693-4231322_-_StartTTG:8297(2734));	(Chromosome:4230693-4231322_-_StartTTG:psent105215(0.93198587442));	(Chromosome:4230693-4231322_-_StartTTG:engB_Extension);	0	0	4	3	4	4	2	2	3	3	5	4	3	3	3	3	2	2	2	2	2	2
ILVTGGAGFIGSAVVR	24	24	Chromosome:4153233-4153280_+	44	9.81379	22	H082887_uPAC_10_CMB-531_PVDAM_SL1344_Shotgun_9A.59193.1.2;H082889_uPAC_10_CMB-531_PVDAM_SL1344_Shotgun_7A.58205.1.2;H082891_uPAC_10_CMB-531_PVDAM_SL1344_Shotgun_3B.57710.1.2;H082897_uPAC_10_CMB-531_PVDAM_SL1344_Shotgun_3D.59592.1.2;H082899_uPAC_10_CMB-531_PVDAM_SL1344_Shotgun_7B.60319.1.2;H082904_uPAC_10_CMB-531_PVDAM_SL1344_Shotgun_1D_re.59489.1.2;H082910_uPAC_10_CMB-531_PVDAM_SL1344_Shotgun_2B_…	Chromosome:4153224-4154288_+_StartATG(len 1065, ann 0.9859%);	355	355	Chromosome:4153224-4154288_+_StartATG(1584,15.9232,324,0.3042,4.8438);	0	(Chromosome:4153224-4154288_+_StartATG:106466(1499));	(Chromosome:4153224-4154288_+_StartATG:psent072829(0.928203701854));	(Chromosome:4153224-4154288_+_StartATG:rffG_Extension);	0	0	1	1	2	2	4	3	1	1	0	0	2	2	4	4	3	2	6	4	1	1
MAGVLLR	1	1	Chromosome:2919487-2919507_-	0	0	0	0	Chromosome:2919397-2919507_-_StartATG(len 111, ann 0.9910%);	37	37	Chromosome:2919397-2919507_-_StartATG(1,0.0964,1,0.0090,0.0009);	0	0	(Chromosome:2919397-2919507_-_StartATG:psent086750(0.00221666666667));	0	0	0	0	0	0	0	0	0	0	0	1	1	0	0	0	0	0	0	0	0	0	0
SAFPLIQFIVTTHSPQVISTVK	39	36	Chromosome:3972340-3972405_+	188	30.4957	42	H082887_uPAC_10_CMB-531_PVDAM_SL1344_Shotgun_9A.78322.1.3;H082889_uPAC_10_CMB-531_PVDAM_SL1344_Shotgun_7A.76686.1.3;H082891_uPAC_10_CMB-531_PVDAM_SL1344_Shotgun_3B.76216.1.3;H082893_uPAC_10_CMB-531_PVDAM_SL1344_Shotgun_5B.77226.1.3;H082895_uPAC_10_CMB-531_PVDAM_SL1344_Shotgun_4C.78390.1.3;H082899_uPAC_10_CMB-531_PVDAM_SL1344_Shotgun_7B.79115.1.3;H082901_uPAC_10_CMB-531_PVDAM_SL1344_Shotgun_6A.775…	Chromosome:3972121-3972510_+_StartATG(len 390, ann 0.0000%);Chromosome:3972067-3972510_+_StartGTG(len 444, ann 0.0000%);Chromosome:3971860-3972510_+_StartTTG(len 651, ann 0.0000%);Chromosome:3971323-3972510_+_StartATG(len 1188, ann 0.0000%);Chromosome:3971575-3972510_+_StartATG(len 936, ann 0.0000%);Chromosome:3972190-3972510_+_StartATG(len 321, ann 0.0000%);Chromosome:3971725-3972510_+_StartGTG(…	59	396	Chromosome:3972121-3972510_+_StartATG(1483,40.7101,193,0.4949,20.1474);Chromosome:3972067-3972510_+_StartGTG(1846,44.5117,226,0.5090,22.6565);Chromosome:3971860-3972510_+_StartTTG(4946,81.3389,375,0.5760,46.8512);Chromosome:3971323-3972510_+_StartATG(24195,218.0391,825,0.6944,151.4064);Chromosome:3971575-3972510_+_StartATG(13284,151.9421,597,0.6378,96.9087);Chromosome:3972190-3972510_+_StartATG(1…	SPI3(Chromosome:3972121-3972510_+_StartATG);SPI3(Chromosome:3972067-3972510_+_StartGTG);SPI3(Chromosome:3971860-3972510_+_StartTTG);SPI3(Chromosome:3971323-3972510_+_StartATG);SPI3(Chromosome:3971575-3972510_+_StartATG);SPI3(Chromosome:3972190-3972510_+_StartATG);SPI3(Chromosome:3971725-3972510_+_StartGTG);SPI3(Chromosome:3971767-3972510_+_StartATG);SPI3(Chromosome:3971437-3972510_+_StartGTG);SPI…	(Chromosome:3972121-3972510_+_StartATG:104615(64822));(Chromosome:3972067-3972510_+_StartGTG:104612(10664));(Chromosome:3971860-3972510_+_StartTTG:104607(14556));(Chromosome:3971323-3972510_+_StartATG:104586(1447));(Chromosome:3971575-3972510_+_StartATG:104594(30265));(Chromosome:3972190-3972510_+_StartATG:104616(55449));(Chromosome:3971725-3972510_+_StartGTG:104601(41115));(Chromosome:3971767-39…	(Chromosome:3971323-3972510_+_StartATG:psent020958(0.866095678805));	(Chromosome:3971323-3972510_+_StartATG:sugR_pseudogene);	0	0	2	1	5	4	3	3	4	4	3	3	5	4	7	4	4	4	4	4	2	2
MAEKGIRVNIVAPGPIWTALQISGGQTQDK	4	4	Chromosome:3339931-3340020_+	222	26.408	30	H082904_uPAC_10_CMB-531_PVDAM_SL1344_Shotgun_1D.76894.1.4;H082910_uPAC_10_CMB-531_PVDAM_SL1344_Shotgun_2B.77478.1.4;H082916_uPAC_10_CMB-531_PVDAM_SL1344_Shotgun_6C_20190801165233.74398.1.4;H082954_uPAC_10_CMB-531_PVDAM_SL1344_Shotgun_6D_20190813113528.77396.1.4;	Chromosome:3339931-3340164_+_StartGTG(len 234, ann 0.9957%);	78	78	Chromosome:3339931-3340164_+_StartGTG(728,33.3074,104,0.4444,14.8018);	0	(Chromosome:3339931-3340164_+_StartGTG:98246(28925));	0	0	0	0	1	1	1	1	0	0	0	0	0	0	2	2	0	0	0	0	0	0	0	0
SMPPAIANTFLFEMMK	31	30	pCol1B9_SL1344:43628-43675_+	0	0	0	H082885_uPAC_10_CMB-531_PVDAM_SL1344_Shotgun_10B.59988.1.2;H082887_uPAC_10_CMB-531_PVDAM_SL1344_Shotgun_9A.59760.1.2;H082891_uPAC_10_CMB-531_PVDAM_SL1344_Shotgun_3B.58272.1.2;H082893_uPAC_10_CMB-531_PVDAM_SL1344_Shotgun_5B.58695.1.2;H082895_uPAC_10_CMB-531_PVDAM_SL1344_Shotgun_4C.59784.1.2;H082904_uPAC_10_CMB-531_PVDAM_SL1344_Shotgun_1D.60333.1.2;H082904_uPAC_10_CMB-531_PVDAM_SL1344_Shotgun_1D_re…	pCol1B9_SL1344:43625-43831_+_StartATG(len 207, ann 0.0000%);	69	69	pCol1B9_SL1344:43625-43831_+_StartATG(0,0,0,0,0);	0	(pCol1B9_SL1344:43625-43831_+_StartATG:62476(857));	0	0	0	0	5	4	1	1	1	1	2	2	6	4	2	2	1	1	5	4	4	4	4	4
TPLIAHPSSAPALK	2	2	Chromosome:2638487-2638528_-	19	4.84317	6	H082906_uPAC_10_CMB-531_PVDAM_SL1344_Shotgun_5A.35996.1.3;	Chromosome:2633585-2639344_-_StartGTG(len 5760, ann 0.0000%);Chromosome:2633585-2639110_-_StartGTG(len 5526, ann 0.0000%);Chromosome:2633585-2638855_-_StartGTG(len 5271, ann 0.0000%);Chromosome:2633585-2639239_-_StartGTG(len 5655, ann 0.0000%);Chromosome:2633585-2639062_-_StartGTG(len 5478, ann 0.0000%);Chromosome:2633585-2638918_-_StartTTG(len 5334, ann 0.0000%);Chromosome:2633585-2639476_-_Star…	1660	1964	Chromosome:2633585-2639344_-_StartGTG(1952,3.6281,705,0.1224,0.4441);Chromosome:2633585-2639110_-_StartGTG(1539,2.9816,631,0.1142,0.3405);Chromosome:2633585-2638855_-_StartGTG(1338,2.7176,573,0.1087,0.2954);Chromosome:2633585-2639239_-_StartGTG(1697,3.2127,670,0.1185,0.3807);Chromosome:2633585-2639062_-_StartGTG(1489,2.9100,611,0.1115,0.3245);Chromosome:2633585-2638918_-_StartTTG(1376,2.7618,578,…	0	0	(Chromosome:2633585-2639476_-_StartTTG:psent139259(0.875584516112));	0	0	0	1	1	0	0	0	0	0	0	1	1	0	0	0	0	0	0	0	0	0	0
SQLLAADFQQLIAHAQVSDAQLRQITR	1	1	Chromosome:3698896-3698976_-	0	0	0	0	Chromosome:3698896-3699000_-_StartTTG(len 105, ann 0.0000%);Chromosome:3698896-3698985_-_StartATG(len 90, ann 0.0000%);	30	35	Chromosome:3698896-3699000_-_StartTTG(0,0,0,0,0);Chromosome:3698896-3698985_-_StartATG(0,0,0,0,0);	0	0	(Chromosome:3698896-3699000_-_StartTTG:psent082569(0.0920491408918));	0	0	0	0	0	0	0	1	1	0	0	0	0	0	0	0	0	0	0	0	0	0	0
LSVPLLFSQSR	2	2	Chromosome:4105590-4105622_+	2	0.648845	2	0	Chromosome:4105578-4105760_+_StartTTG(len 183, ann 0.0000%);Chromosome:4105560-4105760_+_StartGTG(len 201, ann 0.0000%);	61	67	Chromosome:4105578-4105760_+_StartTTG(6,0.3510,5,0.0273,0.0096);Chromosome:4105560-4105760_+_StartGTG(7,0.3728,6,0.0299,0.0111);	0	0	(Chromosome:4105560-4105760_+_StartGTG:psent072579(0.00582558552559));	0	0	0	0	0	1	1	0	0	0	0	0	0	0	0	0	0	0	0	0	0	1	1
MTEDNELVGIITGR	1	1	Chromosome:2623224-2623265_-	375	95.5888	34	0	Chromosome:2622171-2623265_-_StartGTG(len 1095, ann 0.9991%);	365	365	Chromosome:2622171-2623265_-_StartGTG(8212,80.2897,664,0.6064,48.6877);	0	(Chromosome:2622171-2623265_-_StartGTG:31743(21069));	0	0	0	0	1	1	0	0	0	0	0	0	0	0	0	0	0	0	0	0	0	0	0	0
MVNLLMSKVAR	1	1	Chromosome:4798869-4798901_-	99	32.1178	15	H082916_uPAC_10_CMB-531_PVDAM_SL1344_Shotgun_6C_20190801165233.42698.1.2;	Chromosome:4798848-4798901_-_StartTTG(len 54, ann 0.9815%);	18	18	Chromosome:4798848-4798901_-_StartTTG(130,25.7736,21,0.3889,10.0234);	0	(Chromosome:4798848-4798901_-_StartTTG:2337(104293));	0	0	0	0	0	0	0	0	0	0	0	0	0	0	1	1	0	0	0	0	0	0	0	0
ILQDVAR	4	4	Chromosome:4445508-4445528_+	0	0	0	H082887_uPAC_10_CMB-531_PVDAM_SL1344_Shotgun_9A.24940.2.2;H082889_uPAC_10_CMB-531_PVDAM_SL1344_Shotgun_7A.25107.2.2;H082910_uPAC_10_CMB-531_PVDAM_SL1344_Shotgun_2B.26043.2.2;H082952_uPAC_10_CMB-531_PVDAM_SL1344_Shotgun_2D_20190813071520_re.26831.1.2;	Chromosome:4445475-4445570_+_StartTTG(len 96, ann 0.0000%);	32	32	Chromosome:4445475-4445570_+_StartTTG(0,0,0,0,0);	0	0	(Chromosome:4445475-4445570_+_StartTTG:psent074451(0.00693888888889));	0	0	0	0	0	2	2	0	0	0	0	0	0	0	0	1	1	0	0	1	1	0	0
MTNLTDYGCFVEIEEGVEGLVHVSEMDWTNK	3	3	Chromosome:1023207-1023299_+	1015	116.845	71	H082895_uPAC_10_CMB-531_PVDAM_SL1344_Shotgun_4C.84616.1.3;H082925_uPAC_10_CMB-531_PVDAM_SL1344_Shotgun_9B_20190811153007.85244.1.3;H082939_uPAC_10_CMB-531_PVDAM_SL1344_Shotgun_2A.83066.1.3;	Chromosome:1023207-1024028_+_StartGTG(len 822, ann 0.9988%);	274	274	Chromosome:1023207-1024028_+_StartGTG(25007,325.6979,662,0.8054,262.3171);	0	(Chromosome:1023207-1024028_+_StartGTG:76383(34371));	0	0	0	0	0	0	1	1	0	0	1	1	0	0	0	0	0	0	0	0	1	1	0	0
MFEINPVNNR	62	47	Chromosome:3222535-3222564_-	383	136.679	20	H082885_uPAC_10_CMB-531_PVDAM_SL1344_Shotgun_10B.34535.1.2;H082887_uPAC_10_CMB-531_PVDAM_SL1344_Shotgun_9A.36555.1.2;H082889_uPAC_10_CMB-531_PVDAM_SL1344_Shotgun_7A.35915.1.2;H082891_uPAC_10_CMB-531_PVDAM_SL1344_Shotgun_3B.35284.1.2;H082893_uPAC_10_CMB-531_PVDAM_SL1344_Shotgun_5B.35099.1.2;H082895_uPAC_10_CMB-531_PVDAM_SL1344_Shotgun_4C.36209.1.2;H082897_uPAC_10_CMB-531_PVDAM_SL1344_Shotgun_3D.36…	Chromosome:3222490-3222564_-_StartATG(len 75, ann 0.6933%);	25	25	Chromosome:3222490-3222564_-_StartATG(3783,540.0081,60,0.8000,432.0065);	0	(Chromosome:3222490-3222564_-_StartATG:23945(5340));	(Chromosome:3222490-3222564_-_StartATG:psent085098(0.509589510426));	0	0	0	6	3	8	4	7	3	6	4	7	4	7	4	8	4	5	4	5	3	3	3
DLVPDSESYQEIFAQPHATDENDTLLSDTQPR	1	1	Chromosome:1116455-1116550_-	493	54.9795	48	H082887_uPAC_10_CMB-531_PVDAM_SL1344_Shotgun_9A.62838.1.3;	Chromosome:1114820-1116577_-_StartTTG(len 1758, ann 0.9005%);	586	586	Chromosome:1114820-1116577_-_StartTTG(4066,24.7613,630,0.3584,8.8744);	0	(Chromosome:1114820-1116577_-_StartTTG:52677(5614));	(Chromosome:1114820-1116577_-_StartTTG:psent147399(0.928717969122));	(Chromosome:1114820-1116577_-_StartTTG:lonH_Extension);	0	0	0	0	0	0	0	0	0	0	0	0	0	0	0	0	0	0	1	1	0	0
ALHHLIFQITK	38	33	Chromosome:2064331-2064363_+	48	15.5723	15	H082885_uPAC_10_CMB-531_PVDAM_SL1344_Shotgun_10B.39510.1.3;H082887_uPAC_10_CMB-531_PVDAM_SL1344_Shotgun_9A.42224.1.2;H082891_uPAC_10_CMB-531_PVDAM_SL1344_Shotgun_3B.41626.1.2;H082893_uPAC_10_CMB-531_PVDAM_SL1344_Shotgun_5B.40766.1.2;H082897_uPAC_10_CMB-531_PVDAM_SL1344_Shotgun_3D.43071.1.2;H082904_uPAC_10_CMB-531_PVDAM_SL1344_Shotgun_1D.40602.1.3;H082904_uPAC_10_CMB-531_PVDAM_SL1344_Shotgun_1D_re…	Chromosome:2064124-2064555_+_StartATG(len 432, ann 0.0000%);	144	144	Chromosome:2064124-2064555_+_StartATG(3590,88.9684,251,0.5810,51.6906);	0	(Chromosome:2064124-2064555_+_StartATG:88837(2411));	(Chromosome:2064124-2064555_+_StartATG:psent011417(0.689342474192));	(Chromosome:2064124-2064555_+_StartATG:NA_Intergenic);	(Chromosome:2064124-2064555_+_StartATG:Giess_35);	(Chromosome:2064124-2064555_+_StartATG:Baek_52);	4	2	3	3	3	2	1	1	7	4	2	1	5	2	5	3	5	4	3	3
MISLFPVQSELSFSDYK	1	1	pSLT_SL1344:48201-48251_-	0	0	0	0	pSLT_SL1344:47847-48251_-_StartTTG(len 405, ann 0.9975%);	135	135	pSLT_SL1344:47847-48251_-_StartTTG(0,0,0,0,0);	0	(pSLT_SL1344:47847-48251_-_StartTTG:1022(53004));	0	0	0	0	0	0	0	0	1	1	0	0	0	0	0	0	0	0	0	0	0	0	0	0
MLHTLAGKPMVQHVIDAATK	1	1	Chromosome:4093600-4093659_-	4081	728.183	57	H082950_uPAC_10_CMB-531_PVDAM_SL1344_Shotgun_3C_20190813025503.46530.1.4;	Chromosome:4092367-4093659_-_StartGTG(len 1293, ann 0.9992%);	431	431	Chromosome:4092367-4093659_-_StartGTG(47743,395.3087,1047,0.8097,320.0815);	0	(Chromosome:4092367-4093659_-_StartGTG:9498(57163));	0	0	0	0	0	0	0	0	1	1	0	0	0	0	0	0	0	0	0	0	0	0	0	0
HGEALLK	16	16	Chromosome:1604716-1604736_+	137	69.8436	14	H082891_uPAC_10_CMB-531_PVDAM_SL1344_Shotgun_3B.17084.1.2;H082901_uPAC_10_CMB-531_PVDAM_SL1344_Shotgun_6A.16787.1.2;H082906_uPAC_10_CMB-531_PVDAM_SL1344_Shotgun_5A.17738.1.2;H082912_uPAC_10_CMB-531_PVDAM_SL1344_Shotgun_7C.17431.1.2;H082942_uPAC_10_CMB-531_PVDAM_SL1344_Shotgun_5D_20190811232259.17894.1.2;H082944_uPAC_10_CMB-531_PVDAM_SL1344_Shotgun_5C_20190812135405.18261.1.2;	Chromosome:1604647-1605654_+_StartATG(len 1008, ann 0.9187%);	336	336	Chromosome:1604647-1605654_+_StartATG(15205,161.4920,665,0.6597,106.5363);	0	(Chromosome:1604647-1605654_+_StartATG:84348(535));	(Chromosome:1604647-1605654_+_StartATG:psent008842(0.987548371073));	(Chromosome:1604647-1605654_+_StartATG:adhP_Extension);	0	0	0	0	1	1	1	1	2	2	4	4	2	2	2	2	1	1	2	2	1	1
PVLTIMTYSR	1	1	Chromosome:1524523-1524552_+	4	1.42746	2	0	Chromosome:1524379-1524582_+_StartGTG(len 204, ann 0.0000%);Chromosome:1524385-1524582_+_StartGTG(len 198, ann 0.0000%);	66	68	Chromosome:1524379-1524582_+_StartGTG(24,1.2595,11,0.0539,0.0679);Chromosome:1524385-1524582_+_StartGTG(23,1.2436,10,0.0505,0.0628);	0	0	(Chromosome:1524379-1524582_+_StartGTG:psent008358(0.0026587024087));	0	0	0	0	0	0	0	0	0	0	0	1	1	0	0	0	0	0	0	0	0	0	0
MTSLPVAAVLPELLTALK	51	38	Chromosome:218350-218403_+	1179	233.747	28	H082885_uPAC_10_CMB-531_PVDAM_SL1344_Shotgun_10B.89312.1.2;H082887_uPAC_10_CMB-531_PVDAM_SL1344_Shotgun_9A.87563.1.2;H082889_uPAC_10_CMB-531_PVDAM_SL1344_Shotgun_7A.86137.1.2;H082891_uPAC_10_CMB-531_PVDAM_SL1344_Shotgun_3B.85698.1.2;H082893_uPAC_10_CMB-531_PVDAM_SL1344_Shotgun_5B.87279.1.2;H082895_uPAC_10_CMB-531_PVDAM_SL1344_Shotgun_4C.88227.1.3;H082897_uPAC_10_CMB-531_PVDAM_SL1344_Shotgun_3D.81…	Chromosome:218350-220776_+_StartGTG(len 2427, ann 0.9996%);	809	809	Chromosome:218350-220776_+_StartGTG(4081,18.0021,718,0.2958,5.3250);	0	(Chromosome:218350-220776_+_StartGTG:66273(6117));	0	0	0	0	6	4	7	4	7	4	5	4	5	4	5	4	6	4	3	3	3	3	4	4
AAVVTQDHQVDVTEK	47	37	Chromosome:1604653-1604697_+	2889	687.322	29	H082885_uPAC_10_CMB-531_PVDAM_SL1344_Shotgun_10B.21592.1.2;H082887_uPAC_10_CMB-531_PVDAM_SL1344_Shotgun_9A.23696.1.2;H082889_uPAC_10_CMB-531_PVDAM_SL1344_Shotgun_7A.23876.1.3;H082893_uPAC_10_CMB-531_PVDAM_SL1344_Shotgun_5B.23290.1.3;H082895_uPAC_10_CMB-531_PVDAM_SL1344_Shotgun_4C.23670.1.2;H082899_uPAC_10_CMB-531_PVDAM_SL1344_Shotgun_7B.23884.1.3;H082901_uPAC_10_CMB-531_PVDAM_SL1344_Shotgun_6A.23…	Chromosome:1604647-1605654_+_StartATG(len 1008, ann 0.9187%);	336	336	Chromosome:1604647-1605654_+_StartATG(15205,161.4920,665,0.6597,106.5363);	0	(Chromosome:1604647-1605654_+_StartATG:84348(535));	(Chromosome:1604647-1605654_+_StartATG:psent008842(0.987548371073));	(Chromosome:1604647-1605654_+_StartATG:adhP_Extension);	0	0	6	4	4	4	2	2	5	4	7	4	3	3	5	4	5	4	6	4	4	4
RLAAYGWR	1	1	pSLT_SL1344:52187-52210_-	0	0	0	0	pSLT_SL1344:52037-52297_-_StartATG(len 261, ann 0.0000%);pSLT_SL1344:52037-52321_-_StartGTG(len 285, ann 0.0000%);pSLT_SL1344:52037-52360_-_StartATG(len 324, ann 0.0000%);pSLT_SL1344:52037-52369_-_StartATG(len 333, ann 0.0000%);pSLT_SL1344:52037-52348_-_StartATG(len 312, ann 0.0000%);pSLT_SL1344:52037-52435_-_StartGTG(len 399, ann 0.0000%);pSLT_SL1344:52037-52357_-_StartTTG(len 321, ann 0.0000%);…	87	138	pSLT_SL1344:52037-52297_-_StartATG(0,0,0,0,0);pSLT_SL1344:52037-52321_-_StartGTG(0,0,0,0,0);pSLT_SL1344:52037-52360_-_StartATG(0,0,0,0,0);pSLT_SL1344:52037-52369_-_StartATG(0,0,0,0,0);pSLT_SL1344:52037-52348_-_StartATG(0,0,0,0,0);pSLT_SL1344:52037-52435_-_StartGTG(0,0,0,0,0);pSLT_SL1344:52037-52357_-_StartTTG(0,0,0,0,0);pSLT_SL1344:52037-52447_-_StartATG(0,0,0,0,0);pSLT_SL1344:52037-52318_-_Start…	0	(pSLT_SL1344:52037-52297_-_StartATG:942(77758));(pSLT_SL1344:52037-52321_-_StartGTG:940(19579));(pSLT_SL1344:52037-52360_-_StartATG:937(9401));(pSLT_SL1344:52037-52369_-_StartATG:936(1560));(pSLT_SL1344:52037-52348_-_StartATG:939(10712));(pSLT_SL1344:52037-52435_-_StartGTG:934(6682));(pSLT_SL1344:52037-52357_-_StartTTG:938(13026));(pSLT_SL1344:52037-52447_-_StartATG:933(10810));(pSLT_SL1344:52037…	0	(pSLT_SL1344:52037-52369_-_StartATG:NA_Intergenic);	(pSLT_SL1344:52037-52369_-_StartATG:pGiess_49);	0	0	0	0	0	0	0	0	0	0	0	1	1	0	0	0	0	0	0	0	0
MNPIVINR	49	39	Chromosome:2723201-2723224_-	199	88.7702	18	H082887_uPAC_10_CMB-531_PVDAM_SL1344_Shotgun_9A.27699.1.2;H082889_uPAC_10_CMB-531_PVDAM_SL1344_Shotgun_7A.27930.1.2;H082891_uPAC_10_CMB-531_PVDAM_SL1344_Shotgun_3B.27421.1.2;H082893_uPAC_10_CMB-531_PVDAM_SL1344_Shotgun_5B.27027.1.2;H082895_uPAC_10_CMB-531_PVDAM_SL1344_Shotgun_4C.27527.1.2;H082895_uPAC_10_CMB-531_PVDAM_SL1344_Shotgun_4C_re.27647.1.2;H082897_uPAC_10_CMB-531_PVDAM_SL1344_Shotgun_3D.…	Chromosome:2722547-2723224_-_StartATG(len 678, ann 0.8835%);Chromosome:2722547-2723263_-_StartGTG(len 717, ann 0.8354%);Chromosome:2722547-2723281_-_StartGTG(len 735, ann 0.8150%);	226	245	Chromosome:2722547-2723224_-_StartATG(21575,340.6797,498,0.7345,250.2292);Chromosome:2722547-2723263_-_StartGTG(21616,322.7612,507,0.7071,228.2244);Chromosome:2722547-2723281_-_StartGTG(21616,314.8569,507,0.6898,217.1883);	0	(Chromosome:2722547-2723224_-_StartATG:30055(1845));(Chromosome:2722547-2723263_-_StartGTG:30054(7908));(Chromosome:2722547-2723281_-_StartGTG:30053(5922));	(Chromosome:2722547-2723281_-_StartGTG:psent138811(0.927112422708));	(Chromosome:2722547-2723281_-_StartGTG:-135_ExtensionGTG);	0	0	6	4	7	4	4	3	5	4	6	4	5	3	4	4	4	3	6	3	2	2
MMMQPSIKPADEGSAGDIIAR	21	21	Chromosome:1969780-1969842_-	1658	281.753	41	H082895_uPAC_10_CMB-531_PVDAM_SL1344_Shotgun_4C.35306.1.3;H082899_uPAC_10_CMB-531_PVDAM_SL1344_Shotgun_7B.36279.1.3;H082901_uPAC_10_CMB-531_PVDAM_SL1344_Shotgun_6A.34787.1.3;H082906_uPAC_10_CMB-531_PVDAM_SL1344_Shotgun_5A.37469.1.3;H082910_uPAC_10_CMB-531_PVDAM_SL1344_Shotgun_2B.36818.1.3;H082910_uPAC_10_CMB-531_PVDAM_SL1344_Shotgun_2B_re.30861.1.3;H082912_uPAC_10_CMB-531_PVDAM_SL1344_Shotgun_7C.…	Chromosome:1969198-1969842_-_StartATG(len 645, ann 0.9938%);	215	215	Chromosome:1969198-1969842_-_StartATG(11385,188.9725,471,0.7302,137.9877);	0	(Chromosome:1969198-1969842_-_StartATG:42207(3813));	0	(Chromosome:1969198-1969842_-_StartATG:cheZ_Extension);	0	0	1	1	3	2	0	0	4	4	2	2	2	2	4	3	3	3	0	0	2	2
MTGIPLTAIASR	1	1	Chromosome:2391503-2391538_-	0	0	0	0	Chromosome:2391344-2391538_-_StartATG(len 195, ann 0.0000%);	65	65	Chromosome:2391344-2391538_-_StartATG(0,0,0,0,0);	0	0	0	0	0	0	0	0	0	0	0	0	0	0	1	1	0	0	0	0	0	0	0	0	0	0
MQRLVNREQDEEFIFALLNHAR	1	1	Chromosome:4233140-4233205_+	258	41.8505	36	H082956_uPAC_10_CMB-531_PVDAM_SL1344_Shotgun_8C_20190813155537.77680.1.3;	Chromosome:4233140-4233979_+_StartGTG(len 840, ann 0.9988%);	280	280	Chromosome:4233140-4233979_+_StartGTG(3266,41.6258,414,0.4929,20.5174);	0	(Chromosome:4233140-4233979_+_StartGTG:108222(71455));	0	0	0	0	0	0	0	0	0	0	0	0	0	0	0	0	0	0	1	1	0	0	0	0
HDEGLLHQR	1	1	Chromosome:2409608-2409634_+	0	0	0	H082954_uPAC_10_CMB-531_PVDAM_SL1344_Shotgun_6D_20190813113528.11698.1.2;	Chromosome:2409581-2409721_+_StartATG(len 141, ann 0.0000%);Chromosome:2409494-2409721_+_StartTTG(len 228, ann 0.0000%);	47	76	Chromosome:2409581-2409721_+_StartATG(2,0.1519,2,0.0142,0.0022);Chromosome:2409494-2409721_+_StartTTG(7,0.3287,5,0.0219,0.0072);	0	0	(Chromosome:2409494-2409721_+_StartTTG:psent038896(0.112946926929));	0	0	0	0	0	0	0	0	0	0	0	0	0	1	1	0	0	0	0	0	0	0	0
LHQLDGGR	1	1	Chromosome:3255979-3256002_-	0	0	0	H082918_uPAC_10_CMB-531_PVDAM_SL1344_Shotgun_2C.19207.1.2;	Chromosome:3255937-3256005_-_StartTTG(len 69, ann 0.0000%);	23	23	Chromosome:3255937-3256005_-_StartTTG(0,0,0,0,0);	0	0	(Chromosome:3255937-3256005_-_StartTTG:psent084929(0.0));	0	0	0	0	0	1	1	0	0	0	0	0	0	0	0	0	0	0	0	0	0	0	0
ASIEPLLWENTFFGVNSGIVR	26	23	Chromosome:4154538-4154600_+	60	10.1961	16	H082893_uPAC_10_CMB-531_PVDAM_SL1344_Shotgun_5B.79097.1.2;H082895_uPAC_10_CMB-531_PVDAM_SL1344_Shotgun_4C.80317.1.2;H082895_uPAC_10_CMB-531_PVDAM_SL1344_Shotgun_4C_re.80242.1.2;H082901_uPAC_10_CMB-531_PVDAM_SL1344_Shotgun_6A.79553.1.2;H082910_uPAC_10_CMB-531_PVDAM_SL1344_Shotgun_2B.83243.1.2;H082916_uPAC_10_CMB-531_PVDAM_SL1344_Shotgun_6C_20190801165233.80147.1.2;H082916_uPAC_10_CMB-531_PVDAM_SL1…	Chromosome:4154499-4155200_+_StartATG(len 702, ann 0.8476%);Chromosome:4154484-4155200_+_StartTTG(len 717, ann 0.8508%);Chromosome:4154526-4155200_+_StartGTG(len 675, ann 0.8415%);	225	239	Chromosome:4154499-4155200_+_StartATG(1449,22.0982,226,0.3219,7.1134);Chromosome:4154484-4155200_+_StartTTG(1458,21.7703,230,0.3208,6.9839);Chromosome:4154526-4155200_+_StartGTG(1395,22.1256,212,0.3141,6.9497);	0	(Chromosome:4154499-4155200_+_StartATG:106513(12789));(Chromosome:4154484-4155200_+_StartTTG:106512(11430));(Chromosome:4154526-4155200_+_StartGTG:106514(2321));	(Chromosome:4154484-4155200_+_StartTTG:psent072831(0.881466394716));	(Chromosome:4154526-4155200_+_StartGTG:rffC_Extension);	0	0	1	1	6	4	1	1	4	2	1	1	4	2	3	2	2	2	4	3	0	0
LTEMITAPVEALGYELVGIEFIR	93	46	Chromosome:3478911-3478979_-	17882	2774.55	62	H082885_uPAC_10_CMB-531_PVDAM_SL1344_Shotgun_10B.86813.1.2;H082887_uPAC_10_CMB-531_PVDAM_SL1344_Shotgun_9A.85213.1.2;H082889_uPAC_10_CMB-531_PVDAM_SL1344_Shotgun_7A.83486.1.2;H082891_uPAC_10_CMB-531_PVDAM_SL1344_Shotgun_3B.83096.1.2;H082893_uPAC_10_CMB-531_PVDAM_SL1344_Shotgun_5B.84660.1.2;H082895_uPAC_10_CMB-531_PVDAM_SL1344_Shotgun_4C.85526.1.2;H082897_uPAC_10_CMB-531_PVDAM_SL1344_Shotgun_3D.79…	Chromosome:3478551-3479000_-_StartTTG(len 450, ann 0.9311%);Chromosome:3478551-3479012_-_StartTTG(len 462, ann 0.9069%);Chromosome:3478551-3479006_-_StartGTG(len 456, ann 0.9189%);	150	154	Chromosome:3478551-3479000_-_StartTTG(49468,1176.8932,402,0.8933,1051.3187);Chromosome:3478551-3479012_-_StartTTG(51303,1188.8471,413,0.8939,1062.7104);Chromosome:3478551-3479006_-_StartGTG(51088,1199.4420,408,0.8947,1073.1408);	0	(Chromosome:3478551-3479000_-_StartTTG:19204(4352));(Chromosome:3478551-3479012_-_StartTTG:19202(21164));(Chromosome:3478551-3479006_-_StartGTG:19203(9850));	(Chromosome:3478551-3479012_-_StartTTG:psent109232(0.785149655943));	(Chromosome:3478551-3479000_-_StartTTG:yhbC_Extension);	0	0	8	4	10	4	10	4	10	4	10	4	11	4	9	4	8	4	8	4	9	4
LAAIAGGIGR	6	6	Chromosome:2844525-2844554_-	0	0	0	H082963_uPAC_10_CMB-531_PVDAM_SL1344_Shotgun_10A_20190814064828.35521.1.2;	Chromosome:2844369-2844638_-_StartTTG(len 270, ann 0.0000%);	90	90	Chromosome:2844369-2844638_-_StartTTG(5,0.1983,3,0.0111,0.0022);	SPI9(Chromosome:2844369-2844638_-_StartTTG);	0	(Chromosome:2844369-2844638_-_StartTTG:psent112585(0.285482879822));	0	0	0	0	0	0	0	0	0	2	2	2	2	0	0	0	0	0	0	0	0	2	2
MAVTELAHIVDETLAANNLDR	3	3	Chromosome:1234096-1234158_+	542	92.1052	35	H082908_uPAC_10_CMB-531_PVDAM_SL1344_Shotgun_1B.84319.1.3;H082918_uPAC_10_CMB-531_PVDAM_SL1344_Shotgun_2C.82890.1.3;H082948_uPAC_10_CMB-531_PVDAM_SL1344_Shotgun_1A_20190812223439.85204.1.3;	Chromosome:1234096-1234404_+_StartGTG(len 309, ann 0.9968%);	103	103	Chromosome:1234096-1234404_+_StartGTG(2479,85.8901,184,0.5955,51.1476);	0	(Chromosome:1234096-1234404_+_StartGTG:79477(34945));	0	0	0	0	2	2	1	1	0	0	0	0	0	0	0	0	0	0	0	0	0	0	0	0
LPVNHYSVDDFSEADWDPRENSVFL	1	1	Chromosome:2064481-2064555_+	74	10.5632	24	0	Chromosome:2064370-2064555_+_StartTTG(len 186, ann 0.0000%);Chromosome:2064124-2064555_+_StartATG(len 432, ann 0.0000%);Chromosome:2064442-2064555_+_StartATG(len 114, ann 0.0000%);	38	144	Chromosome:2064370-2064555_+_StartTTG(924,53.1844,81,0.4355,23.1618);Chromosome:2064124-2064555_+_StartATG(3590,88.9684,251,0.5810,51.6906);Chromosome:2064442-2064555_+_StartATG(454,42.6360,41,0.3596,15.3319);	0	(Chromosome:2064370-2064555_+_StartTTG:88842(57387));(Chromosome:2064124-2064555_+_StartATG:88837(2411));(Chromosome:2064442-2064555_+_StartATG:88843(66368));	(Chromosome:2064124-2064555_+_StartATG:psent011417(0.689342474192));	(Chromosome:2064124-2064555_+_StartATG:NA_Intergenic);	(Chromosome:2064124-2064555_+_StartATG:Giess_35);	(Chromosome:2064124-2064555_+_StartATG:Baek_52);	0	0	0	0	0	0	0	0	0	0	0	0	0	0	0	0	1	1	0	0
LPSSASALACSAHALNLIEK	15	11	Chromosome:3405419-3405478_+	88	15.7021	24	H082893_uPAC_10_CMB-531_PVDAM_SL1344_Shotgun_5B.59946.1.3;H082904_uPAC_10_CMB-531_PVDAM_SL1344_Shotgun_1D_re.61275.1.3;H082906_uPAC_10_CMB-531_PVDAM_SL1344_Shotgun_5A.63236.1.3;H082908_uPAC_10_CMB-531_PVDAM_SL1344_Shotgun_1B.65091.1.3;H082916_uPAC_10_CMB-531_PVDAM_SL1344_Shotgun_6C_20190801165233_re.60409.1.3;H082937_uPAC_10_CMB-531_PVDAM_SL1344_Shotgun_1C.61953.1.3;H082942_uPAC_10_CMB-531_PVDAM_…	Chromosome:3405410-3406786_+_StartTTG(len 1377, ann 0.9339%);Chromosome:3405383-3406786_+_StartGTG(len 1404, ann 0.9160%);	459	468	Chromosome:3405410-3406786_+_StartTTG(549,4.2684,212,0.1540,0.6573);Chromosome:3405383-3406786_+_StartGTG(561,4.2778,215,0.1531,0.6549);	0	0	(Chromosome:3405383-3406786_+_StartGTG:psent043851(0.943682614771));	(Chromosome:3405410-3406786_+_StartTTG:-90_ExtensionTTG);	0	0	4	4	0	0	1	1	0	0	9	4	1	1	0	0	0	0	0	0	0	0
AVTVIASLR	4	4	Chromosome:1162674-1162700_+	421	166.934	19	H082906_uPAC_10_CMB-531_PVDAM_SL1344_Shotgun_5A.43153.1.2;	Chromosome:1162557-1162730_+_StartTTG(len 174, ann 0.7874%);Chromosome:1162641-1162730_+_StartGTG(len 90, ann 0.5889%);Chromosome:1162599-1162730_+_StartGTG(len 132, ann 0.7197%);Chromosome:1162539-1162730_+_StartGTG(len 192, ann 0.8073%);Chromosome:1162629-1162730_+_StartATG(len 102, ann 0.6373%);	30	64	Chromosome:1162557-1162730_+_StartTTG(3632,223.4713,103,0.5920,132.2950);Chromosome:1162641-1162730_+_StartGTG(2080,247.4264,51,0.5667,140.2165);Chromosome:1162599-1162730_+_StartGTG(2203,178.6758,75,0.5682,101.5236);Chromosome:1162539-1162730_+_StartGTG(3693,205.9223,117,0.6094,125.4890);Chromosome:1162629-1162730_+_StartATG(2103,220.7315,57,0.5588,123.3448);	0	(Chromosome:1162557-1162730_+_StartTTG:78097(41027));(Chromosome:1162641-1162730_+_StartGTG:78100(85361));(Chromosome:1162599-1162730_+_StartGTG:78098(55667));(Chromosome:1162539-1162730_+_StartGTG:78096(18173));(Chromosome:1162629-1162730_+_StartATG:78099(23677));	(Chromosome:1162539-1162730_+_StartGTG:psent057693(0.259958147683));	0	0	0	0	0	0	0	0	0	0	0	4	3	0	0	0	0	0	0	0	0	0	0
SADSEYPYR	24	24	Chromosome:3241551-3241577_-	2223	881.457	25	H082887_uPAC_10_CMB-531_PVDAM_SL1344_Shotgun_9A.18751.1.2;H082889_uPAC_10_CMB-531_PVDAM_SL1344_Shotgun_7A.19119.1.2;H082893_uPAC_10_CMB-531_PVDAM_SL1344_Shotgun_5B.18550.1.2;H082895_uPAC_10_CMB-531_PVDAM_SL1344_Shotgun_4C.18834.1.2;H082899_uPAC_10_CMB-531_PVDAM_SL1344_Shotgun_7B.18885.1.2;H082908_uPAC_10_CMB-531_PVDAM_SL1344_Shotgun_1B.22875.1.2;H082918_uPAC_10_CMB-531_PVDAM_SL1344_Shotgun_2C.188…	Chromosome:3240363-3241784_-_StartGTG(len 1422, ann 0.8594%);Chromosome:3240363-3241844_-_StartATG(len 1482, ann 0.8650%);Chromosome:3240363-3241790_-_StartATG(len 1428, ann 0.8599%);Chromosome:3240363-3241847_-_StartATG(len 1485, ann 0.8653%);Chromosome:3240363-3241913_-_StartTTG(len 1551, ann 0.8711%);Chromosome:3240363-3241676_-_StartATG(len 1314, ann 0.8668%);Chromosome:3240363-3241880_-_Star…	422	517	Chromosome:3240363-3241784_-_StartGTG(33556,252.6363,1039,0.7307,184.6013);Chromosome:3240363-3241844_-_StartATG(34435,248.7580,1091,0.7362,183.1356);Chromosome:3240363-3241790_-_StartATG(33585,251.7922,1045,0.7318,184.2615);Chromosome:3240363-3241847_-_StartATG(34455,248.3997,1093,0.7360,182.8222);Chromosome:3240363-3241913_-_StartTTG(35456,244.7390,1131,0.7292,178.4637);Chromosome:3240363-32416…	0	(Chromosome:3240363-3241784_-_StartGTG:23345(45587));(Chromosome:3240363-3241844_-_StartATG:23342(38907));(Chromosome:3240363-3241790_-_StartATG:23344(3994));(Chromosome:3240363-3241847_-_StartATG:23341(31436));(Chromosome:3240363-3241913_-_StartTTG:23336(10039));(Chromosome:3240363-3241676_-_StartATG:23348(228));(Chromosome:3240363-3241880_-_StartTTG:23338(17713));(Chromosome:3240363-3241889_-_S…	(Chromosome:3240363-3241913_-_StartTTG:psent110501(0.937037936084));	(Chromosome:3240363-3241913_-_StartTTG:pepP_Extension);	0	0	3	3	3	3	1	1	2	2	3	3	1	1	3	3	4	4	3	3	1	1
RAHVPAR	1	1	Chromosome:885682-885702_+	17	8.66672	6	0	Chromosome:885607-885930_+_StartATG(len 324, ann 0.9969%);Chromosome:885559-885930_+_StartTTG(len 372, ann 0.9973%);	108	124	Chromosome:885607-885930_+_StartATG(458,15.1337,100,0.3086,4.6703);Chromosome:885559-885930_+_StartTTG(480,13.8141,112,0.3011,4.1594);	0	(Chromosome:885607-885930_+_StartATG:74343(32794));(Chromosome:885559-885930_+_StartTTG:74340(32920));	(Chromosome:885559-885930_+_StartTTG:psent004712(0.538023920524));	0	0	0	0	0	0	0	0	0	0	0	0	0	1	1	0	0	0	0	0	0	0	0
MSAAALACFPPR	1	1	Chromosome:4832110-4832145_-	434	129.066	33	H082954_uPAC_10_CMB-531_PVDAM_SL1344_Shotgun_6D_20190813113528.24510.1.2;	Chromosome:4832083-4832145_-_StartATG(len 63, ann 0.9841%);	21	21	Chromosome:4832083-4832145_-_StartATG(1360,231.1126,52,0.8254,190.7603);	0	(Chromosome:4832083-4832145_-_StartATG:1773(91433));	(Chromosome:4832083-4832145_-_StartATG:psent076942(0.0111277575366));	0	0	0	0	0	0	0	0	0	0	0	0	0	1	1	0	0	0	0	0	0	0	0
MSKAGHATKVIFLTADAFGVLPPVSR	4	4	Chromosome:3679123-3679200_+	6979	957.908	76	H082895_uPAC_10_CMB-531_PVDAM_SL1344_Shotgun_4C_re.76127.1.3;H082923_uPAC_10_CMB-531_PVDAM_SL1344_Shotgun_9C_re.77342.1.3;	Chromosome:3679123-3679701_+_StartGTG(len 579, ann 0.9983%);	193	193	Chromosome:3679123-3679701_+_StartGTG(37248,688.7310,533,0.9206,634.0458);	0	(Chromosome:3679123-3679701_+_StartGTG:101746(63816));	0	0	0	0	0	0	0	0	0	0	1	1	2	2	0	0	0	0	0	0	1	1	0	0
MTSMTLDLPR	1	1	Chromosome:1788821-1788850_-	32	11.4197	9	H082904_uPAC_10_CMB-531_PVDAM_SL1344_Shotgun_1D.33538.1.2;	Chromosome:1788116-1788850_-_StartATG(len 735, ann 0.9864%);	245	245	Chromosome:1788116-1788850_-_StartATG(801,11.6673,228,0.3102,3.6192);	0	(Chromosome:1788116-1788850_-_StartATG:44984(6090));	0	0	0	0	1	1	0	0	0	0	0	0	0	0	0	0	0	0	0	0	0	0	0	0
YIEIFKDFLSYNHQVIK	9	9	Chromosome:3933668-3933718_-	115	24.1409	16	H082904_uPAC_10_CMB-531_PVDAM_SL1344_Shotgun_1D.70384.1.4;H082910_uPAC_10_CMB-531_PVDAM_SL1344_Shotgun_2B_re.71853.1.3;H082912_uPAC_10_CMB-531_PVDAM_SL1344_Shotgun_7C.72839.1.4;H082916_uPAC_10_CMB-531_PVDAM_SL1344_Shotgun_6C_20190801165233_re.69026.1.3;H082923_uPAC_10_CMB-531_PVDAM_SL1344_Shotgun_9C_re.70408.1.3;H082939_uPAC_10_CMB-531_PVDAM_SL1344_Shotgun_2A.69353.1.3;H082952_uPAC_10_CMB-531_PVD…	Chromosome:3933083-3933778_-_StartATG(len 696, ann 0.7917%);	232	232	Chromosome:3933083-3933778_-_StartATG(2257,34.7174,257,0.3693,12.8211);	0	(Chromosome:3933083-3933778_-_StartATG:11946(10646));	(Chromosome:3933083-3933778_-_StartATG:psent132288(0.885566022677));	0	0	0	1	1	3	3	0	0	0	0	0	0	3	3	1	1	0	0	1	1	0	0
VVLINTDYGK	23	21	Chromosome:3933611-3933640_-	92	32.8316	15	H082887_uPAC_10_CMB-531_PVDAM_SL1344_Shotgun_9A.38224.1.2;H082889_uPAC_10_CMB-531_PVDAM_SL1344_Shotgun_7A.37976.1.2;H082891_uPAC_10_CMB-531_PVDAM_SL1344_Shotgun_3B.37356.1.2;H082895_uPAC_10_CMB-531_PVDAM_SL1344_Shotgun_4C.37751.1.2;H082899_uPAC_10_CMB-531_PVDAM_SL1344_Shotgun_7B.38817.1.2;H082901_uPAC_10_CMB-531_PVDAM_SL1344_Shotgun_6A.37254.1.2;H082904_uPAC_10_CMB-531_PVDAM_SL1344_Shotgun_1D.380…	Chromosome:3933083-3933778_-_StartATG(len 696, ann 0.7917%);	232	232	Chromosome:3933083-3933778_-_StartATG(2257,34.7174,257,0.3693,12.8211);	0	(Chromosome:3933083-3933778_-_StartATG:11946(10646));	(Chromosome:3933083-3933778_-_StartATG:psent132288(0.885566022677));	0	0	0	4	3	4	3	2	2	2	2	1	1	2	2	3	3	1	1	4	4	0	0
LIAEGLLR	1	1	Chromosome:2462540-2462563_+	0	0	0	0	Chromosome:2462537-2462572_+_StartGTG(len 36, ann 0.0000%);	12	12	Chromosome:2462537-2462572_+_StartGTG(0,0,0,0,0);	0	0	(Chromosome:2462537-2462572_+_StartGTG:psent039143(0.00177157287157));	0	0	0	0	0	0	0	0	0	0	0	0	0	0	0	0	0	0	0	1	1	0	0
QSSDFWYFTGFNEPEAVLVLIK	56	46	Chromosome:3241485-3241550_-	1783	289.223	58	H082885_uPAC_10_CMB-531_PVDAM_SL1344_Shotgun_10B.85795.1.2;H082887_uPAC_10_CMB-531_PVDAM_SL1344_Shotgun_9A.83998.1.2;H082889_uPAC_10_CMB-531_PVDAM_SL1344_Shotgun_7A.82255.1.2;H082891_uPAC_10_CMB-531_PVDAM_SL1344_Shotgun_3B.81861.1.2;H082893_uPAC_10_CMB-531_PVDAM_SL1344_Shotgun_5B.83527.1.2;H082895_uPAC_10_CMB-531_PVDAM_SL1344_Shotgun_4C.84428.1.2;H082895_uPAC_10_CMB-531_PVDAM_SL1344_Shotgun_4C_re…	Chromosome:3240363-3241784_-_StartGTG(len 1422, ann 0.8594%);Chromosome:3240363-3241844_-_StartATG(len 1482, ann 0.8650%);Chromosome:3240363-3241790_-_StartATG(len 1428, ann 0.8599%);Chromosome:3240363-3241847_-_StartATG(len 1485, ann 0.8653%);Chromosome:3240363-3241913_-_StartTTG(len 1551, ann 0.8711%);Chromosome:3240363-3241676_-_StartATG(len 1314, ann 0.8668%);Chromosome:3240363-3241880_-_Star…	422	517	Chromosome:3240363-3241784_-_StartGTG(33556,252.6363,1039,0.7307,184.6013);Chromosome:3240363-3241844_-_StartATG(34435,248.7580,1091,0.7362,183.1356);Chromosome:3240363-3241790_-_StartATG(33585,251.7922,1045,0.7318,184.2615);Chromosome:3240363-3241847_-_StartATG(34455,248.3997,1093,0.7360,182.8222);Chromosome:3240363-3241913_-_StartTTG(35456,244.7390,1131,0.7292,178.4637);Chromosome:3240363-32416…	0	(Chromosome:3240363-3241784_-_StartGTG:23345(45587));(Chromosome:3240363-3241844_-_StartATG:23342(38907));(Chromosome:3240363-3241790_-_StartATG:23344(3994));(Chromosome:3240363-3241847_-_StartATG:23341(31436));(Chromosome:3240363-3241913_-_StartTTG:23336(10039));(Chromosome:3240363-3241676_-_StartATG:23348(228));(Chromosome:3240363-3241880_-_StartTTG:23338(17713));(Chromosome:3240363-3241889_-_S…	(Chromosome:3240363-3241913_-_StartTTG:psent110501(0.937037936084));	(Chromosome:3240363-3241913_-_StartTTG:pepP_Extension);	0	0	7	4	5	4	4	3	6	4	10	4	5	4	6	4	4	4	5	4	4	4
MMVLIQRRAYVDLVQGSVIDIAISPQQATISALLSHVR	1	1	Chromosome:3602228-3602341_+	121	11.3633	35	H082910_uPAC_10_CMB-531_PVDAM_SL1344_Shotgun_2B.85589.1.4;	Chromosome:3602228-3602626_+_StartGTG(len 399, ann 0.9975%);	133	133	Chromosome:3602228-3602626_+_StartGTG(239,6.4128,74,0.1855,1.1896);	0	(Chromosome:3602228-3602626_+_StartGTG:101070(29164));	0	0	0	0	0	0	1	1	0	0	0	0	0	0	0	0	0	0	0	0	0	0	0	0
FPSEPEETQLTLLK	1	1	Chromosome:1441911-1441952_-	0	0	0	H082904_uPAC_10_CMB-531_PVDAM_SL1344_Shotgun_1D_re.39233.1.3;	Chromosome:1441911-1441991_-_StartTTG(len 81, ann 0.0000%);	27	27	Chromosome:1441911-1441991_-_StartTTG(0,0,0,0,0);	SPI2(Chromosome:1441911-1441991_-_StartTTG);	0	(Chromosome:1441911-1441991_-_StartTTG:psent120201(0.0));	0	0	0	1	1	0	0	0	0	0	0	0	0	0	0	0	0	0	0	0	0	0	0
AQLLLLVHSGSR	1	1	Chromosome:359032-359067_+	398	118.36	25	0	Chromosome:358540-359523_+_StartATG(len 984, ann 0.0000%);Chromosome:358666-359523_+_StartATG(len 858, ann 0.0000%);Chromosome:358786-359523_+_StartATG(len 738, ann 0.0000%);Chromosome:358684-359523_+_StartATG(len 840, ann 0.0000%);Chromosome:358552-359523_+_StartATG(len 972, ann 0.0000%);Chromosome:358909-359523_+_StartATG(len 615, ann 0.0000%);Chromosome:358867-359523_+_StartGTG(len 657, ann 0.…	167	328	Chromosome:358540-359523_+_StartATG(37877,412.1029,788,0.8008,330.0120);Chromosome:358666-359523_+_StartATG(27176,339.0966,677,0.7890,267.5472);Chromosome:358786-359523_+_StartATG(15975,231.7446,571,0.7737,179.3008);Chromosome:358684-359523_+_StartATG(26926,343.1767,661,0.7869,270.0457);Chromosome:358552-359523_+_StartATG(37688,415.1089,780,0.8025,333.1249);Chromosome:358909-359523_+_StartATG(108…	0	(Chromosome:358540-359523_+_StartATG:68212(12177));(Chromosome:358666-359523_+_StartATG:68218(6375));(Chromosome:358786-359523_+_StartATG:68223(65190));(Chromosome:358684-359523_+_StartATG:68219(43194));(Chromosome:358552-359523_+_StartATG:68214(4334));(Chromosome:358909-359523_+_StartATG:68227(29807));(Chromosome:358867-359523_+_StartGTG:68224(49541));(Chromosome:358582-359523_+_StartGTG:68216(3…	(Chromosome:358540-359523_+_StartATG:psent001912(0.958207385752));	(Chromosome:358552-359523_+_StartATG:SL1344_0310_pseudogene);	0	0	0	0	0	0	0	0	0	0	0	0	0	0	0	0	0	0	1	1	0	0
IGLVALRR	1	1	Chromosome:234325-234348_-	0	0	0	0	Chromosome:234196-234369_-_StartTTG(len 174, ann 0.0000%);Chromosome:234196-234357_-_StartTTG(len 162, ann 0.0000%);	54	58	Chromosome:234196-234369_-_StartTTG(2,0.1231,1,0.0057,0.0007);Chromosome:234196-234357_-_StartTTG(2,0.1322,1,0.0062,0.0008);	0	0	(Chromosome:234196-234369_-_StartTTG:psent100832(0.0033594017094));	0	0	0	0	0	0	0	0	0	0	0	0	0	1	1	0	0	0	0	0	0	0	0
MPFNPSDIQPNAR	1	1	Chromosome:523146-523184_+	149	40.9022	22	H082906_uPAC_10_CMB-531_PVDAM_SL1344_Shotgun_5A_re.86332.1.2;	Chromosome:523146-523409_+_StartTTG(len 264, ann 0.9962%);	88	88	Chromosome:523146-523409_+_StartTTG(1506,61.0726,164,0.6212,37.9383);	0	(Chromosome:523146-523409_+_StartTTG:70502(84120));	0	0	0	0	0	0	0	0	0	0	0	0	1	1	0	0	0	0	0	0	0	0	0	0
DFLSYNHQVIK	8	8	Chromosome:3933668-3933700_-	69	22.3852	10	H082897_uPAC_10_CMB-531_PVDAM_SL1344_Shotgun_3D.40883.1.2;H082920_uPAC_10_CMB-531_PVDAM_SL1344_Shotgun_10C.42380.1.2;H082939_uPAC_10_CMB-531_PVDAM_SL1344_Shotgun_2A.41476.1.2;H082946_uPAC_10_CMB-531_PVDAM_SL1344_Shotgun_4A_20190812181427.40050.1.2;H082948_uPAC_10_CMB-531_PVDAM_SL1344_Shotgun_1A_20190812223439.42711.1.2;H082956_uPAC_10_CMB-531_PVDAM_SL1344_Shotgun_8C_20190813155537.44524.1.2;	Chromosome:3933083-3933778_-_StartATG(len 696, ann 0.7917%);	232	232	Chromosome:3933083-3933778_-_StartATG(2257,34.7174,257,0.3693,12.8211);	0	(Chromosome:3933083-3933778_-_StartATG:11946(10646));	(Chromosome:3933083-3933778_-_StartATG:psent132288(0.885566022677));	0	0	0	1	1	1	1	2	2	1	1	1	1	0	0	0	0	1	1	0	0	1	1
TEVLANHTQHHLFHSTVIQFAKALLNEIGTEVR	1	1	Chromosome:2802853-2802951_+	0	0	0	0	Chromosome:2802811-2803404_+_StartATG(len 594, ann 0.0000%);	198	198	Chromosome:2802811-2803404_+_StartATG(3,0.0541,2,0.0034,0.0002);	0	0	(Chromosome:2802811-2803404_+_StartATG:psent014984(0.656482491202));	0	0	0	0	0	0	0	0	0	0	0	0	0	0	0	0	0	1	1	0	0	0	0
AHRQAVPHITEQHFHFFVASNIPYFHMK	1	1	Chromosome:3546866-3546949_+	1	0.127452	1	0	Chromosome:3546863-3547078_+_StartATG(len 216, ann 0.0000%);	72	72	Chromosome:3546863-3547078_+_StartATG(10,0.4956,7,0.0324,0.0161);	0	0	0	0	0	0	0	0	1	1	0	0	0	0	0	0	0	0	0	0	0	0	0	0	0	0
GFFNSLFTK	12	12	Chromosome:3533636-3533662_-	13	5.15472	10	H082895_uPAC_10_CMB-531_PVDAM_SL1344_Shotgun_4C.63776.1.2;H082910_uPAC_10_CMB-531_PVDAM_SL1344_Shotgun_2B.65868.1.2;H082912_uPAC_10_CMB-531_PVDAM_SL1344_Shotgun_7C.66942.1.2;H082914_uPAC_10_CMB-531_PVDAM_SL1344_Shotgun_4B.66206.1.2;H082927_uPAC_10_CMB-531_PVDAM_SL1344_Shotgun_3A.63306.1.2;H082929_uPAC_10_CMB-531_PVDAM_SL1344_Shotgun_7D.65180.1.2;H082935_uPAC_10_CMB-531_PVDAM_SL1344_Shotgun_4D.621…	Chromosome:3532874-3533665_-_StartGTG(len 792, ann 0.9457%);	264	264	Chromosome:3532874-3533665_-_StartGTG(4932,66.6689,466,0.5884,39.2280);	0	(Chromosome:3532874-3533665_-_StartGTG:18105(1468));	(Chromosome:3532874-3533665_-_StartGTG:psent134250(0.859349448565));	(Chromosome:3532874-3533665_-_StartGTG:SL1344_3315_Extension);	0	0	1	1	2	2	2	2	4	4	0	0	1	1	2	2	0	0	0	0	0	0
VATITLNPAYDLVGFCPEIER	43	34	Chromosome:2303866-2303928_-	5	0.849679	3	H082887_uPAC_10_CMB-531_PVDAM_SL1344_Shotgun_9A.77419.1.2;H082889_uPAC_10_CMB-531_PVDAM_SL1344_Shotgun_7A.75725.1.2;H082891_uPAC_10_CMB-531_PVDAM_SL1344_Shotgun_3B.75250.1.2;H082893_uPAC_10_CMB-531_PVDAM_SL1344_Shotgun_5B.76454.1.2;H082895_uPAC_10_CMB-531_PVDAM_SL1344_Shotgun_4C.77645.1.2;H082899_uPAC_10_CMB-531_PVDAM_SL1344_Shotgun_7B.78255.1.3;H082901_uPAC_10_CMB-531_PVDAM_SL1344_Shotgun_6A.767…	Chromosome:2303005-2303940_-_StartATG(len 936, ann 0.9135%);	312	312	Chromosome:2303005-2303940_-_StartATG(180,2.0588,105,0.1122,0.2310);	0	0	(Chromosome:2303005-2303940_-_StartATG:psent089988(0.909368277285));	(Chromosome:2303005-2303940_-_StartATG:fruK_Extension);	0	0	6	4	6	4	4	2	4	4	4	4	6	4	8	4	4	3	1	1	0	0
VLIVLAALDEK	3	3	pCol1B9_SL1344:11542-11574_-	0	0	0	H082906_uPAC_10_CMB-531_PVDAM_SL1344_Shotgun_5A.71113.1.2;	pCol1B9_SL1344:11026-11613_-_StartATG(len 588, ann 0.0000%);	196	196	pCol1B9_SL1344:11026-11613_-_StartATG(0,0,0,0,0);	0	0	0	0	(pCol1B9_SL1344:11026-11613_-_StartATG:pGiess_60);	0	0	0	0	0	0	0	0	0	3	2	0	0	0	0	0	0	0	0	0	0
PVGPFDQMIAGHAR	16	16	pSLT_SL1344:7242-7283_+	0	0	0	H082901_uPAC_10_CMB-531_PVDAM_SL1344_Shotgun_6A.34090.1.3;H082906_uPAC_10_CMB-531_PVDAM_SL1344_Shotgun_5A.36436.1.3;H082908_uPAC_10_CMB-531_PVDAM_SL1344_Shotgun_1B.39001.1.3;H082914_uPAC_10_CMB-531_PVDAM_SL1344_Shotgun_4B.36961.1.3;H082916_uPAC_10_CMB-531_PVDAM_SL1344_Shotgun_6C_20190801165233.33857.1.3;H082935_uPAC_10_CMB-531_PVDAM_SL1344_Shotgun_4D.34534.1.3;H082942_uPAC_10_CMB-531_PVDAM_SL1344…	pSLT_SL1344:7119-7361_+_StartATG(len 243, ann 0.0000%);pSLT_SL1344:7086-7361_+_StartATG(len 276, ann 0.0000%);pSLT_SL1344:6978-7361_+_StartATG(len 384, ann 0.0000%);pSLT_SL1344:7062-7361_+_StartATG(len 300, ann 0.0000%);pSLT_SL1344:6966-7361_+_StartATG(len 396, ann 0.0000%);pSLT_SL1344:7140-7361_+_StartGTG(len 222, ann 0.0000%);	74	132	pSLT_SL1344:7119-7361_+_StartATG(0,0,0,0,0);pSLT_SL1344:7086-7361_+_StartATG(0,0,0,0,0);pSLT_SL1344:6978-7361_+_StartATG(0,0,0,0,0);pSLT_SL1344:7062-7361_+_StartATG(0,0,0,0,0);pSLT_SL1344:6966-7361_+_StartATG(0,0,0,0,0);pSLT_SL1344:7140-7361_+_StartGTG(0,0,0,0,0);	0	(pSLT_SL1344:7119-7361_+_StartATG:62565(50092));(pSLT_SL1344:7086-7361_+_StartATG:62564(47409));(pSLT_SL1344:6978-7361_+_StartATG:62561(46091));(pSLT_SL1344:7062-7361_+_StartATG:62562(10347));(pSLT_SL1344:6966-7361_+_StartATG:62560(4898));(pSLT_SL1344:7140-7361_+_StartGTG:62566(55094));	0	(pSLT_SL1344:6966-7361_+_StartATG:trbH_Reverse);	(pSLT_SL1344:6966-7361_+_StartATG:pGiess_52);	0	2	2	2	2	1	1	2	2	3	2	3	3	0	0	3	3	0	0	0	0
SDDMSMGSPSSAGEQGVLR	23	22	Chromosome:3271546-3271602_-	1060	199.093	45	H082887_uPAC_10_CMB-531_PVDAM_SL1344_Shotgun_9A.24791.1.2;H082889_uPAC_10_CMB-531_PVDAM_SL1344_Shotgun_7A.24869.1.2;H082895_uPAC_10_CMB-531_PVDAM_SL1344_Shotgun_4C.24685.1.2;H082904_uPAC_10_CMB-531_PVDAM_SL1344_Shotgun_1D_re.24948.1.2;H082908_uPAC_10_CMB-531_PVDAM_SL1344_Shotgun_1B.28857.1.2;H082910_uPAC_10_CMB-531_PVDAM_SL1344_Shotgun_2B.26152.1.2;H082912_uPAC_10_CMB-531_PVDAM_SL1344_Shotgun_7C.…	Chromosome:3269632-3271605_-_StartATG(len 1974, ann 0.9676%);	658	658	Chromosome:3269632-3271605_-_StartATG(21922,118.8935,950,0.4813,57.2234);	0	(Chromosome:3269632-3271605_-_StartATG:22736(1318));	0	(Chromosome:3269632-3271605_-_StartATG:speA_Extension);	0	0	4	4	4	4	1	1	2	2	0	0	2	2	4	3	2	2	4	4	0	0
PSTFSLVTTTRSTR	1	1	Chromosome:4029594-4029635_+	0	0	0	0	Chromosome:4029591-4029887_+_StartTTG(len 297, ann 0.0000%);	99	99	Chromosome:4029591-4029887_+_StartTTG(0,0,0,0,0);	0	0	(Chromosome:4029591-4029887_+_StartTTG:psent072216(0.0429054279054));	0	0	0	0	0	0	0	0	0	0	0	0	0	1	1	0	0	0	0	0	0	0	0
LGADLLR	12	12	Chromosome:2246804-2246824_+	0	0	0	0	Chromosome:2246801-2246962_+_StartATG(len 162, ann 0.0000%);	54	54	Chromosome:2246801-2246962_+_StartATG(0,0,0,0,0);	0	0	(Chromosome:2246801-2246962_+_StartATG:psent038099(0.00109126984127));	0	0	0	0	0	0	0	3	3	2	2	3	3	2	2	1	1	0	0	1	1	0	0
ISAMVNVSQSVWLLLTAPMR	2	2	Chromosome:4231393-4231452_-	12	2.14119	9	H082910_uPAC_10_CMB-531_PVDAM_SL1344_Shotgun_2B_re.77852.1.2;H082916_uPAC_10_CMB-531_PVDAM_SL1344_Shotgun_6C_20190801165233_re.74707.1.2;	Chromosome:4231318-4231482_-_StartTTG(len 165, ann 0.0000%);	55	55	Chromosome:4231318-4231482_-_StartTTG(1677,108.8114,34,0.2061,22.4260);	0	(Chromosome:4231318-4231482_-_StartTTG:8293(21727));	(Chromosome:4231318-4231482_-_StartTTG:psent079837(0.00528679098679));	0	0	0	0	0	1	1	0	0	0	0	0	0	1	1	0	0	0	0	0	0	0	0
SIGRPIFAYSK	1	1	Chromosome:3545937-3545969_+	1	0.324423	1	H082889_uPAC_10_CMB-531_PVDAM_SL1344_Shotgun_7A.34988.1.3;	Chromosome:3545934-3546560_+_StartATG(len 627, ann 0.0000%);	209	209	Chromosome:3545934-3546560_+_StartATG(13,0.2220,11,0.0175,0.0039);	0	0	0	0	0	0	0	0	0	0	0	0	0	0	0	0	0	0	1	1	0	0	0	0	0	0
WYFLSHQITCGSK	1	1	Chromosome:358583-358621_+	3884	1066.2	38	H082918_uPAC_10_CMB-531_PVDAM_SL1344_Shotgun_2C.30370.1.2;	Chromosome:358580-358657_+_StartATG(len 78, ann 0.0000%);	26	26	Chromosome:358580-358657_+_StartATG(5639,773.9853,68,0.8718,674.7604);	0	(Chromosome:358580-358657_+_StartATG:68215(59155));	0	0	0	0	0	0	1	1	0	0	0	0	0	0	0	0	0	0	0	0	0	0	0	0
SAYANAAER	1	1	Chromosome:1320493-1320519_-	432	171.295	21	0	Chromosome:1318684-1320645_-_StartATG(len 1962, ann 0.9077%);Chromosome:1318684-1320615_-_StartATG(len 1932, ann 0.9218%);	644	654	Chromosome:1318684-1320645_-_StartATG(6615,36.0957,848,0.4322,15.6006);Chromosome:1318684-1320615_-_StartATG(6435,35.6588,837,0.4332,15.4474);	0	(Chromosome:1318684-1320645_-_StartATG:50591(2528));(Chromosome:1318684-1320615_-_StartATG:50594(1143));	(Chromosome:1318684-1320645_-_StartATG:psent095418(0.936237278081));	(Chromosome:1318684-1320615_-_StartATG:yeaG_Extension);	0	0	1	1	0	0	0	0	0	0	0	0	0	0	0	0	0	0	0	0	0	0
MELAAERGAEKIYLHAFLDGR	1	1	Chromosome:3919280-3919342_+	2343	398.159	55	H082912_uPAC_10_CMB-531_PVDAM_SL1344_Shotgun_7C.51254.1.4;	Chromosome:3919280-3920419_+_StartGTG(len 1140, ann 0.9991%);	380	380	Chromosome:3919280-3920419_+_StartGTG(23141,217.3214,878,0.7702,167.3809);	0	(Chromosome:3919280-3920419_+_StartGTG:103907(83651));	0	0	0	0	0	0	0	0	0	0	0	0	0	0	0	0	1	1	0	0	0	0	0	0
TAMLLQTLEER	1	1	Chromosome:539093-539125_-	935	303.335	15	0	Chromosome:538607-539131_-_StartTTG(len 525, ann 0.9752%);	175	175	Chromosome:538607-539131_-_StartTTG(2978,60.7282,260,0.4952,30.0726);	0	(Chromosome:538607-539131_-_StartTTG:58120(2218));	(Chromosome:538607-539131_-_StartTTG:psent150321(0.915751722787));	(Chromosome:538607-539131_-_StartTTG:priC_Extension);	0	0	0	0	0	0	1	1	0	0	0	0	0	0	0	0	0	0	0	0	0	0
TESEEMLSK	2	1	Chromosome:1418125-1418151_-	859	340.608	22	H082908_uPAC_10_CMB-531_PVDAM_SL1344_Shotgun_1B.14007.1.2;	Chromosome:1416781-1418190_-_StartATG(len 1410, ann 0.9610%);	470	470	Chromosome:1416781-1418190_-_StartATG(23678,179.7840,979,0.6943,124.8240);	SPI2(Chromosome:1416781-1418190_-_StartATG);	(Chromosome:1416781-1418190_-_StartATG:49670(2785));	(Chromosome:1416781-1418190_-_StartATG:psent094928(0.972989174517));	(Chromosome:1416781-1418190_-_StartATG:pykF_Extension);	0	0	2	1	0	0	0	0	0	0	0	0	0	0	0	0	0	0	0	0	0	0
ADDYVRENPWTGVGIGAAVGLVLGVLLTRR	5	4	Chromosome:3417716-3417805_+	1230	146.315	63	H082906_uPAC_10_CMB-531_PVDAM_SL1344_Shotgun_5A.96148.1.4;H082942_uPAC_10_CMB-531_PVDAM_SL1344_Shotgun_5D_20190811232259.92233.1.4;H082944_uPAC_10_CMB-531_PVDAM_SL1344_Shotgun_5C_20190812135405.91004.1.4;H082950_uPAC_10_CMB-531_PVDAM_SL1344_Shotgun_3C_20190813025503.94680.1.4;	Chromosome:3417680-3417805_+_StartGTG(len 126, ann 0.0000%);Chromosome:3417572-3417805_+_StartGTG(len 234, ann 0.0000%);Chromosome:3417542-3417805_+_StartTTG(len 264, ann 0.0000%);Chromosome:3417503-3417805_+_StartATG(len 303, ann 0.0000%);Chromosome:3417608-3417805_+_StartTTG(len 198, ann 0.0000%);	42	101	Chromosome:3417680-3417805_+_StartGTG(2575,218.7922,98,0.7778,170.1766);Chromosome:3417572-3417805_+_StartGTG(9357,428.1007,194,0.8291,354.9383);Chromosome:3417542-3417805_+_StartTTG(12748,516.9676,221,0.8371,432.7536);Chromosome:3417503-3417805_+_StartATG(15772,557.2747,256,0.8449,470.8414);Chromosome:3417608-3417805_+_StartTTG(4180,226.0145,164,0.8283,187.2078);	0	(Chromosome:3417680-3417805_+_StartGTG:99256(78828));(Chromosome:3417572-3417805_+_StartGTG:99254(79847));(Chromosome:3417542-3417805_+_StartTTG:99253(68464));(Chromosome:3417503-3417805_+_StartATG:99252(381));(Chromosome:3417608-3417805_+_StartTTG:99255(78047));	(Chromosome:3417503-3417805_+_StartATG:psent043915(0.92329628001));	(Chromosome:3417503-3417805_+_StartATG:NA_Intergenic);	(Chromosome:3417503-3417805_+_StartATG:Giess_34);	0	0	0	0	0	1	1	0	0	4	3	0	0	0	0	0	0	0	0	0	0
MLWETQQYKHRVFVLWMQSK	1	1	Chromosome:3148329-3148388_+	110	19.6276	23	H082904_uPAC_10_CMB-531_PVDAM_SL1344_Shotgun_1D.97137.1.3;	Chromosome:3148329-3148463_+_StartATG(len 135, ann 0.9556%);Chromosome:3148323-3148463_+_StartATG(len 141, ann 0.9149%);	45	47	Chromosome:3148329-3148463_+_StartATG(138,10.9439,37,0.2741,2.9997);Chromosome:3148323-3148463_+_StartATG(139,10.5541,38,0.2695,2.8443);	0	(Chromosome:3148329-3148463_+_StartATG:96503(32891));(Chromosome:3148323-3148463_+_StartATG:96502(17028));	(Chromosome:3148323-3148463_+_StartATG:psent067903(0.00549603174603));	0	0	0	1	1	0	0	0	0	0	0	0	0	0	0	0	0	0	0	0	0	0	0
LVFRPEALNMEMSSPAMITATGEWESGK	4	4	Chromosome:3971542-3971625_+	3697	471.189	79	H082901_uPAC_10_CMB-531_PVDAM_SL1344_Shotgun_6A.53595.1.3;H082904_uPAC_10_CMB-531_PVDAM_SL1344_Shotgun_1D.54476.1.3;H082910_uPAC_10_CMB-531_PVDAM_SL1344_Shotgun_2B.56043.1.3;H082935_uPAC_10_CMB-531_PVDAM_SL1344_Shotgun_4D.52905.1.3;	Chromosome:3971323-3972510_+_StartATG(len 1188, ann 0.0000%);Chromosome:3971437-3972510_+_StartGTG(len 1074, ann 0.0000%);	358	396	Chromosome:3971323-3972510_+_StartATG(24195,218.0391,825,0.6944,151.4064);Chromosome:3971437-3972510_+_StartGTG(16129,160.7786,722,0.6723,108.0915);	SPI3(Chromosome:3971323-3972510_+_StartATG);SPI3(Chromosome:3971437-3972510_+_StartGTG);	(Chromosome:3971323-3972510_+_StartATG:104586(1447));(Chromosome:3971437-3972510_+_StartGTG:104591(13119));	(Chromosome:3971323-3972510_+_StartATG:psent020958(0.866095678805));	(Chromosome:3971323-3972510_+_StartATG:sugR_pseudogene);	0	0	1	1	1	1	0	0	1	1	0	0	1	1	0	0	0	0	0	0	0	0
VFMTLRPK	2	2	Chromosome:3052985-3053008_-	929	414.409	19	H082906_uPAC_10_CMB-531_PVDAM_SL1344_Shotgun_5A.26145.1.2;	Chromosome:3052982-3053128_-_StartTTG(len 147, ann 0.9932%);Chromosome:3052982-3053044_-_StartATG(len 63, ann 0.9841%);	21	49	Chromosome:3052982-3053128_-_StartTTG(5448,396.7756,113,0.7687,305.0014);Chromosome:3052982-3053044_-_StartATG(3637,618.0562,48,0.7619,470.8970);	SPI1(Chromosome:3052982-3053128_-_StartTTG);SPI1(Chromosome:3052982-3053044_-_StartATG);	(Chromosome:3052982-3053128_-_StartTTG:26772(59384));(Chromosome:3052982-3053044_-_StartATG:26774(59453));	(Chromosome:3052982-3053128_-_StartTTG:psent136902(0.00720404040404));	0	0	0	0	0	0	0	0	0	0	0	2	2	0	0	0	0	0	0	0	0	0	0
MQQIAKTCPKACVGIITNPVNTTVAIAAEVLK	3	3	Chromosome:3548636-3548731_-	23935	2669.24	96	0	Chromosome:3548099-3548731_-_StartGTG(len 633, ann 0.9984%);	211	211	Chromosome:3548099-3548731_-_StartGTG(70804,1197.5104,581,0.9179,1099.1948);	0	(Chromosome:3548099-3548731_-_StartGTG:17986(100732));	0	0	0	0	0	0	0	0	0	0	1	1	1	1	0	0	0	0	0	0	1	1	0	0
DYSIIFPYGWEK	6	6	pSLT_SL1344:52085-52120_-	0	0	0	H082899_uPAC_10_CMB-531_PVDAM_SL1344_Shotgun_7B.70886.1.2;H082901_uPAC_10_CMB-531_PVDAM_SL1344_Shotgun_6A.69392.1.2;H082916_uPAC_10_CMB-531_PVDAM_SL1344_Shotgun_6C_20190801165233.69604.1.2;H082939_uPAC_10_CMB-531_PVDAM_SL1344_Shotgun_2A.69498.1.2;H082954_uPAC_10_CMB-531_PVDAM_SL1344_Shotgun_6D_20190813113528.72912.1.2;	pSLT_SL1344:52037-52297_-_StartATG(len 261, ann 0.0000%);pSLT_SL1344:52037-52165_-_StartGTG(len 129, ann 0.0000%);pSLT_SL1344:52037-52321_-_StartGTG(len 285, ann 0.0000%);pSLT_SL1344:52037-52360_-_StartATG(len 324, ann 0.0000%);pSLT_SL1344:52037-52369_-_StartATG(len 333, ann 0.0000%);pSLT_SL1344:52037-52348_-_StartATG(len 312, ann 0.0000%);pSLT_SL1344:52037-52435_-_StartGTG(len 399, ann 0.0000%);…	43	138	pSLT_SL1344:52037-52297_-_StartATG(0,0,0,0,0);pSLT_SL1344:52037-52165_-_StartGTG(0,0,0,0,0);pSLT_SL1344:52037-52321_-_StartGTG(0,0,0,0,0);pSLT_SL1344:52037-52360_-_StartATG(0,0,0,0,0);pSLT_SL1344:52037-52369_-_StartATG(0,0,0,0,0);pSLT_SL1344:52037-52348_-_StartATG(0,0,0,0,0);pSLT_SL1344:52037-52435_-_StartGTG(0,0,0,0,0);pSLT_SL1344:52037-52357_-_StartTTG(0,0,0,0,0);pSLT_SL1344:52037-52447_-_Start…	0	(pSLT_SL1344:52037-52297_-_StartATG:942(77758));(pSLT_SL1344:52037-52165_-_StartGTG:947(52052));(pSLT_SL1344:52037-52321_-_StartGTG:940(19579));(pSLT_SL1344:52037-52360_-_StartATG:937(9401));(pSLT_SL1344:52037-52369_-_StartATG:936(1560));(pSLT_SL1344:52037-52348_-_StartATG:939(10712));(pSLT_SL1344:52037-52435_-_StartGTG:934(6682));(pSLT_SL1344:52037-52357_-_StartTTG:938(13026));(pSLT_SL1344:52037…	0	(pSLT_SL1344:52037-52369_-_StartATG:NA_Intergenic);	(pSLT_SL1344:52037-52369_-_StartATG:pGiess_49);	0	0	0	2	2	0	0	0	0	0	0	3	3	1	1	0	0	0	0	0	0
ENPWTGVGIGAAVGLVLGVLLTRR	31	29	Chromosome:3417734-3417805_+	1060	157.615	56	H082891_uPAC_10_CMB-531_PVDAM_SL1344_Shotgun_3B.96350.1.3;H082893_uPAC_10_CMB-531_PVDAM_SL1344_Shotgun_5B.98314.1.3;H082904_uPAC_10_CMB-531_PVDAM_SL1344_Shotgun_1D.96465.1.3;H082904_uPAC_10_CMB-531_PVDAM_SL1344_Shotgun_1D_re.96499.1.3;H082906_uPAC_10_CMB-531_PVDAM_SL1344_Shotgun_5A.96352.1.3;H082908_uPAC_10_CMB-531_PVDAM_SL1344_Shotgun_1B.95407.1.3;H082910_uPAC_10_CMB-531_PVDAM_SL1344_Shotgun_2B.…	Chromosome:3417680-3417805_+_StartGTG(len 126, ann 0.0000%);Chromosome:3417572-3417805_+_StartGTG(len 234, ann 0.0000%);Chromosome:3417542-3417805_+_StartTTG(len 264, ann 0.0000%);Chromosome:3417503-3417805_+_StartATG(len 303, ann 0.0000%);Chromosome:3417608-3417805_+_StartTTG(len 198, ann 0.0000%);Chromosome:3417728-3417805_+_StartGTG(len 78, ann 0.0000%);	26	101	Chromosome:3417680-3417805_+_StartGTG(2575,218.7922,98,0.7778,170.1766);Chromosome:3417572-3417805_+_StartGTG(9357,428.1007,194,0.8291,354.9383);Chromosome:3417542-3417805_+_StartTTG(12748,516.9676,221,0.8371,432.7536);Chromosome:3417503-3417805_+_StartATG(15772,557.2747,256,0.8449,470.8414);Chromosome:3417608-3417805_+_StartTTG(4180,226.0145,164,0.8283,187.2078);Chromosome:3417728-3417805_+_Star…	0	(Chromosome:3417680-3417805_+_StartGTG:99256(78828));(Chromosome:3417572-3417805_+_StartGTG:99254(79847));(Chromosome:3417542-3417805_+_StartTTG:99253(68464));(Chromosome:3417503-3417805_+_StartATG:99252(381));(Chromosome:3417608-3417805_+_StartTTG:99255(78047));(Chromosome:3417728-3417805_+_StartGTG:99259(71697));	(Chromosome:3417503-3417805_+_StartATG:psent043915(0.92329628001));	(Chromosome:3417503-3417805_+_StartATG:NA_Intergenic);	(Chromosome:3417503-3417805_+_StartATG:Giess_34);	0	5	4	3	2	2	2	3	3	5	4	4	2	0	0	4	4	3	3	2	2
MYYHHTGHIGGIK	42	28	Chromosome:3534405-3534443_-	28452	7810.4	39	H082885_uPAC_10_CMB-531_PVDAM_SL1344_Shotgun_10B.15880.1.3;H082904_uPAC_10_CMB-531_PVDAM_SL1344_Shotgun_1D.24725.1.2;H082906_uPAC_10_CMB-531_PVDAM_SL1344_Shotgun_5A.26786.1.2;H082908_uPAC_10_CMB-531_PVDAM_SL1344_Shotgun_1B.29190.1.2;H082910_uPAC_10_CMB-531_PVDAM_SL1344_Shotgun_2B.25936.1.2;H082912_uPAC_10_CMB-531_PVDAM_SL1344_Shotgun_7C.26614.1.2;H082914_uPAC_10_CMB-531_PVDAM_SL1344_Shotgun_4B.27…	Chromosome:3534234-3534443_-_StartGTG(len 210, ann 0.9952%);	70	70	Chromosome:3534234-3534443_-_StartGTG(143316,7306.3520,207,0.9857,7201.8712);	0	(Chromosome:3534234-3534443_-_StartGTG:18084(65520));	0	0	0	0	7	4	5	3	2	2	3	2	3	2	3	2	6	3	3	3	5	4	5	3
YDLQEAIKK	1	1	Chromosome:4777847-4777873_+	892	353.693	26	0	Chromosome:4777766-4778758_+_StartGTG(len 993, ann 0.7392%);	331	331	Chromosome:4777766-4778758_+_StartGTG(23489,253.2448,697,0.7019,177.7525);	0	(Chromosome:4777766-4778758_+_StartGTG:116067(6481));	(Chromosome:4777766-4778758_+_StartGTG:psent051116(0.86324761135));	(Chromosome:4777766-4778758_+_StartGTG:SL1344_4433_Extension);	0	0	0	0	0	0	0	0	0	0	1	1	0	0	0	0	0	0	0	0	0	0
MVKDDDEAVKLANDSHYGLGGAVFSQNIER	1	1	Chromosome:4796148-4796237_+	43	5.11506	18	0	Chromosome:4796148-4796408_+_StartGTG(len 261, ann 0.9962%);	87	87	Chromosome:4796148-4796408_+_StartGTG(142,5.8247,54,0.2069,1.2051);	0	(Chromosome:4796148-4796408_+_StartGTG:116255(53833));	0	0	0	0	0	0	0	0	0	0	0	0	1	1	0	0	0	0	0	0	0	0	0	0
MFTPGDIVQPR	52	45	Chromosome:2969532-2969564_+	1623	526.538	24	H082885_uPAC_10_CMB-531_PVDAM_SL1344_Shotgun_10B.40823.1.2;H082887_uPAC_10_CMB-531_PVDAM_SL1344_Shotgun_9A.41782.1.2;H082891_uPAC_10_CMB-531_PVDAM_SL1344_Shotgun_3B.40684.1.2;H082893_uPAC_10_CMB-531_PVDAM_SL1344_Shotgun_5B.40491.1.2;H082895_uPAC_10_CMB-531_PVDAM_SL1344_Shotgun_4C.41398.1.2;H082897_uPAC_10_CMB-531_PVDAM_SL1344_Shotgun_3D.41888.1.2;H082899_uPAC_10_CMB-531_PVDAM_SL1344_Shotgun_7B.42…	Chromosome:2969529-2969708_+_StartGTG(len 180, ann 0.0000%);Chromosome:2969532-2969708_+_StartATG(len 177, ann 0.0000%);	59	60	Chromosome:2969529-2969708_+_StartGTG(9878,587.5187,156,0.8667,509.2025);Chromosome:2969532-2969708_+_StartATG(9575,579.1496,153,0.8644,500.6169);	0	(Chromosome:2969529-2969708_+_StartGTG:95038(5233));(Chromosome:2969532-2969708_+_StartATG:95039(713));	(Chromosome:2969529-2969708_+_StartGTG:psent066982(0.31617658309));	0	0	0	6	4	6	4	4	3	3	3	6	3	4	3	5	3	6	3	8	4	4	4
LLMAIGEPNMVDTAQEPR	31	24	Chromosome:1320439-1320492_-	354	70.1834	34	H082885_uPAC_10_CMB-531_PVDAM_SL1344_Shotgun_10B.40107.1.2;H082887_uPAC_10_CMB-531_PVDAM_SL1344_Shotgun_9A.41101.1.2;H082891_uPAC_10_CMB-531_PVDAM_SL1344_Shotgun_3B.39953.1.2;H082893_uPAC_10_CMB-531_PVDAM_SL1344_Shotgun_5B.39701.1.2;H082895_uPAC_10_CMB-531_PVDAM_SL1344_Shotgun_4C.40485.1.2;H082897_uPAC_10_CMB-531_PVDAM_SL1344_Shotgun_3D.40950.1.2;H082904_uPAC_10_CMB-531_PVDAM_SL1344_Shotgun_1D.40…	Chromosome:1318684-1320645_-_StartATG(len 1962, ann 0.9077%);Chromosome:1318684-1320615_-_StartATG(len 1932, ann 0.9218%);	644	654	Chromosome:1318684-1320645_-_StartATG(6615,36.0957,848,0.4322,15.6006);Chromosome:1318684-1320615_-_StartATG(6435,35.6588,837,0.4332,15.4474);	0	(Chromosome:1318684-1320645_-_StartATG:50591(2528));(Chromosome:1318684-1320615_-_StartATG:50594(1143));	(Chromosome:1318684-1320645_-_StartATG:psent095418(0.936237278081));	(Chromosome:1318684-1320615_-_StartATG:yeaG_Extension);	0	0	5	4	0	0	4	3	3	3	8	4	1	1	0	0	3	2	6	4	1	1
LIDVVPR	2	2	Chromosome:1787897-1787917_-	1	0.509807	1	H082889_uPAC_10_CMB-531_PVDAM_SL1344_Shotgun_7A.37033.1.2;H082954_uPAC_10_CMB-531_PVDAM_SL1344_Shotgun_6D_20190813113528.39180.1.2;	Chromosome:1787882-1787920_-_StartATG(len 39, ann 0.0000%);	13	13	Chromosome:1787882-1787920_-_StartATG(1,0.2745,1,0.0256,0.0070);	0	0	(Chromosome:1787882-1787920_-_StartATG:psent143753(0.00230158730159));	0	0	0	0	0	0	0	0	0	0	0	0	0	1	1	1	1	0	0	0	0	0	0
IDLLAIDK	6	6	Chromosome:4777949-4777972_+	427	190.477	20	H082906_uPAC_10_CMB-531_PVDAM_SL1344_Shotgun_5A.53235.1.2;H082914_uPAC_10_CMB-531_PVDAM_SL1344_Shotgun_4B.53708.1.2;H082935_uPAC_10_CMB-531_PVDAM_SL1344_Shotgun_4D.50188.1.2;H082944_uPAC_10_CMB-531_PVDAM_SL1344_Shotgun_5C_20190812135405.53309.1.2;H082946_uPAC_10_CMB-531_PVDAM_SL1344_Shotgun_4A_20190812181427.49999.1.2;	Chromosome:4777766-4778758_+_StartGTG(len 993, ann 0.7392%);	331	331	Chromosome:4777766-4778758_+_StartGTG(23489,253.2448,697,0.7019,177.7525);	0	(Chromosome:4777766-4778758_+_StartGTG:116067(6481));	(Chromosome:4777766-4778758_+_StartGTG:psent051116(0.86324761135));	(Chromosome:4777766-4778758_+_StartGTG:SL1344_4433_Extension);	0	0	0	0	0	0	1	1	3	3	2	2	0	0	0	0	0	0	0	0	0	0
PINRPNLNLNIPPLNIVAAYDGAEIPSTNK	7	4	pSLT_SL1344:65933-66022_+	0	0	0	H082893_uPAC_10_CMB-531_PVDAM_SL1344_Shotgun_5B.74095.1.3;H082906_uPAC_10_CMB-531_PVDAM_SL1344_Shotgun_5A.78014.1.3;H082942_uPAC_10_CMB-531_PVDAM_SL1344_Shotgun_5D_20190811232259.76247.1.3;H082944_uPAC_10_CMB-531_PVDAM_SL1344_Shotgun_5C_20190812135405.75720.1.3;	pSLT_SL1344:65930-66652_+_StartATG(len 723, ann 0.8368%);	241	241	pSLT_SL1344:65930-66652_+_StartATG(0,0,0,0,0);	0	0	0	0	0	0	0	0	0	0	0	0	0	0	7	4	0	0	0	0	0	0	0	0	0	0
DEEFTLQDFLTICR	15	13	Chromosome:1320529-1320570_-	646	164.668	33	H082887_uPAC_10_CMB-531_PVDAM_SL1344_Shotgun_9A.80425.1.2;H082891_uPAC_10_CMB-531_PVDAM_SL1344_Shotgun_3B.78286.1.2;H082893_uPAC_10_CMB-531_PVDAM_SL1344_Shotgun_5B.79591.1.2;H082895_uPAC_10_CMB-531_PVDAM_SL1344_Shotgun_4C.80780.1.2;H082906_uPAC_10_CMB-531_PVDAM_SL1344_Shotgun_5A.83772.1.2;H082906_uPAC_10_CMB-531_PVDAM_SL1344_Shotgun_5A_re.83792.1.2;H082923_uPAC_10_CMB-531_PVDAM_SL1344_Shotgun_9C_…	Chromosome:1318684-1320645_-_StartATG(len 1962, ann 0.9077%);Chromosome:1318684-1320615_-_StartATG(len 1932, ann 0.9218%);	644	654	Chromosome:1318684-1320645_-_StartATG(6615,36.0957,848,0.4322,15.6006);Chromosome:1318684-1320615_-_StartATG(6435,35.6588,837,0.4332,15.4474);	0	(Chromosome:1318684-1320645_-_StartATG:50591(2528));(Chromosome:1318684-1320615_-_StartATG:50594(1143));	(Chromosome:1318684-1320645_-_StartATG:psent095418(0.936237278081));	(Chromosome:1318684-1320615_-_StartATG:yeaG_Extension);	0	0	0	0	0	0	1	1	2	2	7	3	0	0	1	1	0	0	4	3	0	0
MQAIDEQFDIFSDIR	1	1	Chromosome:3640149-3640193_-	43	10.2301	13	0	Chromosome:3639942-3640193_-_StartTTG(len 252, ann 0.9960%);	84	84	Chromosome:3639942-3640193_-_StartTTG(150,6.3726,57,0.2262,1.4415);	0	(Chromosome:3639942-3640193_-_StartTTG:16553(46080));	0	0	0	0	0	0	0	0	0	0	0	0	0	0	0	0	0	0	0	0	1	1	0	0
LEVLVER	1	1	Chromosome:2379953-2379973_-	0	0	0	0	Chromosome:2379245-2380045_-_StartATG(len 801, ann 0.0000%);Chromosome:2379245-2380111_-_StartGTG(len 867, ann 0.0000%);	267	289	Chromosome:2379245-2380045_-_StartATG(13,0.1738,8,0.0100,0.0017);Chromosome:2379245-2380111_-_StartGTG(13,0.1605,8,0.0092,0.0015);	0	0	(Chromosome:2379245-2380111_-_StartGTG:psent140609(0.670063398693));	0	0	0	0	0	0	0	0	0	0	0	0	0	0	0	1	1	0	0	0	0	0	0
AFNNATASASPITSVAVVLLVGASPNGHASLGTLTHR	1	1	Chromosome:3502810-3502920_-	3	0.28935	2	0	Chromosome:3502474-3503373_-_StartTTG(len 900, ann 0.0000%);Chromosome:3502474-3503286_-_StartGTG(len 813, ann 0.0000%);Chromosome:3502474-3503139_-_StartGTG(len 666, ann 0.0000%);Chromosome:3502474-3503223_-_StartATG(len 750, ann 0.0000%);Chromosome:3502474-3503118_-_StartATG(len 645, ann 0.0000%);Chromosome:3502474-3503103_-_StartATG(len 630, ann 0.0000%);Chromosome:3502474-3503049_-_StartGTG(l…	192	300	Chromosome:3502474-3503373_-_StartTTG(17,0.2022,11,0.0122,0.0025);Chromosome:3502474-3503286_-_StartGTG(12,0.1580,7,0.0086,0.0014);Chromosome:3502474-3503139_-_StartGTG(11,0.1768,6,0.0090,0.0016);Chromosome:3502474-3503223_-_StartATG(11,0.1570,6,0.0080,0.0013);Chromosome:3502474-3503118_-_StartATG(11,0.1826,6,0.0093,0.0017);Chromosome:3502474-3503103_-_StartATG(11,0.1869,6,0.0095,0.0018);Chromoso…	0	0	(Chromosome:3502474-3503373_-_StartTTG:psent083581(0.588164685315));	0	0	0	0	0	0	0	0	0	0	0	0	0	0	0	0	0	0	0	0	0	1	1
MGPKTSEPVSVITNSFSSLLPSNILFLDK	1	1	pSLT_SL1344:14624-14710_+	0	0	0	H082887_uPAC_10_CMB-531_PVDAM_SL1344_Shotgun_9A.79911.1.3;	pSLT_SL1344:14624-15112_+_StartTTG(len 489, ann 0.0000%);	163	163	pSLT_SL1344:14624-15112_+_StartTTG(0,0,0,0,0);	0	0	0	0	0	0	0	0	0	0	0	0	0	0	0	0	0	0	0	0	0	0	1	1	0	0
MIGAELLVLVVVGFFFVR	1	1	Chromosome:1896902-1896955_+	15	2.97387	6	0	Chromosome:1896902-1897576_+_StartTTG(len 675, ann 0.9985%);	225	225	Chromosome:1896902-1897576_+_StartTTG(65,1.0309,43,0.0637,0.0657);	0	0	0	0	0	0	1	1	0	0	0	0	0	0	0	0	0	0	0	0	0	0	0	0	0	0
MKLFHDYLDLHR	1	1	Chromosome:4479554-4479589_-	696	206.982	29	H082891_uPAC_10_CMB-531_PVDAM_SL1344_Shotgun_3B.40417.1.3;	Chromosome:4477475-4479589_-_StartGTG(len 2115, ann 0.9995%);	705	705	Chromosome:4477475-4479589_-_StartGTG(17678,89.4845,983,0.4648,41.5924);	0	(Chromosome:4477475-4479589_-_StartGTG:5943(5917));	0	0	0	0	0	0	0	0	1	1	0	0	0	0	0	0	0	0	0	0	0	0	0	0
LPLITSTATR	1	1	Chromosome:1236457-1236486_+	11398	4067.55	29	0	Chromosome:1236406-1236492_+_StartTTG(len 87, ann 0.9885%);	29	29	Chromosome:1236406-1236492_+_StartTTG(43224,5319.0113,85,0.9770,5196.6740);	0	(Chromosome:1236406-1236492_+_StartTTG:79574(97674));	(Chromosome:1236406-1236492_+_StartTTG:psent006740(0.00783278665779));	0	0	0	0	0	0	0	0	0	1	1	0	0	0	0	0	0	0	0	0	0	0	0
AEALHYLAAGVGVTGG	6	6	Chromosome:1491994-1492041_-	394	87.878	32	H082904_uPAC_10_CMB-531_PVDAM_SL1344_Shotgun_1D_re.45873.1.2;H082906_uPAC_10_CMB-531_PVDAM_SL1344_Shotgun_5A_re.47920.1.2;H082910_uPAC_10_CMB-531_PVDAM_SL1344_Shotgun_2B_re.47416.1.2;H082923_uPAC_10_CMB-531_PVDAM_SL1344_Shotgun_9C_re.47515.1.2;H082929_uPAC_10_CMB-531_PVDAM_SL1344_Shotgun_7D_re.47559.1.2;H082952_uPAC_10_CMB-531_PVDAM_SL1344_Shotgun_2D_20190813071520_re.48620.1.2;	Chromosome:1491994-1492095_-_StartGTG(len 102, ann 0.9902%);Chromosome:1491994-1492128_-_StartATG(len 135, ann 0.9926%);Chromosome:1491994-1492080_-_StartGTG(len 87, ann 0.9885%);	29	45	Chromosome:1491994-1492095_-_StartGTG(582,61.0869,53,0.5196,31.7408);Chromosome:1491994-1492128_-_StartATG(770,61.0636,64,0.4741,28.9503);Chromosome:1491994-1492080_-_StartGTG(523,64.3588,45,0.5172,33.2864);	0	(Chromosome:1491994-1492095_-_StartGTG:48887(99748));(Chromosome:1491994-1492128_-_StartATG:48885(51735));(Chromosome:1491994-1492080_-_StartGTG:48888(55901));	(Chromosome:1491994-1492128_-_StartATG:psent094546(0.0180767565768));	0	0	0	1	1	2	2	0	0	0	0	1	1	0	0	1	1	0	0	1	1	0	0
SKDNTTEHLR	2	1	Chromosome:3417506-3417535_+	615	219.472	26	H082908_uPAC_10_CMB-531_PVDAM_SL1344_Shotgun_1B.10302.1.2;	Chromosome:3417503-3417805_+_StartATG(len 303, ann 0.0000%);	101	101	Chromosome:3417503-3417805_+_StartATG(15772,557.2747,256,0.8449,470.8414);	0	(Chromosome:3417503-3417805_+_StartATG:99252(381));	(Chromosome:3417503-3417805_+_StartATG:psent043915(0.92329628001));	(Chromosome:3417503-3417805_+_StartATG:NA_Intergenic);	(Chromosome:3417503-3417805_+_StartATG:Giess_34);	0	2	1	0	0	0	0	0	0	0	0	0	0	0	0	0	0	0	0	0	0
ALYNISEK	10	10	Chromosome:4777769-4777792_+	3113	1388.65	24	H082904_uPAC_10_CMB-531_PVDAM_SL1344_Shotgun_1D_re.28705.1.2;H082912_uPAC_10_CMB-531_PVDAM_SL1344_Shotgun_7C.30981.1.2;H082916_uPAC_10_CMB-531_PVDAM_SL1344_Shotgun_6C_20190801165233.28480.1.2;H082929_uPAC_10_CMB-531_PVDAM_SL1344_Shotgun_7D.30348.1.2;H082935_uPAC_10_CMB-531_PVDAM_SL1344_Shotgun_4D.29014.1.2;H082954_uPAC_10_CMB-531_PVDAM_SL1344_Shotgun_6D_20190813113528.31063.1.2;	Chromosome:4777766-4778758_+_StartGTG(len 993, ann 0.7392%);	331	331	Chromosome:4777766-4778758_+_StartGTG(23489,253.2448,697,0.7019,177.7525);	0	(Chromosome:4777766-4778758_+_StartGTG:116067(6481));	(Chromosome:4777766-4778758_+_StartGTG:psent051116(0.86324761135));	(Chromosome:4777766-4778758_+_StartGTG:SL1344_4433_Extension);	0	0	1	1	0	0	0	0	1	1	0	0	2	2	3	3	0	0	3	3	0	0
PLQHQYRPFPPALTQGNR	1	1	Chromosome:1859286-1859339_+	0	0	0	0	Chromosome:1859277-1859495_+_StartATG(len 219, ann 0.0000%);Chromosome:1859271-1859495_+_StartTTG(len 225, ann 0.0000%);Chromosome:1859199-1859495_+_StartTTG(len 297, ann 0.0000%);Chromosome:1859226-1859495_+_StartGTG(len 270, ann 0.0000%);Chromosome:1859097-1859495_+_StartTTG(len 399, ann 0.0000%);	73	133	Chromosome:1859277-1859495_+_StartATG(0,0,0,0,0);Chromosome:1859271-1859495_+_StartTTG(0,0,0,0,0);Chromosome:1859199-1859495_+_StartTTG(0,0,0,0,0);Chromosome:1859226-1859495_+_StartGTG(0,0,0,0,0);Chromosome:1859097-1859495_+_StartTTG(1,0.0268,1,0.0025,0.0001);	0	0	(Chromosome:1859097-1859495_+_StartTTG:psent061482(0.568259000803));	0	0	0	0	0	0	0	0	0	0	0	0	0	0	0	1	1	0	0	0	0	0	0
VSLGTYPHLTLAK	1	1	Chromosome:2928221-2928259_+	72	19.7648	21	0	Chromosome:2928113-2928634_+_StartTTG(len 522, ann 0.0000%);Chromosome:2928041-2928634_+_StartATG(len 594, ann 0.0000%);Chromosome:2928152-2928634_+_StartTTG(len 483, ann 0.0000%);Chromosome:2928200-2928634_+_StartGTG(len 435, ann 0.0000%);Chromosome:2928194-2928634_+_StartGTG(len 441, ann 0.0000%);	145	198	Chromosome:2928113-2928634_+_StartTTG(2976,61.0362,270,0.5172,31.5679);Chromosome:2928041-2928634_+_StartATG(9966,179.6220,333,0.5606,100.6961);Chromosome:2928152-2928634_+_StartTTG(2655,58.8495,246,0.5093,29.9721);Chromosome:2928200-2928634_+_StartGTG(1764,43.4145,210,0.4828,20.9605);Chromosome:2928194-2928634_+_StartGTG(1976,47.9704,216,0.4898,23.4959);	0	(Chromosome:2928113-2928634_+_StartTTG:94815(16311));(Chromosome:2928041-2928634_+_StartATG:94814(709));(Chromosome:2928152-2928634_+_StartTTG:94816(13306));(Chromosome:2928200-2928634_+_StartGTG:94819(7607));(Chromosome:2928194-2928634_+_StartGTG:94818(10350));	(Chromosome:2928041-2928634_+_StartATG:psent041419(0.680522450589));	(Chromosome:2928041-2928634_+_StartATG:SL1344_2747_pseudogene);	0	0	0	0	0	0	0	0	0	0	0	0	1	1	0	0	0	0	0	0	0	0
LSAIPASNIR	1	1	Chromosome:229162-229191_-	0	0	0	0	Chromosome:228967-229194_-_StartGTG(len 228, ann 0.0000%);	76	76	Chromosome:228967-229194_-_StartGTG(4,0.1878,2,0.0088,0.0017);	0	0	0	0	0	0	0	0	0	0	0	0	1	1	0	0	0	0	0	0	0	0	0	0	0	0
MILVIVPGAQR	2	2	Chromosome:260530-260562_-	0	0	0	H082891_uPAC_10_CMB-531_PVDAM_SL1344_Shotgun_3B.30314.1.3;	Chromosome:260500-260562_-_StartATG(len 63, ann 0.0000%);	21	21	Chromosome:260500-260562_-_StartATG(0,0,0,0,0);	0	0	(Chromosome:260500-260562_-_StartATG:psent100710(0.00438304473304));	0	0	0	0	0	0	0	1	1	0	0	1	1	0	0	0	0	0	0	0	0	0	0
GPGCDMGVVILQPGQSFPNHR	8	8	Chromosome:4301899-4301961_-	214	36.3662	33	H082893_uPAC_10_CMB-531_PVDAM_SL1344_Shotgun_5B.45840.1.3;H082906_uPAC_10_CMB-531_PVDAM_SL1344_Shotgun_5A.48710.1.3;H082906_uPAC_10_CMB-531_PVDAM_SL1344_Shotgun_5A_re.48858.1.3;H082914_uPAC_10_CMB-531_PVDAM_SL1344_Shotgun_4B.49242.1.3;H082942_uPAC_10_CMB-531_PVDAM_SL1344_Shotgun_5D_20190811232259.48599.1.3;H082944_uPAC_10_CMB-531_PVDAM_SL1344_Shotgun_5C_20190812135405.49213.1.3;	Chromosome:4301683-4302030_-_StartATG(len 348, ann 0.7557%);	116	116	Chromosome:4301683-4302030_-_StartATG(1748,53.7759,148,0.4253,22.8709);	0	(Chromosome:4301683-4302030_-_StartATG:7651(843));	(Chromosome:4301683-4302030_-_StartATG:psent079483(0.773630666556));	(Chromosome:4301683-4302030_-_StartATG:SL1344_4020_Extension);	0	0	0	0	0	0	1	1	1	1	6	4	0	0	0	0	0	0	0	0	0	0
MTTSLTTAYISCSEHITIYGGKTTGSQGSGSNR	1	1	pSLT_SL1344:77365-77463_-	0	0	0	0	pSLT_SL1344:77260-77463_-_StartATG(len 204, ann 0.0000%);	68	68	pSLT_SL1344:77260-77463_-_StartATG(0,0,0,0,0);	0	0	0	0	0	0	0	0	0	0	1	1	0	0	0	0	0	0	0	0	0	0	0	0	0	0
LDVLDYDTPAATHTGQIR	24	21	pSLT_SL1344:7164-7217_+	0	0	0	H082887_uPAC_10_CMB-531_PVDAM_SL1344_Shotgun_9A.45151.1.3;H082901_uPAC_10_CMB-531_PVDAM_SL1344_Shotgun_6A.44663.1.3;H082904_uPAC_10_CMB-531_PVDAM_SL1344_Shotgun_1D.45173.1.3;H082906_uPAC_10_CMB-531_PVDAM_SL1344_Shotgun_5A.46982.1.3;H082908_uPAC_10_CMB-531_PVDAM_SL1344_Shotgun_1B.49491.1.3;H082910_uPAC_10_CMB-531_PVDAM_SL1344_Shotgun_2B.46780.1.3;H082914_uPAC_10_CMB-531_PVDAM_SL1344_Shotgun_4B.475…	pSLT_SL1344:7119-7361_+_StartATG(len 243, ann 0.0000%);pSLT_SL1344:7086-7361_+_StartATG(len 276, ann 0.0000%);pSLT_SL1344:6978-7361_+_StartATG(len 384, ann 0.0000%);pSLT_SL1344:7062-7361_+_StartATG(len 300, ann 0.0000%);pSLT_SL1344:6966-7361_+_StartATG(len 396, ann 0.0000%);pSLT_SL1344:7140-7361_+_StartGTG(len 222, ann 0.0000%);	74	132	pSLT_SL1344:7119-7361_+_StartATG(0,0,0,0,0);pSLT_SL1344:7086-7361_+_StartATG(0,0,0,0,0);pSLT_SL1344:6978-7361_+_StartATG(0,0,0,0,0);pSLT_SL1344:7062-7361_+_StartATG(0,0,0,0,0);pSLT_SL1344:6966-7361_+_StartATG(0,0,0,0,0);pSLT_SL1344:7140-7361_+_StartGTG(0,0,0,0,0);	0	(pSLT_SL1344:7119-7361_+_StartATG:62565(50092));(pSLT_SL1344:7086-7361_+_StartATG:62564(47409));(pSLT_SL1344:6978-7361_+_StartATG:62561(46091));(pSLT_SL1344:7062-7361_+_StartATG:62562(10347));(pSLT_SL1344:6966-7361_+_StartATG:62560(4898));(pSLT_SL1344:7140-7361_+_StartGTG:62566(55094));	0	(pSLT_SL1344:6966-7361_+_StartATG:trbH_Reverse);	(pSLT_SL1344:6966-7361_+_StartATG:pGiess_52);	0	4	4	2	2	0	0	1	1	1	1	3	3	1	1	5	4	3	3	4	2
MADISERQGISLSYLEQLFSR	4	3	Chromosome:2680999-2681061_-	694	117.935	46	H082937_uPAC_10_CMB-531_PVDAM_SL1344_Shotgun_1C.80106.1.3;H082939_uPAC_10_CMB-531_PVDAM_SL1344_Shotgun_2A.79293.1.3;	Chromosome:2680651-2681061_-_StartTTG(len 411, ann 0.9976%);	137	137	Chromosome:2680651-2681061_-_StartTTG(7055,183.7724,289,0.7032,129.2288);	0	(Chromosome:2680651-2681061_-_StartTTG:30815(26220));	0	0	0	0	1	1	2	1	0	0	0	0	0	0	0	0	1	1	0	0	0	0	0	0
SNYSDLFQIIK	44	35	Chromosome:2064127-2064159_+	906	293.927	24	H082885_uPAC_10_CMB-531_PVDAM_SL1344_Shotgun_10B.65843.1.2;H082887_uPAC_10_CMB-531_PVDAM_SL1344_Shotgun_9A.65723.1.2;H082889_uPAC_10_CMB-531_PVDAM_SL1344_Shotgun_7A.64497.1.2;H082893_uPAC_10_CMB-531_PVDAM_SL1344_Shotgun_5B.64579.1.2;H082895_uPAC_10_CMB-531_PVDAM_SL1344_Shotgun_4C.65555.1.2;H082897_uPAC_10_CMB-531_PVDAM_SL1344_Shotgun_3D.65956.1.2;H082899_uPAC_10_CMB-531_PVDAM_SL1344_Shotgun_7B.66…	Chromosome:2064124-2064555_+_StartATG(len 432, ann 0.0000%);	144	144	Chromosome:2064124-2064555_+_StartATG(3590,88.9684,251,0.5810,51.6906);	0	(Chromosome:2064124-2064555_+_StartATG:88837(2411));	(Chromosome:2064124-2064555_+_StartATG:psent011417(0.689342474192));	(Chromosome:2064124-2064555_+_StartATG:NA_Intergenic);	(Chromosome:2064124-2064555_+_StartATG:Giess_35);	(Chromosome:2064124-2064555_+_StartATG:Baek_52);	2	2	4	4	4	3	3	3	5	4	3	3	4	4	4	4	8	4	7	4
QPLYLSERSMADITLISGSTLGGAEYVAEHLAEK	5	5	Chromosome:4105846-4105947_-	3560	373.659	82	H082961_uPAC_10_CMB-531_PVDAM_SL1344_Shotgun_8B_20190814022820.75867.1.3;	Chromosome:4105480-4105950_-_StartATG(len 471, ann 0.9342%);	157	157	Chromosome:4105480-4105950_-_StartATG(19737,448.6270,380,0.8068,361.9523);	0	(Chromosome:4105480-4105950_-_StartATG:9117(4107));	(Chromosome:4105480-4105950_-_StartATG:psent080432(0.905025713476));	0	0	0	1	1	2	2	0	0	0	0	0	0	1	1	0	0	1	1	0	0	0	0
LSQSDDMEIK	4	3	pCol1B9_SL1344:43766-43795_+	0	0	0	H082906_uPAC_10_CMB-531_PVDAM_SL1344_Shotgun_5A.17899.1.2;H082923_uPAC_10_CMB-531_PVDAM_SL1344_Shotgun_9C.17364.1.2;H082931_uPAC_10_CMB-531_PVDAM_SL1344_Shotgun_9D.17639.1.2;	pCol1B9_SL1344:43658-43831_+_StartTTG(len 174, ann 0.0000%);pCol1B9_SL1344:43631-43831_+_StartATG(len 201, ann 0.0000%);pCol1B9_SL1344:43667-43831_+_StartATG(len 165, ann 0.0000%);pCol1B9_SL1344:43619-43831_+_StartTTG(len 213, ann 0.0000%);pCol1B9_SL1344:43625-43831_+_StartATG(len 207, ann 0.0000%);pCol1B9_SL1344:43670-43831_+_StartATG(len 162, ann 0.0000%);	54	71	pCol1B9_SL1344:43658-43831_+_StartTTG(0,0,0,0,0);pCol1B9_SL1344:43631-43831_+_StartATG(0,0,0,0,0);pCol1B9_SL1344:43667-43831_+_StartATG(0,0,0,0,0);pCol1B9_SL1344:43619-43831_+_StartTTG(0,0,0,0,0);pCol1B9_SL1344:43625-43831_+_StartATG(0,0,0,0,0);pCol1B9_SL1344:43670-43831_+_StartATG(0,0,0,0,0);	0	(pCol1B9_SL1344:43658-43831_+_StartTTG:62478(56253));(pCol1B9_SL1344:43631-43831_+_StartATG:62477(5222));(pCol1B9_SL1344:43667-43831_+_StartATG:62479(34493));(pCol1B9_SL1344:43619-43831_+_StartTTG:62475(14993));(pCol1B9_SL1344:43625-43831_+_StartATG:62476(857));(pCol1B9_SL1344:43670-43831_+_StartATG:62480(68298));	0	0	0	0	0	0	0	0	0	0	0	0	1	1	0	0	0	0	0	0	3	2	0	0
VTTQEDSVIVIHNSMK	4	4	Chromosome:3931691-3931738_-	242	53.9758	22	H082923_uPAC_10_CMB-531_PVDAM_SL1344_Shotgun_9C.32206.1.3;H082929_uPAC_10_CMB-531_PVDAM_SL1344_Shotgun_7D.32137.1.3;H082931_uPAC_10_CMB-531_PVDAM_SL1344_Shotgun_9D.31897.1.3;H082956_uPAC_10_CMB-531_PVDAM_SL1344_Shotgun_8C_20190813155537.34377.1.3;	Chromosome:3930878-3932020_-_StartATG(len 1143, ann 0.7524%);	381	381	Chromosome:3930878-3932020_-_StartATG(4098,38.3841,484,0.4234,16.2518);	0	(Chromosome:3930878-3932020_-_StartATG:11996(4894));	(Chromosome:3930878-3932020_-_StartATG:psent132301(0.84231834209));	(Chromosome:3930878-3932020_-_StartATG:rfaK_Extension);	0	0	0	0	0	0	0	0	0	0	0	0	0	0	1	1	1	1	2	2	0	0
[truncated: 96 more rows]
