# Supplementary material for: Hidden in plain sight: challenges in proteomics detection of small ORF-encoded polypeptides
Source: Microlife. 2022 May 14;3:uqac005. doi: 10.1093/femsml/uqac005 (PMC10117744; doi:10.1093/femsml/uqac005)
Supplement: uqac005_Supplemental_Files [file uqac005_supplemental_files.zip › Supplementary_Table_3.xlsx]

## Sheet: Novel ORFs
Gene Name	Chromosomal location	Strand	START codon	ORF Type	Length	BLAST homology	Distance from ann start	RPKM MEP	RPKM LEP	RPKM ANA	RPKM NOX	RPKM NaCl	RPKM Mg	RPKM PCN
NewORF1	Chromosome:4046669-4046704	+	TTG	Intergenic	36	NA	NA	390.39	251.386	453.585	31.6387	54.6663	136.263	9.60327
NewORF2	Chromosome:4720077-4720127	+	ATG	Intergenic	51	mgtA regulatory leader peptide MgtL	NA	62237.9	49736.8	26217.2	78809.8	53266.9	184298	124588
NewORF3	Chromosome:4086044-4086103	+	ATG	Intergenic	59	hypothetical protein SPC668	NA	1774.12	601.836	1345.38	588.087	339.514	828.003	1267.55
NewORF4	Chromosome:3607315-3607395	-	GTG	Intergenic	81	E.Coli 50S ribosomal protein L36	NA	550.511	851.048	396.887	5181.5	2464.38	530.091	5412.49
NewORF5	Chromosome:4206811-4206900	-	ATG	Intergenic	90	NA	NA	327.61	103.567	76.4469	84.607	157.506	204.208	173.722
NewORF6	Chromosome:1550927-1551019	-	ATG	Intergenic	93	conserved hypothetical protein/MgtS	NA	7505.46	12293.8	3303.28	14824.1	23420.8	16658.6	18762.1
NewORF7	Chromosome:362581-362679	+	GTG	Intergenic	99	xanthine-guanine phosphoribosyltransferase	NA	8.71406	10.6882	23.1421	21.8458	8.3673	13.1528	17.1487
NewORF8	Chromosome:1477150-1477269	-	GTG	Intergenic	120	SlyB outer membrane lipoprotein enterica)	NA	5.12592	100.343	285.873	96.7773	19.6878	59.5745	289.51
NewORF9	Chromosome:2760316-2760438	-	ATG	Intergenic	123	hypothetical protein SNSL254	NA	4693.88	4874.9	8514.01	4039.73	6765.12	2353.96	43333.3
NewORF10	Chromosome:3419281-3419403	-	ATG	Intergenic	123	hypothetical protein	NA	9.99974	5.15136	0	0.605112	1.6003	26.4134	4.13256
NewORF11	Chromosome:4018933-4019055	-	GTG	Intergenic	123	Acetolactate synthase isozyme 1 large subunit [Enterobacter ludwigii]	NA	45.9988	86.7146	594.866	36.9119	48.0091	84.523	192.164
NewORF12	Chromosome:901221-901346	-	ATG	Intergenic	126	MULTISPECIES: manganase accumulation protein MntS [Salmonella]	NA	2997.22	17973.3	11448.5	16463.9	5535.36	17640.4	13608.6
NewORF13	Chromosome:3114850-3114990	-	GTG	Intergenic	141	6-pyruvoyl tetrahydrobiopterin synthase [Salmonella enterica subsp. enterica]	NA	182.995	103.248	59.398	8.96431	32.3535	23.0174	10.2035
NewORF14	Chromosome:7520-7675	-	TTG	Intergenic	156	NA	NA	35.4184	16.8942	29.2635	30.482	24.4361	24.9479	35.2378
NewORF15	Chromosome:4837208-4837366	+	ATG	Intergenic	159	patatin [Salmonella enterica subsp. enterica]	NA	411.546	1953.02	464.111	266.793	1273.24	5361.48	400.466
NewORF16	Chromosome:2953400-2953564	+	TTG	Intergenic	165	hypothetical protein STM14_3356 [Salmonella enterica subsp. enterica serovar Typhimurium str. 14028S	NA	36.4503	37.0437	92.1921	33.7608	13.5713	57.3751	27.1556
NewORF17	Chromosome:2163269-2163436	+	ATG	Intergenic	168	Uncharacterised protein [Salmonella enterica subsp. enterica serovar Typhi]	NA	376.218	380.09	63.3752	125.545	119.948	245.446	120.257
NewORF18	Chromosome:3974199-3974369	-	ATG	Intergenic	171	MULTISPECIES: YciY family protein [Proteobacteria]	NA	83.2449	57.3013	257.921	21.2786	17.9159	68.2399	15.8172
NewORF19	pSLT_SL1344:93004-93174	-	ATG	Intergenic	171	ISxac3 transposase [Salmonella enterica subsp. enterica serovar Heidelberg str. SL476]	NA	40.9048	59.7659	93.3852	132.883	58.3414	92.5029	126.043
NewORF20	Chromosome:1789408-1789578	-	ATG	Intergenic	171	hypothetical protein SE18cs_04881 [Salmonella enterica subsp. enterica serovar Typhimurium]	NA	4915.76	4695.01	1867.7	8544.88	3871.43	3103.4	12446.6
NewORF21	Chromosome:1706546-1706725	-	ATG	Intergenic	180	hypothetical protein [Salmonella enterica]	NA	248.083	244.599	92.9131	143.523	104.272	226.111	87.3147
NewORF22	Chromosome:2058413-2058592	-	ATG	Intergenic	180	MULTISPECIES: hypothetical protein [Salmonella]	NA	4.08928	1.75549	4.22332	7.83604	3.70841	6.48088	9.38867
NewORF23	Chromosome:1136772-1136954	+	TTG	Intergenic	183	hypothetical protein SPAB_02462 [Salmonella enterica subsp. enterica serovar Paratyphi B str. SPB7]	NA	53.625	210.064	20.7685	3.245	6.43638	9.20697	12.4658
NewORF24	Chromosome:3379360-3379548	-	TTG	Intergenic	189	putative cytoplasmic protein [Salmonella enterica subsp. enterica serovar Gallinarum/pullorum str. RKS5078]	NA	26.6057	45.6864	8.04229	20.0266	25.3393	42.5088	19.2193
NewORF25	Chromosome:1316925-1317119	+	ATG	Intergenic	195	MULTISPECIES: hypothetical protein [Salmonella]	NA	133.945	272.659	124.697	428.101	98.2223	439.846	576.506
NewORF26	Chromosome:4497921-4498115	+	GTG	Intergenic	195	single-stranded DNA-binding protein [Salmonella enterica subsp. enterica serovar Newport]	NA	3.14425	32.3952	588.414	15.6019	6.84335	25.9124	30.3196
NewORF27	Chromosome:4629376-4629570	+	ATG	Intergenic	195	MULTISPECIES: DUF2065 family protein [Enterobacteriaceae]	NA	192.428	219.747	233.807	251.533	334.721	140.857	195.345
NewORF28	Chromosome:1174377-1174583	-	ATG	Intergenic	207	hypothetical protein STM14_1289 [Salmonella enterica subsp. enterica serovar Typhimurium str. 14028S]	NA	30.7953	3794.69	135.782	7.52572	9.47752	49.4316	7.75021
NewORF29	Chromosome:4300633-4300839	-	ATG	Intergenic	207	hypothetical protein NGUA15_00412 [Salmonella enterica]	NA	5.92218	4.06774	3.66978	1.43347	1.1373	1.25143	1.63162
NewORF30	Chromosome:613690-613905	-	ATG	Intergenic	216	putative transposase [Salmonella enterica subsp. enterica serovar Typhimurium str. LT2]	NA	42.557	33.1284	21.097	16.1382	13.4396	35.3719	21.4957
NewORF31	pSLT_SL1344:6736-6963	+	ATG	Intergenic	228	toxin-antitoxin system antitoxin VapB [Salmonella enterica]	NA	764.764	13222.2	5401.72	76155.5	22803	9866.06	90639.1
NewORF32	pCol1B9_SL1344:81030-81278	+	GTG	Intergenic	249	hypothetical protein CFSAN002069_23075 [Salmonella enterica subsp. enterica serovar Heidelberg str. CFSAN0	NA	25.58	7.60241	67.0623	2.38141	4.56602	5.19748	4.74355
NewORF33	Chromosome:2893731-2893988	-	ATG	Intergenic	258	hypothetical protein [Salmonella enterica]	NA	402.067	325.237	855.987	235.546	144.794	771.379	93.8374
NewORF34	pCol1B9_SL1344:11613-11870	-	ATG	Intergenic	258	MULTISPECIES: hypothetical protein [Enterobacteriaceae]	NA	336.559	208.266	70.5969	87.8991	113.344	83.7583	215.793
NewORF35	Chromosome:2885591-2885863	+	ATG	Intergenic	273	MULTISPECIES: hypothetical protein [Enterobacteriaceae]	NA	217.531	43.13	33.3518	96.8936	53.5466	95.2515	135.002
NewORF36	Chromosome:4781094-4781381	+	GTG	Intergenic	288	hypothetical protein SPAB_05668 [Salmonella enterica subsp. enterica serovar Paratyphi B str. SPB7]	NA	7.2263	4.01459	13.1703	3.34393	9.25164	8.08417	4.68452
NewORF37	Chromosome:3417503-3417805	+	ATG	Intergenic	303		NA	334.885	583.377	282.865	122.958	208.942	617.598	98.2189
NewORF38	Chromosome:4175664-4175975	-	TTG	Intergenic	312		NA	0	2.02079	5.05692	0	0	0	0
NewORF39	pSLT_SL1344:52360-52034	-	ATG	Intergenic	326		NA	13.6823	11.6176	4.0518	5.61494	6.79153	4.70413	27.201
NewORF40	pSLT_SL1344:52037-52369	-	ATG	Intergenic	333		NA	369.298	255.551	5724.46	1216.09	193.59	510.931	885.338
NewORF41	Chromosome:539200-539574	+	ATG	Intergenic	375		NA	1.30478	3.64085	32.3412	5.52691	4.28059	2.06787	4.04416
NewORF42	pSLT_SL1344:6966-7361	+	ATG	Intergenic	396		NA	61.4617	142.664	461.24	231.937	63.5632	62.9803	195.287
NewORF43	pCol1B9_SL1344:49274-49687	+	ATG	Intergenic	414		NA	70.5987	23.0793	3.6609	8.75875	20.0437	30.2738	15.056
NewORF44	Chromosome:2064124-2064555	+	ATG	Intergenic	432		NA	50.95	72.1788	124.534	35.2847	68.7632	71.7759	35.873
NewORF45	Chromosome:1455177-1455650	-	TTG	Intergenic	474		NA	0.773764	0.221447	11.1878	14.3589	1.48595	2.18009	11.7249
NewORF46	pSLT_SL1344:70362-70847	-	ATG	Intergenic	486		NA	23.8963	23.5405	17.1458	21.6144	35.0219	27.6399	27.201
NewORF47	Chromosome:2819729-2820325	-	GTG	Intergenic	597		NA	28.657	22.6712	15.221	9.66149	6.48606	9.29965	8.17728
NewORF48	Chromosome:304702-305298	+	TTG	Intergenic	597		NA	5.32201	4.56938	117.963	3.59209	1.76892	6.92067	2.96074
NewORF49	Chromosome:945042-945641	+	ATG	Intergenic	600		NA	89.6137	65.2248	15.1447	21.9376	46.8699	33.9997	26.6535
SL1344_0950	Chromosome:1061620-1062033	-	GTG	Extension	414		-75	92.7531	89.02	283.719	190.011	104.757	132.643	187.182
lonH	Chromosome:1114820-1116577	-	TTG	Extension	1758		-174	6.45743	5.96154	117.032	11.9748	5.20039	6.74933	10.0911
yccA	Chromosome:1130593-1131249	-	ATG	Extension	657		-81	489.475	154.242	198.213	538.711	330.831	657.849	193.676
yeaG	Chromosome:1318684-1320615	-	ATG	Extension	1932		-150	9.85578	30.9731	27.4046	4.35831	8.61428	36.8469	5.09133
pykF	Chromosome:1416781-1418190	-	ATG	Extension	1410		-54	14.8924	8.69772	276.315	18.7048	12.8588	21.9556	14.6111
SL1344_1479	Chromosome:1583421-1583867	-	ATG	Extension	447		-165	35.2861	139.737	296.627	129.44	40.7984	25.1437	116.246
fdnI	Chromosome:1605751-1606404	-	ATG	Extension	654		-15	31.9471	29.8353	10.4193	27.1328	83.4167	8.48789	20.2029
nadC	Chromosome:168380-169270	-	ATG	Extension	891		-147	24.3994	14.3582	29.7294	3.89856	8.55532	11.876	14.2565
SL1344_1579	Chromosome:1698439-1698702	-	ATG	Extension	264		-111	440.209	843.132	209.833	440.416	281.794	970.407	1023.36
ruvB	Chromosome:1946625-1947632	-	ATG	Extension	1008		-81	150.709	113.378	44.2925	115.757	140.873	244.995	177.737
pocR	Chromosome:2112117-2113025	-	ATG	Extension	909		-147	76.987	132.661	132.379	12.7647	7.74067	47.6978	21.7475
ompC	Chromosome:2363162-2364295	-	ATG	Extension	1134		-168	5773.91	3969.84	2241.9	3493.63	2151.19	2856	4022.1
SL1344_2569	Chromosome:2750027-2751520	-	GTG	Extension	1494		-48	7.35413	5.89318	4.05077	4.59853	15.483	2.41737	13.3951
tyrA	Chromosome:2810760-2811878	-	ATG	Extension	1119		-54	21.3876	14.3344	8.11422	11.1594	11.9797	13.6046	12.4014
dsbC	Chromosome:3224411-3225121	-	ATG	Extension	711		-39	181.964	162.28	95.8278	164.804	102.128	139.972	150.186
pepP	Chromosome:3240363-3241676	-	TTG	Extension	1313		-237	484.271	422.727	73.6975	137.358	326.862	133.904	157.946
tktA	Chromosome:3257116-3259104	-	ATG	Extension	1989		-45	56.58	81.6669	69.9695	34.461	43.7221	20.2942	14.0329
garL	Chromosome:3438077-3438844	-	ATG	Extension	768		-54	135.835	2819.36	44.3532	21.56	22.7055	108.395	12.3797
mtr	Chromosome:3465495-3466736	-	ATG	Extension	1242		-84	8.35595	0.675225	10.965	7.91181	4.15331	5.81649	8.19296
yhbC	Chromosome:3478551-3479000	-	TTG	Extension	450		-30	8553.91	9536.87	2542.37	5264.83	15550.8	7406.58	5278.64
arcB	Chromosome:3511912-3514260	-	GTG	Extension	2349		-15	55.7507	47.1528	56.6659	24.9957	20.0891	40.1844	15.7464
yhdP	Chromosome:3557363-3561160	-	GTG	Extension	3798		-87	0.491098	0.562197	4.31116	0.222883	0.445358	0.518876	0.451009
rpsK	Chromosome:3606455-3606841	-	ATG	Extension	387		-57	13.7702	3.27326	28.5606	2.41029	1.56627	1.68336	1.72447
rpsN	Chromosome:3611325-3611627	-	ATG	Extension	303		-15	183.311	2446.57	47.0036	75.7362	438.423	1108.65	64.4365
ugpB	Chromosome:3747686-3748999	-	ATG	Extension	1314		-24	1.66943	0.7718	7.16187	12.8997	15.4545	1.4925	4.51101
yhjK	Chromosome:3813042-3815045	-	TTG	Extension	2004		-87	22.2777	21.4043	78.8844	10.5921	48.215	22.417	9.13355
dppA	Chromosome:3835750-3837354	-	ATG	Extension	1605		-51	10.2527	6.93553	17.3271	6.07886	1.1933	8.97249	5.6352
rfaQ	Chromosome:3939176-3940243	-	GTG	Extension	1068		-36	8.09163	4.80969	13.8853	2.33524	2.11175	5.78724	2.74379
mobB	Chromosome:4223125-4223652	-	ATG	Extension	528		-15	1.74593	6.27717	1.35237	0.726351	1.01286	0.691758	2.10447
engB	Chromosome:4230693-4231322	-	TTG	Extension	630		-33	2.60492	11.5554	0	5.25436	6.3921	1.83484	2.69131
ampH	Chromosome:428344-429498	-	TTG	Extension	1155		-27	0.0929146	1.51572	0.575762	0.393577	0.0892172	0.490851	0.191992
SL1344_4020	Chromosome:4301683-4302030	-	ATG	Extension	348		-84	3.63266	4.4185	1.87587	4.67123	5.52283	5.91713	7.19352
dcuA	Chromosome:4590113-4591411	-	ATG	Extension	1299		-117	22.3335	12.9432	1.72992	3.71653	8.93533	6.78408	1.15371
yjeP	Chromosome:4609817-4613140	-	GTG	Extension	3324		-24	8.68649	2.81749	0	0.934477	1.72995	1.01976	2.12731
mdoB	Chromosome:4820285-4822573	-	TTG	Extension	2289		-99	5.24386	4.10502	0.955721	1.30661	0.789833	0.977731	0.743616
cyoC	Chromosome:494074-494685	-	ATG	Extension	612		-99	22.3335	49.1364	6.91968	11.8253	33.8649	16.8127	18.6517
ybdG	Chromosome:625126-626370	-	ATG	Extension	1245		-117	1.45392	56.1738	11.4666	19.7556	8.08023	9.77554	23.8521
SL1344_0561	Chromosome:632731-633789	-	ATG	Extension	1059		-18	0.912695	0.261208	13.1966	6.07527	1.65538	6.10736	3.56231
dcuC	Chromosome:689882-691264	-	ATG	Extension	1383		-132	0.99508	1.36697	7.39943	2.89032	1.33768	4.41574	1.78201
ybeD	Chromosome:697520-697780	-	ATG	Extension	261		-69	0	0.412921	3.97359	2.81326	0.461796	1.86317	0.88335
abrB	Chromosome:794185-795228	-	ATG	Extension	1044		-84	0	0	28.0424	0.228203	0.181054	0	0.259748
ybjE	Chromosome:971299-972195	-	ATG	Extension	897		-108	1.6689	2.29263	4.13666	11.3109	9.72178	5.99523	7.58672
pflA	Chromosome:1009258-1010052	-	ATG	Truncation	795		27	0	0	2.22346	0.75995	0.114845	0	1.73
copR	Chromosome:1139962-1140627	-	TTG	Truncation	666		78	0.314831	0	2.43863	0.857308	0.40307	0.0831597	0.596332
ttrB	Chromosome:1427288-1428019	-	ATG	Truncation	732		18	10.5043	23.2589	36.5426	75.3849	46.3024	16.1609	19.4205
ydhO	Chromosome:1466976-1467794	-	GTG	Truncation	819		33	3.75375	8.05726	139.565	2.2715	0	1.98304	0
ydhJ	Chromosome:1475441-1476298	-	ATG	Truncation	858		36	23.9961	30.6442	28.7395	93.2253	48.7931	38.3497	49.7227
ydgT	Chromosome:1492390-1492602	-	ATG	Truncation	213		15	94.2423	23.9355	86.3753	85.2444	30.9931	95.4024	40.2726
asr	Chromosome:1518915-1519160	-	ATG	Truncation	246		36	21.4238	15.5839	46.096	86.6078	17.5237	51.8734	90.9969
marA	Chromosome:1553950-1554330	-	ATG	Truncation	381		6	0	2.45221	0	1.48141	0.652966	3.87986	0.562064
ydcX	Chromosome:1643118-1643288	-	ATG	Truncation	171		90	15.1631	12.1568	9.43896	12.7578	7.51252	12.5825	8.751
ycjX	Chromosome:1735784-1737178	-	ATG	Truncation	1395		6	1094.04	2492.38	2334.12	2145.99	457.682	1639.14	1176.21
trpH	Chromosome:1774264-1775130	-	TTG	Truncation	867		12	199.522	122.804	331.437	212.743	122.143	82.5452	198.274
ychK	Chromosome:1806899-1807792	-	ATG	Truncation	894		9	139.22	118.412	114.003	164.702	110.961	195.759	154.577
ycgL	Chromosome:1868524-1868814	-	ATG	Truncation	291		39	130.525	207.658	123.305	308.339	285.69	125.644	442.007
yebR	Chromosome:1901557-1902123	-	TTG	Truncation	567		15	217.875	611.612	206.084	200.463	370.794	234.827	236.442
flhD	Chromosome:1979287-1979625	-	ATG	Truncation	339		9	217.971	319.321	185.202	564.241	252.468	275.898	393.258
SL1344_1873	Chromosome:1990699-1992129	-	ATG	Truncation	1431		6	32.8954	22.3509	28.5965	60.219	16.437	29.0051	37.4909
SL1344_1958	Chromosome:2064491-2064745	-	ATG	Truncation	255		102	4.26811	9.00862	25.3461	4.19697	2.10605	7.1401	6.00204
SL1344_1961	Chromosome:2066512-2067369	-	ATG	Truncation	858		45	0.995312	2.07535	7.92981	4.13	4.642	3.15483	3.036
SL1344_1965	Chromosome:2070841-2071156	-	ATG	Truncation	313		237	34.0099	27.8816	79.5405	182.037	91.5085	145.821	89.4693
SL1344_1966	Chromosome:2071342-2071893	-	GTG	Truncation	552		156	6.50194	9.25511	40.2904	34.1681	24.0418	18.8013	20.8598
dacD	Chromosome:2133743-2134906	-	TTG	Truncation	1164		6	1.18189	2.14224	0.813751	1.74825	1.05079	0.693743	1.26631
yeeF	Chromosome:2143545-2144900	-	ATG	Truncation	1356		6	16.5902	10.9348	8.30742	0.912656	2.52092	12.0399	3.11645
galF	Chromosome:2176675-2177565	-	ATG	Truncation	891		129	461.949	1263.14	564.74	1235.89	1446.6	343.387	465.977
SL1344_2215	Chromosome:2336903-2337265	-	ATG	Truncation	363		3	6.09984	7.6955	14.6567	10.8476	3.06801	8.02321	6.34502
yfaZ	Chromosome:2399495-2400034	-	ATG	Truncation	540		24	3.84708	1.07984	25.2144	4.2978	2.67578	6.4097	6.77732
elaB	Chromosome:2416497-2416799	-	ATG	Truncation	303		6	3.68756	0	5.71266	0.557862	0.344246	1.29872	0.846636
yfbT	Chromosome:2443616-2444272	-	GTG	Truncation	657		18	0.27415	0	2.54823	0.082948	0.175494	0.434486	0.0944142
hisP	Chromosome:2459850-2460620	-	ATG	Truncation	771		3	2.33663	0.316767	0.762072	0.744191	0.236174	0.779622	0
SL1344_2389	Chromosome:2536500-2536715	-	ATG	Truncation	216		9	4.54083	2.59912	7.50347	0.641149	2.03473	0.479768	0.938285
yfhK	Chromosome:2703894-2705321	-	TTG	Truncation	1428		12	0	0.585164	0	0	0	0	0
yfhC	Chromosome:2711712-2712227	-	TTG	Truncation	516		33	4.08016	0	2.52834	0.246902	0.652966	1.29329	0
gpO	Chromosome:2766791-2767630	-	GTG	Truncation	840		63	54.3412	115.112	405.809	184.185	68.6302	57.9057	154.621
yaeP	Chromosome:280292-280489	-	GTG	Truncation	198		18	0.753732	0.647141	4.67063	0.716735	0.827129	1.13767	0
yfjG	Chromosome:2837049-2837483	-	ATG	Truncation	435		18	3.7848	10.5611	19.1535	18.5132	10.8622	10.1305	19.1606
sptP	Chromosome:3044650-3046254	-	TTG	Truncation	1605		24	10.8332	10.1996	5.33988	4.91661	6.91505	9.03974	7.46167
ygbE	Chromosome:3094540-3094860	-	ATG	Truncation	321		33	94.9504	65.7123	442.174	150.085	81.7785	64.4488	61.0397
SL1344_3128	Chromosome:3337754-3338254	-	ATG	Truncation	501		12	7.94926	4.73578	98.518	6.87189	8.25603	4.11375	4.69309
glgS	Chromosome:3380022-3380222	-	ATG	Truncation	201		6	316.744	1046.96	270.486	1471.73	608.638	2211.36	952.838
yraR	Chromosome:3457694-3458326	-	ATG	Truncation	633		33	552.088	340.863	140.944	232.482	377.568	273.088	180.59
yheO	Chromosome:3625357-3626076	-	ATG	Truncation	720		12	516.178	1103.78	1045.11	471.766	521.617	844.767	590.879
SL1344_0034	Chromosome:37106-38665	-	ATG	Truncation	1560		9	71.0179	121.124	16.8877	85.9498	27.1433	85.3671	76.2993
SL1344_3618	Chromosome:3859527-3859790	-	ATG	Truncation	264		21	92.2214	259.02	7.68788	15.015	19.1266	15.9483	4.27264
yibR	Chromosome:3937000-3937206	-	ATG	Truncation	207		24	0.078103	0.469405	0.483979	2.5049	1.02493	0.660167	0.322773
mgtC	Chromosome:3985805-3986485	-	ATG	Truncation	681		12	110.448	283.765	490.538	73.6967	51.6151	155.964	69.7105
SL1344_3731	Chromosome:3987954-3988160	-	ATG	Truncation	207		732	701.563	454.263	391.022	165.859	291.354	417.122	172.515
gidB	Chromosome:4102486-4103106	-	GTG	Truncation	621		6	338.122	294.178	187.74	62.9076	176.842	197.684	74.7098
yifA	Chromosome:4127093-4127926	-	GTG	Truncation	834		12	140.323	383.913	700.818	138.142	269.31	230.135	173.106
yigI	Chromosome:4182539-4183003	-	ATG	Truncation	465		18	397.788	1854.75	1696.92	1654.75	2209.5	1065.46	2794.4
malE	Chromosome:4470623-4471810	-	ATG	Truncation	1188		9	2.50194	1.91463	4.71852	2.40264	1.09674	3.39053	1.38612
yjeH	Chromosome:4593841-4595052	-	TTG	Truncation	1212		27	2.84707	3.17777	7.05694	2.32583	1.32132	5.4146	1.47075
yjeQ	Chromosome:4614222-4615271	-	TTG	Truncation	1050		24	1.07486	0	0	0.325215	0.172015	0	0
yjfN	Chromosome:4641864-4642136	-	ATG	Truncation	273		45	3.21986	2.15018	2.21694	3.89685	4.23681	8.69397	2.46418
yeeN	Chromosome:4773251-4773964	-	GTG	Truncation	714		9	10.7159	14.5085	89.3889	44.1446	23.4812	53.5622	26.4009
yjhP	Chromosome:4774527-4776152	-	ATG	Truncation	1626		3	1.91744	1.02892	10.3965	3.33585	1.45756	1.51942	1.65086
yajG	Chromosome:499608-500183	-	ATG	Truncation	576		54	27.5477	15.6272	18.2897	14.5861	5.98307	52.4946	9.14828
tesA	Chromosome:565345-565926	-	TTG	Truncation	582		30	30.1937	28.8248	52.5663	11.1366	6.55775	10.33	5.94192
phoL	Chromosome:732650-733693	-	TTG	Truncation	1044		39	189.54	138.91	133.026	95.3688	53.7949	125.025	62.0297
SL1344_0741	Chromosome:826603-827382	-	GTG	Truncation	780		144	12.0216	30.2	100.705	16.3005	9.47683	16.7002	11.5003
hcr	Chromosome:968523-969488	-	ATG	Truncation	966		3	0.646626	0.925303	0	0.652153	0.0689883	0.455468	0.14846
ybjX	Chromosome:974055-975002	-	ATG	Truncation	948		18	0.504119	0	6.24773	0	0	0	0
trbD	pSLT_SL1344:26992-27225	-	ATG	Truncation	234		9	2.73467	2.08706	0.941438	0.551609	0.340388	1.28416	1.04643
parB	pSLT_SL1344:47847-48818	-	ATG	Truncation	972		3	179.529	83.3395	248.64	323.325	225.785	258.263	204.737
SL1344_0980	Chromosome:1082477-1085560	+	TTG	Extension	3084		-33	286.062	93.9087	205.938	137.974	70.5546	233.793	191.817
mdoG	Chromosome:1192541-1194091	+	ATG	Extension	1551		-18	1.72909	2.96913	3.57154	2.55767	2.02923	1.82689	1.05863
celD	Chromosome:1350830-1351669	+	ATG	Extension	840		-78	2.3836	0.55814	0	1.18013	0.693559	2.06053	0.149252
ilvI	Chromosome:135838-137559	+	GTG	Extension	1722		-63	0.724447	2.61239	0.897833	1.4905	0.602869	1.9901	1.59674
sseA	Chromosome:1440456-1440776	+	ATG	Extension	321		-54	1.02918	0.747688	1.9623	0.718596	0.709492	0.250936	1.58133
ssaO	Chromosome:1453793-1454221	+	ATG	Extension	429		-54	11.8859	5.14333	27.6936	8.45837	2.52606	39.1816	3.66766
SL1344_1459	Chromosome:1563310-1564383	+	ATG	Extension	1074		-60	0.622433	0	0	0.125551	0.132814	0.438427	0
yacA	Chromosome:158134-158628	+	GTG	Extension	495		-69	50.4498	61.429	0	38.2995	26.8634	40.7045	33.4851
adhP	Chromosome:1604647-1605654	+	ATG	Extension	1008		-81	4.78044	2.46264	9.47931	3.47133	0.244811	2.62644	0.263413
yebU	Chromosome:1906041-1907579	+	ATG	Extension	1539		-102	85.8041	26.5824	197.957	22.907	20.3314	46.6294	16.28
yegV	Chromosome:2236256-2237218	+	ATG	Extension	963		-105	5.2058	1.94331	9.81786	14.7921	3.83954	4.78284	2.65025
dgt	Chromosome:242841-244355	+	ATG	Extension	1515		-210	40.3713	16.1251	423.744	91.3083	44.6733	31.97	28.5808
cadA	Chromosome:2697667-2699808	+	ATG	Extension	2142		-63	4.47695	6.43841	6.93555	3.82664	3.56442	1.59644	1.58035
yfiR	Chromosome:2813392-2813913	+	TTG	Extension	522		-6	44.6471	45.9999	71.8607	221.541	192.156	359.614	308.797
SL1344_2781	Chromosome:2968617-2968913	+	ATG	Extension	297		-60	98.031	73.6209	18.6568	17.6361	14.609	98.2319	36.4152
yafD	Chromosome:298210-299007	+	GTG	Extension	798		-21	4.22463	15.323	5.87684	3.07816	2.48358	6.64984	0.771994
mutS	Chromosome:3072855-3075419	+	ATG	Extension	2565		-42	4.1631	118.731	25.7974	1.64296	1.96975	7.84095	1.37139
ygfA	Chromosome:3243022-3243615	+	ATG	Extension	594		-120	28.2576	225.585	121.225	46.6947	231.154	202.102	66.2497
galP	Chromosome:3274042-3275433	+	ATG	Extension	1392		-39	30.1132	86.845	167.463	35.0429	42.2601	225.979	58.5009
SL1344_3095	Chromosome:3300363-3301238	+	ATG	Extension	876		-150	741.412	584.844	733.352	3331.09	731.773	3000.97	2931.15
oat	Chromosome:3405410-3406786	+	TTG	Extension	1377		-90	104.569	65.2408	166.315	285.17	77.4254	962.68	185.583
ygjP	Chromosome:3410281-3410775	+	ATG	Extension	495		-138	179.52	126.337	13.0341	26.2312	53.0389	130.25	34.8335
yrbG	Chromosome:3501388-3502362	+	ATG	Extension	975		-42	5.61007	5.3519	3.31084	4.14922	2.47965	6.11558	5.94947
accC	Chromosome:3571996-3573342	+	ATG	Extension	1347		-90	387.784	209.895	604.78	316.797	559.174	369.173	406.274
yiaD	Chromosome:3854121-3854780	+	ATG	Extension	660		-33	54.9613	109.928	38.3818	25.2879	69.9139	38.106	24.5714
torR	Chromosome:4045944-4046669	+	ATG	Extension	726		-36	4.87987	5.91497	40.9116	1.21592	2.38878	7.8855	2.37257
pldA	Chromosome:4183168-4184034	+	ATG	Extension	867		-123	64.2316	186.171	53.4258	47.6072	44.2905	39.6257	37.412
sbmA	Chromosome:429842-431062	+	ATG	Extension	1221		-105	11402.4	9664.79	1593.68	3623.75	2332.5	3933.12	3090.44
yjbB	Chromosome:4433578-4435206	+	GTG	Extension	1629		-75	15.5859	42.3757	80.1966	26.7786	24.735	18.0359	19.6173
pspG	Chromosome:4486418-4486657	+	ATG	Extension	240		-45	28.0593	23.4627	65.0139	6.49649	15.5409	25.5217	11.4279
ribH	Chromosome:470501-470989	+	ATG	Extension	489		-21	429.346	767.566	582.122	1827.57	1023.18	857.576	5651.54
yjgP	Chromosome:4742937-4744034	+	GTG	Extension	1098		-21	69.958	119.919	68.4484	21.241	30.4837	64.3191	30.0948
SL1344_4433	Chromosome:4777766-4778758	+	GTG	Extension	993		-258	2.93968	9.70754	36.4325	13.6153	3.90836	3.82273	7.32038
SL1344_0619	Chromosome:693132-693929	+	GTG	Extension	798		-12	5.85906	7.37345	9.44969	6.07103	5.67728	4.74886	6.02574
dinG	Chromosome:886413-888554	+	ATG	Extension	2142		-99	23.2557	11.1291	6.0748	12.0293	10.3371	13.9255	21.3448
SL1344_0814	Chromosome:906345-907238	+	ATG	Extension	894		-153	51.9326	15.1831	206.679	198.85	40.337	155.15	203.827
yadA	pCol1B9_SL1344:3947-4417	+	GTG	Extension	471		-24	6.78598	8.02738	3.73782	3.65012	2.75117	10.5157	1.76574
SL1344_0962	Chromosome:1069039-1069254	+	ATG	Truncation	216		99	34.0034	48.1378	16.0846	20.1052	31.8195	21.6658	23.242
pyrD	Chromosome:1103283-1104290	+	ATG	Truncation	1008		27	38.0868	30.6569	9.21921	2.52081	11.3333	24.8364	2.04948
phoH	Chromosome:1170704-1171489	+	ATG	Truncation	786		66	8.58909	1.91189	0.985626	2.5025	1.27273	13.7804	4.05353
SL1344_1068	Chromosome:1175795-1176940	+	ATG	Truncation	1146		12	1.35052	1.54604	5.57915	1.08965	0.792474	0.951273	2.17048
ycdZ	Chromosome:1183716-1184123	+	CTG	Truncation	407		84	0.713849	1.8387	0	2.50543	3.24443	1.13134	1.77006
SL1344_1223	Chromosome:1323380-1324225	+	GTG	Truncation	846		9	1.98261	2.6101	1.63808	1.99956	2.87673	0.698253	4.36985
himA	Chromosome:1375922-1376218	+	ATG	Truncation	297		12	0.534488	0	1.65602	0.52558	0.106921	0	0.322125
pps	Chromosome:1384623-1386998	+	ATG	Truncation	2376		42	7.02285	1.89505	1.24338	1.09279	0.513781	2.54403	4.69897
ttrR	Chromosome:1429954-1430571	+	ATG	Truncation	618		18	49.7514	2.49932	75.4335	171.508	13.7216	58.7169	263.569
ssaB	Chromosome:1436869-1437249	+	ATG	Truncation	381		18	39.0106	29.84	10.988	22.748	683.443	43.0907	15.8775
ssaL	Chromosome:1449105-1450094	+	ATG	Truncation	990		24	22.5121	22.3377	396.782	78.8812	52.3796	65.2321	64.9017
ynfC	Chromosome:1536813-1537520	+	GTG	Truncation	708		9	7.27134	0.97114	29.0375	51.921	17.7394	10.9264	37.3955
SL1344_1635	Chromosome:1755499-1755675	+	ATG	Truncation	177		33	8.38986	5.90442	40.0573	14.3985	2.77338	10.1723	8.99968
SL1344_1723	Chromosome:1850435-1851706	+	ATG	Truncation	1272		51	228.879	340.883	132.128	224.084	140.208	487.643	172.705
SL1344_1806	Chromosome:1924933-1925487	+	GTG	Truncation	555		339	45.2106	38.663	103.391	94.2338	28.7687	211.354	146.679
SL1344_0165	Chromosome:193430-194164	+	GTG	Truncation	735		30	38.6968	35.6725	292.798	27.6069	16.7532	87.1511	23.7076
yedE	Chromosome:2011370-2012572	+	ATG	Truncation	1203		60	2.09229	5.38922	43.8825	3.31135	5.09986	7.65223	4.54508
SL1344_1967	Chromosome:2072322-2072936	+	GTG	Truncation	615		78	3.9999	11.6764	136.323	29.5295	16.003	5.49399	7.4386
SL1344_1981	Chromosome:2083121-2083816	+	ATG	Truncation	696		27	2.01648	19.0444	106.211	121.413	61.3141	4.79371	25.6947
yohD	Chromosome:2265100-2265666	+	ATG	Truncation	567		27	8.80283	13.5154	32.729	23.0621	27.3133	9.19134	11.9837
mnmC	Chromosome:2487712-2489709	+	GTG	Truncation	1998		60	126.332	286.872	393.069	607.343	434.755	293.395	806.968
fadL	Chromosome:2500111-2501415	+	ATG	Truncation	1305		6	168.991	451.844	254.563	289.833	379.417	275.223	641.147
purM	Chromosome:2610789-2611823	+	GTG	Truncation	1035		15	53.6196	283.401	94.4969	80.6703	135.879	57.1723	67.4262
gipA	Chromosome:2745985-2747112	+	ATG	Truncation	1128		120	11.5651	21.0303	32.7087	19.0571	19.704	19.1122	13.6439
SL1344_2719	Chromosome:2896805-2897350	+	ATG	Truncation	546		3	1.18329	1.32073	9.53218	2.86416	5.03715	2.62546	1.79305
SL1344_2726	Chromosome:2903042-2904199	+	TTG	Truncation	1158		33	2.68016	0.9375	40.5975	10.5119	15.7905	2.93664	6.35855
csiD	Chromosome:2960417-2961391	+	ATG	Truncation	975		9	2.60297	1.76436	30.5616	14.715	11.9269	2.60545	5.47295
ygaM	Chromosome:2971897-2972220	+	ATG	Truncation	324		12	3.92746	4.63657	103.433	70.2588	27.8124	14.005	33.9834
SL1344_2884	Chromosome:3069917-3070195	+	ATG	Truncation	279		9	1.82425	2.54519	9.89126	5.8645	2.11659	2.28883	0.706783
exo	Chromosome:3145120-3145872	+	GTG	Truncation	753		60	0	0	6.63136	0	1.02756	10.1761	6.63384
yggJ	Chromosome:3276891-3277619	+	ATG	Truncation	729		48	69.596	334.278	55.1136	25.0265	21.9197	146.83	28.2818
tolC	Chromosome:3369277-3370743	+	ATG	Truncation	1467		6	10.9562	60.6218	27.4802	7.20873	8.4329	6.24735	11.08
yheT	Chromosome:3634162-3635181	+	ATG	Truncation	1020		45	32.0469	29.0783	85.7524	82.1977	61.893	35.3987	104.597
mrcA	Chromosome:3668172-3670721	+	GTG	Truncation	2550		24	20.9844	50.4883	63.7808	35.4392	26.6104	12.8139	16.9816
hslO	Chromosome:3675008-3675883	+	ATG	Truncation	876		6	90.8824	16.3757	33.2237	13.6159	18.3984	22.1949	16.5878
SL1344_3475	Chromosome:3689189-3689371	+	ATG	Truncation	183		729	28.3087	56.1337	66.8265	45.477	27.1822	49.4938	36.2112
yhjS	Chromosome:3826001-3827557	+	GTG	Truncation	1557		12	27.8108	44.2537	9.19119	22.6632	14.2422	48.9732	17.8784
thdF	Chromosome:4069527-4070888	+	ATG	Truncation	1362		12	82.5825	35.4519	40.7063	21.0114	32.2892	53.0463	8.07968
SL1344_3920	Chromosome:4193963-4195255	+	ATG	Truncation	1293		48	2.17125	8.97143	6.72725	7.14423	3.82221	2.58082	6.44936
yihV	Chromosome:4256263-4257156	+	ATG	Truncation	894		6	44.9988	45.0744	42.756	34.2494	37.095	44.9028	38.9838
SL1344_3991	Chromosome:4274297-4274842	+	ATG	Truncation	546		18	845.026	128.255	131.616	127.89	47.9805	84.2007	118.607
SL1344_0376	Chromosome:434231-434911	+	GTG	Truncation	681		30	30.3698	28.7417	57.7407	23.3897	8.33968	25.1596	22.4631
btuB	Chromosome:4369548-4371389	+	ATG	Truncation	1842		42	0.748447	14.4586	13.9137	4.98197	2.75488	6.32626	6.95943
yjeI	Chromosome:4597582-4597932	+	ATG	Truncation	351		18	1.30639	28.8176	1.86814	0.912155	0.643285	0.424704	0.276865
iolD	Chromosome:4695351-4697288	+	ATG	Truncation	1938		9	2.57974	3.28666	4.64105	9.61823	4.82099	3.95661	13.4125
deoC	Chromosome:4842011-4842787	+	ATG	Truncation	777		18	21.9857	22.262	17.7702	22.8846	25.2986	33.2659	17.4888
slt	Chromosome:4859582-4861549	+	ATG	Truncation	1968		3	16.7578	9.20829	4.15371	17.0362	59.2147	366.154	52.6333
yajQ	Chromosome:487303-487791	+	ATG	Truncation	489		18	17.7393	52.3722	50.1412	41.62	59.2683	151.257	48.4451
moaD	Chromosome:871897-872139	+	ATG	Truncation	243		6	31.1216	71.6109	617.122	39.1718	54.9851	23.6751	37.7271
ybfA	pCol1B9_SL1344:12439-12849	+	ATG	Truncation	411		39	8.25034	15.5607	39.3912	10.2306	9.91336	6.14478	8.38423
ydgA	pCol1B9_SL1344:30434-31357	+	GTG	Truncation	924		123	391.5	268.84	481.596	836.375	634.023	871.28	875.973
yagA	pCol1B9_SL1344:6708-8012	+	GTG	Truncation	1305		39	232.486	2410.65	1313.1	13404	4076.38	1840.94	15915.3
SL1344_P1_0081	pSLT_SL1344:74455-74940	+	ATG	Truncation	486		33	48.5472	111.007	93.5227	287.38	159.41	118.798	221.94

## Sheet: Gene expression data
Gene Name	lenght_(nt)	strand	RET_MEP	RET_LEP	RET_ANA	RET_NOX	RET_NaCl	RET_Mg	RET_PCN	TT_MEP	TT_LEP	TT_NaCl	TT_PCN
ilvX	51	+	120.956	1330.25	3572.07	1945.34	1758.16	1075.57	1014.34	52.9369	87.6289	111.667	307.183
yjeV	54	+	57.0547	0	2.30183	1.47349	2.43203	0	2.7858	9.9881	11.8098	32.9208	0
ibsC	60	+	576.591	8.87664	0	3.97092	0	15.6664	10.01	619.093	323.569	260.241	222.646
SL0099A	60	-	0	0	0	0	0	0	0	0	0	0	0
ypfM	60	-	9981.43	101941	70621.7	4227.04	50226.3	8313.14	6936.93	5374.44	7304.18	12201.8	2274.42
yoeI	63	-	2828.81	2067.86	17410.1	2873.13	25031.1	6285.88	3867.41	956.28	398.772	332.075	153.2
RydC	66	+	139.565	8.05726	3.75375	0	1.98304	0	2.2715	105.874	409.256	102.004	118.147
SL0085	66	-	0	0	0	0	0	0	0	0	0	0	0
SL2548	66	-	0	0	0	1.80219	0	0	0	0	0	0	0
sRNA1	66	+	69.7823	0	5.63062	2.40292	53.5421	7.75649	12.4932	97.7297	91.4807	59.0548	21.764
ypdK	72	+	11126.7	31569.4	13844.1	2665.67	9926.93	4042.84	4469.97	1200.4	1326.78	2806.42	1110.1
MicA	74	+	31.0675	10.044	3.34238	1.06979	5.29716	1.15108	1.01128	7.25163	12.8614	23.9014	58.1367
DapZ	78	+	98.1786	24.4857	23.7656	12.1706	1.67399	22.9169	8.62875	206.248	609.663	86.107	191.596
InvR	80	+	28.7079	1.32588	0	1.48281	0	0	0	40.2053	190.153	39.7549	92.0936
yrbN	81	-	444.135	115.219	719.781	445.14	803.998	188.014	309.137	509.518	54.7681	87.24	123.783
rpmJa	84	+	9.10813	7.57188	7.34921	15.5249	13.9768	41.5081	29.3516	19.1338	18.853	50.452	24.3487
RybD	84	+	0	1.26198	0	0	0	0	0	0	128.201	4.20434	0
ydgU	84	-	0	11.3578	26.4572	200.412	10.8709	191.342	265.943	6.37794	0	0	131.483
tpke11	85	+	0	0	0	1.39455	1.53449	0	1.75771	6.30201	85.6915	24.9257	21.653
CyaR	86	+	613.674	25.878	7.17629	4.13443	16.6809	17.7943	0	1245.57	5184.1	775.923	152.165
leuL	87	-	7638.86	3610.03	1553.33	5578.78	1311.46	6185.87	13632.5	3496.3	2383.59	5104.55	9465.53
thrL	87	+	2707.45	796.544	510.685	1454.74	308.755	5008.5	4238	1489.62	556.778	770.958	1177.32
kdpF	90	-	33.9764	87.0908	34.2688	42.1185	2011.67	36.8215	23.2254	17.8439	10.5492	101.943	18.1658
SL1722	90	+	0	151.82	42.4933	158.822	30.414	85.9169	57.2341	53.5317	59.7789	27.4463	40.873
ynhF	90	+	2021.6	4001.47	2378.25	4068.82	2247.74	4029.6	5206.65	2349.45	4181.01	3618.99	9060.18
mgtR	93	-	0	42.1254	25.195	102.287	207.357	147.963	101.106	11.508	13.607	0	52.7202
MicF	93	+	115.04	0	0	0.424428	5.60424	0	3.20973	74.8022	122.463	155.515	129.604
SL0083A	93	-	49.3027	0	0	0	2.80212	0	0	0	10.2052	15.1722	10.9834
IsrB-2	94	-	0	0	0	0	0	0	0	0	6.73033	0	0
RydB	94	+	682.816	251.161	98.3846	589.489	95.6337	1772.73	646.95	56.9214	67.3033	97.5587	182.537
IsrB-1	95	+	410.157	14.4859	1.29784	2.90778	1.37125	7.15137	6.28287	197.106	382.877	111.37	227.894
RseX	95	+	0	0	0	0	0	0	0	0	0	0	0
ivbL	99	-	4366.14	4151.3	1995.52	818.401	1291.61	2175.31	1926.95	7670.45	14865.6	6210.06	5912.29
MgrR	99	+	617.122	71.6109	31.1216	54.9851	23.6751	37.7271	39.1718	637.404	967.622	883.082	942.419
pyrL	102	-	995.492	100.596	264.528	235.057	224.614	122.299	103.061	408.82	151.832	279.859	220.103
SL0354	102	+	374.245	401.347	78.5128	2553.16	4212.78	559.914	438.557	62.8953	232.396	1323.28	292.136
SL4126	102	+	14.9698	7.25951	0	0.386608	5.10485	6.65573	9.50206	31.4477	21.6903	13.8202	0
SL2934	105	+	7.26899	0	0	0.750911	1.2394	0	1.41969	5.09009	0	6.71077	0
C0664	108	+	0	0	0	1.09479	0	0	1.37988	0	0	6.52262	0
SL2042	108	-	0	0	0	0	0	0	0	0	0	0	0
SL2883	108	+	0	8.81027	5.70079	12.7725	2.4093	10.2091	23.458	0	0	3.26131	0
yohO	108	+	8633.66	8211.17	2797.95	8244.11	8285.58	10820.1	10485.7	3156.43	1515.08	4409.29	3726.47
SraB	109	+	118.996	5.81913	0	0	0	0	0.683553	73.5235	144.889	35.5422	114.146
Spf	110	+	13850.3	74.9547	163.409	51.9438	43.7542	26.9817	71.7919	8610.75	967.593	2948.55	4116.05
SL1032	111	-	27.49	38.0889	16.6359	20.9436	7.03077	13.7501	12.0802	14.4373	36.9862	19.0342	14.6978
SL3871	111	+	6.8725	1.90444	2.21812	0	0	0	0	4.81245	14.2255	9.51709	0
yshB	111	-	5092.52	24453	16227.8	14700.3	12486.7	9945.17	13456	784.429	1479.45	4866.41	5026.64
ybgT	114	+	347.882	2926.35	10482	896.362	474.525	409.733	551.391	140.54	268.647	302.638	171.691
yceO	114	-	20.0701	0.926941	8.63695	1.38221	4.56274	0	0	9.36937	13.8478	0	0
ChiX	117	+	384.505	20.7683	37.8611	28.2757	64.4488	7.24385	31.1842	241.867	547.681	198.546	280.493
rpmJb	117	-	2711.08	14230.8	23820.9	34102.8	19260.2	17317.9	35367.3	3290.3	3294.18	3817.5	6465.27
SL2116	117	-	6.51703	9.93265	17.8789	29.2855	17.779	49.9825	32.457	9.12705	16.1876	18.0497	10.4532
SL4191	117	+	6.51703	6.32078	5.25849	3.36615	6.66711	0.724385	1.27282	9.12705	2.69793	0	0
ArcZ	118	+	1169.5	408.234	351.393	98.7865	241.27	420.861	46.6919	1027.07	850.61	2594.83	1380.11
gpE'	120	-	0	0	0	0	0	0	0	0	5.25984	0	0
SL3673A	120	-	0	0	0	0	44.4101	0	1.8611	0	7.88976	0	0
SL4408	120	-	203.287	6.16143	4.10073	0	3.24952	14.1225	3.10184	177.939	347.149	82.1082	79.8187
sgrT	123	+	353.201	18.0298	8.99977	14.7228	8.4523	34.438	26.0198	121.495	477.136	80.0892	59.6344
SL1798	123	+	0	3.43424	0	1.92036	0	0	3.63067	0	2.56525	0	0
STM229	123	-	30.9826	45.5037	21.9994	13.1225	47.5442	34.438	42.963	134.512	71.827	117.273	119.269
blr	126	-	1124.89	57.8189	16.5916	57.7901	160.864	227.213	412.822	313.387	165.243	413.169	682.27
SL0963	126	+	18.1434	8.37955	15.6156	18.7427	82.4944	27.5614	20.0801	29.6447	12.5184	0	6.46702
SL1874A	128	-	35.7154	16.4952	23.0545	0	46.6873	0	1.16258	33.3461	19.714	10.9909	0
ymiA	129	-	283.491	82.6498	76.248	62.2318	90.6311	171.34	92.2796	578.997	540.346	291.709	562.075
cdh-b	132	+	0	0	0	0	0	0	0	0	9.55604	5.32763	3.08541
SL0696	132	+	40.3956	11.1941	13.0378	9.53829	20.663	12.1874	17.4697	64.6558	9.55604	15.9829	32.3968
yhaL	132	+	63.4788	29.5843	0	2.38457	0.983951	0	2.25416	32.3279	453.912	39.9573	13.8843
yqgB	132	-	28.854	43.1771	40.976	30.1052	13.7753	17.9603	21.4145	56.5738	136.174	13.3191	32.3968
SL3664	135	+	5.6416	0	0	0	0	0	0	7.90103	0	0	0
SL4256	135	-	5.6416	0	0	2.62259	4.80961	0.627079	1.65277	7.90103	0	5.20836	0
RyeC	138	+	309.012	25.2304	48.9768	30.7819	63.9783	211.605	5.38859	475.273	840.653	247.074	151.939
SL0709	138	+	0	0	0	0	0	0	0	19.32	9.13753	2.54715	0
SL1738	138	-	137.952	29.8177	22.2622	17.6711	41.3977	9.81356	9.69947	46.3681	27.4126	15.2829	14.7514
t44	139	+	4398.9	44.023	13.2605	21.5044	16.8127	17.0493	28.3526	3916.56	3263.41	1276.99	1180.35
rpmH	141	+	21966.5	8952.65	10090.9	18663.3	17323.8	14788.4	23973.2	44569.1	13727.8	78062.4	91200.8
SL0293	141	+	10.7996	2.24452	0	0.55782	0	0	0	7.56242	6.70629	2.49257	0
SL2580	141	-	0	0	0	0	0	0	0	0	0	0	0
yjjY	141	+	5.39982	0	0.871406	0.83673	0	0	0	7.56242	2.23543	0	7.21765
sRNA3	142	+	3972.89	8138.12	4641.07	4393.8	4497.7	30117.4	9294.98	1843.41	725.802	2195.23	2575.63
IsrN	143	+	0	0	0	0	0	0	0	0	0	0	0
rpsV	144	+	1781.56	2153.49	821.559	1853.79	3153.03	1264.54	2137.79	1106.86	2571.53	4653.61	3073.81
SL4451	144	-	0	0	0	1.36529	0	0	0	0	6.5656	0	0
yobF	144	-	1030.88	616.746	232.05	169.023	490.351	1260.43	2251.88	988.403	1869.01	578.346	891.759
yobG	144	-	3288.23	1234.23	1295.04	1871.54	3327	2941.59	2496.07	1365.99	1229.96	1342.15	1283.23
RygC	145	+	440.985	22.5491	14.4024	7.05022	14.3219	6.41885	8.7153	672.74	956.268	281.107	296.124
SL4369A	146	+	46.9226	0	11.779	0.269292	2.66685	2.89754	7.12781	36.5082	41.0086	45.7258	6.96877
ecnB	147	+	792.22	2166.63	366.826	3087.95	11896.5	1192.52	951.618	275.562	3388.97	3193.22	588.288
SL0960	147	+	113.914	0.717427	0	2.94193	0	1.15108	2.02257	0	0	7.17041	0
SL1796	147	-	0	0	0	1.33724	4.4143	0	0.505642	0	4.28713	0	0
SL4212	147	+	0	68.1556	15.0407	46.001	25.6029	31.0791	45.0021	25.3807	23.5792	45.4126	31.8368
IsrP	148	+	0	47.7406	80.5013	71.9853	60.5029	17.7203	60.2643	7.2023	12.7739	0	8.24875
SL1203	150	-	10.1473	1.40596	0.818771	4.71713	8.65084	10.1511	6.93646	0	4.20081	0	0
SL3134	150	-	1050.25	352.194	383.185	88.5773	540.678	147.755	137.243	518.711	249.948	199.071	54.2535
ybhT	150	+	8863.68	3460.08	5930.36	1537	3917.1	817.164	1980.85	1335.86	1148.92	2133.57	1436.36
SL2298	153	-	0	0	0	0.513781	0	0.55282	0.485682	0	0	0	14.6252
SL4439	153	+	19.8941	199.841	162.93	24.1477	83.105	39.803	84.023	3.48269	4.1179	0	2.65914
SL1579	156	-	39.0181	14.1912	0.787077	1.76343	7.48437	2.7106	2.38141	81.9668	266.521	65.2893	59.9764
SL2596	156	+	19.509	181.782	52.7341	115.883	212.057	526.941	283.864	102.459	553.233	132.83	293.363
SL0948	159	-	9.5693	5.96645	3.08853	10.1325	8.15807	2.65913	7.00858	3.35044	47.5383	0	8.95354
SL1794	159	+	19.1386	0	2.3164	7.90833	11.4213	35.1006	17.2878	10.0513	1.98076	41.9635	11.5117
SL2383	159	-	14.354	1.98882	2.3164	9.63828	7.34226	4.25461	8.4103	0	1.98076	8.83443	0
yqaE	159	-	167.463	86.845	30.1132	42.2601	225.979	58.5009	35.0429	33.5044	55.4613	267.242	44.7677
SL1927	162	-	89.2144	0	0	9.45868	2.40182	0.521917	7.79505	13.152	9.71927	6.50236	8.78671
SL1783	165	-	59.9249	89.4159	46.8646	69.2853	58.947	85.0534	120.189	41.9622	40.0742	17.0224	72.7046
SL4018	165	+	13.8288	3.83211	2.23165	4.28569	0.785961	0.51237	2.70087	19.3672	11.4498	2.1278	0
yhdU	165	+	59.9249	142.427	78.1077	35.9522	47.1576	34.8411	85.0773	12.9114	80.1484	51.0673	85.0275
yjiS	165	+	0	5.10948	2.23165	5.95234	26.7227	4.61133	4.95159	0	0	2.1278	3.69685
IsrQ	168	+	0	0	0	0.467633	0	0	0	0	1.87401	0	0
rmf	168	+	701.653	2220.96	756.088	5878.62	935.472	3606.19	1667	301.138	1652.88	499.41	775.703
rpmG	168	-	7211.19	21608.1	49051.5	25109.8	31572.2	44966.4	54700.3	5223.95	4518.25	8964.3	10627.5
SL1802	168	+	162.965	263.429	26.2987	189.158	87.9899	309.95	521.629	91.9264	116.189	50.1499	158.529
SL1989	168	+	9.05359	20.698	0.73052	0.467633	0	1.00633	0.442058	66.5674	65.5905	39.702	58.087
ybaM	168	-	9.05359	139.868	92.0455	29.9285	54.0289	14.0886	18.1244	34.8686	46.8504	31.3437	36.3044
yhfG	168	-	54.3216	731.329	384.984	363.819	714.725	69.94	78.2443	34.8686	144.299	227.764	26.6232
ymdF	168	+	126.75	224.542	54.789	36.0078	129.669	32.2026	26.9655	22.1891	324.204	204.779	85.9203
orfX	171	+	106.726	155.268	137.067	5.05319	25.0213	5.43715	6.51386	127.671	541.237	53.3704	118.879
SL4383	171	+	0	0	0	0	0	0	0	0	0	0	0
yhfL	171	+	871.595	384.473	162.902	235.662	191.072	248.132	300.072	432.837	206.186	679.446	393.489
ccmD2	174	-	0	0	0	0	0	0	0	0	0	0	0
rpl32	174	+	13577	71731.1	52418.5	111529	27131.8	47815.7	78132.4	13665.7	3827.88	10138	22899.7
SL1737	174	-	721.017	4508.24	5398.89	2320.05	9788.02	2003.57	1377.9	1380.03	1121.59	1182.03	394.843
SL4084	174	-	0	0	0	0	0	0	0	0	0	0	0
ecnA	177	+	47.2484	2.38055	0.693164	0	2.92949	0	0.838906	123.319	28.4509	27.7582	35.5961
SL2257	177	-	81.6109	4.16597	0.693164	1.1093	2.92949	5.25179	4.19453	6.01556	21.3382	11.8964	11.4826
SL2789	177	+	0	0	0	0.66558	0	0	0	9.02334	10.6691	0	0
rpmD	180	-	1220.54	9254.37	29565.5	31350	13409.7	12643.3	13620.3	437.691	704.598	393.798	742.894
SL1629	180	+	0	0.585164	0	0	0	0	0	0	0	0	1.12902
yoaH	180	-	485.682	341.151	338.047	311.506	235.472	337.992	486.247	1517.13	956.365	1276.92	1906.91
pagM	183	-	45.6908	27.6249	7.37344	56.8547	70.1146	120.041	116.414	23.269	63.6238	59.4382	86.6118
SL1443	183	+	4.15371	9.20829	16.7578	59.2147	366.154	52.6333	17.0362	5.81724	63.6238	69.0251	32.2018
ycaR	183	+	452.754	292.939	969.272	671.958	2281.2	837.054	769.47	459.562	455.684	318.282	450.826
yciG	183	+	8.30742	40.2863	4.02187	59.6438	218.134	43.8611	23.1206	2.90862	79.0999	78.6119	3.33122
yoaG	183	+	33.2297	722.276	740.025	6107.27	751.43	582.198	255.544	34.9035	56.7456	42.182	48.858
csrA	186	-	1593.68	9664.79	11402.4	2332.5	3933.12	3090.44	3623.75	2231.93	3067.01	5368.33	4437.33
SL1209	186	+	0	1.13237	3.29721	0	0	0	1.19714	5.72291	11.8417	20.749	9.83161
SL1916	186	-	682.421	684.518	48.1393	224.364	891.135	163.061	139.666	226.055	5276.34	2338.98	486.119
SraF	188	+	68.725	1.68039	3.26195	5.42905	0.689292	1.7974	2.76345	277.423	60.2491	158.618	29.1794
SL2700	189	-	1696.92	1854.75	397.788	2209.5	1065.46	2794.4	1654.75	915.133	710.82	1160.11	1021.22
SL4097	189	+	20.1057	4.45721	6.48919	1.86929	4.11375	0	3.53411	16.8948	6.65873	5.56851	0
ydiH	189	+	193.015	582.78	3983.72	4065.29	1567.34	9608.76	9444.72	273.132	357.907	258.008	1769.4
gtgF	192	-	19.7899	1.0968	1.27745	0.817746	0.674856	0.879881	2.70558	19.401	11.4698	5.48105	7.4066
rpmC	192	-	4979.14	35939.9	51293.6	103521	28857.5	53262.7	59983.5	1527.13	1148.61	1764.9	2091.83
SL0430A	192	-	110.824	1.0968	2.55491	2.86211	0	5.71923	18.5526	74.8323	45.879	29.2323	31.7426
SL1927B	192	-	142.487	116.809	111.139	350.2	180.187	454.898	151.126	121.949	85.2039	115.102	134.377
SL2468	192	+	237.479	170.552	176.927	155.372	383.993	496.693	542.276	343.674	326.069	259.436	401.014
SL2585	192	-	411.63	1367.16	972.143	1275.89	1410.45	2950.68	2420.72	457.308	370.309	617.531	643.316
yacG	192	-	71.2437	29.6136	116.248	71.9617	78.9582	29.0361	20.8716	121.949	126.167	73.0806	47.6138
yaiA	192	+	23.7479	25.7748	25.5491	5.31535	15.5217	3.07958	5.79767	11.0863	60.6258	45.6754	20.1036
ydiE	192	-	102.908	18.6456	113.693	51.3136	166.689	59.8319	83.1	80.3754	9.83122	40.1943	6.34851
yebW	192	+	253.311	37.2912	80.4796	26.7812	87.0565	32.9955	35.5591	72.0607	303.129	171.739	68.7755
yhjT	192	+	0	0	3.19364	1.02218	0	0	1.15953	24.9441	40.9634	12.7891	20.1036
ynbE	192	-	75.2017	87.1956	183.315	122.049	71.5348	194.014	242.729	124.72	103.228	191.837	435.931
bfd	195	-	381.884	18.8972	30.8136	198.055	77.0728	13.4273	50.6111	272.871	61.3015	154.694	61.4617
dsrB	195	-	6838.85	863.331	1839.39	566.388	1632.48	1133.95	843.645	2000.14	1029.22	1699.83	1451.12
SL0350	195	+	19.4839	14.0379	14.4635	101.443	37.872	78.831	78.0096	27.2871	41.9431	12.5913	38.5438
ybeD	195	-	315.639	118.782	82.3793	471.789	387.357	832.49	920.133	231.94	298.442	616.976	997.971
pspG	198	+	23.0246	7.44376	25.3902	27.5512	66.0845	220.095	213.602	2.68715	17.4749	65.5407	54.3705
SL1269	198	+	5080.77	4456.15	2496.29	5048.41	1390.39	3794.51	5610.98	7653.01	2387.71	5400.91	4508.65
SL4150	198	-	3.83744	0	0.619273	2.18031	3.27151	2.98579	8.24427	0	0	3.54274	0
ybdD	198	+	88.261	232.352	236.562	158.766	151.798	132.654	179.126	147.793	509.951	145.252	260.568
cspA	201	+	66404.8	22999.2	45058.9	103476	105814	96982.5	136665	184440	17776.1	57517.3	82190.7
GcvB	201	+	1995.77	127.788	97.5975	29.0903	90.2283	110.078	17.7177	2646.85	7836.53	1657.56	847.785
IsrO	201	+	7.55975	0.523722	0	0	4.51141	0.420143	0.369119	29.1153	15.648	0	0
pagK	201	+	26.4591	48.7061	49.4087	64.0377	38.6693	89.9106	97.8164	293.8	76.6753	579.274	943.78
SL1792	201	-	3.77988	0	0	0	0	0	0.369119	0	3.1296	0	11.1152
SL1946	201	-	18.8994	6.80838	16.4696	3.51426	2.57795	6.30215	11.8118	13.2342	78.2401	48.8544	41.4293
SL2447	201	+	109.616	241.959	678.913	264.351	928.707	344.097	218.887	113.814	148.656	218.1	111.152
SL2636	201	+	0	0	0.609984	0	0	0	0.369119	0	1.5648	0	3.03141
thiS	201	-	0	2.09489	0	2.34284	0	0	0	0	3.1296	0	21.2199
yfhJ	201	-	71.8176	47.6587	215.324	60.5234	36.0913	24.7884	38.0192	58.2306	76.6753	50.5992	51.534
yheV	201	-	49.1384	502.773	408.08	770.405	313.221	983.555	699.48	66.1711	143.962	73.2816	91.9529
SL1584	204	+	331.437	122.804	199.522	122.143	82.5452	198.274	212.743	187.757	67.8338	65.3226	24.8885
SL2218	204	-	0	0	0	0	0	0	0.363664	0	0	0	0
SL2220	204	+	0	0	0	0	0	0	0	0	0	0	0
SL2571	204	-	7.44803	47.9863	8.41358	36.9315	9.52445	12.0041	18.5468	0	20.0418	0	22.8974
SL2673	204	-	26.0681	0	0.60097	5.38585	1.26993	10.3484	27.2748	0	1.54168	0	7.96431
SL2683	204	-	0	4.64384	9.61552	3.46233	1.90489	2.4836	2.54565	0	4.62503	0	0
SL2688	204	-	0	0	0	0	0	0	0	0	0	0	0
tatE	204	+	577.222	3448.31	3540.31	2556.35	2074.42	6265.31	5412.41	310.32	650.588	455.539	907.931
ydfZ	204	-	178.753	67.0777	1755.43	325.074	140.962	310.451	351.299	641.502	154.168	72.1986	609.269
yhcR	204	-	78.2043	17.5434	39.063	20.774	14.6042	12.0041	49.0946	13.0386	7.70838	51.5704	26.8795
yhjR	204	-	964.52	1950.41	1088.36	1542.28	1869.97	1066.29	1317.55	464.176	405.461	637.754	309.612
yifL	204	+	122.892	305.461	608.181	85.9812	311.767	157.295	201.106	320.751	288.294	440.068	555.51
yjiX	204	-	37.2401	21.1553	32.4524	22.3128	35.5579	7.86475	9.09159	20.8618	33.9169	3.43803	14.9331
SL1330A	207	+	36.6978	0	0	0.379101	0	0.815812	3.22531	5.13951	3.03845	0	13.7346
SL2595	207	-	73.3956	157.625	117.851	278.26	153.926	340.601	282.752	25.6975	71.4036	59.2893	92.2178
SL4323	207	+	0	5.08468	1.18444	2.46415	0	0.815812	2.50857	0	1.51922	1.69398	0
ybfA	207	+	311.931	5612.97	5563.29	9724.31	4651.57	15396.4	9045.56	390.602	701.882	420.107	1071.3
ytfK	207	+	1515.62	10859.9	1834.1	684.087	6565.64	1572.48	2436.9	1176.95	3131.12	5815.44	945.723
GlmZ	208	+	321.381	16.1924	18.2701	1.69771	38.607	5.6831	6.41945	588.188	557.886	69.1177	195.26
cspC	210	-	1956.85	24436.5	21846.2	4183.11	46434.6	12613.5	15326.4	2327.7	2258.11	2581.3	3109.74
glgS	210	-	4854.16	15257.1	7588.91	3456.35	5320.57	8447.49	6342.13	962.489	1677.11	3237.48	924.412
SL3653	210	-	68.725	219.512	357.235	41.8498	360.79	84.0286	86.5398	10.1315	145.25	48.4203	2.90087
SL4144	210	-	3.61711	2.50585	4.08602	0.560489	0	0.402051	1.05967	0	7.48709	0	0
ccmD1	213	-	0	0	0	0	0	0	0	0	0	0	0
cspB	213	-	7064.09	3382.95	6454.32	12714.7	14189.1	10190.5	9390.59	8959.32	4230.87	4075.59	11060.8
cspE	213	+	17348.2	10170.6	7536.18	5708.47	14716.8	11573.4	11150.2	11149.2	8170.92	12608.6	9772.97
cspH	213	-	463.57	54.8426	42.5838	127.272	119.777	82.4432	166.8	182.283	64.954	51.0272	35.2712
orf70	213	+	89.148	88.9339	93.224	117.511	166.594	39.6361	62.6805	129.845	87.0975	105.346	78.1685
rpmE	213	+	4903.14	5781.69	5535.32	5457.61	5546.24	2492.32	5446.94	3850.41	1718.33	2681.4	3379.36
SL1635	213	+	442.174	65.7123	94.9504	81.7785	64.4488	61.0397	150.085	611.771	398.582	269.95	711.143
ybcJ	213	-	78.4502	231.722	188.174	172.95	110.657	138.727	192.568	139.833	143.194	60.9034	157.29
yjbJ	213	+	442.174	932.818	1171.05	1124.45	16822.3	1617.95	528.954	59.9286	1148.51	1195.02	120.113
SL2885A	215	-	0	1.46838	2.28032	0.182464	0	4.71189	1.03491	7.42106	1.46243	0	5.66619
marB	216	-	70.3233	5.35901	23.8319	7.26463	12.59	11.7249	7.89742	22.1596	8.73378	3.24614	15.9795
nucE2	216	-	0	5.8462	2.26971	4.17716	0	0	1.71683	0	2.91126	0	0
rpsU	216	+	5893.09	5195.32	9195.16	5223.45	14626	4011.49	3358.46	11803.7	5714.8	4478.05	4030.61
SL0301	216	+	24.6131	2.43591	0.567427	0.181616	0.599523	0.781662	2.40356	0	4.36689	0	0
SL0990	216	-	0	0.487183	0	0.363231	1.79857	1.56332	0.686732	7.38655	1.45563	1.62307	0
SL2728	216	+	0	3.41028	5.67427	1.27131	2.99762	0.781662	2.0602	4.92436	4.36689	1.62307	2.81992
SL4249	216	-	7.03233	0.974366	0	1.27131	0	0	2.40356	9.84873	4.36689	1.62307	1.87995
ssaG	216	+	7.03233	5.35901	2.83714	235.556	4.79619	109.823	235.206	12.3109	14.5563	4.86921	265.072
yaaY	216	+	14.0647	0	0.567427	0.181616	0.599523	0.390831	0	2.46218	7.27815	1.62307	0
yaiZ	216	+	189.873	1312.96	257.045	86.9939	160.073	71.1312	81.0344	123.109	560.417	449.59	294.212
yddX	216	+	270.745	74.0518	53.9056	38.3209	352.52	81.2928	152.111	192.05	208.155	1452.65	133.476
gpB	219	+	104.033	95.6152	48.6868	17.9116	96.3775	10.7927	23.0276	60.7075	182.321	57.6264	89.9227
hha	219	-	4483.83	7360.93	3595.55	2002.16	3655.25	1383.77	3324.78	3426.33	2905.65	2162.59	900.154
infA	219	-	4782.06	12604.4	11663.6	11668.7	16355.8	6261.67	6232.69	5798.78	2797.98	2708.44	3220.53
osmB	219	+	270.486	1046.96	316.744	608.638	2211.36	952.838	1471.73	223.403	700.572	1623.14	406.043
pspD	219	-	58.9522	1070.99	777.87	552.753	772.794	548.113	1964.46	12.1415	71.7799	44.8205	50.9871
SL2665	219	-	45.0811	81.2009	212.655	29.5542	103.473	19.6581	29.1231	26.7113	33.0188	19.2088	3.70815
slyX	219	+	443.875	604.923	399.008	397.459	483.661	548.113	739.253	303.537	424.937	659.502	605.356
yaeP	219	-	3374.15	7760.21	4847.42	2217.82	3380.9	2653.07	2172.38	2039.77	2156.27	2020.13	1546.3
ybdZ	219	+	3.46778	6.24622	12.3116	1.97028	1.77382	2.31271	6.77282	2.4283	0	3.20147	0
ygdR	219	+	315.568	659.217	335.212	101.022	819.505	286.391	149.002	186.979	604.387	890.008	183.554
yheU	219	+	52.0166	12.9729	45.3291	10.2096	7.68655	5.01088	8.46602	65.5641	206.726	54.425	228.051
cspD	222	-	677.299	37616.5	1581.54	953.745	1144.91	362.73	209.446	220.371	1110.23	1664.27	335.604
SL1516	222	-	44.4691	37.4425	18.7687	37.4572	46.6597	75.6638	111.237	28.744	53.8122	127.899	91.4454
SL3427	222	+	0	3.31769	4.9682	3.35701	0	0.76044	0.668088	0	0	9.47403	6.40118
SL4252	222	-	0	0	0	0	0	3.04176	0.668088	0	1.41611	0	0
yfgJ	222	-	47.8898	11.375	78.3871	36.3971	81.0713	70.3407	28.7278	26.3487	22.6578	14.211	56.6961
yhdV	222	+	109.462	296.697	179.959	59.3661	532.504	98.8572	178.714	287.44	257.732	1555.32	374.012
pspB	225	-	128.246	63.1272	26.6868	36.084	37.4033	186.439	257.065	68.5344	166.26	191.616	270.662
rffH	225	+	6.74978	18.2367	86.0514	6.44979	10.3578	6.00204	1.97742	25.9958	74.0487	14.0207	19.8485
SL0343	225	+	0	0	0	0.174319	0.575435	0.375128	0.65914	2.36326	0	1.55786	0
SL0357	225	+	0	2.80565	0	0.697275	4.60348	0.375128	0.98871	2.36326	26.5457	9.34714	5.41324
SL1125	225	+	26.9991	50.5017	13.6157	19.5237	11.5087	32.261	36.9119	18.906	23.7515	7.78929	8.11986
SL2639	225	+	0	1.87043	0.544629	1.74319	0	4.87666	4.61398	0	1.39714	0	0
yecF	225	+	2149.8	1558.07	897.004	1521.63	1019.1	1008.72	1592.81	1682.64	695.778	976.776	1066.41
feoA	228	+	239.781	2126.26	500.886	1486.9	147.068	270.594	1482	116.601	237.133	159.876	169.154
phd	228	-	316.377	731.826	324.608	333.193	135.712	664.085	477.74	172.57	278.493	395.078	233.254
rpsR	228	+	3736.58	1688.83	1128.07	2410.1	2003.87	3947.86	5448.32	2495.26	1956.35	2656.4	6635.28
SL2389	228	-	29.9726	17.0729	29.0213	20.9858	27.8237	19.2488	10.7321	6.99607	28.9523	6.14907	2.67085
SL2549	228	+	26.6423	0.461429	0	1.37612	2.83915	8.51391	11.0573	2.33202	16.5442	79.938	88.138
SL2638	228	+	0	3.23	0.537431	2.23619	1.70349	3.33153	1.62607	0	0	0	0.890283
SL2703	228	-	0	0	1.07486	0.172015	0	0	0.325215	0	20.6802	0	0
SL2720	228	+	3.33029	0	2.14972	1.2041	0	7.77357	3.57736	2.33202	1.37868	0	0
SL3012	228	-	7150.13	3208.31	1663.35	4184.95	2804.52	6630.12	9629.28	6105.24	2669.12	4536.48	9884.81
ssaH	228	+	3.33029	0	0.537431	2.23619	0	0	0.975644	6.99607	9.65076	1.53727	51.6364
yccJ	228	-	89.9177	760.896	816.895	401.483	554.77	54.7852	54.3108	88.6169	813.421	172.174	57.8684
yceK	228	+	0	1.38429	5.91174	2.92425	4.54264	0.37017	2.60172	9.32809	6.8934	16.91	4.45142
yejL	228	+	529.516	581.4	625.57	570.229	1001.09	704.064	1076.14	914.153	296.416	745.575	1133.33
ygdI	228	-	452.919	45.22	63.4169	246.669	2363.88	123.637	97.5644	387.116	3576.3	7678.66	725.581
yodD	228	+	13.3211	109.359	62.342	41.4556	109.023	50.3431	28.9441	9.32809	45.4964	27.6708	27.5988
chaB	231	-	115.04	122.961	75.3198	168.583	666.344	58.0894	48.1459	57.5401	360.585	622.059	60.6283
holE	231	+	4696.91	948.619	874.134	1427.1	977.94	731.414	1026.79	4117.57	2325.43	7215.89	5795.71
SL0081	231	+	39.4422	0.45541	1.59126	2.88611	54.9216	4.01876	5.13556	6.90481	110.216	1626.46	24.6028
SL1530A	231	-	13.1474	12.2961	1.59126	5.43268	1.12085	0	1.92584	2.3016	9.52488	10.6205	10.544
SL1804	231	-	0	0	0	0	0	0	0.962918	0	1.3607	0	0
SL2438	231	-	154.482	128.426	154.353	93.5439	297.585	245.51	116.192	135.795	239.483	235.169	265.359
ydgT	231	-	834.859	1000.08	809.423	867.191	596.852	799.003	2036.89	1456.92	1156.59	1376.12	1943.62
yncJ	231	+	78.8844	21.4043	22.2777	48.215	22.417	9.13355	10.5921	9.20642	13.607	18.2066	6.15069
SgrS	232	+	301.081	34.9148	16.3719	10.1422	20.0879	32.0109	39.9479	137.498	501.278	80.0644	76.9883
SL0957	234	+	1469.77	707.137	144.511	378.072	290.988	452.24	436.289	736.118	459.367	971.996	358.219
SL2584	234	-	947.402	651.842	249.23	671.179	700.915	3007.36	1220.47	563.449	654.127	952.526	804.04
SL2699	234	-	700.818	383.913	140.323	269.31	230.135	173.106	138.142	95.4228	137.004	122.81	90.2052
SL2714	234	-	133.026	138.91	189.54	53.7949	125.025	62.0297	95.3688	68.1591	87.3065	40.4374	1.73471
ydcY	234	-	1009.05	828.065	310.49	529.402	210.772	435.651	558.272	288.54	286.097	263.592	729.448
yedF	234	+	3.24453	34.6151	106.289	42.2315	54.7676	31.0149	30.4166	20.4477	9.40224	4.49305	9.54093
yibR	234	-	48.6679	123.625	43.4581	55.4707	19.3623	34.2606	91.8836	59.0712	75.2179	134.791	78.0622
acpP	237	+	7018.4	11671.4	17815.2	9409.26	11755.9	10356.2	10462.3	6390.56	4149.38	4317.64	5014.68
cusA	237	+	19.2197	0	0	0	0	0	1.87687	6.72927	7.95662	2.95729	0
lpp	237	-	46101.7	268585	336089	154945	343970	227633	225816	87857.3	84364	82270.3	82684
rpmB	237	-	19671.4	36241.1	79777.7	94440.2	121331	75561.3	56463.3	7738.66	4205.07	5445.85	4817.72
SL0553	237	+	3.20328	7.54514	4.13549	6.94911	3.82323	11.0377	14.0766	0	0	0	7.70698
SL2902	237	+	3.20328	26.1861	43.9395	26.4728	18.57	16.0224	11.8869	2.24309	1.3261	0	9.41965
SL4483	237	+	67.269	9.7643	14.9911	41.0328	20.7547	9.25739	14.3894	35.8894	30.5004	16.2651	18.8393
ydhI	237	-	38.4394	11.0958	25.8468	9.9273	74.2799	49.8475	39.1015	31.4033	39.7831	23.6583	34.2533
yhgG	237	+	6.40657	8.87664	40.321	10.4237	2.1847	2.49237	3.44094	6.72927	25.196	0	19.6956
atpE	240	-	4497.89	7593.31	16601.8	4523.12	3176.6	1825.43	2406.53	6802.06	3401.97	2791.68	2151.16
lppB	240	-	66.4246	8.32696	5.10447	2.12392	2.6966	0.351584	4.3244	28.7941	52.3783	11.6807	14.3749
msgA	240	-	88.5661	253.753	221.024	172.037	183.908	86.8413	112.126	188.269	196.419	220.473	226.616
oadG	240	-	69.5877	8.32696	5.61492	10.1294	12.9437	8.08644	7.41326	46.5136	51.0688	11.6807	219.006
SL0944	240	-	0	0	0	0.163378	0	0	0.617772	0	0	0	0
SL1770	240	+	72.7507	87.6522	158.749	120.083	801.43	177.902	262.244	152.83	722.821	430.725	240.145
SL1780	240	+	34.7938	28.487	18.8865	93.2889	131.055	45.3544	50.9662	15.5045	187.252	439.485	67.6466
SL2397	240	-	18.9785	24.9809	43.8985	39.3741	90.6058	22.853	15.7532	15.5045	32.7364	13.1408	9.30141
SL2598	240	+	0	1.31478	0.510447	0.816891	1.07864	1.05475	0	0	3.92837	0	0
SL2781	240	+	18.9785	0	2.04179	1.79716	0	0	2.47109	19.9344	22.2608	11.6807	39.7424
ydhL	240	+	101.218	34.1843	45.9402	36.4333	27.5053	41.4869	24.402	73.0928	176.777	147.468	86.2494
yecH	240	-	88.5661	433.002	4750.22	116.489	453.029	76.2938	85.8703	219.278	315.579	32.1218	168.271
yiiU	240	+	4779.41	9974.38	4890.59	4728.82	3834.57	5539.56	7794.43	3262.6	2247.03	3894.04	2829.32
cedA	243	+	34.3625	35.0591	10.0824	9.35846	55.394	34.3753	33.8613	91.874	111.217	57.6793	88.5206
prgI	243	-	106.211	19.0444	2.01648	61.3141	4.79371	25.6947	121.413	524.994	355.637	142.756	1325.3
relB	243	+	218.67	178.325	165.351	60.3459	102.266	78.8202	81.7552	275.622	192.69	268.209	111.903
SL1927A	243	-	71.8489	10.8207	25.7101	18.2329	15.4464	30.5559	12.8124	41.562	16.8119	28.8397	76.8292
SL1975	243	+	3.12386	7.7909	4.53707	7.58358	11.1853	4.86116	4.57585	2.18748	14.2255	2.88397	4.1755
SL2368	243	-	221.794	2621.64	917.497	748.032	1061.54	618.409	581.438	96.2489	284.509	119.685	118.584
SL2455	243	-	3.12386	1.29848	1.00824	0.484058	0	0.347226	0	8.7499	6.46612	1.44198	0
SL2552A	243	-	0	11.6864	15.1236	52.7624	13.8485	8.68064	14.3377	0	14.2255	0	4.1755
SL2717	243	-	6.24773	0	0.504119	0	0	0	0	0	0	0	0
ssaE	243	+	46.858	57.1333	6.55355	51.4715	7.98952	37.8476	57.3507	4.37495	18.1051	15.8618	158.669
xseB	243	-	59.3534	126.386	82.1714	29.6889	103.331	48.9588	38.7422	102.811	265.111	73.5412	81.0047
yhdT	243	+	99.9636	63.1929	223.325	108.268	345.147	172.571	113.786	142.186	148.721	92.2869	129.441
yhhM	243	-	12.4955	2.16414	1.51236	0.645411	1.5979	1.3889	1.83034	61.2493	51.729	27.3977	17.5371
yjbE	243	+	112.459	315.099	331.206	273.977	974.721	249.655	270.89	87.499	93.1122	436.921	162.845
CsrC	244	+	2025.27	88.3646	242.488	37.6012	93.8883	14.8693	16.7091	1113.2	1573.82	707.972	174.649
b2145	246	+	52.4554	91.491	114.528	49.2475	106.275	41.4999	36.1586	133.963	134.126	31.3352	56.9163
dcoC	246	+	6.17122	3.42022	1.49384	3.18754	2.63056	2.74379	3.31453	0	1.27739	1.42433	6.599
dinI	246	-	3566.97	1857.61	504.42	2204.98	857.563	1419.91	1236.02	1661.57	816.252	2454.11	3290.42
nrdH	246	+	46.2842	18.3837	28.3829	570.57	177.3	40.4709	123.843	17.2855	1.27739	132.462	33.8199
yhhP	246	-	262.277	609.227	844.019	621.73	769.176	616.324	733.717	289.533	210.769	172.344	210.343
apl	249	-	18.2897	15.6272	27.5477	5.98307	52.4946	9.14828	14.5861	72.5748	94.6453	45.0271	55.4129
hybG	249	-	0	3.80121	30.4992	5.19582	34.3034	10.1648	8.63261	17.0764	5.04775	8.44258	2.44469
iacP	249	-	94.4969	283.401	53.6196	135.879	57.1723	67.4262	80.6703	32.0183	32.8104	18.2923	60.3023
rps16	249	-	7257.97	13809.4	9838.95	6815.97	7365.87	7806.19	25904.4	6881.8	4163.13	6824.42	7110.78
SL0943	249	-	0	4.22356	6.88692	6.61286	4.15799	13.553	14.2885	12.8073	15.1432	1.4071	44.0044
SL1202	249	-	9.14486	61.664	8.36269	8.18735	57.1723	7.11533	8.63261	25.6146	123.67	544.546	57.0427
SL1480	249	-	3103.16	1460.09	198.245	958.393	231.288	2313.5	2647.24	4713.09	1762.93	2473.68	5376.69
SL2343	249	+	18.2897	4.64592	4.42731	10.3916	1.55924	20.3295	21.135	70.4402	6.30968	11.2568	11.4085
SL2583	249	-	286.539	775.024	236.615	1387.28	904.362	1567.4	749.847	106.728	116.098	135.081	122.234
ssaI	249	+	3.04829	0	0	16.0598	0.519748	16.6024	39.2933	42.6911	27.7626	15.4781	1144.93
ybdJ	249	-	27.4346	6.33534	3.44346	0.472347	1.0395	9.14828	4.16747	91.7858	73.1923	56.2839	43.1895
yeaQ	249	+	246.911	495.846	305.976	405.746	1697.5	590.572	612.915	283.896	1221.55	3143.45	556.574
SL1789	250	+	51.6128	335.266	84.7609	134.549	106.638	206.191	208.426	65.9054	77.9259	70.0723	160.701
SL3590	251	+	12.0956	0.418977	0.975975	1.24952	3.09354	1.00834	1.18118	6.35243	10.0147	4.18752	0
grxC	252	-	602.371	5008.53	1707.47	1609.19	1658.21	1003.66	904.708	455.553	788.012	1095.54	981.486
moaD	252	+	6.02371	83.4616	2333.01	110.764	125.816	24.7734	44.4119	27.4175	64.8364	27.8056	69.2435
yaoF	252	+	81.32	277.51	197.82	202.393	142.249	264.807	343.824	109.67	104.736	130.686	252.014
yciN	252	+	1045.11	1103.78	516.178	521.617	844.767	590.879	471.766	913.214	746.866	746.58	417.876
rof	255	-	217.268	1382.3	1450.99	408.921	599.83	311.634	446.721	295.947	571.707	377.811	513.988
rpsQ	255	-	2392.93	10183.7	8116.15	13682.9	5874.99	16532.8	13883.5	3142.87	1062.09	1974.23	3127.69
SL1224A	255	-	0	1.64952	1.92121	0	0	0	0.871934	4.16826	32.0353	1.37386	4.77388
SL1603	255	-	211.316	230.52	344.377	244.277	411.051	639.147	279.309	114.627	113.356	153.872	169.473
SL1985	255	-	11.9051	0	0	0.30746	0	2.97739	0.290645	0	1.23213	0	7.16082
SL2187	255	-	389.893	801.253	2532.64	1279.49	1681.25	916.375	635.64	404.321	213.158	153.872	173.451
SL3325	255	-	0	0	0	0.15373	0	1.32329	0	0	3.69638	2.74772	2.38694
tatA	255	+	1562.55	5297.42	14210.2	2357.6	6599.15	10462.6	8153.16	3653.48	2240.01	5961.17	5129.53
yfaE	255	+	0	1.23714	0.960605	0	2.02988	0	0.290645	12.5048	11.0891	8.24315	0
ymgE	255	-	23.8102	108.043	20.1727	355.577	284.184	70.465	50.5722	8.33652	245.193	185.471	24.665
ynaJ	255	-	1443.5	1767.87	829.002	2449.68	2675.39	6229.37	5710.29	1183.79	855.096	2102	3473
bssS	258	-	3088.61	11200.3	16261.7	3581.57	9805.24	1424.89	1386.28	955.748	2109.13	1754.3	878.363
pmrD	258	-	494.178	1475.79	2446.58	985.452	3895.01	1441.24	1447.17	473.754	709.945	1796.4	484.397
ptsH	258	+	688.32	324.83	402.542	479.052	442.364	1466.09	818.955	2768.37	1492.95	2740.08	7920.99
rpmA	258	-	5362.42	11637.6	12073.4	32222.9	10283.2	17652.2	18275.5	15790.4	7386.84	7571.21	7753.5
SL2271	258	+	0	0	2.84818	1.21548	2.50773	1.96176	1.43626	20.598	18.2662	6.7891	11.7954
SL2935	258	-	150.018	9.37401	7.59514	3.79838	24.5758	5.23135	12.6391	105.05	54.7985	47.5237	42.4634
SL3808	258	+	102.954	3.66809	8.54453	5.46967	12.5387	3.2696	1.43626	30.897	62.105	43.4503	16.5135
SL4431	258	-	8.82461	231.497	87.8188	3.19064	20.0619	0.980879	3.44702	70.0333	155.871	42.0925	18.8726
ycfR	258	+	1682.56	289.779	2623.64	7951.38	8126.06	24304.5	17645.9	2885.78	237.46	3379.62	8351.13
yrdB	258	-	0	10.5967	28.0071	3.19064	9.02784	3.59656	3.44702	14.4186	9.74196	1.35782	7.07723
ilvM	261	+	20.3532	54.3865	49.268	109.783	69.9021	98.8952	114.711	40.7207	91.4807	69.792	1047.78
rpmE2	261	+	139.565	64.8609	38.0067	61.8751	62.4657	43.9534	137.426	63.1171	31.296	49.6597	46.6371
SL0949	261	-	5.81519	6.84867	0.469219	2.40292	8.42792	4.84781	4.82694	14.2522	238.331	29.5274	36.5324
SL2467	261	-	14.538	0.805726	1.40766	3.75456	1.48728	2.26231	0.283937	4.07207	10.8332	1.34215	4.66371
SL3484	261	-	2334.8	700.579	401.182	829.907	975.159	2515.04	2702.23	1744.88	730.642	908.638	1683.6
spaQ	261	-	2.9076	5.23722	1.87687	3.15383	1.48728	1.29275	6.24662	26.4685	20.4628	5.36862	59.0737
ybiJ	261	-	215.162	222.783	1254.69	497.854	1972.63	848.043	657.031	154.739	62.5921	234.877	286.818
yfhL	261	+	174.456	73.321	291.854	182.922	191.859	409.155	355.206	504.937	340.645	621.417	1590.33
grxA	264	-	2371.4	1039.88	584.472	1172.61	1011.09	1450.53	1443.63	929.918	737.777	1446.26	2012.49
napD	264	-	48.8653	393.887	1369.8	26.576	28.4261	7.66801	23.0173	58.3715	467.656	31.8443	116.031
pagD	264	-	11.4977	4.38094	0	5.19642	6.86147	6.70951	24.1401	42.269	14.2796	31.8443	51.4841
rpsT	264	-	75100.2	7614.48	5407.29	18592.6	11658.1	12223.1	16436.3	46453.7	14509.2	51114	44937.2
SL0286A	264	+	1684.42	161.298	97.8758	456.839	279.36	1201.32	1910.15	201.281	205.864	342.326	613.199
SL0979	264	+	8.62329	21.9047	29.2236	21.0826	22.5448	10.224	5.33327	0	5.94982	5.30738	0
SL1801	264	-	5.74886	1.1948	0	2.07857	0.490105	0	0.280699	0	4.75985	9.28791	4.61052
ydcX	264	-	60.363	649.972	640.136	387.356	404.336	159.75	204.068	50.3203	80.9175	66.3422	73.7682
yhcN	264	+	1201.51	285.558	2247.43	3529.56	3037.67	4053.82	2434.22	1350.6	54.7383	1886.77	1557.59
minE	267	+	142.101	1222.67	991.568	949.321	716.69	861.767	768.211	129.357	368.258	175.792	395.831
SL2750	267	-	0	61.429	50.4498	26.8634	40.7045	33.4851	38.2995	7.96044	22.3543	7.87128	12.156
SL3334	267	+	659.347	116.558	1028.26	1646.89	1865.14	2271.3	1494.51	326.378	37.6494	435.544	283.388
SL4020	267	-	22.7361	1.18133	1.3759	2.34871	8.72239	3.15897	3.33039	23.8813	165.893	20.9901	31.1499
SL4239	267	-	22.7361	1901.15	521.926	33.1756	160.395	69.8133	73.8237	69.6538	197.659	62.9702	20.5133
ssaS	267	+	0	0	0.91727	0.440384	0	0	2.22026	0	1.17654	0	14.4353
yaiB	267	+	1170.91	8025.15	3358.58	1708.84	3780.19	2322.16	2617.41	372.15	1641.28	1130.84	585.01
ybiI	267	-	147.785	69.6983	149.974	66.0576	183.17	87.1876	92.1409	45.7725	84.7111	41.9801	38.7474
ygfY	267	-	670.715	5291.16	11131.1	3062.58	9006.84	5572.42	3588.22	881.619	1183.6	1056.06	1139.63
fliQ	270	+	5.62063	3.50446	4.08168	3.19347	0	0.937122	1.09775	47.23	5.81711	16.8642	72.8741
rpsO	270	-	14394.4	546.306	120.183	686.885	369.922	635.369	1697.12	28503.3	12168.2	53144.4	55751.7
SL1788	270	+	8.43095	3.11507	0	1.88705	0	0	1.37219	0	9.30737	1.29725	0
SL3378	270	-	146637	30858.7	2769.65	17436.9	7246.05	10577.9	22991.3	38710.9	36245.2	54428.7	52611.4
SL3745	270	-	22.4825	14.4072	13.6056	6.38693	23.4795	11.5578	13.9963	17.7112	24.4318	2.5945	6.01024
SL4248	270	-	0	0	0	0	0	0	3.01881	5.90374	4.65369	0	7.5128
SL4417	270	+	84.3095	5.45138	3.62816	1.0161	10.5418	0.312374	0.548875	15.7433	4.65369	0	0.75128
sseA	270	+	47.7754	36.6021	16.7802	466.681	34.5005	114.329	187.166	13.7754	73.2955	22.0532	719.726
yihD	270	+	393.444	1836.73	2161.02	661.193	463.36	500.423	1293.7	769.455	524.703	527.98	786.59
hupA	273	+	4024.46	13071.5	19709.7	4595.24	12663.2	3344.46	6275.29	9277.58	5098.26	10377.7	8945.64
hupB	273	+	6261.81	85787.2	40120.8	31599.2	33752.2	23548.7	26316.3	11003.9	12801.5	6353.12	9970.97
hypC	273	+	11.1173	0.385089	4.9337	0.143557	0	2.1625	0	15.5697	26.4636	2.56588	0
ptsO	273	+	8.33796	19.6396	2.24259	5.02448	9.00387	4.94286	5.97104	27.2469	42.5718	17.9612	16.3459
SL0329	273	-	16.6759	20.0247	4.48518	7.75205	8.0561	6.4875	5.69962	19.4621	5.75295	0	2.97197
SL1186	273	+	80.6003	181.762	17.9407	43.3541	34.1199	45.1036	21.7129	15.5697	28.7647	25.6588	5.20096
SL1980	273	+	222.346	0	3.58814	1.14845	4.73888	0.926786	0	42.8166	11.5059	32.0735	8.17293
SL2312	273	-	341.856	4901.42	79.3877	18.9495	203.298	21.9339	19.2702	62.2787	1388.76	393.863	102.533
yhcO	273	-	41.6898	141.713	160.121	81.9708	367.737	62.4036	40.4402	21.4083	169.137	238.627	28.9768
yhhL	273	+	155.642	58.9187	312.617	85.129	369.159	313.563	254.312	161.535	179.492	313.038	301.655
yjbD	273	-	528.071	356.978	1072.41	26.1273	208.037	73.525	22.2557	469.037	437.224	280.964	258.562
yohL	273	-	1842.69	173.29	79.3877	134.225	186.238	1026.88	1142.37	1340.94	358.984	1307.32	937.658
SL4427A	274	+	8.30742	0	0.446875	0	0	0	0	0	2.29275	0	0
pduJ	276	+	5.498	27.424	53.235	46.0049	36.0913	26.278	21.7444	0	2.27608	0	11.7582
pduN	276	+	0	15.2355	5.3235	12.9211	2.34359	5.50006	9.6642	0	7.96626	0	5.87911
rpoZ	276	+	1487.21	2388.93	4146.12	2222.29	3475.55	3019.53	4424.59	3732.53	1504.49	3501.02	3357.7
SL1235	276	+	717.489	6125.45	2529.11	3605.71	1233.2	1865.74	3308.38	841.216	2447.92	2620.37	7118.86
SL1558	276	-	93.466	54.4671	48.7987	129.779	74.0575	33.6115	104.964	73.1492	42.1074	34.2615	27.9258
SL2936	276	-	332.629	168.353	93.6049	110.327	116.711	112.751	267.913	525.519	311.822	465.703	423.296
SL3483	276	-	299.641	328.326	402.368	85.4783	237.171	251.169	206.438	338.796	134.288	120.55	160.206
yahO	276	+	159.442	219.011	45.2497	42.5971	62.3395	25.0558	35.1669	50.0494	1803.79	526.612	255.006
yfcL	276	-	63.227	108.553	390.39	99.2513	157.958	97.1677	78.6558	128.974	72.8344	72.3299	85.9819
yggX	276	+	750.477	1224.18	1861.45	1052.43	2741.53	1778.35	1893.38	423.495	675.994	881.917	601.139
yjfY	276	-	30.239	13.3311	6.21075	10.5073	16.4051	19.2502	17.7177	13.4749	7.96626	7.61367	35.2746
rpsS	279	-	1133.96	3373.67	1011.08	2737.95	2704.07	5378.44	3462.54	742.64	1514.14	421.765	1293.98
ychH	279	-	1998.71	12651.8	1676.8	510.425	983.423	310.12	361.949	1153.95	5649.05	1855.26	957.403
yeaC	279	+	201.231	8113.17	735.931	3516.65	1529.15	1061.24	1160.47	116.157	437.919	300.005	315.5
cbiN	282	-	2.6903	24.9746	46.8885	16.2582	5.96323	12.2604	12.8732	13.1871	43.4358	2.4837	9.34956
IsrG	282	+	0	0	0	0	0	0	0	1.88388	6.68243	0	0
ppiC	282	-	287.862	774.959	1317.65	578.207	874.76	381.568	391.712	307.072	260.615	259.547	379.017
SL1543	282	+	0	11.5554	2.60492	6.3921	1.83484	2.69131	5.25436	3.76775	12.2511	0	0
SL2586	282	-	8.07091	2.23653	8.2489	2.08438	5.50452	3.28938	3.41533	3.76775	6.68243	6.20925	0
ybfE	282	-	107.612	35.039	39.0737	19.0373	57.3388	15.2507	14.7122	92.3099	53.4594	68.3018	47.467
ybgE	282	+	368.571	153.575	1310.27	120.477	170.64	69.974	39.9331	162.013	159.265	54.6414	154.627
yccX	282	+	34.9739	77.5332	75.1084	100.606	40.8252	61.302	60.4251	22.6065	89.099	49.674	48.1862
yehE	282	-	51.1157	11.1827	4.34153	27.5138	52.7517	60.704	106.663	22.6065	62.3693	78.2366	192.745
yjcB	282	-	174.87	8.57338	360.781	179.257	517.425	313.986	389.085	374.891	27.8434	411.053	222.951
asr	285	-	351.369	2466.66	4727.38	218665	5177.23	400670	236444	171.486	147.664	1442.53	59892.5
gatB	285	+	0	0.368818	3.8661	2.47483	4.08478	6.80514	7.53834	7.4559	8.81578	1.22873	2.1348
himD	285	+	1884.61	8481.71	2936.95	15520.9	13569.6	6765.49	4682.87	544.281	1082.14	1086.2	1886.45
pduA	285	+	0	3.68818	0.859133	0.824945	0.907729	0	0.259943	0	2.20395	0	0
relE	285	+	18.6332	20.285	4.72523	0.549963	2.72319	1.77525	2.33948	67.1031	69.4243	28.2608	19.9248
rplY	285	+	3897	5436.38	3710.59	9170.22	3610.95	7665.54	6687.02	6028.1	3411.71	4132.23	9761.01
SL0155	285	+	13.3094	4.79464	0.859133	1.23742	8.62343	6.80514	1.55966	1.86398	1.10197	3.6862	2.1348
SL1479	285	-	117.123	98.4744	28.781	23.0984	19.0623	57.104	64.4658	74.559	83.75	23.3459	29.8872
SL2599	285	+	5.32377	8.114	13.3166	17.3238	8.62343	32.8422	4.93891	9.31988	25.3454	4.91493	13.5204
SL2733	285	+	0	0	0	1.37491	1.81546	1.1835	4.93891	16.7758	2.20395	4.91493	12.8088
yaiE	285	+	511.082	125.398	57.9915	46.3344	94.8577	130.481	84.7413	290.78	326.184	278.922	333.74
yfcZ	285	-	1535.91	5430.48	20819.4	4769.83	7384.83	6789.45	6763.45	3030.82	2963.21	1300	3755.82
fixX	288	+	15.8044	11.6788	14.4526	2.99318	7.63505	6.14844	4.37283	9.22246	4.36182	0	2.11248
IsrC	288	+	10.5362	4.01459	1.27523	0.680268	0.44912	0.585565	1.54335	1.84449	1.09045	1.21589	0
nlp	288	+	94.8261	143.065	488.838	275.1	1161.43	271.995	214.526	49.8013	22.8995	192.11	46.4746
rtsB	288	-	0	0	0	0.408161	0.44912	0.292783	0.771676	12.9114	14.1759	0	16.8999
SL1768	288	-	1285.42	1302.19	1702.01	1666.66	3254.33	2936.02	2908.45	558.881	567.036	701.568	869.639
SL3618	288	-	13128.2	8263.49	2163.64	3787.87	484.601	9637.53	25100.6	7556.88	1814.52	1637.8	6678.26
SL3749	288	-	28.9747	11.3138	5.10091	14.4217	4.94032	23.4226	21.3497	62.7127	85.0554	23.1019	42.2497
SL4154	288	-	5.26812	0	0	0	0	0	0	3.68898	4.36182	2.43178	2.11248
SL4459	288	+	437.254	6441.23	4862.45	2942.16	4075.77	2515.3	1688.43	121.736	240.99	179.951	95.0618
yghW	288	-	381.939	16.7883	62.9113	41.7684	35.4805	17.8597	34.211	106.981	119.95	46.2038	62.6703
yhbH	288	+	255.504	3406.2	2337.07	1041.49	1037.92	381.496	507.249	352.298	1068.65	945.961	1437.9
yheL	288	-	7.90218	33.2116	18.7034	14.4217	11.6771	5.85565	13.8902	11.067	16.3568	18.2383	11.9707
eutM	291	-	7.82043	124.971	50.0608	73.5168	58.6706	35.0602	21.8925	3.65082	21.5835	1.20331	0
ilvN	291	-	20.8545	73.321	21.4546	52.9159	17.779	19.4135	31.8206	16.4287	20.5043	20.4563	71.7783
rnfH	291	-	75.5975	29.9786	29.8682	12.2528	15.5566	4.63606	3.81847	94.9214	144.609	42.1159	20.2094
rpsN	291	-	325.851	749.103	965.458	3968.83	546.259	1334.61	1566.34	752.069	919.456	415.142	602.102
SL0083	291	-	33.8885	95.3535	63.9432	171.539	100.896	220.213	168.267	16.4287	25.9002	25.2695	89.2002
SL0546	291	-	7.82043	0.361187	1.68272	4.44332	0.444474	1.15902	1.52739	0	3.23752	0	4.87814
SL0637	291	+	5.21362	3.97306	2.52407	4.44332	3.55579	0.869262	0.254565	0	6.47504	0	4.87814
SL0956	291	+	727.3	1439.33	1248.15	320.323	1091.63	316.991	712.526	715.561	832.043	1122.69	1540.79
SL1978	291	+	39.1022	3.97306	0.420679	0.673231	2.66685	0.289754	0.763694	43.8099	8.63339	8.42317	1.39375
SL2207	291	+	0	0.722375	0	0.942523	0	0.289754	0	3.65082	2.15835	2.40662	1.39375
SL2732	291	-	205.938	93.9087	286.062	70.5546	233.793	191.817	137.974	600.56	612.971	374.23	426.489
SL2884	291	+	3138.6	1162.3	808.124	764.521	612.93	862.887	2891.6	4083.44	3821.35	5198.3	3983.35
SL3980	291	+	404.056	788.833	943.583	694.37	931.618	1183.93	492.328	198.97	199.647	238.255	176.31
SL4132	291	-	46.9226	0.722375	0.420679	0.942523	4.00027	18.2545	18.8378	20.0795	9.71256	6.01655	7.66564
ybjC	291	+	75.5975	233.688	452.23	114.853	144.899	62.8766	50.9129	36.5082	112.234	85.435	51.5689
ydiZ	291	-	28.6749	17.6982	60.1571	6.19372	15.1121	3.18729	9.41889	49.2861	186.697	19.253	25.0876
yebG	291	-	659.523	4888.67	2787	7512.18	3851.81	6367.92	3343.45	606.036	864.418	749.662	1016.74
yggU	291	+	93.8452	2.52831	8.41358	2.15434	9.77843	6.37459	2.54565	89.4451	88.4922	50.539	11.8469
yiaG	291	+	78.2043	347.823	44.1713	166.288	513.812	49.2582	40.7303	25.5558	579.516	275.558	17.4219
citD2	294	+	15.4807	9.65221	12.0748	13.8598	22.4361	12.0451	15.3694	16.2605	32.0437	7.14594	4.13845
flgM	294	-	1124.93	81141.1	74354	54796	48759.8	29591.8	36682.3	2607.1	6123.56	4615.09	10804.8
groES	294	+	861.76	145.141	398.884	44.3781	1273.58	39.003	90.4529	717.268	2920.25	4466.21	850.451
RyfA	294	+	340.576	12.5121	19.9858	22.922	33.8741	58.5046	94.7362	146.344	425.113	84.5603	163.469
SL3739	294	+	10.3205	10.3672	5.41283	2.66535	6.59885	2.2943	12.094	27.1008	149.537	254.872	23.4512
SL4253	294	+	327.675	203.054	174.46	111.811	205.884	509.908	278.666	189.706	100.404	157.211	131.051
ydiT	294	-	2.58012	1.42996	3.33097	6.53011	8.35854	9.75076	9.32245	0	3.20437	0	5.51793
yhbY	294	+	3756.65	763.239	302.286	661.673	1310.53	1159.48	2169.61	861.806	422.977	1659.05	1303.61
yneC	294	+	38.7018	18.232	10.8257	25.0543	21.9962	14.6261	22.4243	32.521	320.437	51.2126	38.6255
yrbA	294	-	645.03	74.0003	30.3951	65.7009	72.1474	62.5196	85.4138	271.008	98.2674	326.331	280.725
citD	297	-	0	0	0	0	0	0	0.997618	7.15364	4.22919	1.17892	0
fis	297	+	492.916	913.682	1141.25	1117.6	450.706	417.02	786.622	599.117	525.477	898.336	1300.64
SL2705	297	-	89.3889	14.5085	10.7159	23.4812	53.5622	26.4009	44.1446	35.7682	49.693	34.1886	16.386
yciI	297	+	740.651	389.96	100.565	342.456	195.524	492.817	341.185	413.123	362.653	872.4	1144.29
ygbF	297	-	15.3238	29.017	38.3301	11.8725	4.79011	2.83881	6.73392	0	7.40109	2.35784	2.731
yrbB	297	-	66.4032	28.3093	10.7159	5.40859	4.79011	2.55492	6.48452	60.8059	138.506	23.5784	29.3583
eutN	300	-	5.05669	8.75789	0.408016	1.30593	0.431095	0.281032	1.23451	0	7.32683	1.16709	0
SL0947	300	-	32.8685	20.3183	0.408016	11.231	1.72438	12.3654	19.9991	17.7047	159.097	40.8482	62.8588
SL0974	300	+	0	15.7642	4.08016	8.09678	10.3463	6.74477	5.18494	0	5.23345	2.33418	11.4903
SL0994	300	-	22.7551	8.05726	9.38437	4.83195	8.62191	10.3982	11.8513	24.7865	13.607	7.00254	29.0637
SL1464	300	-	0	3.50316	1.63207	1.04475	0.431095	0.281032	0.740706	3.54093	10.4669	1.16709	14.1939
SL1580	300	+	0	2.45221	0	0.652966	3.87986	0.562064	1.48141	0	1.04669	2.33418	0
SL1922	300	-	98.6054	3.50316	6.93628	16.8465	25.8657	55.0823	42.961	97.3756	3.14007	44.3494	39.2022
SL2753	300	+	2.52834	2.10189	1.22405	1.04475	2.58657	1.68619	2.71592	0	8.37352	2.33418	2.0277
ycjE	300	+	2.52834	0	4.08016	0.652966	1.29329	0	0.246902	23.016	3.14007	5.83545	26.3601
yqgD	300	-	0	0	0	0	1.72438	0	2.71592	0	12.5603	1.16709	2.0277
yqiC	300	+	141.587	366.78	443.106	112.702	278.057	161.031	279.246	361.175	412.396	549.7	450.15
yqjK	300	+	60.6803	266.24	350.078	109.437	520.332	30.6325	9.87608	3.54093	189.451	65.3571	4.0554
gpE	303	-	10.0129	25.6658	19.3902	55.468	37.1327	24.7634	29.3339	12.2701	7.25405	4.62199	16.0605
nuoK	303	-	30.0387	51.6785	141.387	11.2487	47.3762	1.3912	3.42229	59.5978	179.279	49.6864	162.612
rplW	303	-	3326.79	17608.8	17947.7	28595.1	20306.5	20462.6	12114.4	1214.74	2097.46	1205.18	2037.67
SL1953	303	-	57.5743	87.4026	58.9786	113.263	107.557	99.3319	113.425	54.3392	393.791	277.319	101.047
SL3622	303	-	107.639	64.5114	107.858	27.7986	195.054	32.8324	56.2234	36.8104	194.823	367.448	74.2797
SL4354A	303	-	0	0.346836	0	0	0	0	0.977798	0	1.03629	0	2.00756
SL4372	303	+	0	6.93671	2.82774	0.387888	1.28044	0	1.71115	0	15.5444	0	0
SL4460	303	+	275.355	5129.7	4248.48	2785.42	3878.45	2718.41	1785.95	124.454	212.44	235.721	212.801
yjfO	303	-	508.155	417.937	166.433	26.2471	114.386	33.3889	45.2231	913.249	955.462	464.51	143.206
prgJ	306	-	136.323	11.6764	3.9999	16.003	5.49399	7.4386	29.5295	161.414	152.889	69.792	170.289
sgaB	306	+	2.47861	7.21191	13.9996	4.35282	9.72014	9.09162	9.6818	0	7.1827	4.57652	5.30083
SL1872	306	-	42.1363	88.26	97.5975	34.4385	191.022	133.895	135.061	48.5978	71.827	45.7652	47.7075
SL3870A	306	+	151.195	541.58	173.196	79.247	107.344	59.7843	36.0647	104.138	71.827	75.5127	51.0205
yccD	306	-	54.5293	39.8372	91.1977	36.6149	40.571	22.5913	18.6375	24.2989	116.975	22.8826	15.2399
hfq	309	+	1291.05	6434.3	3892.81	5876.63	6077.02	6895.8	3813.19	2504.19	1796.47	2081.3	1709.93
SL0291	309	+	235.629	128.21	89.9133	131.595	302.156	225.622	330.289	32.6559	36.5798	58.9153	36.7444
yaiY	309	-	66.2705	354.362	247.559	53.8803	287.508	32.7384	100.669	53.2807	153.432	251.523	42.6498
yciS	309	-	186.539	221.391	137.841	143.892	248.17	465.977	471.944	293.903	641.162	837.277	788.036
ynfD	309	-	174.267	636.288	278.058	189.152	287.508	314.016	312.073	457.182	387.136	589.153	501.955
SraC	311	+	268.249	33.4506	16.5286	98.1223	71.1015	71.0177	127.882	162.226	72.6876	113.693	86.705
elaB	312	-	700.067	1057.55	202.413	445.215	1218.1	102.672	188.713	316.6	4872.52	3368.42	362.6
ftsB	312	-	184.74	207.131	277.337	156.441	248.262	141.849	158.092	274.046	404.534	391.598	278.773
rplU	312	-	6383.25	5449.06	11623.8	6089.01	13964	6261.62	11284.6	17792.6	8479.11	28807.7	19892.3
rpsJ	312	-	18459.4	23347.5	7870.17	42121.2	13669.8	14739.9	23369.1	7303.93	6548.02	8050.77	12234.8
SL0544	312	-	0	4.71518	0	0	0.414462	0	1.18688	39.1495	62.3908	11.2206	0
SL0955	312	+	7.29236	7.07277	5.09955	9.91879	0.828923	8.91622	1.66163	35.7452	15.0946	21.3191	55.8846
SL1212	312	+	94.8007	34.3534	57.6641	22.3487	50.9788	69.1683	43.6771	355.75	590.7	278.27	675.814
SL1273	312	+	342.741	1645.26	1686.77	906.627	1241.73	514.439	572.074	486.815	775.86	515.025	622.528
SL3428	312	-	405.942	590.071	362.46	527.077	528.438	271.539	260.163	316.6	349.187	377.011	382.095
SL3977	312	-	121.539	17.8503	1.56909	14.0621	7.04585	40.2581	58.6317	32.3409	33.208	17.9529	59.1337
SL3979	312	+	162.863	31.6591	12.1605	9.29102	18.2363	31.3419	18.2779	32.3409	46.29	75.1779	19.4946
ybaZ	312	-	99.6623	438.175	757.479	118.774	375.917	96.9977	148.597	124.257	150.946	152.6	118.267
yqfB	312	-	238.217	369.468	309.503	203.398	111.49	105.644	129.607	340.43	271.702	280.514	451.625
SL0292	314	-	7.24577	9.70475	14.4214	8.10888	4.11813	0.805386	3.53788	0	0.999873	4.45955	0
fliE	315	-	377.988	156.449	367.156	37.6795	236.038	946.526	468.804	461.934	335.884	362.296	676.437
priB	315	+	471.883	46.7013	53.2279	72.6231	90.7209	65.0285	77.1152	370.896	826.255	186.705	315.37
pspE	315	-	560.962	1534.14	856.698	117.515	647.361	213.55	170.218	406.299	1272.77	566.782	561.874
rplX	315	-	539.294	2270.02	1219.19	2345.45	904.335	1007.27	971.464	1955.63	1573.77	769.046	730.5
SL1190	315	-	79.4496	45.7006	15.1525	71.504	61.1648	80.2821	111.206	209.05	83.7219	274.5	403.545
SL1264	315	+	4.81513	0.333581	0.77705	0.994838	0	1.33804	3.99683	25.2883	3.98676	5.55669	0
SL1678	315	+	16.8529	0.333581	0	1.49226	0	0	2.82129	0	0.996689	0	1.28722
SL2125	315	+	387.618	1430.39	1068.44	768.761	1644.06	1600.83	1039.17	310.204	414.623	642.353	691.883
SL4152	315	-	9.63026	0	0	0.870483	0	0.535214	0.940429	0	3.98676	0	0
ygiN	315	+	163.714	232.172	98.6854	125.598	116.993	178.762	133.306	139.929	201.331	225.602	272.892
yiiL	315	-	7.22269	0.333581	0	0.248709	1.64201	0.535214	0.470215	10.1153	18.9371	1.11134	2.57445
yjcH	315	-	19.2605	50.7043	5.82788	28.4772	7.79953	4.28171	4.46704	1.68589	154.487	18.8927	16.0903
yjeO	315	+	74.6345	51.3714	73.0427	17.6584	53.3652	25.6903	18.8086	52.2626	47.8411	40.0082	21.2392
bolA	318	+	417.336	4034.14	2368.74	2285.81	3134.61	1490.25	1461.57	273.869	962.575	835.523	552.093
metJ	318	-	519.882	191.976	357.524	65.777	500.545	137.309	106.66	734.771	506.463	581.233	418.214
SL0962	318	+	1399.87	525.043	342.9	884.171	685.963	2079.77	1159.29	561.098	242.865	736.449	731.237
SL2559	318	-	0	4.95636	0.384848	3.07945	4.8794	1.59045	0.232882	0	14.8088	0	14.0255
SL3866	318	+	54.8499	100.779	68.503	21.5561	64.6521	46.123	48.2067	73.4771	31.5922	59.4443	75.2275
SL4147	318	-	16.6935	35.6858	28.8636	75.2617	90.2689	85.6191	74.7552	11.6895	34.554	20.9156	8.9253
sugE	318	+	1316.4	372.388	300.951	121.577	198.022	91.4507	135.77	1350.98	231.018	909.277	529.78
ybeB	318	-	257.556	114.327	81.203	166.783	391.572	309.342	413.599	298.918	230.031	194.845	298.998
yccV	318	-	171.704	895.118	581.89	452.925	1039.31	231.675	151.374	55.1078	230.031	71.5533	72.6774
yhbQ	318	+	2.38478	5.6172	6.15757	2.95627	2.4397	3.71104	3.72612	41.7484	21.7196	19.8148	28.0509
celA	321	+	153.557	1336.47	476.169	170.954	879.323	257.863	231.391	119.108	671.887	219.19	136.414
clpS	321	+	118.121	152.207	126.572	143.621	205.028	176.723	136.805	117.454	197.556	89.421	155.36
comQ	321	-	0	3.27326	0.38124	0	2.41683	0	0	0	18.582	0	17.6832
cyaY	321	-	569.344	2352.17	3807.83	697.484	1535.49	904.883	1023.38	420.187	334.476	311.883	234.303
frwB	321	+	33.0739	300.813	122.759	116.898	106.34	173.834	110.736	24.8142	85.0861	71.973	102.942
psiF	321	+	113.396	310.96	43.0801	79.0709	176.026	107.662	160.797	66.1711	622.987	378.403	128.204
SL0861	321	+	2.36242	0.327326	0.38124	0.976184	6.04207	6.56474	8.53587	3.30856	2.934	9.8145	13.2624
SL2721	321	+	0	0	0.76248	0	1.61122	0	0	0	3.912	0	0
yjfN	321	-	618.955	14962.7	1958.81	279.189	1436	162.018	155.26	302.733	3551.12	743.721	181.885
ymdA	321	+	23.6242	7.85583	9.53101	3.53867	18.529	22.3201	11.3043	56.2455	69.4381	27.2625	174.306
iscA	324	-	100.641	106.366	91.7809	174.565	177.982	185.487	262.611	77.0289	186.032	64.8223	48.8029
SL0322	324	+	372.136	1457.34	948.781	92.8433	469.299	148.026	355.177	324.505	1021.24	361.924	214.608
SL0869	324	+	245.75	315.854	313.113	82.4468	183.968	130.335	125.706	288.449	258.701	169.618	234.004
SL0973	324	+	2.34048	3.89143	6.04319	10.8801	3.99064	4.94286	8.68514	0	16.4716	0	2.50272
SL1945	324	-	2.34048	7.13429	5.28779	1.69246	2.39438	0	1.59989	0	38.7567	9.72334	0.625679
SL3744	324	+	63.193	162.143	50.9894	113.153	49.4839	82.7279	148.105	49.1674	62.0107	36.7326	73.8301
SL3989	324	-	4.68096	3.24286	27.1943	8.58317	14.7654	1.82105	2.97123	32.7783	2.90675	27.0093	37.5407
SL4094	324	+	11.7024	0	0	0	0.399064	0	0	19.667	0.968917	9.72334	16.8933
soxS	324	-	21.0643	16.8629	144.659	378.747	126.902	96.2557	145.362	67.1955	61.0418	256.048	111.997
ydbL	324	-	32.7667	50.2643	67.2305	107.108	58.2633	71.8016	71.3096	45.8896	76.5445	32.4111	78.2099
yfiM	324	+	4.68096	0.324286	0	0	0	1.82105	0	6.55565	11.627	0	5.00543
csgC	327	+	6.95683	3.21302	4.11646	4.31198	4.74469	0.515513	3.17034	14.6145	5.76001	3.21129	2.47968
glpE	327	-	1284.69	1369.71	260.085	632.424	221.024	260.592	534.429	781.063	487.681	660.455	389.31
gtrAb	327	-	176.24	3.21302	3.74224	4.55153	5.53548	19.074	33.2886	142.897	61.4401	125.24	23.557
nirD	327	+	4.63788	66.8307	8067.51	67.6741	92.5215	13.4033	12.2285	34.1005	2.88	0	45.2542
SL0908	327	-	171.602	100.246	169.523	55.2173	133.247	98.2052	83.7877	256.565	66.2401	63.1553	90.5085
SL1028	327	+	0	0	0	0	0	0	0	0	0	0	0
SL1197	327	+	78.844	511.834	25.4472	261.593	122.967	33.7661	80.8438	56.8341	185.28	488.116	76.2503
SL1939	327	-	30.1462	6.42603	11.2267	22.9972	35.5852	7.47494	21.513	27.6051	151.68	50.3102	83.6893
SL1987	327	-	204.067	341.865	148.193	97.7382	149.853	61.3461	55.9339	58.4579	93.1201	53.5215	26.6566
SL2882	327	-	78.844	10.9243	34.4286	15.4513	55.3548	33.5083	49.5932	90.9346	55.6801	149.86	52.0734
trpR	327	+	315.376	271.821	464.411	280.997	340.432	256.468	281.934	233.832	119.04	333.974	412.247
yciH	327	-	259.721	79.6828	47.1522	52.9415	56.1456	24.4869	45.97	186.741	69.1201	49.2398	76.8702
yggL	327	-	507.848	4756.23	5328.57	2445.01	3639.97	1623.87	1715.84	401.086	588.481	376.791	441.384
ynfA	327	+	13.9137	14.4586	0.748447	2.75488	6.32626	6.95943	4.98197	27.6051	77.7601	40.6763	23.557
ypeC	327	+	60.2925	175.431	199.087	78.4541	606.53	155.943	189.541	138.026	453.12	504.172	203.954
IsrM	329	+	0	1.91606	4.83524	1.42856	0.785961	0.256185	0.450145	1.61393	3.81659	3.19171	0
cyoD	330	-	659.468	4328.58	781.299	514.5	360.443	368.807	651.175	310.542	571.7	225.922	202.709
hdeB	330	-	52.8493	146.769	40.7892	215.769	191.975	276.349	278.69	45.0527	73.246	75.3075	159.71
mliC	330	+	36.7647	38.2046	34.1146	31.0955	85.4093	33.7136	59.9116	48.2707	98.9297	189.86	184.28
SL0029	330	+	87116.4	279.212	218.408	339.321	376.114	1344.2	840.109	129633	74945	63400.4	52203
SL0550	330	-	0	0	0	0	0	0	0.448776	9.65415	3.80499	12.728	10.4426
SL0892	330	-	1452.21	8297.09	7730.3	7672.16	10755.7	3957.77	3982.22	978.287	447.086	592.914	633.311
SL1174	330	-	34.4669	91.6911	199.126	64.3273	143.394	43.9299	33.4338	33.7895	68.4898	57.2761	55.8984
SL2213	330	-	2.2978	0	0.370811	0.118685	0.391786	0	2.46827	8.04512	0	0	0
SL2415	330	+	6.89339	0	0.370811	1.42422	1.17536	0.510812	0.448776	16.0902	4.75624	4.24267	0
SL2469	330	+	48.2537	3.50209	4.44973	8.54532	7.44393	11.2379	20.6437	32.1805	20.9274	16.9707	12.8996
SL2557	330	-	57.4449	24.833	68.9709	36.3176	74.0475	30.9041	18.8486	11.2632	30.4399	24.3954	11.6711
trxA	330	+	7359.84	2093.61	6602.29	4065.32	7249.61	4116.89	4194.04	8054.78	4372.88	6933.59	5838.01
ybaB	330	+	225.184	298.314	452.019	584.168	396.487	797.889	572.19	337.895	282.52	272.592	266.592
yccK	330	-	105.699	260.11	481.313	131.266	234.288	301.635	427.908	238.136	284.423	341.535	385.146
yciU	330	+	255.055	405.606	618.884	287.693	617.063	376.979	482.883	646.828	330.083	655.493	541.785
ydgE	330	+	9.19119	44.2537	27.8108	14.2422	48.9732	17.8784	22.6632	9.65415	45.6599	21.2134	4.29988
ygfE	330	+	413.603	1316.79	1448.76	292.321	896.798	101.396	330.524	363.64	190.249	235.468	155.41
yqcC	330	-	55.1471	28.6535	31.8898	27.891	28.9922	20.6879	28.7217	94.9325	80.856	36.0627	20.8851
rplV	333	-	2723.33	5808.58	3306.41	16959.3	9824.94	10665.6	9996.66	1382.42	1631.73	675.847	2084.86
rpsK	333	-	334.724	42.2763	16.9032	19.0532	29.5067	19.7417	17.3441	741.436	541.082	239.647	304.359
secG	333	-	3791.26	1701.15	3290.98	1382.77	2298.03	1507.96	2721.03	5475.46	6706.97	4846.55	3932.92
SL0981	333	+	6.8311	20.1917	33.0714	7.52721	11.6474	6.32746	6.2261	17.5393	18.853	7.35759	9.13076
SL1481	333	+	2.27703	14.1973	14.6984	4.7045	12.4239	4.30267	17.1218	1.59449	7.54121	5.25542	7.30461
SL1874	333	-	1338.9	260.914	197.694	100.206	559.074	1117.94	1047.76	709.546	432.677	1414.76	546.628
SL4258	333	+	29.6014	52.6877	58.0587	25.8748	25.236	26.5753	38.6907	22.3228	32.9928	13.6641	18.2615
symE	333	-	20.4933	15.4593	9.18651	3.41076	10.4826	3.79647	4.89193	90.8857	6.59856	2.10217	18.2615
yajC	333	+	2311.19	2625.55	2611.17	2217.7	2555.04	2206.51	2083.52	1530.71	1264.1	2701.29	2440.35
ybfN	333	+	20.4933	93.071	10.2889	4.35167	11.2591	13.9204	11.7851	6.37794	223.408	21.0217	30.4359
ycgL	333	-	225.426	99.6964	30.4992	63.158	62.1193	211.59	227.253	287.007	326.157	572.841	724.374
eutS	336	-	4.51328	97.8656	9.10424	4.54581	4.61723	13.7957	11.4592	4.74062	44.8421	11.4584	4.82613
fdx	336	-	42.8762	26.8896	152.223	32.4035	35.014	15.5516	19.3925	176.983	83.1447	92.7088	59.1201
phnA	336	-	234.691	495.269	946.841	467.636	509.819	599.488	622.764	1041.36	447.487	1071.88	1700
SL0698	336	+	24.8231	12.8195	18.2085	12.1222	52.7133	8.52828	8.81477	3.16041	10.2763	1.04167	9.65226
SL0965A	336	+	0	0	0	0	0	0	0	0	0	0	0
SL1867	336	+	97.0356	65.9733	320.834	12.0056	41.9398	11.5383	23.1388	188.045	156.947	104.167	784.85
SL2115	336	-	99.2922	30.329	18.9368	46.8569	37.3226	50.4172	79.7737	151.7	171.895	65.6253	199.681
uspB	336	-	99.2922	440.239	300.44	142.552	697.586	320.814	323.282	60.0478	259.71	312.501	120.05
ydgC	336	+	85.7524	29.0783	32.0469	61.893	35.3987	104.597	82.1977	124.836	92.4868	59.3753	162.882
yeeX	336	-	379.116	909.869	5476.38	1464.1	2376.33	1130.25	1242.66	877.015	482.987	535.419	735.382
yidQ	336	+	144.425	389.274	216.681	53.3842	118.124	61.9554	67.8737	42.6656	266.25	126.042	56.1038
glnB	339	-	114.067	176.02	124.162	169.59	155.592	97.9505	236.76	288.177	402.774	439.813	431.095
glnK	339	+	35.7858	2.16926	62.0812	87.1057	8.00843	163.582	157.039	61.0811	16.6665	11.3567	1048.14
SL1583	339	-	1283.82	543.555	455.503	790.883	872.919	1854.84	1996.73	1002.36	452.774	712.374	1177.29
SL2632	339	-	299.706	283.863	150.15	62.4989	184.194	154.135	168.834	504.31	446.293	847.622	810.769
SL2637	339	+	2.23661	0	0.360937	0	0	0	0.218413	0	0	0	7.17494
SL4188	339	-	4.47323	0.309895	1.08281	0	0	0	0	3.13236	0.925918	3.09728	0
SL4370	339	+	29.076	123.028	1269.42	6.93149	503.387	2.48605	5.67875	42.2869	13.8888	22.7134	0
smpA	339	+	234.844	175.71	247.603	120.608	268.092	160.599	190.456	504.31	517.588	332.441	491.484
yfiA	339	+	1646.15	11346.5	12158.2	745.481	2635.54	1203.25	1722.84	4000.03	6754.57	1809.84	2709.74
ygaM	339	+	221.425	510.086	37.1766	254.386	1326.73	38.2852	63.1215	153.486	772.216	1899.66	191.332
yifE	339	+	3576.34	3731.44	1367.59	1248.36	1177.24	1123.45	1245.17	2618.65	1916.65	1571.35	1626.32
hybF	342	-	0	0	0.357762	0	0	0.985673	0	6.20961	20.191	1.02334	1.77796
hypA	342	-	0	1.84301	5.00867	3.09173	1.88999	0.985673	1.29895	18.6288	11.931	3.07003	16.5943
osmE	342	+	875.69	5342.58	2893.94	11451.3	29724.3	4658.54	3757.22	504.531	3081.88	4972.42	1025.88
pipC	342	-	106.413	110.581	44.0047	175.083	106.218	131.095	210.214	364.815	280.838	70.6107	771.04
ramA	342	+	1957.55	310.547	850.4	328.525	1039.5	459.077	406.139	208.022	110.133	648.8	382.853
SL0950	342	-	219.477	48.5326	58.3152	37.2152	79.7577	93.8854	84.2153	319.795	558.923	255.836	583.762
SL1736	342	+	0	13.2082	15.3838	1441.89	36.6659	6.16046	9.95862	9.31441	11.931	5.11672	14.2236
SL2704	342	-	2.21694	2.15018	3.21986	4.23681	8.69397	2.46418	3.89685	0	8.25995	2.04669	0
SL3867	342	+	50.9895	181.536	266.533	65.3843	206.387	61.1117	70.7928	32.6004	51.3952	34.7937	59.2652
ynfB	342	-	319.239	2518.47	2203.46	731.022	777.543	352.132	1026.39	409.834	910.43	466.644	872.976
pliC	345	-	268.107	1221.92	135.473	520.329	1018.44	768.96	1334.41	241.602	626.83	652.271	766.078
SL0015	345	+	101.09	36.8432	40.7838	14.3022	26.9786	39.8159	54.5094	121.57	99.1648	234.331	109.859
SL1562	345	-	8.79041	1.82694	0	2.61073	1.12411	2.44269	6.22351	12.3109	35.481	13.1874	34.074
SL1957	345	-	24.1736	2.7404	3.90106	4.99443	17.2363	16.1218	12.447	36.9327	162.849	61.8795	64.0357
SL4095	345	-	6.59281	2.7404	3.54642	2.61073	7.86875	4.88539	9.22796	16.9275	2.72931	9.12977	18.212
yadR	345	+	1265.82	1045.92	1025.98	2177.35	1578.62	2680.61	1183.97	997.184	397.569	622.853	334.278
yejG	345	-	2197.6	4848.38	5437.73	16327	19093.3	19494.4	10734.9	3871.78	1747.67	2911.38	2580.81
ygbA	345	-	10.988	29.84	39.0106	683.443	43.0907	15.8775	22.748	4.61659	17.2856	8.11535	9.39973
yoaB	345	+	347.221	234.152	530.545	308.974	390.065	539.102	619.132	894.08	445.787	735.453	988.734
ytfP	345	+	160.425	68.8146	41.4931	36.7772	128.898	67.174	137.99	152.348	191.961	273.893	244.393
celC	348	+	82.7869	67.6159	33.7513	73.7061	49.4045	155.223	165.093	80.8547	182.184	201.13	297.609
cutA	348	-	30.5004	106.254	115.668	58.1772	68.7206	60.7815	57.0166	97.6358	102.817	125.706	195.688
rpl19	348	-	3921.48	16983.1	12027.8	11585.9	10947	20012.6	21003.4	8805.53	3802.42	8668.69	18285.7
sdhD	348	+	102.394	768.226	28.4777	119.955	112.182	56.4227	65.7393	86.9569	923.549	113.638	79.7894
SL0066A	348	+	8.71441	3.32043	3.51576	1.23781	5.9434	1.6951	2.34023	6.10224	4.50952	9.05084	14.5601
SL0954	348	+	2.1786	0	3.16418	2.81321	0	1.21079	0.638245	0	8.11713	0	0
SL2568	348	-	4.3572	25.9597	15.1178	41.0729	14.1156	13.803	11.0629	1.52556	55.0161	2.0113	2.91202
SL2881	348	+	244.003	9.65942	5.27364	7.65194	3.34316	2.66373	8.29719	12.2045	14.4304	8.04519	11.6481
SL4155	348	+	41.3934	20.2244	41.1344	41.6355	49.776	52.7903	44.4644	45.7668	41.4875	38.2146	98.4263
yacC	348	-	135.073	313.931	565.686	144.374	285.655	228.597	238.066	184.593	248.925	192.079	222.478
yajD	348	+	78.4297	54.0324	31.2903	40.0601	51.6333	64.656	105.736	327.995	266.963	221.243	281.301
ydhD	348	+	1714.56	3260.96	4789.17	10146	4301.91	8515.47	7765.32	2463.78	1867.84	2174.21	5101.28
yeaO	348	-	130.716	67.6159	36.5639	31.3954	57.2052	74.1002	79.9934	222.732	271.473	217.22	419.913
yidH	348	-	298.469	99.0091	60.1195	26.1066	28.9741	38.9873	44.0389	196.797	217.359	240.35	198.017
flhD	351	-	149.035	181.357	155.807	115.469	96.8573	69.3836	61.5901	148.223	388.965	90.7296	177.266
pduH	351	+	0	0	0.348562	0.223128	0	0	0	1.51248	0	0	0
pduU	351	+	0	0	0.348562	1.11564	0	0	0.8437	0	0.894172	0	0
SL1952	351	-	4.31986	2.09489	6.62269	2.11971	9.57525	1.68057	3.16387	7.56242	50.0737	20.9376	10.9708
ygaC	351	-	166.315	65.2408	104.569	77.4254	962.68	185.583	285.17	270.735	219.966	1170.51	263.877
frwD	354	+	53.5393	95.5458	83.6352	30.4193	44.183	18.8053	23.8411	41.9896	109.049	59.3133	28.0527
rl18	354	-	306.245	2678.84	8578.83	8116.77	2817.49	1754.13	3240.09	563.861	463.678	251.093	398.463
SL1807	354	-	199.166	280.406	425.088	188.379	201.927	219.474	130.289	59.9852	110.822	157.18	171.179
SL2634	354	+	2.14157	2.67054	4.8384	0.442463	4.01664	0.238041	0.418265	5.99852	1.77315	2.96567	0
SL3895	354	+	21.4157	1.1869	2.0736	1.32739	5.47723	7.37928	4.39178	29.9926	21.2778	14.8283	23.4727
ychN	354	+	201.308	178.036	94.0032	178.645	212.882	322.07	261.206	280.431	324.486	419.147	688.151
yebF	354	-	291.254	649.237	285.12	864.684	1389.03	725.312	259.324	115.471	1047.04	711.76	204.957
yiaB	354	-	25.6989	9.79196	14.5152	1.10616	7.30298	0.476083	1.25479	16.4959	21.2778	6.91989	4.58004
rpsM	357	-	8007.81	20947.1	20601.4	38307.9	13394.1	19180.7	20514.9	8246.86	4741	6470.46	4575.5
SL1270	357	+	1295.35	102.685	37.6957	33.8922	34.3968	58.3008	74.6532	6292.95	1199.1	3403.34	3239.19
SL1940	357	-	25.4823	47.3703	27.0723	38.2796	24.6209	15.1063	30.276	49.0707	286.587	34.3079	32.3578
SL2470	357	-	6.37058	0	1.02806	0.109684	0.724143	0	0	0	0	0	0
SL2834	357	+	127.412	100.625	143.929	12.0652	89.0696	31.3927	41.474	115.985	363.948	51.9519	55.6327
SL3570	357	+	4.24705	0	1.02806	0	2.5345	2.83243	0.20737	7.43496	2.63731	5.88135	2.27072
yffB	357	+	254.823	518.426	678.522	58.242	408.779	137.845	154.283	371.748	387.684	490.112	342.311
ygbE	357	-	12.7412	12.9459	4.11225	5.04545	10.8622	41.7783	33.5939	8.92195	29.8895	26.4661	31.7901
yheM	357	-	2.12353	5.29606	6.51107	1.64525	5.069	0.472071	2.0737	22.3049	19.3402	8.82202	3.97376
yjbR	357	+	133.782	282.751	268.325	245.691	139.036	198.742	355.432	188.848	244.39	259.76	261.701
frdD	360	-	77.9139	377.838	1872.77	47.9663	80.7854	14.2778	23.0314	107.643	705.25	104.008	110.336
gpW	360	-	0	0	1.3593	0.761369	0.359046	0.936252	1.43946	0	2.61527	0	0
gutM	360	+	10.5289	54.2687	12.2337	6.85233	11.8485	3.27688	5.5522	5.89826	35.742	16.5246	14.0734
pspC	360	-	29.4809	150.552	181.806	117.36	224.045	273.62	346.704	53.0844	113.328	103.036	173.947
RNaseP	360	+	84.2312	2.91767	2.03894	3.48055	9.69424	4.4472	2.26201	266.896	111.585	87.483	125.535
rnpA	360	+	82.1254	2.91767	2.03894	3.48055	9.69424	4.4472	2.05637	250.676	104.611	84.5669	122.157
SL0344	360	+	29.4809	37.0544	20.0496	30.346	28.3646	50.3236	65.5982	41.2878	39.229	42.7695	60.2342
SL1958	360	-	143.193	102.118	75.441	159.344	164.802	72.5595	126.261	109.118	65.3817	71.9305	54.0419
SL2566	360	-	6.31734	66.5229	51.9931	109.093	60.3197	44.706	17.2735	7.37283	44.4595	2.9161	11.8217
SL3743	360	+	164.251	105.036	45.8763	75.2668	32.3141	25.2788	67.8602	42.7624	36.6137	26.2449	61.3601
SL4138	360	-	0	2.6259	1.69912	0	0	2.10657	0	0	1.74351	0.972033	3.37762
ycfF	360	+	330.607	1386.48	980.732	1372.53	896.897	1086.29	675.518	429.099	341.728	386.869	489.192
ydiL	360	-	37.904	40.2638	6.79648	6.52602	40.9313	8.8944	8.43112	33.915	52.3054	55.4059	34.3391
yfgD	360	+	44.2214	96.2831	163.455	65.5865	27.6465	22.7041	25.2934	78.152	129.02	99.1474	133.979
ygjP	360	+	8.42312	7.00241	7.81596	2.61041	8.97615	2.34063	5.75784	19.1694	57.5359	29.161	30.9615
yijD	360	+	366.406	954.953	552.894	174.68	219.736	309.431	545.966	371.591	263.27	553.087	506.643
yneG	360	+	12.6347	16.9225	8.15578	17.8378	11.1304	5.14939	10.6931	41.2878	23.5374	6.80423	7.31818
yeaR	362	+	14.6588	12.7666	8.11059	596.527	18.567	17.2247	14.5193	33.7271	17.3385	10.6331	11.1964
folB	363	-	294.454	1270.24	2086.08	584.093	1615.85	993.023	1091.45	393.371	493.647	877.22	823.45
gtrAa	363	-	98.1515	25.4627	42.463	11.7574	17.4475	24.1408	49.3518	109.676	86.4531	53.0188	28.4718
ptpS	363	+	87.7098	221.641	252.756	239.462	273.462	160.629	194.144	111.138	108.931	82.9021	101.047
scsA	363	+	202.568	98.668	192.769	83.5959	111.806	31.8009	48.9439	131.611	159.074	68.4424	35.1711
SL1049	363	-	14.6183	6.36568	6.40315	5.17755	16.7353	6.73158	5.91405	1.46235	19.8842	18.3156	4.46617
SL3897	363	+	4.17666	0	0	0.323597	1.06821	1.85699	1.63146	0	3.45813	1.92796	0
SL4371	363	+	12.53	490.447	502.142	37.6451	271.326	36.9076	22.6366	4.38704	38.0394	9.63978	5.58271
slrB	363	+	4.17666	78.9923	5.72913	7.65846	6.0532	3.9461	5.30226	2.92469	76.9433	4.81989	2.23309
yacL	363	+	440.637	1239.28	2208.75	227.597	2008.95	578.683	467.006	304.168	997.669	365.348	319.331
ydgF	363	+	66.8265	56.1337	28.3087	27.1822	49.4938	36.2112	45.477	46.7951	107.202	72.2983	24.0057
yfeC	363	+	173.331	1400.74	815.896	57.4924	591.077	42.7107	72.1922	160.858	734.852	292.085	142.359
yibL	363	+	221.363	101.851	108.517	33.1148	45.577	34.5864	70.5608	320.254	258.495	464.637	380.183
yidG	363	-	35.5016	4.05089	4.04409	1.40225	3.91678	3.71397	1.2236	55.5691	66.5689	54.9467	27.3553
ftsL	366	+	120.128	129.424	303.154	47.1778	149.733	57.0934	40.8559	182.741	297.527	86.0449	51.4925
rplL	366	+	7251.15	3418.11	2487.06	7401.56	4859.61	18835.3	20328.4	17737.5	8723.45	13187.8	21410.4
SL0404	366	+	4.14233	29.558	46.4591	15.7259	19.4229	20.7194	20.2257	21.7549	24.0079	25.8135	34.3283
yhaH	366	+	130.483	1121.77	1131.73	259.531	753.609	336.575	278.912	163.887	351.544	250.486	193.789
dgkA	369	+	373.879	38.9945	16.5757	18.4626	31.5239	52.0612	39.921	743.706	524.719	464.648	1657.94
fliT	369	+	55.4656	170.21	321.236	65.6802	51.8392	69.415	133.204	44.5936	182.844	83.447	214.725
kil	369	-	12.3257	59.2033	25.5265	17.2954	14.0106	38.3609	18.6565	23.016	39.9705	27.4996	8.23754
SL1791	369	+	0	1.99242	0	0	0	0.228339	0	0	2.55131	0.948261	2.19668
SL2215	369	-	10.2714	36.4328	37.1295	66.8474	36.0773	81.5169	33.3009	5.75401	9.35479	7.58609	24.7126
SL2344	369	+	22.5971	0.853894	4.64119	2.86489	0.70053	5.25179	3.41033	0	0.850436	0	1.09834
SL3717	369	-	160.234	32.7326	22.2114	6.47253	24.8688	26.944	19.6596	58.9786	41.6714	53.1026	32.401
ssaM	369	+	6.16284	12.5238	1.65757	32.5748	1.75133	17.1254	24.4742	5.75401	21.2609	0.948261	70.2937
sufA	369	+	65.737	14.5162	15.2496	44.5649	17.163	9.13355	14.4438	15.8235	62.0818	56.8957	12.0817
ybdF	369	-	16.4342	269.546	447.874	309.726	453.944	231.535	158.881	20.139	39.12	24.6548	53.8186
yhdN	369	-	28.7599	40.133	28.8416	27.4817	21.0159	25.3456	31.6961	40.2781	190.498	112.843	104.342
yqjC	369	+	67.7912	57.7802	49.727	18.5687	49.0371	16.8971	14.4438	76.2407	278.943	204.824	73.5887
rplN	372	-	6612.23	10622.9	12274.3	16346.9	9574.55	11217.7	13745.7	9532.93	7818.1	14266.9	10761.7
SL0713	372	+	6.11301	0	0	0.105249	0.347433	0.452985	0.994929	0	0	0	0
yjeI	372	+	1259.28	640.889	331.463	225.549	798.053	365.785	400.956	1913.43	1793.41	1282.03	1298.09
C1	375	+	0	0	0	0.313214	0.344646	1.57273	0.394779	2.83085	5.02075	0.933048	0
comE1	375	+	111.173	141.993	69.8057	92.5026	74.4435	59.0897	63.9542	75.0176	85.3528	112.899	244.783
msyB	375	-	58.6184	96.0623	18.2669	29.7554	57.2112	22.4675	34.7406	26.8931	282.836	404.943	100.507
rpsL	375	-	1754.51	272.223	97.5323	226.872	249.868	304.435	577.562	6828.01	3127.93	2672.25	3631.21
SL2342	375	-	16.1706	1.40033	5.54531	1.46167	8.2715	2.92078	3.94779	12.7388	10.0415	1.8661	0
SL2685	375	-	0	19.6046	3.58814	20.7765	8.96079	20.2208	16.7781	1.41543	3.34717	1.8661	3.24215
SL2735	375	+	0	0	0	0	0	0	0.592169	0	0	0	0
SL3101	375	-	64.6824	209.489	78.613	223.531	142.683	152.105	128.698	49.5399	41.0028	40.1211	102.128
ssaP	375	+	42.4478	35.5683	23.8122	18.4796	14.1305	11.9078	9.27731	15.5697	19.2462	6.53134	28.0987
ybaJ	375	-	181.919	1691.87	2793.53	385.149	953.29	110.54	79.7454	239.207	418.396	123.162	45.3902
ycfL	375	+	20.2132	56.2931	35.5552	38.2121	41.3575	39.0935	23.4894	45.2936	171.542	58.782	62.1413
SL4445A	376	-	0	0	0	0	0	0	0.59059	0	0.834561	0.93056	0
apaG	378	-	86.2253	171.147	400.616	35.733	174.713	25.4092	76.1735	33.6999	59.7696	40.7274	40.2044
fliO	378	+	12.0314	0	6.79558	1.13931	0.683807	0	1.17491	37.9124	52.2984	21.2893	57.8944
SL2272	378	+	10.0262	6.94591	17.798	1.86433	3.41903	0	1.17491	4.21249	18.2629	18.5125	24.6587
SL2697	378	-	391.022	454.263	701.563	291.354	417.122	172.515	165.859	439.503	233.268	699.771	613.252
SL4257	378	-	308.807	36.1187	52.4231	35.3187	120.008	27.6381	79.5025	96.8872	37.356	80.5292	32.1635
ssaO	378	+	8.02096	5.27889	1.94159	1.86433	1.36761	3.5662	1.17491	4.21249	23.2437	10.1819	28.9472
ybjM	378	+	244.639	64.1802	94.1673	28.1721	44.4474	39.674	35.8349	129.183	193.421	53.6862	70.2237
acpS	381	-	5.96822	0	1.60522	0	2.37443	1.10564	0.582819	12.5377	36.2375	0.918316	4.78644
atpI	381	-	630.642	135.065	687.356	35.3482	133.986	36.265	32.8321	289.76	436.497	205.703	111.152
hpaF	381	+	1.98941	0.275643	0	0.411025	0	0	0.971365	0	14.0009	0	0
iraD	381	-	3.97882	1.65386	17.3364	0.513781	3.73124	5.74933	2.91409	11.1446	16.4716	0	2.12731
panD	381	-	121.354	308.996	270.319	64.6337	204.201	114.102	182.617	295.332	423.32	264.475	873.792
SL2889	381	-	9.94704	6.89108	5.13671	7.70672	1.69602	6.63384	4.85682	1.39308	5.76506	4.59158	1.59548
yfeK	381	+	0	1.65386	3.21044	2.46615	2.37443	1.99015	1.55418	4.17923	4.94148	2.75495	3.72279
yigF	381	-	27.8517	1.65386	0.642089	0.411025	1.69602	1.5479	0.777092	5.57231	2.47074	0.918316	0
yobA	381	-	881.308	487.337	473.54	417.396	386.014	470.56	647.706	1184.12	656.393	1017.49	1092.37
bssR	384	+	45.398	406.944	503.914	510.878	254.093	417.291	117.385	51.1401	178.951	59.223	119.251
ccrB	384	-	288.178	484.614	699.81	562.16	532.418	852.792	1047.99	223.911	236.15	301.582	351.95
rplQ	384	-	1614.59	2417.87	8770.71	9558.25	3900.58	5508.15	5299.12	1550.79	741.953	761.699	1077.48
secE	384	+	1079.68	2100.9	1580.54	1670.07	1725.81	1561.22	1533.72	1689.01	1889.2	1838.65	833.177
SL0273	384	+	7.8953	0.273484	1.91118	0.407806	5.04821	4.82671	2.89127	0	0.817129	0	4.74895
SL2565	384	-	13.8168	7.38407	10.5115	2.75269	1.34619	0.438792	0.771005	6.91082	22.0625	3.64449	2.63831
SL2593	384	+	694.786	149.049	107.663	98.7909	117.455	197.018	238.819	1712.5	1321.3	982.19	1159.27
yfiD	384	-	211.199	73.8407	8986.36	2489.24	1094.11	1176.84	959.901	3731.85	464.946	242.359	3905.75
yhhK	384	+	138.168	433.472	840.6	92.5718	556.985	116.938	160.369	225.293	211.636	361.716	283.882
yqjB	384	+	0	0.820452	0	0.407806	0	0.658188	0.192751	42.8471	34.3194	15.4891	13.7192
cybC	387	+	581.67	2908.42	1163.71	1409.95	895.27	585.806	849.546	678.854	814.832	782.9	934.032
nifU	387	-	211.516	154.132	179.519	741.496	80.4775	178.289	95.0528	201.599	295.123	302.854	153.927
SL1896	387	+	15.6679	0.814075	0	0.910431	1.66966	9.14301	3.06005	60.3426	154.859	16.2727	87.4346
SL1988	387	-	52.8791	26.3218	17.699	11.1275	24.377	11.7553	12.6227	67.1997	61.6191	32.5455	60.733
yaeH	387	-	479.829	2694.59	445.32	102.879	644.488	94.4778	180.16	355.198	1817.76	875.112	285.34
ybgS	387	-	23.5018	49.3872	4.74081	27.5152	288.517	24.1637	18.3603	19.1999	175.128	771.147	37.1728
yheN	387	-	7.83394	4.88445	7.5853	1.92202	0	1.95922	1.91253	8.22854	18.6479	6.32829	8.37696
yjgF	387	-	242.852	621.682	208.28	117.85	365.655	114.07	145.926	467.655	1029.69	386.93	485.864
ytfH	387	+	23.5018	25.779	33.8178	12.9484	30.7217	17.4153	12.814	15.0856	29.9988	34.3536	30.8901
cheY	390	-	192.395	404.976	964.685	973.273	211.737	166.977	243.675	353.82	541.446	248.488	480.039
gcvH	390	-	120.49	346.006	306.403	215.413	93.7738	168.921	125.443	215.014	1495.61	140.84	158.454
marA	390	-	1405.06	1907.21	3649.87	9246	7472.41	4362.14	2258.93	159.219	101.37	170.443	123.646
sdhC	390	+	812.333	2975.92	749.857	2182.84	4354.35	1483.35	1488.05	450.44	2830.32	1080.07	577.19
sirC	390	-	0	9.4243	8.15403	3.91478	5.3017	3.02417	3.03645	4.08254	12.8724	11.6619	0
SL1478	390	-	36.9242	131.94	57.7055	66.9527	23.8576	27.8655	53.5174	40.8254	63.5575	43.0593	107.022
SL2172	390	-	211.828	64.3545	52.0604	55.911	28.828	49.4667	40.9921	130.641	164.928	62.7949	67.0184
SL3899	390	-	0	2.15413	2.19532	0.803031	3.31356	1.7281	1.51823	0	0.804525	2.69121	2.59761
yaeR	390	+	254.583	131.671	118.861	73.1762	168.66	102.174	81.2251	223.179	164.123	218.885	97.1507
flhE	393	-	5.78552	6.41292	31.7441	5.87703	4.9323	6.64512	3.76652	14.8547	34.3298	16.0237	78.3631
rpsH	393	-	777.189	2825.43	7937.58	6727.4	2915.65	3290.62	1869.7	1359.88	1305.33	437.98	1101.72
rpsI	393	-	1153.25	1752.6	910.308	981.962	601.083	908.024	968.936	2051.31	1735.65	1201.78	1063.57
sicP	393	-	254.563	451.844	168.991	379.417	275.223	641.147	289.833	98.5815	67.8613	81.0086	78.3631
ydeI	393	+	50.1412	52.3722	17.7393	59.2683	151.257	48.4451	41.62	21.6069	135.723	240.355	41.2437
yfeD	393	+	53.9982	131.732	20.5403	3.7852	15.7834	4.28717	9.22796	36.4616	154.085	48.9612	51.5547
ygiW	393	-	219.85	380.767	575.751	292.058	382.089	308.462	378.723	507.762	731.305	697.92	1284.23
caiF	396	+	273.682	309.195	532.462	34.2035	160.877	56.5864	40.5563	140.718	740.013	103.363	159.629
csgE	396	-	1.91386	0	0.308853	0	0	0.850923	0.373791	1.34018	0.792305	0	0
frdC	396	-	49.7604	600.092	1642.17	38.5531	57.1065	14.253	28.4081	61.6481	480.929	42.4053	62.419
mutT	396	+	55.502	75.8402	58.3732	20.5617	77.9912	35.3133	40.9301	60.3079	235.314	285.352	58.3259
rpsF	396	+	5444.93	670.629	473.163	3559.93	3073.64	8011.44	8931.92	8523.51	5512.06	10509.4	16135.8
SL1061	396	-	61.2435	25.4569	12.0453	16.5086	11.095	8.93469	18.1289	139.378	308.207	102.479	226.141
SL1785	396	+	19.1386	16.7061	28.4145	12.851	14.3582	25.5277	34.7626	17.4223	25.3537	5.30066	27.1164
SL2560	396	-	3.82772	1.85623	2.77968	3.45989	0.652646	8.08377	1.86895	9.38123	17.4307	8.83443	13.814
SL4006	396	+	5.74158	122.776	233.493	15.8167	27.7374	21.0603	16.4468	29.4839	61.0075	18.5523	10.2326
yecN	396	+	124.401	95.7284	105.319	53.7766	80.2754	59.1391	59.059	89.7917	198.076	45.0556	102.838
ygdD	396	-	101.435	189.335	120.453	160.935	171.972	302.503	266.513	168.862	241.653	280.935	424.142
yraN	396	+	7.65544	3.18211	4.63279	1.38396	3.91587	0	0.934477	14.7419	24.5614	4.41722	7.16283
SL0330	399	+	28.4915	4.21083	3.98482	5.88654	3.88636	16.0457	12.2421	5.32029	5.50433	11.3982	22.3421
SL0978	399	+	7.59774	7.10577	3.06525	4.21869	9.71589	31.458	14.2825	1.33007	7.86333	4.38392	12.6944
SL3011	399	-	2902.34	205.541	122.61	43.168	123.392	140.611	99.7919	478.826	284.652	283.201	276.229
ugtL	399	-	36.0893	4.21083	2.4522	10.3996	7.12499	18.5792	23.1858	74.4841	46.3936	41.2088	306.188
ybaW	399	+	17.0949	15.5274	2.75872	3.63003	5.50567	2.74465	8.53239	21.2812	117.95	86.8016	54.8396
yjfL	399	+	18.9943	11.0534	7.66312	4.70923	12.9545	13.7233	10.7582	9.31051	18.872	22.7964	3.04665
yohJ	399	+	96.8712	132.641	2309.66	426.97	174.238	364.828	678.51	316.557	58.9749	94.6927	304.665
yqjE	399	+	36.0893	3.15812	3.98482	2.1584	1.94318	1.05564	0.741947	13.3007	195.01	64.882	1.01555
comD	402	-	0	4.96295	5.7804	0.3895	5.46448	0.419095	1.47279	2.64025	3.90225	0	0
crl	402	+	710.73	350.802	110.132	159.5	186.757	115.251	128.133	662.702	529.925	698.79	426.867
hslR	402	+	22.6227	36.8303	33.4655	10.5165	20.2507	12.992	12.7028	31.6829	99.1171	52.2135	13.1034
nikR	402	+	28.2784	76.2727	59.6294	17.7223	16.072	23.2598	46.393	50.1647	110.043	33.0685	56.4453
rbfA	402	-	312.947	173.181	173.716	1046.88	611.058	654.627	508.297	102.97	193.552	57.4348	100.795
SL0887	402	-	71.6385	57.2045	54.7617	10.6139	32.7869	10.4774	7.73216	26.4025	24.1939	8.70224	3.02385
SL0976	402	+	7.5409	6.7914	3.04232	3.01863	4.17872	2.72412	4.05018	11.8811	18.7308	0	8.06361
SL2562	402	-	109.343	67.6528	56.5871	148.302	26.3581	224.845	213.187	25.0823	67.1187	50.473	39.8141
SL2574	402	+	109.343	134	151.203	57.4513	172.613	162.609	200.116	135.973	135.798	242.793	205.118
ssaB	402	+	5.65567	1.56725	0.912695	0.58425	0	7.12462	2.57739	11.8811	7.8045	0	69.5486
steB	402	+	13.1966	0.261208	0.912695	1.65538	6.10736	3.56231	6.07527	71.2866	91.3126	13.9236	45.3578
stpA	402	-	733.352	584.844	741.412	731.773	3000.97	2931.15	3331.09	1817.81	793.717	4626.11	1709.99
yciA	402	+	71.6385	38.6588	19.1666	31.8416	21.8579	25.1457	51.9159	96.3689	82.7277	52.2135	44.3499
flgC	405	+	153.44	10.3707	77.9089	5.79912	65.725	36.1905	40.0183	133.653	173.523	85.5125	272.627
hyaE	405	+	0	0	1.20789	0.869867	1.59527	0	0.365464	0	0.774654	0	0
rcsF	405	-	261.972	300.492	359.649	156.093	291.296	217.559	266.24	851.708	565.498	499.255	660.808
SL1664	405	+	37.4245	77.7805	127.432	27.8358	42.7531	23.0871	42.7593	43.2405	104.578	44.9156	30.5142
SL1944	405	-	11.2274	1.81488	5.13353	6.08907	14.6765	4.57582	4.20284	6.5516	41.8313	12.0927	3.0014
SL2899	405	-	80.4627	59.8909	115.655	20.3936	96.3541	25.583	22.8415	66.8263	71.2682	44.0519	59.0275
SL3130	405	+	134.728	219.6	200.208	409.997	191.751	114.811	245.226	66.8263	113.874	50.962	146.068
yaaI	405	-	2640.3	5254.85	3279.42	3762.18	3397.92	2436.62	4652.36	1032.53	1261.91	959.64	1879.88
ybgC	405	+	91.69	872.697	582.203	173.007	180.265	185.529	63.9562	129.722	144.86	75.1473	68.0317
yhcB	405	+	649.315	1381.12	968.124	651.531	950.141	579.465	710.462	1437.42	781.626	1049.47	594.777
yhfA	405	-	344.305	803.991	533.585	185.185	485.918	325.923	317.223	433.716	625.146	437.928	403.688
yjfI	405	+	14.9698	7.51878	1.20789	8.50537	18.5051	17.8873	19.3696	18.3445	15.4931	26.7766	9.50443
SsrS	407	+	260.681	92.3608	99.761	26.1598	93.3396	22.1455	30.7296	290.762	202.73	138.381	88.1051
comP	408	-	3.71487	7.206	13.4886	1.72691	3.48372	1.44521	0.36277	3.90198	16.1478	1.71479	0
fliS	408	+	196.888	662.18	877.658	272.18	266.346	176.729	208.593	227.616	816.619	403.833	1171.85
gloA	408	-	475.503	772.843	289.855	943.853	684.075	1115.91	1363.11	1043.13	819.695	1191.78	1871.98
invB	408	-	16.7169	5.66186	2.09823	10.9371	7.91754	16.9296	34.1004	204.204	90.7354	43.7272	228.908
sciZ	408	-	26.0041	24.9636	44.6622	35.3057	50.0388	276.035	226.187	107.955	111.497	131.182	119.171
SL2675	408	-	14.8595	3.34564	4.79595	6.8117	14.5683	12.8004	7.07402	5.20265	26.9131	23.1497	15.8895
hslJ	411	+	46.096	15.5839	21.4238	17.5237	51.8734	90.9969	86.6078	107.165	101.521	289.381	150.831
hyaE2	411	-	1.84384	2.81021	10.4144	3.42855	3.45823	2.04948	0.900289	3.87343	9.15981	11.9157	18.7307
hycH	411	-	9.21921	30.6569	38.0868	11.3333	24.8364	2.04948	2.52081	10.3292	4.57991	4.25561	4.43622
nrdI	411	+	1.84384	0	1.19021	5.23806	5.34453	0	0.180058	0	0	6.80898	0
rnk	411	-	204.666	177.043	38.6819	61.8091	76.3954	30.5372	46.2749	340.862	548.062	191.502	237.091
rplP	411	-	1764.56	11988.9	8759.37	48958.7	6231.72	12379.9	13844.6	641.699	633.554	452.797	634.379
SL1036	411	+	859.23	63.1021	29.7553	59.9996	52.1878	55.131	99.3919	352.482	96.9414	101.284	171.534
SL1300	411	+	40.5645	62.0802	140.743	49.333	81.4255	68.6575	53.4772	36.152	103.811	17.8736	78.8661
SL3129	411	+	197.291	150.219	118.129	144.094	191.146	56.5656	145.487	107.165	113.734	123.413	227.233
SL4207	411	+	64.5345	20.4379	156.513	21.6189	65.3919	37.7104	28.8093	18.076	4.57991	9.36234	10.3512
ybhQ	411	+	129.069	428.43	151.455	48.7616	156.249	54.7211	48.4356	188.507	1107.57	290.233	143.438
yjbA	411	+	9.21921	9.96349	21.1263	53.5235	20.7494	56.7706	62.3	68.4306	27.4794	354.918	159.211
fliN	414	+	91.5224	171.7	851.32	207.055	155.426	262.666	186.794	62.8065	111.393	86.1838	114.504
hns	414	+	17347.2	32037.8	15622.1	17408.6	20911.7	29428.5	37943.2	18421.5	11892.5	13472.6	13142.5
mscL	414	+	1171.49	6916.17	2301.99	4265.34	5849.7	3589.83	3450.77	2040.57	2491.56	4988.52	2341.94
SL1934	414	-	3.6609	0.507237	0	0.378183	2.1847	2.84843	1.60875	3.8453	50.7708	9.29433	14.1906
ybdB	414	+	3.6609	6.84769	42.5364	3.97092	6.55411	3.66226	1.96625	0	9.85105	7.60446	0
ygfX	414	-	93.3528	30.4342	16.8373	6.05093	21.2228	23.8047	15.3725	147.403	302.352	131.811	170.777
csgF	417	-	3.6345	0.755368	0	3.19137	4.02805	2.4239	1.77461	0	5.26616	0	7.28705
cueR	417	+	232.608	552.929	591.509	556.894	556.49	1093.18	526.526	207.421	172.279	208.873	256.99
flgB	417	+	427.053	345.958	1346.95	134.695	1527.87	164.825	124.578	469.561	321.236	266.753	677.21
sciU	417	+	7.26899	16.8699	39.2971	17.7403	45.2381	13.3315	16.5039	6.36261	18.8077	16.7769	11.1735
SL0082	417	+	223.521	154.347	168.625	257.656	779.272	569.011	521.38	211.239	161.746	301.146	131.653
SL1018	417	+	134.476	1094.02	337.837	273.895	170.108	282.991	154.923	232.872	325.75	301.985	472.687
SL1236	417	-	5.45174	15.1074	2.63936	11.9207	12.7038	15.5534	19.3432	15.2703	10.5323	7.54962	5.82964
SL3616	417	+	12.7207	4.53221	0.293262	3.28524	0	0.605976	2.12953	2.54504	15.0462	0	6.31545
srcA	417	-	47.2484	11.8341	6.1585	29.8487	6.197	13.1295	26.974	44.5383	23.3216	11.7438	84.5298
sseE	417	+	5.45174	13.5966	8.50459	41.9572	14.5629	56.3557	39.9287	3.81757	4.51385	1.67769	85.5014
yhhA	417	+	67.2382	320.528	517.02	351.614	584.997	350.86	340.37	73.8063	273.84	125.827	201.608
yjbQ	417	+	136.294	73.7743	122.583	53.8779	103.18	109.884	155.101	262.14	306.942	284.369	247.274
yjgD	417	+	570.616	1853.42	3420.02	965.953	3490.77	1934.07	1406.02	1002.75	1085.58	835.491	700.529
ynhA	417	+	1.81725	8.05726	5.27871	3.94228	4.64775	4.44382	2.83937	3.81757	12.7892	0	2.91482
yqgF	417	+	3.6345	0.503579	0.879785	1.0325	1.8591	0.201992	0.177461	10.1802	11.2846	3.35538	6.80125
SL0992	419	+	9.04276	4.76111	4.96159	1.8683	4.62551	3.21641	2.11934	8.86503	19.4664	1.66967	11.12
atpC	420	-	176.815	162.741	674.331	80.145	179.041	67.1828	80.1666	160.453	448.9	109.935	176.531
hslT	420	-	146.143	8.99951	7.86137	12.7673	38.4539	26.0709	23.9619	125.078	1789.63	1084.36	135.533
nusB	420	+	113.667	79.7457	348.812	113.88	351.007	68.7872	78.4047	149.082	258.435	86.6154	98.8767
rbsD	420	+	175.011	44.7476	2967.23	53.7717	1415.1	182.898	143.243	914.709	22.4077	220.703	65.1139
SL0100	420	+	72.1695	303.484	94.6276	30.3805	120.284	100.674	79.638	20.2146	41.8276	24.1524	7.7172
SL1787	420	-	187.641	82.9955	18.052	52.5602	31.9937	107.292	90.5618	203.409	273.373	376.444	340.522
SL1954	420	-	23.4551	2.99984	0	3.35491	7.69078	8.22237	5.4619	22.7414	144.156	94.1109	35.2097
trxC	420	+	162.381	1152.19	420.147	866.498	978.883	372.413	543.195	317.116	405.579	415.587	283.125
umuD	420	-	176.815	88.7452	182.267	81.1701	95.3657	25.2688	30.6571	103.6	70.9576	82.4512	77.6544
cIIa	423	-	10.7485	8.68733	0	2.40576	1.83267	25.6865	13.4702	10.0354	45.98	14.0576	24.9026
flgN	423	-	1090.97	930.289	843.86	525.382	293.227	379.722	943.089	1026.12	2701.69	1596.78	6257.26
fucU	423	+	14.3313	5.95702	3.18001	6.29199	3.35989	5.57536	4.02357	1.25443	9.64096	3.30768	3.35227
SL4466	423	+	44.7853	216.687	2.31274	1.38794	4.27622	0.79648	0.699751	10.0354	318.152	44.6536	10.0568
yaeJ	423	+	7.16564	1.24105	0	0.277588	0	0	0.349875	10.0354	29.6645	3.30768	3.35227
yhbC	423	-	895.705	431.388	204.099	607.64	947.489	1424.31	1067.29	520.588	592.548	496.152	609.635
yqiB	423	-	155.853	51.8758	63.8894	23.0398	21.992	12.9428	20.6426	163.076	236.574	140.576	90.0325
exbD	426	-	26.6815	126.186	175.388	37.7611	106.151	8.69943	9.72736	47.3318	83.947	32.8433	5.70619
nsrR	426	+	421.567	385.706	611.42	657.925	755.491	561.707	923.578	313.885	412.371	371.129	566.815
SL0836	426	-	23.1239	29.5749	25.8346	15.9865	26.9927	12.456	22.7551	17.438	22.8277	18.0638	9.98583
SL2412	426	-	67.5931	159.951	185.435	76.9922	336.953	221.242	182.909	132.031	285.714	143.689	221.59
SL3047	426	+	8.89382	37.215	575.538	2.48066	16.0743	0.197714	2.25814	4.9823	39.7644	25.4536	2.8531
SL3737	426	-	3.55753	28.0961	2.29641	0.275629	0	0	0.173703	0	11.782	2.46325	1.90206
yedD	426	-	183.213	201.109	276.431	242.553	265.984	310.016	276.535	256.588	274.669	199.523	186.878
yfaO	426	+	88.9382	243.007	204.094	41.3443	120.102	44.8812	58.8853	95.9092	120.029	66.5077	34.7127
yqaA	426	-	40.9116	5.91497	4.87987	2.38878	7.8855	2.37257	1.21592	18.6836	72.9014	17.2427	14.2655
zntR	426	-	419.788	115.835	62.5772	71.3878	61.8708	37.368	51.2423	226.695	539.765	279.989	170.235
rplK	429	+	5871.17	4215.47	2992.63	6561.69	5024.29	3725.53	4632.09	23751.1	10127.3	13696.7	18608.7
rplM	429	-	2045.37	4588.19	2662.27	3516.36	3997.93	4769.02	6360.05	4040.77	2667.48	3181.41	4368.64
SL2684	429	-	0	0.978919	1.99528	0.364929	1.50581	0.785314	0.172485	3.71053	2.19365	0	0
SL3976	429	-	144.836	2107.12	484.282	468.751	470.717	836.949	805.161	84.1054	179.879	123.114	262.061
tolR	429	+	21.1956	42.8277	56.7228	28.5557	6.32441	6.28251	7.93432	35.8685	42.4105	13.0452	16.0542
yacA	429	+	65.353	28.3887	19.0976	11.9514	52.4023	37.8914	25.8728	136.053	119.188	135.344	127.489
ybdQ	429	-	1564.94	12885	3451.26	1733.14	3881.38	4061.65	3737.24	2124.9	3314.6	2688.13	1577.56
yecG	429	+	37.0922	276.789	318.104	158.379	145.763	92.0781	138.333	127.395	225.214	52.1809	248.368
yiiR	429	+	141.304	125.302	120.287	106.468	91.2522	112.104	178.005	180.579	152.093	94.5779	74.1327
ndk	432	-	1501.43	10273.2	925.025	3422.58	3555	14236.5	7706.96	728.343	1512.52	1284.11	1090.65
osmC	432	-	70.1601	103.772	15.568	132.272	526.955	98.4558	65.9446	34.3906	300.616	369.201	32.8227
sciR	432	+	0	0.729079	0	0.815374	1.19626	3.31435	2.39799	4.91294	0.726126	1.6193	7.97124
SL2682	432	-	0	2.91632	4.52889	1.63075	0	1.16977	1.37028	0	0.726126	0	1.87558
SL2788	432	+	82.4381	57.1112	25.758	68.1291	17.3458	10.333	13.8741	100.715	60.9946	26.7185	26.2582
yibN	432	-	431.485	766.019	371.086	236.912	491.366	410.59	515.738	577.27	496.67	807.223	479.681
SL1830A	434	-	6.9836	2.17713	1.69049	11.2723	1.48842	2.5228	4.43283	1.22256	2.16832	4.83547	14.4686
hslS	435	-	27.87	34.7539	36.8239	48.4044	61.4788	23.621	43.5458	6.09872	227.149	120.608	20.4888
marR	435	-	407.599	20.5144	35.6995	37.6078	60.8848	51.1142	71.1021	175.643	100.955	203.426	244.935
phnO	435	-	15.6769	13.2741	17.9903	9.71686	15.4439	12.1977	15.8194	41.4713	23.0754	15.2771	4.65655
rplO	435	-	2571.01	3810.14	5674.54	5198.25	2032.07	1330.13	2117.07	1063.62	951.14	679.427	580.206
SL2771	435	+	59.2239	62.026	7.58967	0.98968	2.37599	0	0.170101	3.65923	473.767	24.9257	6.98482
SL3091	435	-	160.253	6.7577	3.65428	2.7891	10.098	2.7106	5.44322	103.678	30.2865	37.7906	14.4353
SL4121	435	-	10.4513	8.20578	7.02747	0.98968	7.72197	1.93614	0	4.87898	12.9799	8.04055	1.86262
sscB	435	+	3.48376	4.10289	2.52989	12.5959	2.37599	9.09987	6.80403	2.43949	10.0955	0	44.2372
uspA	435	+	1651.3	5185.57	2762.08	907.177	819.717	764.196	2063.32	4165.43	6018.36	2599.51	2874.95
ynaF	435	+	2334.12	2492.38	1094.04	457.682	1639.14	1176.21	2145.99	1352.7	4836.46	1310.61	1471.94
aac	438	+	6.91968	49.1364	22.3335	33.8649	16.8127	18.6517	11.8253	4.84548	22.917	7.18682	33.297
holD	438	+	172.992	98.5124	43.8295	22.3383	17.4026	10.5757	17.569	102.967	184.052	87.0404	93.4166
pilA	438	-	3.45984	13.1829	1.95418	2.05513	1.17984	0.576856	3.04079	0	2.14847	3.99268	0
SL0532	438	-	5.18976	5.75255	3.35003	8.48856	15.9278	12.114	11.3185	43.6094	20.7685	55.0989	125.326
SL1546	438	+	1.72992	12.9432	22.3335	8.93533	6.78408	1.15371	3.71653	1.21137	11.4585	3.99268	0
yihZ	438	+	193.751	96.3552	128.697	48.9656	88.1931	92.2969	118.422	208.356	214.131	161.304	107.29
yjaB	438	-	1617.48	212.365	278.89	62.9941	142.761	63.8387	93.7578	1458.49	1355.68	1467.71	494.83
hpaR	441	-	1.71813	8.09388	5.82258	1.95237	3.51539	0.381948	2.6845	44.5151	23.472	13.4825	9.64541
SL0032	441	-	39.5169	15.2355	13.8633	13.6666	21.3853	21.962	27.8517	19.2498	24.8946	45.2062	14.2385
SL1504	441	+	12.0269	19.5205	24.6766	1.59739	0	0	1.84559	1.20311	38.4088	0	11.0233
slyA	441	+	278.336	323.517	421.166	259.044	246.663	129.671	122.816	353.715	549.103	186.376	193.827
yadI	441	+	121.987	44.9925	44.3625	8.51943	27.2443	29.601	14.597	95.0458	184.22	43.62	44.5526
ydgK	441	-	104.806	155.688	172.182	56.7962	119.23	35.7122	24.1605	146.78	200.579	58.6887	180.966
yiaC	441	+	60.1344	86.4141	62.9393	13.4891	23.7289	6.6841	8.72462	55.3431	106.691	30.1375	70.733
fliJ	444	+	27.3038	92.6857	548.297	14.808	18.9127	14.2261	8.66554	23.8993	80.5361	29.1456	126.822
holC	444	-	23.8909	2.60088	5.50776	1.58658	6.11027	0.948404	2.83296	39.4338	137.053	100.04	111.312
invH	444	+	47.7817	6.85685	3.85543	18.3338	11.3476	25.4172	15.498	184.024	274.812	136.276	191.602
invI	444	-	17.0649	2.60088	1.65233	7.40402	5.8193	7.77692	3.83283	17.9245	14.1291	2.36316	11.8611
mioC	444	-	979.525	462.483	1613.77	480.732	1132.15	356.6	482.104	877.104	867.529	802.687	503.639
nuoA	444	-	450.513	169.53	52.0483	75.7149	54.7014	53.1106	185.143	899.808	1085.82	704.222	826.169
phnB	444	-	18.7714	7.0933	3.02927	1.93915	8.43799	0.948404	0.99987	21.5094	76.2973	49.6264	9.58009
SL0017	444	-	134.813	78.2627	79.5871	241.953	150.138	86.1151	79.8229	75.2827	63.5811	214.26	102.644
SL2209	444	-	27.3038	0.236443	1.92772	1.67472	0	1.13809	0.66658	9.55971	0	1.57544	0
SL2313	444	-	573.381	19544.9	2460.04	242.746	3176.47	250.568	139.482	201.949	490.281	954.717	222.623
yeaA	444	+	92.1505	697.744	165.508	115.82	115.222	115.326	188.975	291.571	312.96	265.462	379.098
ygdK	444	+	69.9661	77.3169	117.04	65.314	75.6509	59.1804	122.484	40.6288	50.1584	24.4193	28.2841
yhbP	444	-	23.8909	311.396	1687.85	73.952	132.389	54.4384	63.3251	33.459	49.452	9.45264	10.4925
rimI	447	+	113.566	30.7657	24.6182	13.045	25.7217	19.0289	16.8835	34.4209	114.378	54.7695	80.6565
sciJ	447	+	8.47506	0.704558	0.273536	1.2257	1.44504	0.565215	1.65524	3.56078	8.42046	10.1715	2.26563
sciW	447	+	0	1.64397	3.8295	0.963052	2.02306	0.75362	0	1.18693	3.50852	0.782422	0
sciX	447	+	271.202	42.5084	48.9629	92.1903	98.8407	139.231	152.613	110.384	118.588	129.882	121.891
SL2547	447	+	61.0204	11.2729	6.01778	5.07791	6.93619	12.4347	23.0078	70.0287	88.4148	227.685	134.125
SL2681	447	-	0	0.469706	2.46182	0.0875502	0.289008	0	0.331048	2.37385	1.40341	0	0
SL4388	447	-	23.7302	50.4933	30.0889	6.04096	11.8493	5.08693	4.46915	16.617	50.5227	15.6484	7.25002
SL4440	447	+	406.803	273.603	273.536	123.971	437.558	156.188	150.13	176.852	256.824	157.267	120.078
yccF	447	-	59.3254	42.2735	37.2008	14.4458	34.1029	25.4347	33.2703	143.618	156.48	136.924	169.469
yeaL	447	-	16.9501	3.75764	7.38546	7.87952	13.8724	15.6376	11.9177	23.7385	40.6989	19.5605	25.3751
fkpB	450	+	50.5106	34.0594	24.7254	13.4796	16.0763	24.5161	14.7976	55.4128	162.405	31.0878	94.0706
napB	450	-	3.36737	8.16493	90.7505	8.78349	15.7892	16.2817	11.5093	34.1909	40.4269	2.33158	46.3602
nrdR	450	+	225.614	197.591	97.2714	117.925	92.7258	117.528	189.574	277.064	496.973	380.048	692.702
rplI	450	+	1486.69	1313.39	2417.66	2799.76	3156.41	5080.08	6811.51	2161.1	1644.26	1440.92	2518.75
SL0030	450	-	23.5716	16.3299	23.6386	57.571	39.3295	35.3706	49.8187	12.969	10.4552	24.8702	27.0059
SL0565	450	-	0	2.7994	3.5322	4.78309	1.14831	2.62005	1.31534	0	2.09105	0	0
SL0964	450	-	1018.63	248.214	423.049	465.786	956.54	607.664	824.392	1684.79	308.081	1068.64	1019.92
SL1573	450	-	23.5716	21.9287	19.0196	15.6537	18.0858	13.6617	24.1695	45.9808	81.5509	71.5018	71.5657
SL2784	450	+	158.266	208.789	60.0475	2.95682	16.3634	6.36297	11.8381	224.009	1309.69	184.972	76.9669
SL2880	450	+	666.74	512.058	1243.88	407.432	1676.82	486.954	505.75	571.813	304.596	199.739	183.64
SL2944	450	-	260.971	710.815	507.007	611.713	726.879	175.917	141.893	265.274	255.805	308.546	195.343
wzb	450	-	6.73474	1.3997	1.35854	0.782687	0.861231	0	1.64418	0	2.09105	5.44036	4.95108
ydcZ	450	+	10.1021	0.233284	4.61903	0.434826	2.29662	2.05861	0.493254	7.07398	36.9419	6.99474	13.9531
yfeZ	450	-	23.5716	42.2243	60.8626	15.045	29.2818	26.7619	8.2209	41.2649	78.7628	35.7509	31.0568
ygaU	450	-	121.225	225.585	28.2576	231.154	202.102	66.2497	46.6947	29.4749	566.674	303.883	68.415
fur	453	-	612.139	2089.56	2779.75	1207.1	1638.31	693.794	1029.12	1104.41	1111.29	1093.2	1030.59
moaE	453	+	6.69004	1.85388	3.77866	1.55498	0.285172	0	0.653307	8.19819	14.5402	0.772035	8.048
ntpA	453	-	23.4152	9.50115	14.3049	8.6388	15.1141	2.04494	6.6964	16.3964	70.6238	10.8085	14.3076
nucD	453	+	0	0.463471	0	0.086388	0	0	1.14329	4.68468	2.76956	0	4.024
orgC	453	-	132.128	340.883	228.879	140.208	487.643	172.705	224.084	114.775	139.863	151.319	128.768
pduV	453	+	0	0	0	0	0	0.371808	0	0	1.38478	0	0
SL2576	453	-	0	0	0	0	0	1.11542	0.48998	0	5.53912	0	6.25956
ybbJ	453	-	18.3976	18.3071	22.672	4.3194	6.27377	3.34627	7.51303	10.5405	82.3944	7.72035	6.70667
ycbG	453	+	95.3331	180.29	77.1927	39.7385	84.9811	56.5148	69.0872	90.1801	152.326	109.629	137.71
yicN	453	-	88.6431	85.2786	139.811	32.8274	72.7187	63.7651	82.48	72.6126	78.9325	91.1002	77.3502
yjgK	453	+	45.1578	151.555	496.085	30.6677	87.8328	34.95	39.5251	44.5045	65.7771	32.4255	27.2738
csgA	456	+	0	1.61145	0	1.20146	1.41646	3.69357	4.38075	5.81724	2.06347	9.20334	11.5482
csgB	456	+	1.66148	0.460415	0	0.600729	1.98304	4.06292	1.6225	0	2.06347	0	0
dksA	456	-	1515.27	3998.47	966.322	1943.53	1435.15	2145.41	2197.19	1720.74	2617.86	1411.95	2028.94
dut	456	+	167.81	179.101	69.4444	48.7449	86.6871	160.301	112.277	394.409	470.472	441.76	463.706
fabZ	456	+	333.958	1371.58	1588.1	645.784	1036.28	557.359	1050.41	467.706	493.858	404.947	364.658
SL2305	456	-	458.569	1823.93	464.661	967.946	651.853	717.291	764.197	124.489	220.104	131.148	198.097
SL2619	456	-	96.366	5.29477	13.4062	18.8801	37.961	9.04924	7.139	38.3938	59.1529	38.3473	8.4391
SL3141	456	+	28.2452	74.357	37.2694	31.3237	36.8279	45.4309	84.8567	60.4993	105.237	111.207	100.381
SL4133	456	-	0	0.230207	0.268125	0	0	0	0	0	3.43912	2.30084	0
SL4151	456	-	0	0.690622	0.804375	0.257455	0.283291	0	0.48675	2.3269	2.06347	0	0
SL4189	456	-	0	0	0	0.171637	0	0	0	0	1.37565	0	0
yaiI	456	+	28.2452	154.699	225.761	122.034	212.752	91.6004	113.25	51.1917	67.4068	29.1439	59.5179
yfjG	456	-	161.164	194.065	231.66	111.392	136.263	92.7085	141.644	294.353	342.537	190.969	238.96
zraP	456	-	46.5215	130.758	30.8344	27.0328	24.6463	34.7195	31.4765	24.4324	127.248	32.2117	47.0813
asnCb	459	-	37.9638	18.9821	5.06101	11.2538	17.449	14.6775	21.1155	106.336	73.1152	54.0964	42.3604
gpt	459	+	610.722	773.919	1757.77	464.135	1123.49	510.226	289.331	634.549	573.305	368.77	644.231
mgsA	459	-	103.988	877.977	1596.08	90.0306	632.667	238.326	185.365	182.621	347.81	204.957	176.06
mraZ	459	+	244.289	132.417	348.41	51.1538	322.244	130.997	64.4749	179.153	431.858	160.003	121.786
SL1762	459	+	6.6024	1.8296	3.99553	2.30192	5.34728	3.66937	4.67443	6.93497	16.3997	14.4765	4.85379
SL4480	459	-	122.144	68.3811	34.3616	32.0564	22.5149	13.5767	34.3329	315.541	353.96	324.579	555.097
soxR	459	+	13.2048	24.0134	176.336	47.8288	160.418	46.0506	21.9215	8.09079	32.7993	15.2384	13.2376
tnp	459	+	0	0	0	0	0	0	0	0	0	0	0
tnpA_1a	459	-	0	0	0	0	0	0	0	0	0	0	0
tnpA_1b	459	-	0	0	0	0	0	0	0	0	0	0	0
tnpA_1c	459	-	0	0	0	0	0	0	0	0	0	0	0
tnpA_1d	459	-	0	0	0	0	0	0	0	0	0	0	0
ybaO	459	+	391.192	459.915	655.8	319.967	827.984	633.517	612.028	218.451	360.109	427.438	350.356
ychJ	459	+	99.036	30.6457	30.0997	30.7775	38.2753	44.5829	58.3497	211.516	164.68	76.1921	176.943
yehR	459	+	16.506	16.9238	13.5848	14.4936	8.16163	9.90731	9.83242	24.2724	10.9331	3.80961	16.7676
yigG	459	-	6.6024	4.11659	9.85564	0.511538	12.1017	3.66937	2.09543	3.46748	2.04996	3.80961	0
elaA	462	-	219.741	649.824	435.59	138.741	218.65	201.96	166.223	121.72	177.186	139.281	129.323
hycA	462	-	75.4335	2.49932	49.7514	13.7216	58.7169	263.569	171.508	1.14831	2.71549	9.08356	31.1251
pyrI	462	-	8.1993	61.8014	34.6672	17.6179	10.9046	6.19734	7.84677	39.0424	62.4563	19.681	46.0301
SL0938	462	-	52.4755	12.7238	52.1332	7.53843	99.2595	23.1489	22.0991	17.2246	64.4929	21.9519	52.6059
SL4435	462	+	80.3531	152.004	97.3858	96.3903	104.572	186.102	80.5495	56.267	83.5014	67.3697	32.4403
SL4467	462	+	36.0769	147.46	6.08661	19.0578	17.6151	39.3713	16.8145	10.3348	465.707	27.2507	19.2888
ycgN	462	-	198.423	582.115	678.26	492.116	747.941	325.36	669.378	119.424	95.7211	107.489	109.596
yjeE	462	+	134.468	87.7035	99.7675	31.4242	53.1248	24.9716	31.0668	58.5636	243.036	74.9393	70.1412
yjiG	462	-	4.91958	3.63538	11.9086	1.10112	4.19406	0.911373	2.24193	3.44492	3.39436	0	1.75353
yjjA	462	-	26.2377	194.493	193.978	101.557	91.151	84.94	110.015	32.1526	80.7859	19.681	9.20603
ymfB	462	-	11.479	5.90749	4.76344	5.675	3.63485	3.28094	6.56567	44.7839	35.9803	42.3899	40.3312
gatA	465	+	3.25851	3.16039	3.41802	6.31154	7.7783	3.62192	3.18206	2.28176	10.1173	0.752069	5.66212
nrdG	465	-	0	4.2891	24.452	2.94538	0	0	0.159103	1.14088	4.72138	0	3.91993
ptxA	465	+	0	6.32078	4.73264	5.38585	5.55593	3.25973	10.6599	4.56353	10.1173	1.50414	9.58206
SL0349	465	+	8.14628	44.9227	20.2452	140.2	26.1129	59.5806	56.1633	10.2679	22.258	6.01655	20.0352
SL1277	465	+	104.272	62.9821	50.7444	20.1128	68.6157	130.027	87.0292	281.798	305.541	192.53	192.077
SL2689	465	-	0	2.70891	0.525849	1.34646	2.77796	1.26767	0.477308	0	0.674484	0.752069	0
yiaL	465	+	1.62926	14.4475	14.9867	11.4449	11.3897	15.5743	31.8206	7.98617	4.72138	5.26448	3.48438
SL0294	466	+	1.62575	0	0	0.0839729	0	0	0.317521	0	0	0	0
fliL	468	+	64.7516	21.7563	172.938	5.60209	76.7313	21.9518	10.9076	123.557	131.35	112.086	247.533
gyrI	468	-	1565.37	3867.24	233.022	747.502	505.93	1166.68	587.112	862.634	3752.17	1149.25	1076.68
hopD	468	+	3.23758	1.34575	2.87359	0.919745	0.552024	0.899664	0.632323	0	2.01045	0.747238	1.29825
rnhA	468	-	30.757	250.086	592.743	112.042	248.963	108.679	107.653	34.0066	50.2613	69.4931	56.2575
secB	468	-	694.461	1947.98	840.394	776.85	987.57	701.378	1249.94	828.627	824.955	625.438	490.739
SL1187	468	+	187.78	467.2	26.646	94.4829	101.296	53.2601	85.9959	54.4105	426.216	292.17	82.2225
slyB	468	-	4191.05	10801.9	20035.7	10374.7	62780.6	29278.8	20091.9	3532.15	2882.32	6861.88	4346.54
stfE	468	+	0	0.672876	0.261235	0.167226	0	0	0.158081	1.13355	1.3403	0	0.8655
yafP	468	-	67.9892	49.1199	16.7191	22.4083	34.5015	25.3705	36.0424	66.8796	54.2822	47.8232	57.5558
ybeA	468	-	50.1825	54.7272	44.1488	13.1273	27.6012	18.3531	37.4651	12.4691	125.318	29.8895	47.6025
yehS	468	-	174.829	198.498	146.814	131.858	136.074	210.162	315.213	89.5507	142.072	127.03	143.24
yhcH	468	-	114.934	194.013	98.7469	19.3147	109.853	14.3946	11.8561	49.8763	1480.36	100.877	44.5733
accB	471	+	295.956	94.9385	80.7256	49.9308	91.8738	72.7652	134.61	843.612	621.925	596.944	537.055
argR	471	+	234.835	75.1039	20.5059	20.2714	47.4453	74.5531	90.4733	634.117	623.923	789.986	966.613
atpF	471	-	254.136	327.828	1081.36	226.142	258.618	128.725	187.072	725.348	590.629	379.401	477.716
bcp	471	+	377.988	247.375	119.92	111.742	109.152	35.2205	53.2473	745.622	489.417	790.728	744.739
comN	471	-	6.43383	18.4974	2.07654	2.24315	3.8395	0.536353	1.57072	5.63159	6.65873	8.16715	9.45973
hycI	471	-	16.0846	48.1378	34.0034	31.8195	21.6658	23.242	20.1052	22.5263	24.6373	6.68221	11.1797
manX	471	-	3.21692	2.2286	2.07654	3.6555	2.7425	5.54231	2.51315	0	4.66111	0.742468	3.00991
nucD2	471	-	0	0	0	0	0	0	0	0	1.33175	0	0.859976
pagC	471	+	20.9099	9.36013	14.0167	12.6281	20.5688	36.2932	45.2367	156.558	115.196	130.674	330.661
ribH	471	+	918.429	3893.59	8605.97	4539.63	6860.91	3043.27	1483.39	2102.83	1721.95	3016.65	5321.96
rpsG	471	-	1288.37	1121.21	2343.64	2075.49	1933.19	752.146	853.842	4206.8	1944.35	956.299	1523.88
safD	471	+	24.1269	109.202	59.441	153.697	41.686	104.589	77.7505	15.7684	33.9595	16.3343	34.399
SL2206	471	-	4.82537	2.00574	0.778703	0.249239	0	1.78784	0.628287	2.25263	0.665873	2.2274	1.71995
SL2588	471	-	8.04229	3.12004	0.778703	1.49543	0.82275	2.86055	2.35608	2.25263	9.32222	0	0
vsr	471	-	1.60846	0.668581	0.778703	0.996954	1.37125	1.07271	2.04193	5.63159	5.99286	4.45481	12.4696
ylaC	471	-	77.206	319.359	112.393	792.662	204.591	268.176	242.362	153.179	323.614	361.582	296.692
comC	474	-	3.19651	3.54315	6.44804	0.742973	2.18009	0.17765	0.780378	4.47669	1.98495	0	1.70904
creA	474	+	107.083	93.8934	70.6705	69.6744	76.303	94.6877	117.213	251.814	307.667	375.519	344.372
gmm	474	-	1.59826	1.32868	1.03169	0.33021	5.1777	1.24355	1.09253	0	1.3233	1.47552	0
greB	474	+	60.7337	30.7811	44.3625	5.44847	34.0638	25.5817	19.1973	67.1504	90.646	109.926	91.4338
SL0810	474	+	118.271	197.531	281.908	165.518	329.193	137.324	73.1994	82.8188	127.698	53.8564	24.3539
SL1979	474	+	68.725	3.54315	7.47972	1.5685	10.3554	2.84241	1.40468	43.6478	29.7742	14.0174	8.97247
SL2575	474	-	3.19651	17.4943	7.73764	37.2312	7.08528	24.8711	22.787	1.11917	16.5412	5.16431	2.56356
SL3056	474	-	9.58954	2.43591	1.54753	2.47658	5.1777	2.30945	2.18506	13.4301	5.95485	5.16431	3.41808
SL3750	474	-	15.9826	7.30774	4.12674	1.81616	1.63506	2.1318	3.27759	6.71504	9.2631	5.16431	17.5177
SL4476	474	-	9.58954	13.9511	64.9962	4.7055	13.6255	9.94842	6.08694	34.6944	41.6839	17.7062	39.7352
smg	474	-	305.267	1858.6	1212.49	628.143	782.378	348.195	415.941	218.239	750.972	539.302	451.614
sscA	474	+	121.467	9.07932	3.35298	37.2312	5.1777	16.3438	16.8562	27.9793	64.18	9.59087	117.924
ybeL	474	+	242.935	2785.8	1963.81	293.227	2620.46	161.484	228.338	285.389	582.252	278.135	79.0432
ybeY	474	-	31.9651	9.30077	31.4664	6.19144	7.6303	3.37536	4.83834	14.5493	75.4281	95.1709	16.6632
ybjO	474	+	51.1442	39.639	70.4126	24.2705	64.04	33.9312	26.2207	89.5339	155.488	102.548	86.3066
ycdZ	474	+	361.206	8.85787	45.6521	28.5632	123.992	116.361	145.462	409.618	93.9543	309.859	267.465
yiaM	474	+	1.59826	0	0	0	0	2.48711	3.74581	3.35752	1.98495	0.737759	1.28178
yibK	474	+	167.817	64.8839	175.902	110.786	144.431	91.4899	96.1425	125.347	113.142	158.618	128.178
ysaA	474	-	75.118	375.795	1263.3	56.8787	85.8409	85.8051	60.7134	118.632	287.156	55.3319	76.9069
bfr	477	-	416.104	1114.34	202.474	313.938	3559.58	145.638	60.1756	221.312	3949.48	1801.25	336.258
greA	477	-	806.797	463.648	182.739	229.198	426.228	299.396	486.523	1306.74	1011.2	2310.03	2365.27
SL1786	477	+	92.1146	22.2252	18.9659	31.7465	103.985	88.2654	93.8306	84.5211	105.197	94.5711	68.3554
stfF	477	+	0	1.76041	4.10073	0.984388	2.16635	2.11837	2.01619	3.33636	5.91732	2.93244	0
ybhB	477	-	424.045	163.718	25.6296	111.892	73.6557	71.848	160.055	227.985	276.799	448.663	232.663
ybjN	477	+	74.6446	38.729	55.1036	29.2855	41.4314	41.1317	44.5114	45.5969	61.1456	98.9697	121.426
ygfA	477	+	12.7055	0.880205	0.512592	0.492194	0.270793	0.353061	0.155092	25.5788	28.9291	7.33109	0.424568
ccmE1	480	-	0	0	0	0.0815185	0	0	0	0	0.653362	0	0
ccmE2	480	-	0	0	0	0	0	0	0	0	1.30672	0	0
cigR	480	-	53.66	227.42	221.836	171.433	166.033	185.249	156.586	64.099	162.687	91.0647	96.6171
coaD	480	+	23.6735	33.0196	47.6272	7.82578	13.9931	8.77126	9.24723	92.833	97.3509	66.2951	47.2538
eutP	480	-	0	53.5749	1.52814	7.58122	1.61458	10.1747	2.00357	0	18.2941	1.45704	1.68763
folA	480	+	399.294	286.899	271.246	319.064	613.542	444.001	737.004	616.676	450.166	521.619	480.976
folK	480	-	4.73471	0.218673	0.254691	0.163037	0.538194	0	0	15.4722	18.9475	13.8418	18.9859
ispF	480	-	9.46942	82.877	82.0104	69.1277	64.0451	39.6461	38.376	107.2	90.8173	49.5392	40.9251
rseC	480	-	15.7824	25.1474	96.2731	76.7089	59.2014	33.5062	22.3475	32.0495	37.895	51.7248	35.0184
ybaK	480	-	129.415	156.351	26.9972	61.3019	44.9392	61.2234	90.3146	200.033	94.7375	120.205	97.039
allA	483	+	6.27365	7.38861	5.06211	0.972134	4.54618	2.44067	3.36955	6.58966	22.7253	11.5837	9.22422
fidL	483	-	21.9578	2.17312	0.759317	2.75438	3.20907	0.523	3.36955	15.3759	7.79154	15.9276	10.9014
iagB	483	+	131.747	21.0793	16.1988	26.5717	35.8346	70.082	45.1826	79.0759	81.8112	30.4073	168.132
pduK	483	+	6.27365	8.90979	5.31522	7.93909	0.802267	0.871666	3.21639	1.09828	0.649295	2.89593	4.19283
SL2999	483	+	29.7998	9.56172	4.80901	1.70123	1.06969	3.48667	5.5138	60.4052	32.4648	28.2354	17.6099
SL3144	483	+	1.56841	3.04237	0.506211	0.243033	0	0.348667	0.918967	2.19655	1.29859	0	0
smpB	483	+	1312.76	48.8952	29.1071	35.1588	49.2057	58.4016	53.6064	535.959	474.635	396.743	516.976
gpF	486	+	3.11742	22.4606	8.30082	6.11876	9.30188	5.19765	12.6337	3.27445	9.67919	10.7926	8.75047
gpU	486	-	6.23485	9.71855	20.1232	8.29254	8.23881	7.27671	5.63191	3.27445	7.09807	4.31703	4.58358
hlpA	486	+	904.053	758.047	2939.24	1458.76	2427.79	1171.55	1370.99	1496.42	605.272	918.808	1648.84
menG	486	-	1329.58	1177.02	745.061	288.629	288.89	370.072	659.086	1498.61	3077.34	1339.72	1959.27
moaC	486	+	7.79356	2.80758	10.5647	3.30091	4.51806	1.03953	2.43542	24.0126	32.9092	14.3901	12.9174
rzpR	486	-	6.23485	4.75129	2.01232	5.31366	2.92345	4.50463	2.73985	2.18297	38.0715	8.63406	3.33351
sciK	486	+	1.55871	0.431935	2.01232	0.885611	1.86038	0.34651	0.608855	0	0	3.59753	0.833378
sciK1	486	+	4.67613	3.67145	2.5154	13.9282	16.2119	9.00925	10.3505	6.5489	1.29056	10.0731	0
sixA	486	-	311.742	112.519	96.8429	61.5097	276.133	206.52	146.734	373.287	522.031	244.632	309.6
SL0272	486	+	40.5265	3.23952	2.5154	2.57632	7.17574	5.19765	10.0461	25.1041	4.51695	3.59753	5.41696
SL0681	486	-	0	2.37564	0.25154	0.48306	0.265768	0	0.608855	5.45741	7.09807	0.719505	1.66676
SL1243	486	+	168.341	63.9264	268.896	30.1913	339.12	27.7208	41.0977	46.9338	192.938	465.52	63.7534
SL3105	486	-	52.9962	433.879	567.474	67.5479	204.641	99.2751	92.6982	38.2019	60.6562	26.6217	32.5018
SL3617	486	-	210.426	283.134	113.948	78.0142	24.7164	62.1985	71.5405	150.625	120.667	33.8167	77.0875
SL3736	486	-	0	171.262	3.27002	7.2459	6.11267	5.3709	3.65313	2.18297	12.9056	2.15852	2.91682
yigI	486	-	67.0246	692.824	13.5832	239.115	306.165	114.175	164.087	75.3123	107.116	123.035	56.253
yqjF	486	+	3.11742	6.91097	12.8285	4.10601	23.9191	4.33137	2.13099	5.45741	2.58112	7.91456	5.83365
cvpA	489	-	75.9073	102.383	143.246	88.1767	231.91	55.7895	90.9181	162.716	195.6	161.609	228.184
hybE	489	-	10.8439	2.79032	5.49986	0.400076	1.05654	0	0.302556	4.33909	10.9023	0.715082	4.14128
rfaH	489	-	151.815	50.0111	26.7493	17.4433	28.2624	14.2918	24.0532	349.297	214.84	240.268	184.701
rsd	489	-	58.8669	260.788	28.9993	76.1744	79.5044	69.5647	39.0298	86.7818	184.057	150.167	58.392
sciY	489	+	131.676	38.8498	39.749	162.271	117.804	152.216	103.474	14.102	1.28262	2.14525	1.65651
SL0340	489	+	86.7512	4.50744	1.49996	6.72127	4.49028	10.3314	20.5738	81.358	47.4571	57.9216	69.9876
SL1476	489	+	103.792	24.6836	60.4984	24.1646	57.053	16.7024	24.5071	105.223	46.8158	52.201	63.7756
SL4393	489	-	6.19652	9.44416	9.49976	5.36101	5.01855	1.7219	5.44601	2.16955	5.1305	4.29049	2.07064
wcaB	489	-	0	0.21464	0.499987	0	0.264134	0.17219	0	0	1.92394	0	0
yhhY	489	+	60.416	326.253	341.241	182.434	278.133	172.362	72.0084	30.3736	37.8374	43.62	51.7659
ytgA	489	-	32.5317	0.85856	1.99995	1.6003	2.11307	2.41066	4.8409	53.1539	23.0872	18.5921	18.6357
ilvH	492	+	13.857	29.866	38.7607	25.9255	29.4023	10.6105	15.6368	21.5629	47.8045	7.81784	71.6179
mreD	492	-	15.3966	0	0.496932	0.238579	0.26252	0	0.150354	28.0318	29.3201	84.5748	7.40875
napF	492	-	43.1106	355.832	775.96	48.1134	144.649	53.395	165.84	58.2198	425.779	42.6428	129.242
pduM	492	+	7.69832	0.213329	0	0	0.26252	0	0	2.15629	14.0227	1.42143	0
ptsN	492	+	33.8726	63.5719	137.402	24.176	85.0566	28.9223	31.875	34.5006	150.425	38.3785	119.363
SL4254	492	+	23.095	1.06664	1.98773	0.795262	3.93781	0.342275	1.35318	21.5629	26.1331	6.39642	13.5827
eco	495	+	139.259	188.921	351.667	63.3927	701.109	69.4002	69.7888	231.465	179.287	234.524	15.1366
eutK	495	-	4.59094	10.1776	1.48174	0.632346	2.34834	0.170098	0.298881	0	24.7074	0	2.86368
hybD	495	-	4.59094	4.66473	10.6192	1.34374	2.34834	3.57207	2.39105	5.35799	16.4716	9.18316	4.90917
lrp	495	+	400.942	1116.35	2722.21	1142.41	2074.62	1483.26	865.262	266.828	276.216	297.393	520.372
ppiB	495	-	647.323	388.021	528.241	156.743	663.274	148.156	231.932	1774.57	1138.44	1327.32	1507.53
sciD	495	-	0	0	0.493914	0.553303	0	0	0.298881	2.14319	4.43466	2.11919	0
yfbU	495	-	82.6369	230.056	449.215	258.63	107.763	215.175	249.715	345.054	164.716	228.166	372.279
yfhP	495	-	385.639	332.044	115.576	1464.28	928.114	1723.78	2162.71	128.592	232.503	595.492	419.734
yqhA	495	-	104.061	206.732	81.2489	41.6558	72.0156	38.1021	71.4327	182.172	332.6	272.669	202.094
ftn	498	+	3927.42	3722.96	2755.36	3374.26	4872.95	6267.32	6042.85	3325.33	3326.7	4766.78	8729.9
rplJ	498	+	15575.8	4980.52	1255.32	5159.12	8599.31	24483.8	26294.8	24897.4	15891.1	15117.6	26848.4
sicA	498	-	103.433	4.63657	3.92746	27.8124	14.005	33.9834	70.2588	908.555	678.815	201.512	989.327
SL0982	498	+	39.548	33.7205	27.2468	30.8765	13.7456	33.4762	43.8189	48.9959	49.7462	40.0216	64.2473
sprT	498	+	13.6897	4.63657	16.6917	0.864228	4.92767	0.845358	2.07954	30.8887	42.8195	10.532	15.4519
ubiC	498	+	305.736	2404.69	4381.33	506.673	2369.95	291.649	403.134	287.585	243.693	240.129	97.9974
ygaD	498	-	68.4484	119.919	69.958	30.4837	64.3191	30.0948	21.241	83.0801	215.987	84.9581	23.1778
SL4523A	500	-	66.6591	49.7483	71.3889	8.99889	134.58	52.5389	28.2572	30.7649	15.0522	25.8748	14.5799
cpxP	501	+	40.8227	6.07517	32.9392	13.2761	15.7255	6.55423	7.23472	7.41117	56.3329	310.574	18.9969
lspA	501	+	287.271	62.8466	11.4677	17.9618	26.2951	26.553	22.4424	164.104	314.838	232.407	137.02
nuoE	501	-	28.7271	3.98029	38.063	3.0457	2.06236	3.36115	4.28178	63.5243	252.872	42.5731	120.852
oraA	501	-	65.0139	23.4627	28.0593	15.5409	25.5217	11.4279	6.49649	27.5272	17.5258	5.58336	3.6377
SL0337	501	+	10.5837	4.60875	3.17192	6.55996	5.92929	2.68892	15.2077	27.5272	10.6407	30.7085	9.70052
SL0967	501	+	0	8.58904	3.41591	7.88757	0.257795	3.19309	4.13413	0	3.75552	0	4.04189
sspB	501	-	63.5019	36.2415	97.5975	27.4894	36.6069	17.1418	18.8989	68.818	164.617	23.7293	45.2691
cheW	504	-	354.692	3136.5	1172.92	2597	989.667	1954.21	2744.54	242.057	1002.97	391.973	1511.89
dps	504	-	217.925	1408.74	542.801	350.805	858.719	307.047	636.528	277.84	1778.83	896.335	312.985
ftnB	504	+	37.5733	335.057	190.878	33.3805	67.652	34.0792	26.2713	13.6815	152.436	47.8693	22.9013
rpsE	504	-	1605.13	7326.48	6781.62	13110.8	1982.66	5934.96	11532.1	1330.26	922.704	783.946	1673
SL1951	504	-	6.01173	0.416478	1.21269	1.08681	1.7938	3.3411	0.880601	1.05242	32.3538	24.9753	9.64267
yciF	504	+	4.5088	1.66591	1.94031	6.83135	67.1395	8.5198	3.81594	3.15727	12.4438	126.264	6.42845
yhbS	504	-	82.6613	749.661	505.45	56.5915	152.473	78.3488	66.4854	119.976	592.323	114.47	113.301
yjgM	504	-	72.1408	9.16253	9.21646	4.96825	7.43147	12.195	11.0075	89.456	36.0869	38.8504	25.312
mug	507	-	89.6413	173.263	173.351	252.882	183.157	225.516	173.909	82.6485	166.376	101.378	100.648
scsD	507	+	0	0.621014	0.241101	0.61735	1.27369	0	0.291793	1.04618	3.71099	0.689644	0
tpx	507	+	564.74	1263.14	461.949	1446.6	343.387	465.977	1235.89	1175.91	871.465	1208.26	2507.01
yciE	507	+	0	0.828019	0.723302	6.1735	110.047	7.30684	8.6079	3.13855	11.7515	44.1372	1.19819
cIIb	510	+	0	1.44049	1.91744	0.153428	0.506474	0.990514	0.43511	1.04002	1.22971	3.4279	15.4846
cIIc	510	-	10.3965	1.02892	1.91744	1.45756	1.51942	1.65086	3.33585	9.36016	31.9724	13.7116	1.58817
crr	510	+	843.603	2234.41	2870.88	1303.83	1693.65	1697.91	1728.26	1094.1	1396.33	893.31	1441.66
def	510	+	204.96	108.86	36.1916	60.067	157.26	244.822	172.449	203.844	285.907	346.903	268.4
purE	510	-	10.3965	16.0512	136.857	52.8559	51.6603	67.8502	69.0375	40.5607	31.9724	26.052	146.905
SL1166	510	+	0	0	0	0	0	0	0	0	0	0	0
sulA	510	-	369.819	852.565	753.552	585.25	622.203	1019.57	1064.42	319.286	334.48	598.511	685.691
tnpA_2b	510	-	0	0	0	0	0	0	0	0	0	0	0
yajQ	510	+	1656.02	1279.98	1052.91	558.861	477.098	361.373	534.46	1913.63	1495.32	1089.39	1435.7
hpaC	513	-	13.2886	39.6883	13.5817	36.1493	10.3219	8.69828	6.77679	6.20354	11.6138	10.905	9.47317
moaB	513	+	5.90605	99.0161	536.119	117.371	70.4908	66.7962	62.1446	52.7301	91.6876	21.81	50.1289
safA	513	+	25.1007	15.548	20.7299	30.4295	20.6437	23.1407	33.8839	17.5767	15.8925	24.5362	29.6037
STM325.1N	513	-	26.5772	3.27326	0	4.04201	4.78331	2.46178	5.4791	8.27139	6.11251	2.04469	1.57886
cyoC	516	-	101.286	5.69484	7.81727	4.01847	3.25372	3.26325	4.01372	189.134	678.182	134.163	100.851
fxsA	516	+	68.9919	23.1861	25.3469	22.2911	34.2892	39.9748	54.7586	145.962	198.715	407.233	125.181
hscB	516	-	26.4224	13.4235	15.1608	8.87096	6.00688	9.78974	6.88066	21.5859	55.2998	34.5572	29.4312
luxS	516	-	604.78	209.895	387.784	559.174	369.173	406.274	316.797	452.277	446.652	278.49	611.777
mobB	516	-	19.0829	2.64403	13.0288	1.59222	4.00458	0.978974	2.29355	17.4743	24.9153	0.677592	11.7725
ogt	516	+	123.305	207.658	130.525	285.69	125.644	442.007	308.339	91.4832	119.715	63.6937	141.662
ompX	516	+	3850.33	3522.87	2195	2203.64	4904.11	4663.83	5499.94	8908.82	4946.6	18161.5	10643.1
pgpA	516	+	1.46791	5.89823	4.97463	4.47339	2.75315	2.44744	8.60082	51.3951	25.523	92.8301	50.2293
priC	516	-	35.2299	33.3555	41.929	12.662	19.0218	4.89487	12.4712	14.3906	57.7305	18.295	9.8104
SL0830	516	+	7.33956	0.813548	4.02708	2.57789	3.7543	0.815812	3.58368	3.0837	7.89997	0	7.84832
SL1971	516	+	4.40374	1.01694	0	0.682381	1.75201	0.65265	0.286694	14.3906	12.7615	2.71037	0
SL2671	516	-	0	3.86435	9.2386	11.2214	10.2617	18.6005	12.6145	3.0837	6.0769	0	0
SL3128	516	-	3085.55	1161.14	662.81	1323.29	1276.71	1134.63	2384.58	731.866	1078.04	1647.23	1886.34
SL4002	516	-	1.46791	4.27113	6.39595	8.6435	7.00802	3.75273	4.8738	6.16741	3.03845	2.71037	0
SL4449	516	+	441.842	61.6263	132.42	46.6294	125.894	91.3709	45.7277	142.878	172.584	134.163	177.372
ybjP	516	-	173.214	191.184	330.931	145.271	182.459	293.529	157.825	509.839	726.19	912.717	805.238
yihI	516	+	800.012	110.643	45.2454	17.5903	27.5315	45.196	73.2503	1116.3	802.758	767.712	860.176
yjjX	516	-	26.4224	2.84742	2.84265	2.65371	9.2606	3.58957	4.30041	57.5625	44.3614	46.7539	44.7354
yncA	516	+	10.2754	13.4235	6.86973	7.80948	14.016	16.6426	9.17421	59.6183	44.9691	27.1037	49.4444
zur	516	-	275.968	1137.34	1646.84	1052.69	2906.08	872.919	1263.89	339.207	382.845	489.899	392.808
bcfF	519	+	72.9706	59.8539	39.331	71.5366	39.8139	32.1191	30.9262	69.4925	64.0421	36.3781	36.2833
fabA	519	-	404.257	61.4716	68.2994	48.7715	75.8953	33.579	40.1897	434.328	224.147	382.643	484.558
fimF	519	+	13.1347	6.6729	1.88412	0.150762	7.96278	6.32648	1.99524	29.6365	29.6044	2.021	8.19301
SL1943	519	-	7.29706	0.606627	1.17758	1.50762	1.24418	0.973305	0.42755	4.08779	48.9378	2.69467	5.85215
SL2212	519	-	0	7.68395	14.3664	51.4852	16.9209	28.3881	24.6554	0	4.22919	0	2.731
SL2345	519	+	13.1347	0.606627	0	1.2061	1.74186	0.324435	1.14013	2.0439	1.20834	2.021	0
yeaK	519	-	27.7288	272.174	106.217	121.665	118.944	67.3202	66.4128	56.2071	76.7297	29.6414	43.3059
yfiR	519	+	239.343	13.1436	17.6636	3.01524	39.8139	8.11087	5.70067	247.311	120.23	82.8612	87.3921
yhbO	519	+	18.9723	23.2541	3.29721	11.6841	54.7441	3.08213	2.42279	5.10974	186.689	173.133	12.4846
aroK	522	-	297.457	680.537	450.054	241.629	420.834	318.857	367.56	423.699	703.41	384.459	477.889
envE	522	-	87.0605	38.8016	33.4847	62.2809	103.168	85.8027	156.433	134.12	67.2775	79.7049	147.013
fldB	522	+	188.631	547.445	1309.18	322.272	789.961	324.18	580.529	306.851	404.866	294.037	218.386
pduE	522	+	0	0	1.1708	0.149894	0.742212	0	0.283392	0	1.20138	0	0
ruvC	522	-	2.90202	9.65015	34.1872	8.39406	6.1851	9.19315	0.850177	6.09638	15.618	3.34894	8.92163
sciV	522	+	40.6282	12.0627	12.1763	12.5161	20.0397	29.8374	25.5053	44.7068	36.0415	16.7447	16.6796
SL1932	522	-	13.0591	11.6606	5.61982	4.57177	15.3391	6.12877	5.38446	1.01606	35.4408	7.36768	3.10317
SL2640	522	+	0	0.201045	0.468318	0.149894	0.247404	0.161283	0.566785	0	0.600692	1.33958	1.93948
SL2734	522	+	0	0	0	0	0.247404	0.161283	0.141696	0	0	0	0
SL2887	522	-	2.90202	0	1.87327	0.149894	0	0.645133	0.283392	1.01606	1.20138	5.35831	8.14583
sodCb	522	+	34.8242	60.9166	6.32229	71.7243	47.9964	21.2894	32.5901	27.4337	151.975	83.7236	51.2024
yceD	522	+	1940	96.7026	93.6636	155.74	368.632	571.911	738.095	975.421	887.822	736.098	764.545
SL3899A	523	-	0	0.601979	1.63597	0.523624	0.24693	0	0.141425	0	2.39816	0.668506	0
pal	525	+	751.647	3547.12	2116.09	5814.11	2546.22	3365.47	3072.42	1949.78	2199.68	944.323	2692.02
SL0341	525	+	20.1978	1.99894	2.79382	13.3387	5.41173	8.33872	11.4117	2.02049	1.19451	1.99786	2.31406
SL4148	525	-	10.0989	8.59543	6.2861	7.67534	5.16574	14.272	15.7791	0	7.16703	5.32763	1.92838
yhbT	525	-	242.374	559.303	1697.48	96.5752	248.694	102.149	141.167	434.406	759.108	221.763	374.106
lpfE	528	-	7.17244	38.1611	33.335	12.2255	16.3874	7.17512	11.9071	9.04046	14.2525	1.98649	6.90265
SL2210	528	-	7.17244	10.1365	4.39837	8.07621	15.8982	11.7991	19.8918	20.0899	27.9111	20.5271	61.7404
SL2885	528	+	76.0279	36.9686	34.9555	14.0037	42.3136	12.5963	23.5339	50.2248	101.549	47.0136	28.761
SL3093	528	-	10.0414	68.5708	140.748	50.606	90.7419	34.7595	44.9666	14.0629	30.2865	7.94596	25.3097
ydeJ	528	-	4.30346	2.78258	0.925972	3.03784	4.15799	9.08849	8.96531	3.01349	30.8803	53.6352	20.708
ygaP	528	+	140.58	226.78	136.581	818.809	381.067	293.542	275.683	116.521	94.4226	66.2163	90.5014
cybB	531	-	32.8065	50.1982	51.1006	47.4462	90.7147	113.835	69.3664	104.875	76.1734	80.9851	116.681
dsbB	531	+	75.5975	88.1434	170.105	106.091	208.668	180.899	108.646	217.741	281.074	300.237	184.173
emrR	531	+	439.321	378.265	1159.89	533.844	1112.65	672.546	424.556	382.544	295.246	327.232	324.113
fldA	531	-	290.979	267.79	190.591	174.24	420.011	568.541	653.27	470.439	805.43	592.574	507.142
hslV	531	-	77.0239	13.4389	24.6296	20.9972	48.1542	11.0981	16.4362	85.8976	370.238	1396.5	102.191
idnK	531	+	9.98458	17.7868	5.98475	1.91553	6.32328	5.86615	8.21811	13.9833	27.1626	12.5099	10.6767
ligT	531	-	35.6592	87.5505	78.032	8.69357	23.8339	6.02469	13.7897	31.9619	44.2868	36.2128	7.24489
nudH	531	-	131.226	772.539	2125.74	561.767	1382.85	729.939	573.457	91.8905	198.996	76.3761	85.4134
ppa	531	-	2895.53	2216.23	5057.58	2602.03	3149.48	2593.63	2593.16	3017.4	1508.11	2552.02	1904.64
SL1189	531	-	42.791	94.4675	32.2256	101.597	27.9683	438.851	69.7843	94.8869	67.316	146.168	1209.13
SL2134	531	+	29.9537	6.52182	9.43749	7.14641	16.781	19.0253	12.3968	5.99286	14.1718	8.5594	25.9291
SL3251	531	+	2.85274	2.96446	1.3811	1.25246	1.70242	0.792723	1.3929	1.99762	1.77147	0	0.76262
ssb	531	+	1011.29	2674.34	2692.91	2621.33	4133.23	2878.85	1579.27	2071.53	1658.1	1341.19	1291.12
stcA	531	-	7.13184	3.16209	10.3582	1.84186	2.67523	2.8538	6.26805	35.9571	28.3436	9.87623	25.1665
stfG	531	+	0	0.197631	0.460366	0	0.972812	0	0	0.99881	7.08589	0.658415	1.14393
yabF	531	+	32.8065	4.34788	2.07164	6.70436	7.05288	16.9643	18.8042	22.9726	31.8865	48.0643	36.9871
ybiV(2)	531	-	1.42637	0.197631	0	0	0	0	0	2.99643	0.590491	0	1.14393
yidF	531	-	11.4109	31.6209	23.0183	2.50493	10.7009	1.4269	2.22864	29.9643	51.3727	26.3366	4.19441
atpH	534	-	5951.35	498.371	1596.26	365.639	310.515	363.388	168.839	2463.11	1110.33	513.292	476.609
blc	534	-	8.51004	1.57215	11.9021	0.439558	7.01319	1.10357	1.10805	1.98638	83.965	67.435	3.79164
fimI	534	+	5.67336	7.27118	1.60221	1.31867	1.451	3.46835	1.10805	70.5163	66.3499	9.16593	0
gntK	534	-	85.1004	15.7215	719.85	62.0509	312.691	36.733	25.3466	63.564	17.615	7.85651	13.2707
rplF	534	-	1263.74	6711.11	10952.7	14424.8	6743.06	5073.25	6134.85	506.526	624.746	310.332	444.759
SL0016	534	-	41.1319	6.68163	3.20442	7.76552	15.2355	16.7111	18.8368	48.6662	43.4504	107.372	125.124
SL0968	534	+	5.67336	7.07466	7.0955	11.8681	4.83668	7.72496	4.7092	3.97275	12.3305	1.30942	4.54996
SL1803	534	-	0	1.57215	2.05998	0.439558	1.69284	1.89183	0.138506	0	0	0	0
SL1935	534	-	5.67336	1.76867	4.80663	3.4432	7.98052	4.88722	3.32414	4.96594	31.1199	10.4753	0.758327
sodCa	534	-	86.5187	49.1296	48.0663	57.5088	69.1645	152.765	186.291	160.896	206.683	261.884	360.964
hpt	537	+	273.618	32.2441	40.7415	24.696	58.6772	54.2424	76.4406	558.998	366.677	457.033	453.958
lpfA	537	-	15.5144	0.586256	0.455212	1.09274	8.6573	5.01663	3.30554	4.93814	2.91941	1.95313	0
sciN	537	+	0	0.390837	1.82085	1.09274	1.92384	0	1.10185	0.987629	0.583881	0	0
SL3010	537	-	66.2889	11.7251	26.4023	24.696	89.9397	19.753	10.743	11.8515	5.83881	19.5313	2.63929
stbA	537	-	0	0	0.910424	0.145699	0.721441	0.783849	0.413192	0	0	0	0
ydcN	537	-	149.503	40.8425	76.4756	22.8019	103.166	22.7316	32.229	87.899	54.8848	69.6618	33.9337
yniB	537	+	166.427	80.317	57.5843	36.5705	46.4127	33.7055	34.1572	222.217	169.326	397.137	210.389
comB	540	-	2.8051	0.388662	2.26339	0.144888	0.717426	0.311795	0.136964	1.96426	2.90316	3.23711	0
dnaT	540	-	22.4408	18.4614	7.69554	2.24577	10.044	11.8482	15.8878	90.3561	149.803	57.6205	102.734
fljA	540	-	9.81786	1.94331	5.2058	3.83954	4.78284	2.65025	14.7921	35.3568	19.1608	21.3649	4.49932
ispZ	540	+	115.009	866.133	1296.92	988.065	593.072	584.615	650.032	257.319	299.025	344.428	452.931
rimL	540	-	28.051	150.606	250.331	108.956	227.424	181.62	75.1934	34.3746	119.61	39.4927	66.7398
rplE	540	-	9973.54	50432.4	41017.4	163056	43767.5	46789.4	62210	5297.62	4812.27	5121.1	6956.69
SL1084	540	+	91.1658	26.6233	27.1607	26.2972	42.8064	51.7579	41.2262	52.053	130.642	71.8637	140.979
SL1970	540	+	11.2204	0.582993	0.226339	8.11374	0.239142	12.0041	10.1354	46.1602	49.9343	41.435	27.7458
SL4127	540	+	741.95	208.323	139.651	67.373	170.508	224.648	293.103	442.942	341.411	386.51	376.818
stiA	540	-	15.4281	7.38457	2.94241	1.73866	5.02198	2.96205	6.30035	7.85706	7.54821	7.12163	10.1235
yajI	540	-	40.674	58.4936	57.9429	19.415	48.785	19.1754	39.9936	48.1245	62.1276	87.4019	47.2428
ycfJ	540	+	235.629	126.704	46.1732	48.61	512.96	104.763	81.7676	237.676	523.149	602.102	98.2351
yfeL	540	+	0	0	1.1317	0.579553	0	0	0.136964	5.89279	2.90316	0.647421	2.24966
bcfA	543	+	20.9218	10.0493	5.85225	6.91614	6.18328	9.61213	10.2155	18.5572	35.2225	27.685	10.0674
fimA	543	+	306.853	81.1672	2.47595	7.8527	4.99419	13.7981	19.7499	2644.89	1041.08	78.5482	100.674
hycF	543	-	5.57915	1.54604	1.35052	0.792474	0.951273	2.17048	1.08965	0.976696	4.04192	1.93151	0.745735
nuoI	543	-	27.8958	22.4176	63.9246	11.3828	33.2946	7.59668	6.81031	30.2776	133.383	35.4111	96.5727
sciH	543	+	1.39479	6.18417	6.75259	14.1205	5.70764	5.89131	14.7103	8.79026	6.35159	1.28768	6.71162
seqA	543	+	248.272	284.085	119.746	112.387	124.141	99.067	182.108	225.617	295.06	238.22	208.433
SL1268	543	+	1087.93	1151.61	993.532	1336.54	1707.06	1097.02	655.696	871.213	773.162	247.234	305.006
SL1458	543	-	5.57915	5.41115	3.15121	1.29678	6.65891	3.87586	1.36206	12.697	4.61934	8.36989	9.69456
SL3896	543	+	59.9759	3.09208	0.450173	0.432259	0.237818	1.08524	3.40515	37.1144	15.0129	21.2466	17.8976
ycbW	543	+	179.928	196.734	24.9846	81.5528	62.784	47.4405	53.1204	194.362	674.424	180.275	276.668
ycfP	543	+	149.242	464.779	1241.13	266.92	502.51	392.702	301.697	217.803	497.734	215.042	268.465
yrdD	543	-	100.425	50.0531	121.547	44.5227	57.3142	86.3541	130.758	63.4852	148.396	53.4385	72.7092
aroL	546	+	30.5164	17.4894	18.5793	15.1891	15.6096	9.55922	12.462	55.3652	114.274	56.3458	60.4429
aroQ	546	+	37.452	42.8587	61.3342	97.5826	87.0354	815.617	219.71	58.2792	120.016	450.126	1547.04
bcfE	546	+	13.8711	1.72972	11.6401	1.79116	6.62226	4.47125	3.1155	13.5985	6.89087	7.04323	4.8206
cobU	546	-	13.8711	7.30328	5.14849	1.93446	4.73018	9.7134	8.12738	7.77056	60.8694	3.84176	21.1365
hemG	546	+	86.0008	35.9398	21.7132	27.5839	39.9701	45.0208	53.2343	266.142	323.871	381.615	213.59
hydN	546	-	206.679	15.1831	51.9326	40.337	155.15	203.827	198.85	5.82792	6.89087	5.76264	7.04549
idi	546	+	188.647	210.257	168.781	135.77	106.666	43.3249	39.9596	184.551	152.173	113.972	57.4763
nusG	546	+	391.165	2771.98	3647.59	1816.31	2537.03	962.398	1283.31	804.253	687.364	626.847	269.583
orn	546	+	202.518	453.956	707.358	245.819	393.788	284.156	184.221	582.792	311.812	361.766	234.726
SL0738	546	-	66.5813	19.4113	12.9832	24.4315	14.1906	16.189	24.5176	31.0822	29.2862	14.7268	55.9931
SL1933	546	-	1.38711	5.38136	1.56693	8.09606	7.09528	1.54181	3.92823	7.77056	56.2754	16.6476	9.27038
SL2573	546	-	9.70977	5.18917	12.9832	13.5412	5.67622	3.70034	1.21911	3.88528	25.8408	6.40294	20.3948
SL3494	546	-	15.2582	12.8768	17.0124	4.58538	10.8794	6.62978	3.1155	27.1969	24.6923	12.8059	7.4163
SL4522	546	-	19.4195	4.03602	0.671542	4.01221	8.27782	21.277	36.7087	24.283	17.2272	20.4894	46.7227
syd	546	-	138.711	207.759	614.014	156.834	423.115	221.712	85.3375	200.092	132.649	92.2023	63.7802
yaeQ	546	+	84.6137	25.7537	22.8324	10.4604	23.6509	20.9686	24.5176	156.382	146.431	91.562	83.8042
ybcI	546	-	0	0.192191	1.56693	0.573173	0	0.154181	0.406369	7.77056	8.03935	0	2.59571
pgsA	549	-	75.8734	29.6266	10.018	17.101	17.4059	43.241	42.1657	245.365	387.774	169.386	245.242
rffC	549	+	5.51807	0.764557	0.222622	0	0.235214	1.2267	0.26943	2.89801	17.704	7.00467	12.1699
rimM	549	-	4900.04	524.869	987.774	422.752	562.163	450.197	395.657	3005.23	3029.09	814.452	704.011
SL1021	549	+	6.89758	4.20506	1.55835	1.49634	1.41129	1.38003	1.61658	3.86401	18.2751	0	9.58841
SL1344	549	+	2.75903	0	0	2.77892	0.705643	3.83342	2.29015	5.79601	3.42657	1.27358	9.9572
SL2715	549	-	100.705	30.2	12.0216	9.47683	16.7002	11.5003	16.3005	81.1442	122.786	59.8581	28.0277
tatB	549	+	84.1505	9.93924	16.9193	2.06638	4.46908	2.60673	5.11916	201.894	193.601	128.631	47.9421
ycbK	549	+	238.656	1168.43	172.309	500.419	218.749	130.03	245.989	283.039	663.613	322.215	567.192
yfcM	549	-	13.7952	17.0114	45.8601	44.9615	36.4582	37.8742	31.9274	26.0821	19.4172	21.014	22.1271
apt	552	+	286.749	106.835	262.149	114.591	128.898	60.3908	82.5325	466.921	478.812	1011.41	1300.96
citX	552	-	0	1.52079	0.22141	0.0708664	0.935735	0.305004	0	0	0.567986	0	0
citX2	552	+	30.1841	30.9861	64.6517	17.4331	22.6916	10.9801	15.6758	5.76446	10.7917	5.06657	12.1036
fliZ	552	-	238.729	2243.16	1033.1	1093.68	558.634	366.92	350.093	122.014	336.248	124.131	358.708
maa	552	-	170.129	143.144	167.829	74.6223	123.049	30.5004	27.0642	107.603	271.497	74.0986	45.1136
rfbC	552	-	602.31	860.196	803.497	406.844	564.248	557.242	584.561	621.6	646.368	803.685	1099.96
SL1275	552	+	49.3922	103.414	49.5958	30.4017	28.7739	23.4853	23.3128	63.409	81.222	162.13	88.3933
SL2719	552	+	259.309	128.317	57.5666	143.363	117.903	1178.23	207.939	241.146	588.434	88.0317	103.798
ydjA	552	+	105.644	399.207	675.079	508.821	689.871	459.489	385.598	200.795	228.898	183.663	151.112
yfcE	552	-	251.077	286.479	295.582	135.497	106.44	172.632	220.935	456.353	639.552	891.083	950.687
yfcN	552	+	72.7163	50.186	46.7175	77.5278	38.833	145.487	70.8761	113.368	102.237	71.5653	96.8292
yfhC	552	-	9.60404	21.6712	29.0047	7.29924	9.59129	5.03257	9.24471	24.0186	43.1669	20.2663	14.3043
yheR	552	-	117.992	233.821	13.0632	34.2993	82.8126	14.3352	37.6488	80.7024	30.1033	71.5653	17.6053
yjgA	552	-	294.981	83.6434	84.8	50.1734	186.211	66.6434	76.9053	311.281	287.401	257.128	236.938
yrbD	552	-	149.549	111.778	73.7295	228.473	162.818	122.002	155.016	275.733	241.962	293.228	306.259
nuoJ	555	-	21.8332	53.1284	265.795	14.7309	71.4288	24.1165	14.6581	38.2216	171.733	54.8006	76.2413
pduT	555	+	2.72915	0.945346	1.76169	0.493378	3.25734	2.73017	2.3986	3.82216	2.82455	3.14946	2.91833
rfaY	555	-	163.749	53.1284	40.739	29.3913	74.4535	20.4763	41.4426	233.152	67.7892	323.134	148.47
SL2315	555	-	99.614	346.186	640.814	166.269	245.231	186.107	151.245	118.487	267.768	115.9	146.281
wcaF	555	-	4.09373	0.378138	0	1.76207	6.04934	1.51676	1.73233	0	0	0.629892	1.45916
ycdY	555	+	32.7498	59.3677	127.943	70.976	72.8248	43.8344	109.137	68.7989	74.0033	43.4625	55.4482
yhbN	555	+	87.3329	81.2998	119.354	121.019	57.9341	37.6157	45.84	208.308	293.188	191.487	240.397
yrdA	555	+	77.7808	105.122	63.2005	34.466	118.66	45.8062	53.7021	99.3762	162.129	183.928	89.3738
araH	558	-	9.50058	69.7669	157.26	34.0701	31.2409	47.8224	28.8933	24.7102	86.5276	21.9275	30.1146
ccmG1	558	-	0	0	0	0	0	0	0	0	0	0	0
ccmG2	558	-	0	0	0	0	0	0	0	0	0	0	0
frr	558	+	295.875	808.807	865.367	446.837	909.688	574.623	1809.41	648.168	550.069	499.946	506.868
SL0600	558	+	4.07168	9.40254	11.8273	4.06597	12.7278	6.63781	7.15706	1.90079	3.93307	0.626499	4.71674
SL1597	558	-	5.42891	0.376102	0.219025	0.070103	0.231414	0.150859	0.530152	1.90079	1.12374	3.75899	1.81413
SL3099	558	-	23.0728	2.06856	2.84732	1.75258	1.6199	3.16805	1.723	7.60315	12.923	6.26499	3.99109
SL3545	558	+	335.235	547.98	1404.39	516.309	1584.95	978.021	842.147	974.153	539.393	768.088	551.133
sthD	558	-	1.35723	20.3095	15.7698	19.068	20.3644	17.6505	9.80782	3.80157	3.93307	10.024	5.07957
ytfJ	558	-	51.5746	26.3271	11.1703	5.60824	15.2733	7.84468	7.42213	54.1724	221.938	63.9029	41.3622
SL0598	561	+	0	0.374087	1.08926	0.209182	0.690523	0.300102	0	0	1.11772	0.623143	1.44353
SL0786	561	+	10.7996	7.48174	14.5961	4.74147	17.0329	9.30317	8.83248	9.45302	3.35315	2.49257	6.135
SL1942	561	-	5.39982	1.68339	2.61422	2.85883	1.15087	4.95169	2.90022	4.72651	81.5932	6.23143	15.518
SL2921	561	-	14.8495	34.229	40.0847	27.6121	36.5977	19.0565	19.3787	7.56242	19.56	2.49257	0
speG	561	-	341.539	350.519	102.39	136.317	66.5203	86.2794	162.149	151.248	336.432	163.887	130.64
stfA	561	+	4.04987	1.3093	8.27836	12.272	21.176	6.90235	6.72323	0	5.58858	4.362	2.52618
yceB	561	-	171.444	223.143	191.056	113.865	117.619	123.492	204.333	361.105	245.897	334.628	377.483
ykgB	561	+	32.3989	7.85583	4.57488	8.85539	7.36557	5.25179	8.56882	5.67181	6.70629	11.2166	12.27
ahpC	564	+	682.123	1542.89	622.769	3097.99	587.709	755.511	1554.76	1581.53	1638.18	2154.5	3157.77
ampD	564	+	126.22	94.3257	154.934	48.9653	90.4343	32.2383	30.6834	142.92	293.505	96.6923	142.148
comO	564	-	2.68552	0.930234	1.51683	0.0693559	0	0.298503	0	3.76106	3.33528	0	0.717919
hxlB	564	-	0	0.55814	2.3836	0.693559	2.06053	0.149252	1.18013	0.940265	1.11176	0	0
nudE	564	-	131.591	56.1861	23.1859	32.8747	49.9106	48.2083	120.636	364.823	163.985	327.266	162.968
pabA	564	-	28.198	64.5582	86.4596	30.586	70.5159	53.2828	46.4185	37.6106	118.958	34.0902	29.0757
SL2221	564	-	18.7987	3.1628	1.51683	9.77918	7.09738	27.0145	17.702	13.1637	16.6764	12.3964	17.948
SL2578	564	-	290.037	80.1862	39.6544	6.38074	46.4764	7.46258	6.1629	349.779	82.2702	187.186	36.6139
srlA	564	+	63.1098	2032.56	54.8227	9.84854	106.461	7.01482	8.78542	20.6858	405.792	47.1065	25.1272
ydaL	564	-	205.443	1960.75	1337.42	1264.5	578.093	549.992	1045.07	172.068	215.681	151.856	253.784
ymbA	564	+	13.4276	9.30234	29.2532	23.3036	14.6527	16.4177	21.1112	41.3717	37.2439	26.6524	58.1515
yqgE	564	+	139.647	105.116	100.978	93.0756	228.948	181.788	112.244	87.4446	98.9466	89.2544	128.508
efp	567	+	858.82	324.967	569.247	212.484	578.217	265.15	350.989	1611.49	1074.35	1413.72	1157.94
fimB	567	+	97.5021	27.9442	17.2434	15.9363	15.2582	34.4428	41.9986	71.0814	89.5752	63.5033	77.8384
nrfB	567	+	34.7268	15.175	33.8401	4.00132	7.28749	2.52383	2.86947	50.5052	64.6932	16.6465	39.9904
SL0975	567	+	12.0208	15.5451	3.87976	12.3489	9.56484	7.27456	9.91272	0	7.74107	1.23307	6.42703
SL2716	567	-	0	0.925303	0.646626	0.0689883	0.455468	0.14846	0.652153	0	6.6352	0.616537	1.42823
SL3991	567	+	44.0763	55.1481	27.5894	24.8358	26.1894	8.90763	33.7815	128.134	84.5988	77.6837	39.9904
yaaH	567	-	207.025	21.282	31.6847	19.7996	35.982	47.9527	57.7808	454.547	134.916	163.382	152.106
yaeD	567	+	84.1456	34.7914	40.3064	26.1466	88.1331	89.3732	73.5629	188.927	232.232	125.157	161.033
yebN	567	+	58.7684	192.093	217.913	149.981	132.314	99.1716	63.6501	86.9811	155.374	57.9545	118.9
yecD	567	+	58.7684	102.524	161.872	65.8148	260.756	121.589	94.9535	55.1816	53.0816	71.5183	36.4198
yfaZ	567	-	166.956	202.456	169.632	14.7635	142.562	107.782	44.9986	273.102	402.536	268.194	138.895
yggT	567	+	157.606	1091.67	1016.71	559.909	1603.7	213.486	494.984	217.921	270.937	352.043	180.671
yqaB	567	-	53.4258	186.171	64.2316	44.2905	39.6257	37.412	47.6072	131.875	278.678	104.811	88.9072
yrbI	567	+	56.0971	66.992	112.297	75.4042	59.4386	56.7119	51.5201	73.8872	127.175	37.6088	47.1315
SL1974	570	+	2.65721	22.6425	16.0804	18.7345	22.6533	28.0588	27.246	25.1194	59.402	50.9028	80.2694
ubiX	570	-	34.5437	367.434	227.699	133.818	51.8762	50.2104	136.36	46.5175	122.104	39.8636	57.1831
ybaY	570	+	205.933	537.344	158.875	289.802	2693.48	142.361	167.109	182.349	1128.64	1560.81	158.408
yecM	570	-	17.2718	15.2791	36.6634	22.0971	29.2228	23.0377	22.4455	36.2836	41.8014	30.6643	64.6418
gcvR	573	+	23.7894	23.2562	27.0867	11.1954	9.23916	12.0461	14.5841	138.821	83.1643	59.1768	84.0882
hin	573	+	64.7601	13.0015	16.8492	32.1526	28.3935	30.5559	17.4234	60.1556	84.8057	124.454	35.6845
pagP	573	+	395.169	98.5183	714.919	79.7331	512.435	397.226	345.758	642.277	565.736	1123.14	661.753
ppiA	573	-	245.824	104.927	252.098	81.0984	648.544	201.257	156.553	413.685	442.084	1520.29	225.06
spr	573	+	461.251	610.887	214.987	135.096	343.201	163.944	290.778	604.332	1623.35	757.097	719.343
stjA	573	-	42.2923	31.3134	46.9219	15.7009	12.394	7.78587	16.7781	63.8575	31.1866	23.1827	20.4921
yceJ	573	-	5.28654	0.366239	0.213281	2.1162	1.35207	0.881419	1.54875	4.62735	6.5656	10.9813	0.353312
yeiP	573	+	159.918	55.3021	98.1094	31.1287	41.9142	56.8515	58.0781	347.977	219.401	149.467	281.943
yrdC	573	-	34.3625	359.28	591.855	177.829	259.372	52.0037	61.8209	74.0376	113.804	75.0386	69.9557
cI	576	+	40.7569	13.6623	14.2153	2.03725	11.6568	7.59911	7.96012	94.8261	93.616	57.6543	43.5821
rpoE	576	-	63.1075	268.874	485.441	138.941	327.512	175.072	69.3301	69.9688	109.944	37.627	48.5026
SL0661	576	-	6.5737	4.5541	6.78939	1.42608	12.3293	1.02296	3.59489	14.7303	5.98707	5.46198	5.62349
SL1551	576	-	2.62948	0.182164	0.848674	0.271634	0.448339	2.19205	1.28389	7.36514	4.89851	1.21377	11.9499
yceI	576	-	11.8327	13.6623	22.9142	13.7854	11.4327	14.9059	7.0614	34.0638	26.1254	38.2339	62.5614
yfeY	576	-	40.7569	234.627	164.855	40.5414	105.808	65.3231	89.8723	48.794	121.918	75.254	76.9716
yffH	576	-	236.653	54.8314	52.8299	62.6116	82.7186	60.0622	50.8421	141.779	114.843	131.694	126.529
yhgI	576	+	198.526	68.3115	26.9454	114.086	175.076	226.512	145.208	370.098	232.951	509.785	306.48
yjdC	576	-	44.7011	18.9451	11.0328	13.8533	19.7269	11.2525	10.5279	85.6197	158.385	230.01	94.545
yraP	576	+	103.864	60.1141	85.5039	83.12	113.206	55.6781	57.6467	265.145	192.13	159.004	183.818
yrbK	576	+	52.5896	105.291	155.519	126.174	66.13	26.0123	42.6252	122.445	105.046	102.564	59.3981
acpT	579	+	36.6216	37.1498	142.47	16.0108	61.3267	26.895	16.8594	32.9711	92.0472	27.7719	65.7331
cbiT	579	-	0	2.53706	11.3976	1.82401	1.11503	1.01765	2.17129	1.83173	12.9949	1.20747	1.04893
flhC	579	-	163.489	128.122	81.0498	171.727	60.8807	94.7866	63.8613	81.5119	472.148	133.426	269.226
gmhA	579	+	266.815	1387.05	1165.51	452.896	267.384	158.753	504.121	701.551	939.422	818.064	1107.32
phsB	579	-	6.53958	153.13	17.7296	39.25	7.3592	24.1328	22.9901	4.57932	79.0523	6.03737	8.39146
rnfB	579	-	61.472	187.924	313.646	519.236	328.488	390.05	475.001	113.567	116.954	118.936	70.6281
SL1506	579	+	278.586	28.995	34.8261	15.4703	25.8687	15.7009	28.3544	168.519	126.7	76.6746	45.1041
SL2550	579	-	1.30792	0	1.47747	3.51291	1.11503	1.59916	1.91584	4.57932	7.0389	0	0
SL2564	579	-	6.53958	1.81219	3.37708	1.55379	0.892024	0.726891	3.83168	3.66345	12.9949	0.603737	5.5943
SL2680	579	-	1.30792	1.08731	0.211067	0.202668	0.446012	0.726891	0.894059	0	1.62436	0	0
SL3048	579	+	10.4633	15.4036	81.8941	9.45784	57.7586	21.8067	20.5634	16.4855	49.8138	16.9046	9.44039
yccA	579	-	48.3929	5.79899	2.11067	3.31024	5.79816	3.48908	4.59802	166.687	264.229	309.113	91.6067
yeaB	579	+	7.84749	4.16803	12.453	2.22935	9.81227	2.32605	1.53267	6.41104	21.1167	3.01869	13.2865
ygfB	579	-	253.736	130.296	32.0822	100.929	24.5307	34.0185	110.097	187.752	290.761	206.478	211.884
dcd	582	-	127.514	94.6485	73.0721	89.856	67.6657	120.186	100.634	237.806	413.689	216.824	473.408
mdaB	582	+	252.425	174.514	102.679	102.222	157.073	108.471	126.936	152.159	182.605	256.465	171.484
ramR	582	-	50.7453	53.0032	124.307	50.0694	90.9604	59.4419	74.7132	37.3565	30.1649	15.0155	25.3922
rnfA	582	-	48.143	35.8763	16.5882	21.7751	16.4172	23.7189	29.2245	97.4914	130.355	124.328	91.4816
SL0989	582	+	3.90349	8.65358	9.23901	15.6593	13.9768	13.7396	12.071	5.46681	8.07987	7.80805	4.86974
SL2696	582	-	490.538	283.765	110.448	51.6151	155.964	69.7105	73.6967	354.431	714.261	266.675	127.657
sodB	582	-	2179.45	720.41	318.536	526.904	370.497	795.596	886.266	2314.28	2633.5	1333.98	3509
tag	582	+	62.4558	786.754	164.202	82.8665	77.4273	23.4297	36.4671	58.3126	179.373	48.0496	26.7836
yajB	582	-	16.9151	23.0762	20.3678	5.91423	5.10266	5.49585	10.1651	19.1338	35.0128	13.8143	23.653
yeaY	582	-	41.6372	47.0538	40.1057	25.4715	49.6954	55.2477	28.5892	46.4679	83.492	24.0248	41.3928
yqiA	582	-	36.4325	70.13	24.7773	2.95712	2.66226	1.5909	3.8119	59.2237	126.046	55.257	37.9144
kdpC	585	-	3.88343	2.69035	3.13348	1.27038	5.51787	2.87769	1.64334	9.06454	8.03837	1.7926	6.57498
maf-a	585	-	23.3006	12.3756	6.05806	3.20937	3.31072	3.88489	4.17155	91.5519	108.25	60.351	126.309
mobA	585	-	185.11	317.641	800.082	116.005	231.309	104.029	91.6476	135.968	201.495	59.7534	60.5591
pth	585	+	152.748	159.807	168.163	172.036	291.564	241.726	318.175	95.1777	144.691	132.055	249.849
rimJ	585	+	113.914	350.642	311.677	84.5135	149.645	113.525	72.8124	61.6389	137.724	52.583	74.4011
yebR	585	-	203.233	387.052	454.355	413.675	692.383	594.963	464.306	310.007	165.59	227.063	222.511
yieF	585	+	73.7852	117.12	177.146	42.5911	106.605	24.6043	17.4446	40.7904	125.398	70.509	24.5697
ecnR	588	-	33.4844	9.45733	57.5692	4.12425	45.0153	7.44376	4.40175	115.433	121.026	111.762	352.89
SL1483	588	-	0	0	0	0	0.219587	0.858896	0.377293	0	1.0663	0	1.72142
SL1931	588	-	3.86359	4.81788	7.89758	5.45466	4.39174	6.29857	4.52752	9.01821	33.5886	16.051	5.16425
sseD	588	+	24.4694	57.6362	27.4337	149.804	38.2081	100.204	120.734	22.5455	25.0582	11.8896	187.634
yfiK	588	+	11.5908	7.31604	0.207831	3.59209	0.439174	0.286299	0.880351	37.8765	18.1272	7.72825	8.60708
yohC	588	-	2.57572	2.49816	4.98795	19.2243	5.70926	38.364	16.2236	6.31275	14.3951	15.4565	18.9356
SL2747A	589	-	0	0	0.622433	0.132814	0.438427	0	0.125551	0	0.532245	0	0
btuR	591	+	7.68788	259.02	92.2214	19.1266	15.9483	4.27264	15.015	4.48618	27.0525	8.87186	16.099
grpE	591	-	470.242	1178.46	676.152	817.48	980.277	334.69	351.226	240.459	685.33	687.274	178.117
mog	591	+	107.63	126.936	52.9342	30.3114	80.8341	62.3806	82.8327	175.858	320.917	222.98	140.438
mtlR	591	+	34.5955	38.7021	37.8397	12.4422	18.3515	24.3541	46.046	47.5535	73.2009	43.1764	60.2857
ribA	591	+	140.944	340.863	552.088	377.568	273.088	180.59	232.482	200.981	208.463	188.084	256.214
rlpB	591	-	615.031	185.699	552.708	61.5493	119.066	51.9838	46.2962	331.977	305.004	220.022	76.3848
SL1195	591	+	1.28131	0	21.7113	1.52219	2.40317	1.42421	0.5005	1.79447	10.0784	0	1.37013
SL1604	591	-	16.6571	12.2498	14.681	4.89747	10.4866	5.26959	5.63062	48.4507	73.7313	45.5422	133.588
SL1968	591	+	616.312	100.306	124.065	139.313	176.961	176.318	298.548	480.918	1162.73	432.947	512.771
slyD	591	-	534.308	549.109	654.027	394.048	656.067	308.912	387.512	1033.62	1260.86	910.253	966.627
sseBa	591	+	15.3758	25.9198	10.5455	424.557	24.6872	450.052	253.878	23.3281	45.6179	7.68895	315.473
thiJ	591	-	82.0041	638.94	907.326	198.215	376.206	95.2799	88.7136	59.2176	135.263	57.3714	29.8003
uhpA	591	-	169.133	86.4585	142.881	37.1943	135.67	42.0143	35.5355	98.6959	79.5662	95.2247	97.6218
yjaG	591	+	171.696	429.984	445.185	119.128	158.828	147.976	184.184	288.91	423.823	391.545	374.731
yraO	591	+	142.226	55.5678	16.3352	16.6117	21.4101	25.9207	24.6496	56.5259	112.984	83.987	69.1916
hisH	594	+	10.1987	9.36164	40.117	3.22651	3.91257	0.708504	1.86738	4.46348	18.4715	4.11926	24.5376
maf-b	594	-	36.9701	6.71212	10.2864	12.8402	4.9994	1.98381	4.6062	22.3174	46.9704	17.654	11.928
SL1200	594	+	6.37416	0.176635	1.02864	0.724319	0.652095	1.70041	1.4939	1.78539	11.0829	12.9462	4.0896
SL2900	594	+	0	1.94298	1.64583	1.64618	6.08622	1.13361	2.24085	0	2.11103	2.94233	0
yggV	594	+	36.9701	31.2643	40.7342	50.5048	34.5611	45.9111	47.8049	66.0596	95.5242	40.0156	61.0032
caiE	597	-	0	20.9137	25.1772	9.04117	9.29965	2.53778	4.70688	2.66461	4.20081	6.44054	0.678169
fimW	597	-	22.8315	1.9332	1.22816	1.70341	2.81152	8.31827	20.3139	95.926	77.1899	36.8867	18.6496
hyaD	597	+	0	0.351491	1.43285	0.524126	0.432542	0	0.495461	0	1.5753	0	0
rnhB	597	+	8.8789	28.1193	92.5211	28.4993	106.189	47.5128	27.1265	24.8697	40.9579	46.2548	65.1042
rsmD	597	+	79.9101	29.1738	104.393	25.027	171.719	63.8674	37.4073	82.6029	97.6688	42.1562	56.288
slmA	597	+	30.4419	98.5932	176.445	60.0779	123.923	42.7193	32.5766	42.6338	53.5603	19.9071	18.9887
tehB	597	-	101.473	380.841	347.159	578.176	161.771	157.624	168.828	134.119	104.495	66.7474	120.375
wrbA	597	-	224.509	1667.65	1378.61	660.923	1537.25	359.236	315.98	182.082	1251.32	863.617	204.129
yiiQ	597	-	40.5893	30.404	73.8941	9.63081	27.0339	14.0988	21.6764	78.1619	30.4559	107.147	35.6039
yohD	597	+	59.6155	85.7638	208.787	32.6268	80.2366	38.3486	80.3886	39.0809	45.6838	37.4722	42.0465
engB	600	-	252.412	89.0065	39.5115	60.6897	76.8221	201.585	725.913	324.338	301.466	288.373	343.459
orgA	600	-	292.798	35.6725	38.6968	16.7532	87.1511	23.7076	27.6069	161.727	152.039	129.331	232.459
SL1929	600	-	23.9792	6.12029	7.33203	17.4703	14.4176	14.1684	8.25741	16.7913	68.4437	26.7983	12.1459
SL2301	600	+	16.4068	23.2571	15.2751	4.7587	9.25308	8.83774	15.0359	26.5126	34.4831	26.2157	27.3283
SL3351	600	+	6.31031	6.12029	17.3117	2.80307	4.73413	2.2445	2.71139	22.9776	29.2584	33.7891	19.9058
ydhM	600	-	84.5581	3.32244	1.83301	5.67132	5.3797	11.6434	3.32761	119.307	39.7078	58.8397	94.4681
ydjM	600	-	58.0548	5.94542	2.03668	2.86825	6.02526	14.7296	9.24337	32.6989	12.5393	29.7111	12.4833
yebB	600	+	78.2478	5.0711	4.48069	2.41194	3.44301	3.50704	5.05304	18.5589	11.4944	18.0597	7.08511
yihX	600	+	189.309	217.532	142.16	55.9962	412.515	412.849	363.573	342.897	387.151	769.576	364.377
fic	603	-	41.4405	21.4013	32.6271	24.9722	31.6891	14.2374	6.74469	14.0696	69.6623	37.6784	15.4424
napC	603	-	1.25577	9.56967	116.931	4.41067	6.63758	1.53541	4.04681	22.8631	19.755	9.27468	21.1494
rnc	603	-	523.657	72.0335	21.4812	35.8691	33.6161	51.9247	57.7591	256.77	329.076	168.104	238.686
SL0958	603	+	82.881	2.26192	0	0.129726	0.214116	0.837495	0.613154	54.5197	16.1159	19.7087	21.1494
SL1595	603	-	8.79041	6.78576	5.26897	1.75129	7.06581	2.93123	2.69788	22.8631	27.553	19.7087	28.1992
SL2582	603	-	43.952	1.39195	1.01326	1.36212	1.71292	2.09374	2.57525	185.543	45.7484	39.9971	59.7554
SL4426	603	-	40.1847	167.382	344.307	30.5504	47.9619	9.07286	18.8851	67.71	69.1424	28.4037	33.2348
SL4427	603	-	366.686	221.146	541.285	113.834	279.421	247.759	167.882	327.998	378.984	454.46	436.752
tsaA	603	-	653.002	2955.81	2900.97	2691.54	3198.89	2475.22	3056.33	1064.89	1442.63	1036.45	1539.88
yhjB	603	-	48.9751	22.6192	6.28223	8.82133	17.5575	28.1957	26.6109	29.0186	43.149	17.39	39.9489
acpD	606	+	28.7395	30.6442	23.9961	48.7931	38.3497	49.7227	93.2253	69.1242	39.314	47.8739	47.4337
ais	606	-	47.4827	62.1541	20.1648	39.0474	69.2425	357.92	73.0916	125.124	219.331	115.935	560.519
cbiE	606	-	0	1.55818	1.20989	0.258164	0.426108	0	0.244045	0	6.72477	0	0
cysC	606	-	0	1.73131	1.81483	5.35691	0.639161	2.77781	0.976181	8.7499	8.27664	21.3414	62.4655
gpI	606	-	0	0	0.201648	0	0	0.416671	0	0	1.03458	0	3.3404
gst	606	-	119.956	683.522	303.278	281.528	158.512	187.085	207.317	184.623	434.523	230.717	315.334
leuD	606	-	2.49909	1.21192	3.62966	3.48522	9.58742	1.94446	3.53866	0	2.58645	4.03755	41.755
recR	606	+	44.9836	3.11636	6.85602	2.38802	2.55665	0.555561	1.95236	34.1246	124.667	42.1059	16.368
rplD	606	-	2409.12	16647.3	14639.2	24468.4	11588.6	13949.4	9179.64	1381.61	2425.57	903.835	1408.98
SL2653	606	+	117.457	14.8893	18.5516	12.9728	15.3399	11.5279	24.0385	96.2489	51.2117	62.8705	48.4358
SL4134	606	-	7.49727	8.48343	2.82307	3.03343	5.32634	0.555561	2.31843	6.99992	11.3804	6.92152	23.0488
SL4153	606	-	3.74864	0	0.806591	0.322706	1.70443	0.13889	0.122023	0.87499	2.58645	1.15359	0
sxy	606	+	18.7432	32.8949	28.2307	14.7154	24.9273	15.5557	9.02968	27.1247	46.5561	11.5359	19.0403
yigP	606	+	102.463	33.068	57.0663	11.1656	19.6009	16.1113	17.6933	112.874	165.015	109.014	97.2057
cobC	609	-	7.46028	14.1267	5.81893	2.69735	5.72407	1.24384	3.76404	4.35336	46.3264	12.6268	15.6224
hyaD2	609	-	1.24338	0.689108	4.21371	0.899117	1.69602	0.82923	1.09279	1.74135	17.5011	1.14789	10.6365
hycB	609	-	1.24338	1.89505	7.02285	0.513781	2.54403	4.69897	1.09279	1.74135	5.66211	0.573947	2.32674
lexA	609	+	2001.84	4562.06	4416.97	2021.54	3425.75	2282.59	2467.02	1422.68	1413.47	1915.84	1645.34
SL0785	609	+	2.48676	1.55049	2.00653	2.31202	1.06001	4.56076	4.61398	0.870673	1.54421	2.29579	0
SL4432	609	+	0	8.9584	7.6248	0.899117	1.48402	0.138205	0.485682	13.0601	11.3242	0.573947	2.65914
ybjG	609	-	22.3808	47.5484	33.1077	23.8908	36.2524	214.771	30.598	53.111	114.272	82.0745	693.702
yibF	609	-	192.724	267.029	259.043	108.986	251.647	107.938	114.378	248.142	442.159	519.422	247.3
emtA	612	-	158.371	182.917	190.483	173.444	232.902	331.576	367.306	138.624	140.346	187.33	215.325
hisI	612	+	12.3728	7.02867	39.5342	3.57881	5.06308	13.8902	3.38308	16.4616	27.6593	13.7071	62.5136
ninG	612	+	2.47455	0	0	0	0	0	0	1.7328	1.02442	0	0
ruvA	612	-	299.421	150.859	76.273	121.871	308.848	318.924	286.958	129.96	165.444	109.086	189.525
SL2581	612	-	0	0	0	0	0	0	0	0	1.53663	0	1.98456
ygiH	612	+	87.8465	128.916	92.0467	51.7649	89.8696	55.9732	55.4584	142.956	261.227	178.763	187.872
yjcO	612	-	47.0165	46.8007	54.3096	15.4017	63.0775	46.2089	38.543	112.632	101.418	96.5208	92.6128
lolA	615	+	30.7807	64.8255	269.029	39.7469	92.7894	34.761	32.5834	125.014	137.621	144.926	188.599
prfH	615	+	153.904	1008.72	330.027	362.365	359.612	550.976	503.18	17.2433	161.577	57.4022	74.3865
SL1795	615	+	1.23123	0	2.18561	1.14471	2.93903	1.09484	4.56889	17.2433	1.01941	40.3521	7.24116
SL1956	615	-	18.4684	2.38831	2.583	3.68851	1.67945	0.957981	2.40468	9.48381	143.737	29.5536	20.4069
tesA	615	-	35.7057	41.966	49.0769	31.6068	24.352	15.7383	12.7448	69.8353	46.8931	66.4956	61.879
ygiM	615	+	51.7116	7.50611	5.16599	8.52174	16.3746	12.3169	23.5659	80.1813	72.8882	143.79	92.1602
yigZ	615	+	3.69369	1.36475	0.99346	0.25438	2.51917	0	5.2903	15.519	15.2912	4.54671	2.96229
ynfI	615	-	11.0811	61.5842	38.7449	31.2252	27.9208	36.677	33.906	23.2784	64.7328	24.4386	61.5499
ccmA2	618	-	0	4.2441	15.0272	0.253143	1.67128	0	0.239299	0.857973	6.59398	0	1.96526
dgoA	618	-	4.90097	2.03717	5.3386	0.75943	2.92474	0.408567	2.51264	0.857973	4.56506	1.69673	0
dmsB	618	+	0	0.509292	1.38408	0.632859	0	0.544756	0.358948	1.71595	1.52169	3.39345	2.62035
osmY	618	+	207.066	614.376	74.3449	323.834	1990.29	82.122	141.904	157.009	1518.14	4790.99	190.63
rmbA	618	+	1.22524	0	1.58181	0.632859	0.83564	0.544756	1.79474	1.71595	1.01446	1.69673	0
SL1427	618	-	0	0.679056	0.593178	0.189858	0.20891	0	0.239299	0.857973	2.02892	0	0.655087
SL1963	618	-	11.0272	0.169764	0.197726	0.822716	0	0	0.239299	0.857973	21.3036	2.2623	0
SL1972	618	+	4.90097	16.9764	21.7498	24.5549	13.997	9.53323	25.9639	15.4435	58.8386	17.5328	20.9628
SL3704	618	+	1803.56	160.257	554.028	32.6555	329.451	38.4053	50.4921	1803.46	695.918	1057.06	233.866
tdk	618	-	109.047	172.48	135.244	93.2834	153.758	122.979	163.322	137.276	173.98	104.066	197.836
ttdB	618	-	6.12622	4.92315	3.75679	1.39229	2.71583	0.953323	2.51264	6.00581	3.5506	11.3115	1.63772
ybdM	618	-	28.1806	47.7037	40.9293	24.9346	31.5454	11.4399	12.5632	30.887	32.9699	24.3197	45.201
coaE	621	-	52.4305	114.543	74.7723	24.688	38.4614	13.1464	19.5276	210.04	253.902	147.464	170.476
nrfG	621	+	0	4.3925	5.31277	2.45621	1.45529	3.52378	2.0242	3.41528	1.51432	0	0
rhtB	621	-	15.8511	23.8209	36.2055	43.0781	11.2266	32.7983	32.03	31.5914	32.3056	16.8852	46.6121
rhtC	621	+	25.6056	40.0394	48.4052	16.6266	69.2305	41.2011	40.3649	126.366	146.889	163.786	196.879
rnfG	621	-	13.4125	2.19625	5.50954	1.44853	0.831597	2.98166	2.26234	72.5748	14.1337	25.8906	40.0929
rpsD	621	-	1241.26	477.263	954.527	1675.07	954.465	1804.45	846.115	1103.14	945.443	532.445	593.57
SL0099	621	-	3.65794	9.29184	9.64169	5.54221	14.7608	3.25272	5.47724	24.7608	10.6003	7.3169	12.0605
SL0845	621	+	14.6318	7.9403	8.65784	3.65282	3.95009	0.67765	1.42885	6.83057	14.1337	10.1311	10.7566
SL2202	621	-	21.9477	54.7374	126.916	28.6557	41.9956	16.9413	18.0987	21.3455	37.3533	21.9507	12.7124
SL3171	621	+	0	2.02731	10.4288	0.881715	5.61328	0.67765	0.238141	12.8073	4.0382	2.25135	1.62979
sodA	621	+	1720.45	1021.76	585.585	1269.17	1128.48	306.433	428.416	2207.98	1529.97	2893.55	895.082
stjC	621	-	2.43863	1.68942	0.590307	0.251919	0.623698	0	0.119071	0	1.00955	1.12568	0
yciO	621	-	318.241	480.641	95.8266	193.096	132.016	315.921	271.124	525.1	483.574	558.336	760.461
yfgM	621	-	153.634	106.434	358.907	330.391	241.371	261.166	121.095	210.894	238.254	105.814	132.013
clpP	624	+	458.681	227.983	314.49	157.38	650.281	153.76	214.361	820.82	727.897	720.325	689.326
dsbA	624	+	780.244	506.404	1010.05	481.856	1233.53	666.429	499.584	1257.57	707.803	1152.74	1203.81
gmk	624	+	217.206	188.809	150.195	66.6877	47.1728	67.7085	103.803	176.74	218.017	150.675	119.375
hemM	624	+	26.6957	41.1916	38.9685	11.7205	6.00005	19.9619	26.8988	34.8381	55.7602	47.6109	49.3071
rcsA	624	+	13.3479	0.840645	1.37075	6.20496	33.3106	4.58583	7.82081	13.5954	16.075	106.985	9.08289
scsC	624	+	2.42689	6.55703	4.5039	11.5325	2.68968	10.2507	9.59827	4.24855	6.53047	3.9209	21.0853
SL1959	624	-	7.28066	4.70761	6.85376	8.96272	4.13796	1.48365	1.77746	0.84971	22.1031	11.7627	8.7585
yadS	624	-	13.3479	10.5921	15.2741	1.00282	5.37935	5.26022	4.2659	9.34681	78.3657	30.8071	24.6536
yaiV	624	+	24.2689	7.5658	1.95822	4.13664	4.75866	4.72071	6.75434	19.5433	34.6617	11.7627	6.48778
yijF	624	-	2.42689	11.2646	18.9947	10.0909	16.345	9.30654	3.08093	5.09826	6.02813	3.36077	0.324389
ccmA1	627	-	0	1.50591	0	0.187128	0	0	0	0	2.49968	0	0
ftsJ	627	-	124.386	75.2955	127.259	70.4849	146.811	37.4505	20.4018	84.5638	195.475	172.25	70.7007
leuD2	627	+	1.20763	1.17126	0.58465	0.31188	1.85316	1.47654	0.707576	4.22819	3.99949	0	5.16535
pcm	627	-	7.24577	7.02758	22.9962	7.60987	13.178	13.96	5.54267	27.906	51.9934	25.6424	26.7952
SL0993	627	-	0	0	0.194883	0	0.205907	0	0.117929	0	0	0	0
SL4243	627	+	6.03814	20.2461	108.94	5.42671	22.2379	5.36924	7.42954	8.45638	20.4974	1.67233	6.13385
upp	627	-	1154.49	956.754	1022.94	1608.55	582.304	2480.46	1994.54	762.765	691.412	563.019	1093.12
yhhN	627	+	90.5721	13.5532	33.1301	26.2603	45.5054	26.3093	35.4967	210.564	191.976	390.211	134.299
yliJ	627	-	91.7797	121.309	151.229	62.9998	212.084	206.313	51.5351	268.067	435.945	453.759	392.244
gidB	630	-	28.8448	30.6406	54.8889	24.9556	47.9523	20.0386	23.2386	59.7539	52.7405	53.8142	78.0746
rplC	630	-	2197.01	2511.03	3466.92	2366	3903.81	1879.89	1914.49	1577.17	2624.09	787.795	1571.45
SL2491	630	-	3.6056	3.16398	120.251	10.5533	18.2383	7.2139	5.86834	0.841604	5.97063	0	4.17683
SL3330	630	-	137.013	61.6143	63.8108	21.2308	48.977	53.5699	43.5431	122.033	157.724	129.265	80.9662
yiaD	630	+	15.6243	17.6517	5.81861	2.42106	42.8292	17.7676	14.4361	62.2787	77.1206	92.6492	42.0896
cbiC	633	-	2.39233	0.994408	7.91435	3.89238	2.24347	2.65913	1.05129	1.67522	17.8269	0.552152	2.23839
crp	633	+	99.2815	948.003	2508.08	131.414	1292.03	274.024	145.428	242.907	546.69	195.462	231.513
fimZ	633	-	80.1429	64.4708	17.759	3.33633	12.849	9.17401	18.9232	567.899	374.364	17.1167	122.472
nudF	633	-	34.6887	30.3295	40.3439	18.4734	15.5003	19.9435	11.4473	46.9061	89.1343	41.9635	39.0119
pduL	633	+	1.19616	0.662939	1.35123	0	1.01976	0.531827	0.11681	0	1.48557	1.1043	0
siiA	633	+	40.6695	3.31469	1.54426	19.8326	7.95412	14.0934	21.1426	51.0942	15.3509	4.41722	66.8318
SL1547	633	+	0	2.81749	8.68649	1.72995	1.01976	2.12731	0.934477	0	7.42786	0	0
SL3009	633	-	70.5736	51.3778	29.341	65.1202	22.0268	53.1827	49.7609	44.3933	27.2355	38.0985	58.8376
SL4136	633	-	0	0.497204	4.43976	0.308919	0	0.132957	0.584048	3.35044	0.49519	0.552152	0
steA	633	-	401.911	632.609	820.004	289.148	872.098	397.806	616.638	523.506	464.489	560.434	253.257
torD	633	-	10.7655	13.4245	17.759	5.00449	21.6189	0.930697	3.15386	3.35044	1.98076	3.31291	0
yahN	633	-	32.2964	110.379	73.3525	10.4415	129.101	13.5616	9.22796	30.9915	117.855	28.1597	21.7443
yajG	633	-	425.834	268.987	754.373	270.613	931.244	448.596	354.751	398.702	304.047	518.471	731.632
yrbL	633	+	27.5117	6.79512	46.714	9.02044	30.3888	6.91375	28.0343	18.4274	12.875	19.3253	11.5117
fdoI	636	-	61.9066	40.5781	220.171	20.1079	38.1618	7.80738	13.3696	52.5201	150.32	77.4856	58.8779
hxlA	636	-	3.57154	2.96913	1.72909	2.02923	1.82689	1.05863	2.55767	2.50096	5.42136	0	0.636517
nth	636	-	14.2861	16.99	89.9126	15.25	24.3586	15.3501	14.7647	35.847	32.5282	15.9368	25.4607
thiE	636	-	0	0	0.768484	3.25907	0	1.8526	1.04632	1.6673	3.94281	2.19817	42.3284
ycfQ	636	-	39.2869	125.033	204.033	49.5625	106.569	77.8092	83.7056	68.3595	125.677	30.7744	67.4708
yfhB	636	-	22.6197	34.31	41.8824	20.2923	38.3648	34.0084	20.5776	8.33652	54.7065	35.1708	9.86602
yggA	636	-	14.2861	83.7955	132.179	53.8669	65.7682	15.6148	16.2761	36.6807	71.4634	21.4322	11.4573
yijC	636	+	105.956	132.126	459.746	68.625	313.617	278.419	222.982	165.063	160.669	177.502	105.662
yrbC	636	-	140.48	213.942	262.245	204.338	351.576	229.193	166.016	385.981	346.474	569.327	569.365
ytfB	636	-	340.486	83.3006	109.701	24.5968	54.8068	15.2178	8.71934	195.075	503.694	164.863	95.1593
msrA	639	-	54.506	134.953	69.2208	155.088	171.527	71.6482	101.247	68.038	232.513	393.811	125.755
ompW	639	-	244.092	1974.55	1700.5	117.02	249.512	449.25	434.148	490.372	1514.28	229.723	941.417
purN	639	+	39.1022	56.8049	157.181	51.2267	112.129	91.5359	72.5509	24.0622	57.8829	33.3645	57.334
SL1866	639	-	3.55474	16.746	10.7082	4.77382	14.1424	35.6924	42.8131	18.2541	13.2444	36.0993	52.2658
SL2514	639	-	13.0341	25.1189	30.9773	12.1794	14.5464	9.48285	8.44691	31.5298	39.2427	27.348	40.2288
SL2725	639	+	0	9.35804	5.16288	7.71155	2.42441	10.5365	7.17409	0	6.86747	0	0
SL2751	639	-	9.47931	2.46264	4.78044	0.244811	2.62644	0.263413	3.47133	30.7001	19.6213	29.5358	32.9433
sspA	639	-	599.566	428.992	375.934	427.134	915.213	584.249	638.957	1306.83	1132.15	1170.49	1008.57
ssrB	639	-	31.9927	101.625	67.1174	144.316	85.8643	165.16	106.686	44.8055	32.3752	49.7733	95.3454
ttrR	639	+	11.8491	64.8496	18.9305	13.0974	16.5668	8.4292	3.93418	14.1054	37.7711	4.37567	8.23582
ycdC	639	+	40.2871	188.638	92.7406	68.3635	45.4576	24.7608	35.4076	58.0813	47.5817	54.149	34.8438
ycfM	639	+	183.662	347.889	171.14	304.484	201.832	262.227	272.615	61.4002	120.181	83.1378	128.289
yeaS	639	+	304.523	120.341	92.9318	89.5397	106.876	141.716	103.099	367.571	361.523	256.524	312.327
ygbL	639	-	0	3.4477	0.956088	1.28526	0	0.395119	1.38853	1.65946	10.3012	0	3.48438
yjfM	639	+	8.2944	1.31341	2.48583	0.0612028	0	3.55607	1.61996	3.31893	5.39587	1.64088	0.950287
eda	642	-	33.0223	107.359	206.69	80.105	92.2995	76.8187	47.9106	135.439	179.671	78.3935	133.048
fdnI	642	-	5.89684	7.51675	14.6548	50.0732	3.01632	13.8955	15.4327	5.78094	19.5295	4.35519	29.6363
lipB	642	-	45.9954	13.7262	12.1807	21.9908	28.5545	23.0718	24.416	103.231	96.1828	87.6483	128.319
nadD	642	-	0	0.490223	1.14194	0.791912	2.81523	1.57308	0.921357	16.517	9.27652	11.9768	11.6653
pyrE	642	-	23.5874	10.1313	62.2355	10.4167	22.3208	22.6786	15.0872	56.9836	66.8886	115.413	61.1643
ribE	642	+	225.259	334.659	260.552	226.67	239.295	455.144	287.118	321.255	479.449	292.342	506.339
SL0342	642	+	66.0446	10.2947	0.570968	16.6302	3.61959	12.4535	25.3373	9.91019	4.88238	8.16599	0
SL1208	642	+	29.4842	17.8114	38.8258	5.11697	31.973	1.3109	10.8259	13.2136	14.6471	15.7876	5.04447
tmk	642	+	63.6859	52.9441	88.5001	79.374	242.512	195.717	83.8435	51.2026	148.912	51.7179	97.4214
udk	642	-	40.0985	10.6215	26.6452	10.4776	14.0762	6.68559	8.06187	58.6353	41.9884	28.8532	17.0251
adk	645	+	591.633	692.549	633.474	863.165	2281.73	3752.71	2316.85	1816.62	1547.79	2215.68	3570.85
cheZ	645	-	106.823	305.613	1081.87	515.256	109.883	180.844	233.852	62.4721	336.287	105.663	173.537
SL2153	645	-	3.52162	16.5899	4.35703	3.69859	0	1.69623	2.98046	0	6.31752	4.33491	0
SL4374	645	+	5.86937	91.57	32.7724	21.0395	14.0106	11.7431	10.7755	0	23.8122	7.04422	5.96241
smp	645	-	8.21712	11.7105	8.71406	8.54919	7.0053	8.22019	9.51455	28.7701	31.5876	21.6745	32.6363
yfcF	645	-	23.4775	18.7043	33.1513	16.3102	10.0076	11.6127	14.673	78.0902	123.921	65.0236	129.29
fucA	648	-	0	23.6363	9.805	1.75019	3.58602	4.41572	3.87945	7.36371	17.8973	1.0787	1.24942
gpmB	648	+	77.1165	157.197	77.3087	49.0054	73.5134	97.6654	92.1941	121.91	341.499	113.264	92.4573
grxB	648	-	244.202	224.545	169.513	271.099	242.256	169.356	247.03	231.548	587.224	668.795	422.305
narP	648	+	22.2002	5.66623	8.86221	4.04355	8.36738	7.66258	7.98711	49.9096	68.2031	18.8773	32.485
rnt	648	-	70.1059	6.63759	8.10798	13.0359	11.3557	12.7277	18.028	61.3643	103.998	30.743	49.9769
SL1198	648	+	25.7055	111.868	118.037	67.7143	168.344	20.65	21.4511	18.0002	14.995	31.2823	35.2962
SL1422	648	-	2.33686	1.45703	2.82837	3.31933	21.3169	5.84434	3.42305	0.81819	15.9624	45.3055	2.49885
SL1564	648	+	28.0424	0	0	0.181054	0	0.259748	0.228203	5.72733	0.96742	5.93286	4.68534
SL2554	648	-	9.34745	13.9227	19.61	6.69901	12.3519	7.92233	5.24867	2.45457	11.609	2.69675	3.74827
ssaR	648	+	2.33686	1.29514	2.26269	2.59511	2.39068	1.29874	2.73844	9.81828	10.1579	4.85416	214.901
ycbL	648	+	268.739	306.138	65.6181	266.391	114.952	200.526	284.683	172.638	238.469	159.108	244.575
yceH	648	+	99.3167	158.331	52.2305	65.1192	50.0051	125.718	77.3609	99.001	379.712	86.8355	147.744
ycfC	648	-	81.7902	68.3186	98.05	270.374	134.277	222.864	195	118.638	114.639	46.9235	94.6438
ychE	648	-	23.3686	34.3212	39.7857	7.72498	15.7386	8.44183	15.2896	43.3641	62.3986	41.53	80.2755
yfcG	648	+	2.33686	1.78082	3.39404	1.38808	9.56272	2.98711	2.96664	3.27276	18.381	16.7199	3.12356
yqjI	648	+	205.644	38.0447	88.245	279.367	46.8175	168.966	347.667	234.002	65.7846	116.5	147.744
alkB	651	-	12.7934	19.4986	16.3288	36.3441	14.4762	43.6949	39.5241	8.14414	31.7775	7.51606	13.9911
csgD	651	-	5.81519	3.86748	3.19069	2.82343	2.77625	4.00752	3.86155	6.51531	5.77773	1.07372	12.4366
invF	651	-	16.2825	0.966871	0.563062	0.300364	0.198304	1.29275	1.47647	96.9153	137.703	17.1796	133.693
narL	651	+	30.239	181.288	201.389	161.296	96.1774	45.8926	52.0173	22.8036	38.9997	27.9168	35.4442
pphA	651	-	6.97823	2.09489	0.187687	1.08131	0.99152	0.25855	0.113575	0.814414	15.4073	8.05292	0
rcsB	651	+	187.249	753.998	2246.99	1423.37	2110.75	1539.02	1277.26	605.11	521.44	682.888	1183.65
rseA	651	-	84.9018	137.296	145.458	195.477	128.699	186.285	126.182	142.522	238.331	114.352	127.164
sgaH	651	+	5.81519	5.64008	5.81831	5.34649	5.55251	5.81737	7.15522	5.7009	18.2961	4.29489	28.915
ygcH	651	-	1.16304	2.73947	1.68919	1.02124	0.396608	1.16347	0.4543	0	4.81477	0.536862	0
acrR	654	+	49.7809	31.9206	35.4968	13.6337	28.8194	13.5115	11.4184	58.3684	39.779	63.593	61.5877
nfnB	654	-	86.8271	82.1273	194.859	55.9699	78.1676	21.7471	43.5255	235.095	129.881	126.117	109.867
ribB	654	-	490.863	755.667	411.95	282.72	401.892	336.372	281.276	607.194	758.198	401.331	353.742
SL1805	654	+	3.47309	11.7096	6.53888	5.8601	4.14525	12.6107	2.93938	0.810672	4.31339	1.06879	3.09486
SL2587	654	-	2.31539	6.09538	3.7365	3.827	5.527	14.4123	9.15731	12.9708	29.7145	5.87835	34.3529
SL2690	654	-	0	0.32081	0	0.0597969	0	0	0	0	1.91706	0	0
SL4245	654	+	2.31539	2.56648	1.30778	0.77736	2.17132	1.28681	1.24358	4.86403	19.6499	1.60319	9.28458
yaeE	654	-	21.9962	13.1532	21.1112	6.45807	15.0019	9.77975	5.76571	51.883	35.9449	26.7198	42.0901
yhbL	654	-	806.914	2057.03	2102.9	2903.56	2418.85	3741.65	2685.58	423.982	1122.92	845.947	2322.07
ccmB1	657	-	0	0	0	0	0	0	0	0	0	0	0
ccmB2	657	-	0	0	0	0	0	0	0	0	0	0	0
nam	657	-	16.1336	4.79014	13.9478	7.49995	7.27014	16.2677	10.2408	30.6647	22.4225	15.9585	16.6358
pdxH	657	+	108.326	7.98356	4.4633	6.36901	5.30523	5.63607	5.73934	106.519	94.9377	69.1537	96.4261
pphB	657	+	74.9061	5.42882	9.67048	4.16664	11.5929	5.50797	14.9673	44.3831	24.8078	31.3851	5.54527
sirA	657	-	169.403	172.285	384.588	30.8331	186.666	51.8774	35.3364	190.444	644.049	137.243	181.762
SL1811	657	+	16.1336	11.0173	3.90539	2.08332	7.85961	4.48323	3.37608	16.9463	63.9279	88.3039	24.6456
SL2346	657	-	41.4864	2.87408	3.90539	3.33331	5.8947	8.4541	6.86471	67.7851	22.4225	13.8307	19.7165
SL3051	657	+	1.1524	1.43704	1.85971	0	0.19649	0.384277	0	0.806965	3.33952	2.1278	0.924212
ybgJ	657	+	23.048	57.6413	94.8451	26.9641	48.1401	19.342	10.4659	17.7532	102.571	12.7668	41.8976
mdaA	659	+	22.978	4.61639	3.3373	1.83962	2.7425	0.893922	1.34633	38.6166	41.8549	89.6265	25.4921
dedA	660	-	52.7691	104.109	177.719	163.418	274.616	286.003	151.008	137.363	113.976	219.755	349.295
eutL	660	-	11.4715	6.99355	2.77686	0.948039	0.586787	0	0.784167	9.6395	29.4439	5.82483	3.37335
flgA	660	-	279.906	297.703	395.61	67.0145	174.08	304.62	205.004	221.708	316.285	353.196	781.697
glnP	660	-	106.685	267.98	50.724	22.3382	31.8821	26.5219	20.0523	261.873	203.733	88.4314	394.068
rluA	660	-	3.44146	4.2915	4.44298	3.96992	0.782383	0.892565	1.45631	6.42633	5.22392	1.05906	3.98668
rpiA	660	-	340.705	642.135	853.608	141.021	480.579	151.736	179.686	448.237	722.801	535.354	496.496
sfbC	660	+	8.03008	4.2915	10.9223	12.5615	1.17357	7.39554	6.38536	10.4428	14.722	5.82483	210.374
SL3990	660	-	273.023	12.0798	5.18348	11.5542	11.3445	21.5491	19.1561	288.382	66.0114	290.712	129.721
ycgM	660	-	96.361	360.645	214.004	221.604	127.333	95.5045	106.423	115.674	234.127	103.258	219.574
yebE	660	-	146.836	14.4639	46.8364	58.9562	45.5738	39.1454	37.0799	66.6732	114.451	90.02	41.4002
yghB	660	+	129.628	440.276	396.351	115.602	182.882	150.461	297.983	347.022	380.871	222.402	186.148
ygiX	660	+	18.3545	11.444	4.62811	5.39197	11.7357	7.65056	12.0986	35.3448	32.2933	31.2422	31.2801
yqfA	660	-	44.739	25.4311	49.243	12.3245	44.4002	16.0662	8.17774	79.5259	96.88	45.01	46.9202
envR	663	-	1.14196	4.5885	9.76712	3.65701	14.4085	6.72737	7.5831	3.19861	4.7275	0	1.52639
fklB	663	+	175.861	203.634	131.395	120.327	226.252	160.314	87.6517	360.643	249.612	344.216	220.411
nuoB	663	-	59.3817	594.448	1283.36	247.084	500.403	104.718	133.708	130.343	259.067	101.209	126.996
sgbH	663	+	0	0.949344	0.552856	0.176952	0	0	0	0.799651	0.9455	0	0
SL1568	663	+	36.5426	23.2589	10.5043	46.3024	16.1609	19.4205	75.3849	275.08	155.062	272.526	335.196
SL4046	663	-	19.4133	32.5942	19.35	14.5101	8.56721	7.48896	6.46794	3.19861	11.346	8.96121	4.88445
talC	663	-	52.53	130.851	147.797	30.3178	43.6149	22.213	36.2428	25.5888	62.403	40.589	31.4437
yadF	663	-	294.625	94.7762	174.15	191.521	220.411	145.971	169.17	546.162	357.399	757.486	292.151
yccT	663	-	6.85174	2.37336	3.31714	3.53904	0.973546	1.65011	2.89942	4.79791	19.8555	9.48834	9.15835
yqjA	663	+	129.041	88.6055	272.374	94.7282	191.399	50.7726	89.1014	490.986	384.818	283.596	180.42
ytfE	663	-	4.56783	7.59476	12.5314	1945.41	33.49	7.23509	7.69462	24.7892	6.6185	12.6511	15.5692
marC	666	+	88.6708	67.8869	59.9894	47.9725	74.8187	76.4471	84.1479	46.1705	96.0059	100.752	127.942
radC	666	-	86.3971	1864.76	602.096	24.3092	313.618	5.43343	6.10572	54.131	92.7116	28.3366	23.7043
rluB	666	-	46.609	4.5678	3.48562	2.17256	6.20259	3.15897	7.10484	31.8418	42.8262	29.3861	46.193
SL2589	666	-	6.82083	17.0111	6.7878	14.7969	5.0396	18.7011	22.9797	0.796044	24.9427	3.67326	3.64681
SL3329	666	-	98.902	140.342	159.238	132.467	85.2856	95.1482	83.9259	70.0519	107.301	70.8415	49.5359
STM228	666	-	48.8826	74.0298	31.0037	36.8161	79.2768	40.8139	33.4149	24.6774	20.2365	12.594	8.20533
yecA	666	-	168.247	1828.38	1171.72	534.92	1285.68	663.637	544.63	182.294	522.856	225.643	205.133
yhhQ	666	+	28.4201	1.5751	15.0432	14.8556	16.8633	10.3614	12.7665	79.6044	16.4716	34.1089	36.1642
yieH	666	+	15.9153	13.5459	17.2447	15.8538	5.6211	7.32881	24.8669	31.8418	18.3541	12.0693	35.2525
yncC	666	-	15.9153	11.0257	9.35615	7.45717	60.0876	20.0911	6.7718	5.57231	12.236	23.6138	7.29363
artM	669	-	7.92189	2.66565	2.00893	2.1628	2.50849	1.88687	1.98926	11.887	15.4606	28.2093	28.4384
basR	669	-	210.496	925.764	1499.03	562.68	685.588	295.861	313.972	278.949	263.299	287.84	333.092
folE	669	-	36.2144	57.5467	76.1567	46.0034	99.9535	131.578	93.3848	217.929	132.586	79.9265	172.446
ftsE	669	-	188.994	824.313	1999.62	383.459	802.329	247.432	262.362	121.248	272.201	242.914	131.906
pspA	669	-	98.4578	81.5375	112.135	70.4373	118.092	318.001	470.129	143.437	96.9802	322.84	620.805
SL1537	669	-	99.5895	385.578	213.677	59.8571	81.0434	27.9257	52.2734	282.911	467.567	199.555	216.313
SL2496	669	+	72.4287	138.614	76.522	48.0493	164.788	69.5626	51.9418	22.1891	18.2716	20.8958	29.346
SL4203	669	+	14.7121	9.25137	8.03572	9.23576	7.52546	5.03165	4.86264	7.92469	51.0669	14.6271	5.74819
yecS	669	-	6.79019	0.784015	0.91315	2.1628	0.578881	1.00633	2.54183	24.5665	14.9921	21.4182	20.2699
yjbF	669	+	2.2634	17.2483	17.7151	3.09807	68.5009	4.15111	5.3047	2.37741	14.0551	17.7614	2.42029
yniC	669	-	40.7412	18.9732	33.2387	8.88503	21.2256	11.6986	21.2188	85.5866	126.027	110.748	78.6594
yraR	669	-	47.5314	83.4191	35.7955	27.7657	24.313	24.7809	26.9655	28.5289	71.2125	55.8963	24.808
yrfG	669	+	64.5069	63.0348	72.3215	29.2271	59.6248	46.0396	31.7177	121.248	128.37	85.6728	84.7102
nfi	672	+	48.4455	25.7568	52.5441	20.7166	53.019	20.5375	13.2025	16.5674	75.0918	85.8098	13.2521
nrfC	672	+	4.50656	18.5761	93.0885	8.0888	6.33922	2.37935	2.31043	13.4117	41.5104	11.4413	13.8545
sgbE	672	+	1.12664	0.468306	1.63632	1.45482	1.53678	3.00549	4.18078	2.36678	1.86564	0	0.903551
SL1470	672	+	246.734	344.048	624.893	535.839	880.384	426.029	385.842	173.564	83.0208	74.8886	156.917
SL3166	672	+	11.2664	2.18543	0.363627	0.989278	2.30517	0.751374	1.54029	18.1453	8.86177	8.32095	4.81894
SL4523	672	-	119.424	40.8987	48.9078	32.1224	62.8159	89.7892	56.5505	167.252	178.635	202.823	114.751
ygcF	672	-	242.227	101.622	78.3616	30.2021	77.0312	70.2534	65.6822	124.65	185.164	172.14	199.384
ygiB	672	+	113.791	208.396	90.1795	118.19	219.568	138.503	138.516	197.231	329.285	206.984	345.157
yjiH	672	-	0	2.49763	3.45446	2.26952	1.72888	2.50458	4.18078	1.57785	1.86564	1.04012	5.42131
bglJ	675	+	1.12162	0	0	0.173801	0.191243	0	0.219061	3.14166	0.928666	0	2.99843
dedD	675	-	68.4191	76.1494	48.6901	63.9589	65.405	88.6415	47.0982	76.9706	181.09	49.7035	62.6672
dsbC	675	-	96.4597	68.6899	57.7404	46.4629	48.0019	96.1218	104.93	326.732	282.779	255.766	432.674
gltK	675	-	13.4595	5.75006	0.543013	1.68008	1.52994	0	1.75249	10.9958	111.904	19.6743	33.5824
manY	675	-	0	0.155407	0.181004	0.0579338	0.191243	0.124672	0.219061	0	1.85733	0	3.59812
pduD	675	+	0	2.02029	1.26703	1.39041	0.764971	0.748029	0.547654	0	0	2.58872	0
phoP	675	-	833.367	658.304	789.903	424.307	1628.43	2772.94	2323.37	1802.53	1672.53	3919.33	1462.33
SL4436	675	-	14.5811	2.64192	1.62904	1.39041	2.29491	0.997372	2.73827	24.3478	16.2516	10.3549	20.6892
spaP	675	-	2.24325	0.621628	0.362008	1.39041	0.382485	0.374015	1.4239	6.28331	4.64333	5.69519	6.29671
ssaK	675	+	4.4865	8.08117	5.97314	32.6167	2.29491	20.1968	27.4922	6.28331	11.144	5.17745	185.903
tctD	675	-	25.7974	118.731	4.1631	1.96975	7.84095	1.37139	1.64296	7.85414	93.7952	49.7035	21.8885
ybiH	675	-	30.2839	35.122	20.0915	25.4329	48.3844	13.8385	58.5989	46.3394	27.86	45.5615	32.0832
aroM	678	+	33.4996	394.222	167.228	63.3871	78.8236	52.0059	35.1126	46.916	131.748	65.9777	53.7326
cbiQ	678	-	0	1.7019	1.62182	0.173031	0.761581	0	0.545227	1.56387	13.8683	0.515451	0.597029
hutC	678	+	15.6332	12.2228	12.4339	1.90334	0.761581	2.6065	4.57991	9.3832	36.982	11.8554	23.5826
kdpE	678	-	23.4497	42.0834	21.6243	12.1699	11.4237	9.55717	21.8091	19.5483	67.0299	25.7725	35.8217
narI	678	-	0	4.79627	54.2409	5.76771	5.33107	2.73062	10.5774	11.729	9.24551	1.0309	20.896
rpe	678	-	49.1328	89.1178	122.537	100.877	44.7429	63.9213	59.7569	169.68	158.098	126.285	178.512
SL0888	678	-	1.11665	33.1097	7.74869	13.7271	2.85593	4.46829	11.5588	11.729	50.388	13.4017	28.3589
SL2579	678	-	1.11665	2.01134	3.60404	4.03739	3.9983	4.71653	2.94422	1.56387	7.85868	2.57725	2.38812
SL3050	678	+	2.23331	8.97367	25.7689	0.346062	0.571186	0.496476	2.83518	4.6916	13.406	5.15451	4.77623
SL3167	678	+	1.11665	16.0907	7.38829	1.67264	8.75818	0.992953	2.83518	1.56387	10.1701	1.54635	3.28366
ybbL	678	+	53.5994	67.9214	106.68	63.2717	63.7824	38.8493	54.8498	66.4644	67.9545	34.5352	52.8371
yfbT	678	-	10.0499	14.3888	41.6267	20.9368	10.4717	13.6531	10.7955	17.9845	59.6335	25.7725	31.6425
ygaE	678	+	11.1665	8.35479	3.60404	2.59547	3.42711	2.35826	2.18091	7.81934	43.4539	8.24721	0
yjjG	678	+	98.2656	183.496	435.549	349.927	235.519	275.669	133.035	103.215	151.626	158.759	110.45
citB	681	+	17.7876	7.39372	1.97348	2.64144	1.89555	1.85357	1.62846	10.8988	40.961	6.67129	14.8599
narV	681	+	2.22346	3.08072	4.84399	5.22546	9.28821	5.93143	4.23401	3.11394	44.6429	13.8558	10.4019
orgB	681	-	103.391	38.663	45.2106	28.7687	211.354	146.679	94.2338	228.096	228.277	307.906	213.388
pipA	681	-	25.5697	19.7166	23.5023	11.5419	15.5435	23.7257	18.9987	34.2533	46.0236	26.6852	58.5479
SL1067	681	-	133.407	5702.87	46.8253	15.1596	65.0174	2.96572	2.27985	31.1394	1149.21	162.164	51.7124
SL1566	681	+	2.22346	0	0	0.114845	0	1.73	0.75995	3.11394	0.920472	2.05271	4.45796
slsA	681	+	22.2346	54.6827	37.8549	3.50278	68.8085	22.6136	19.7587	21.0191	41.8815	17.9612	10.4019
yfiP	681	+	32.2401	2.77264	3.04992	2.46917	2.08511	0.741429	3.0398	14.0127	13.3468	9.75035	11.8879
yliI	681	+	11.1173	11.8608	5.56162	7.46494	0.947776	4.44857	3.58262	7.78484	12.8866	8.21082	7.13274
cmk	684	+	137.249	181.424	286.505	102.163	214.578	117.369	87.5508	102.309	180.078	100.652	82.258
comF	684	+	12.1753	1.53359	0.893096	0.0571704	1.32106	0.246057	0.972787	4.65039	31.1586	3.06553	0.295892
SL0886	684	-	8.85476	0.460078	0.893096	1.14341	5.8504	1.59937	0.324262	6.20052	2.74929	1.02184	0.887676
SL3098	684	+	1.10684	12.8822	0.357238	1.25775	3.01956	0.369086	1.18896	3.87532	10.0807	3.06553	5.32606
SL3655	684	+	3.32053	0	0.357238	0.400193	0.188723	0	0.756612	1.55013	0	0.510922	0.887676
SL4000	684	+	12.1753	2.30039	5.35857	0.686045	2.45339	2.95269	2.05366	3.10026	6.415	6.64199	5.03016
stcB	684	-	2.21369	0	0.357238	0.114341	0	0.246057	0.108087	3.10026	0.916429	1.02184	1.47946
sthA	684	-	3.32053	2.14703	1.42895	0.914726	0.566168	2.09149	4.43158	9.30078	4.12393	6.13107	6.21373
stiB	684	-	2.21369	0.306718	0	0.0571704	1.13234	0.246057	0.324262	0	0.916429	0	1.18357
yjfK	684	+	6.64107	4.29406	4.10824	3.14437	7.36018	7.75081	8.97126	0	4.58214	0.510922	0.591784
bcfB	687	+	5.51002	3.05377	1.24487	2.5045	1.12738	6.00204	1.50661	1.54335	10.949	6.10426	5.30276
bioDa	687	+	18.7341	11.757	184.24	47.87	84.178	5.63457	20.662	25.4653	4.10589	21.3649	2.94598
citB2	687	-	19.8361	32.37	23.4746	8.48114	18.4139	9.43178	14.7432	42.4421	28.285	47.308	26.5138
gtgA	687	-	14.3261	7.63443	2.66757	2.7891	4.69743	3.42974	2.36752	18.5202	8.21179	2.03475	7.07035
gtgE	687	-	59.5082	30.2323	80.9163	32.7861	34.9489	18.0061	49.8256	203.722	69.8002	128.698	342.028
hisQ	687	-	9.91804	6.56561	2.66757	5.23667	7.70379	5.51208	5.16551	15.4335	33.7596	11.1911	43.0113
lasT	687	+	42.9782	127.953	135.69	36.0875	56.745	38.3396	44.0144	70.9941	114.965	79.864	53.6168
proQ	687	-	127.833	115.28	37.8795	31.5339	34.5731	31.7251	53.8074	163.595	319.804	155.659	236.562
sgaE	687	+	26.4481	9.61938	4.09027	0.853806	3.38215	1.59238	1.29138	8.48843	8.21179	12.2085	4.71357
SL0977	687	+	6.61203	7.9398	3.55676	4.49671	3.75795	2.44981	3.87413	5.40173	6.84316	0	2.06219
SL1596	687	+	25.3461	9.00862	4.26811	2.10605	7.1401	6.00204	4.19697	42.4421	42.4276	13.7346	10.9001
SL1948	687	-	16.5301	3.81721	2.48973	5.74896	2.63056	1.59238	1.18376	10.8035	139.6	26.4518	13.2569
SL2577	687	+	30.8561	13.4366	16.7168	8.99342	12.4012	4.40967	6.88734	24.6936	11.8615	8.13901	11.7839
ybbA	687	+	11.02	20.613	21.1627	8.70882	14.8439	4.40967	6.99496	16.2052	48.8145	7.63032	4.41897
ydfH	687	-	107.996	39.699	16.1833	30.4524	15.9713	16.2913	22.1686	24.6936	29.1975	25.4344	31.522
creB	690	+	52.6659	53.3603	40.7246	13.7148	12.9085	10.8542	8.57169	43.794	126.728	11.1424	24.6385
dgoR	690	-	16.4581	12.618	16.4669	11.9579	16.2759	17.196	16.6077	59.9286	25.8908	28.3625	27.2783
eutQ	690	-	1.09721	34.3574	1.06238	5.21387	1.30955	8.53702	2.25007	0.768315	10.4472	2.02589	0
modB	690	+	161.289	96.8391	44.7971	34.9103	21.327	28.2941	43.7156	109.101	430.15	121.554	168.656
nanE	690	-	66.9296	456.679	17.1752	29.1864	17.9596	15.9764	28.5009	49.1722	824.871	64.8286	27.865
pepE	690	-	154.706	659.631	2243.04	80.9851	623.909	158.301	190.399	184.396	407.439	114.969	129.939
phoB	690	+	167.873	74.7957	173.699	67.7237	284.36	236.353	412.62	169.798	105.38	138.267	113.513
SL2644	690	+	273.204	2185.19	537.919	75.4878	349.651	111.225	94.8244	176.712	755.375	304.897	88.5812
SL4208	690	+	3.29162	1.82428	3.36421	0.510053	2.80619	0.609787	0.642877	6.14652	6.35914	2.53237	7.91951
SL4501	690	-	18.6525	1.82428	0.531191	2.15356	4.4899	3.04893	4.07155	9.9881	9.5387	4.05179	0.879946
SL4502	690	-	46.0827	4.40869	0.708255	4.36379	5.23822	8.65897	22.1793	27.6593	28.1619	70.9062	42.5307
spoU	690	+	17.5553	3.49655	0.885318	0.793415	0.935396	0	0.857169	20.7445	19.0774	32.4143	22.5853
sseG	690	+	4.38882	7.60119	3.01008	3.45702	4.4899	2.43915	7.60738	6.91484	9.5387	6.58415	14.6658
ung	690	+	77.9016	56.4008	55.9521	43.3545	202.607	102.444	58.1804	114.479	135.813	147.89	134.045
yiiM	690	+	6.58324	4.71274	10.6238	1.87019	7.85732	2.07328	4.28585	26.891	59.5033	38.9984	41.0641
fimC	693	+	12.0169	0	0.352592	0	0.186268	0.607143	0	126.222	32.5623	1.51283	2.33635
gpP	693	-	6.5547	28.4566	14.8089	34.0254	11.7349	28.05	28.5907	8.41483	17.1857	1.51283	7.88518
ompL	693	-	4.3698	1.05955	0.88148	0.451415	0.186268	0.850001	0.960135	3.82492	1.35676	3.02566	0
rnfE	693	-	8.7396	5.44913	17.4533	9.70542	13.9701	11.05	15.2555	44.3691	40.7029	54.462	48.1872
SL0405	693	+	2.1849	1.51365	2.11555	0.507842	2.42149	2.06429	1.92027	3.05994	5.87931	0	1.16817
SL1069	693	+	184.624	1633.22	12.517	18.1694	20.862	12.8714	13.4419	22.9495	2234.14	97.8298	34.1691
tolQ	693	+	221.767	684.32	927.317	457.791	343.665	295.193	221.364	326.648	362.708	315.678	252.618
torR	693	+	74.2866	29.3647	45.1318	6.15053	18.2543	12.6286	10.6682	67.3186	116.682	53.4534	32.4169
ycaP	693	+	4.3698	3.78412	4.4074	1.57995	13.225	2.42857	2.98709	4.58991	39.3462	153.3	18.6908
ygjQ	693	+	1.09245	2.72456	6.87555	0.169281	3.35283	0.121429	0.426727	6.88486	13.5676	0.504277	0.292044
yjaH	693	+	109.245	30.1216	22.7422	5.75554	7.26446	5.34286	4.58731	79.5584	85.9284	69.5903	40.01
araD	696	-	0	3.61707	6.31926	3.53955	6.86217	1.08814	2.0182	0.761682	6.75454	1.5063	2.90783
bioDb	696	+	131.616	128.255	845.026	47.9805	84.2007	118.607	127.89	721.313	590.347	68.7878	367.841
mgtC	696	-	986.575	879.4	246.978	1347.22	2389.52	15786.9	10418.1	461.579	946.986	4362.75	3140.17
mutH	696	+	58.7376	60.5859	85.31	18.6528	47.6643	14.1458	19.1198	82.2617	147.249	132.052	76.476
napG	696	-	20.6669	0.753556	16.8514	1.06748	1.66918	2.17628	1.91198	6.85514	27.0182	2.5105	3.19861
narW	696	+	4.35094	0.602845	0.526605	0.3371	0.370928	0.120905	0.212442	1.52336	22.9654	0.502101	0.290783
rsuA	696	-	88.1064	32.4029	20.1865	31.2379	17.99	50.1754	77.6477	77.6916	123.383	62.2605	81.4193
SL0984	696	+	8.70187	2.41138	3.86177	1.6855	0.92732	2.17628	2.0182	1.52336	13.5091	2.5105	4.94331
SL1967	696	+	1247.63	92.8382	113.922	49.8907	149.67	86.2049	93.7933	454.724	297.65	319.336	355.337
SL2244	696	+	35.8952	105.649	81.0972	91.6349	108.311	129.972	70.4246	51.0327	35.5739	48.2017	49.4331
ybaX	696	-	179.476	129.913	28.2611	82.3085	56.0102	103.494	137.238	172.14	143.647	243.017	189.591
yeaZ	696	-	72.8782	20.7982	33.7027	34.6651	51.9299	58.7596	149.135	120.346	190.928	99.918	90.7243
yedJ	696	-	43.5094	105.046	103.39	87.0279	79.5641	27.0826	28.7859	30.4673	29.72	19.5819	17.447
yhhW	696	-	76.1414	96.6059	199.232	117.929	148.186	69.5201	84.4458	87.5935	57.1884	75.3151	49.1423
yohK	696	+	33.7197	30.7451	1549.62	39.8901	98.4814	144.118	52.4733	136.341	45.0303	23.0966	55.2488
ybeU	697	+	1.08617	0.752474	2.62924	1.40256	1.48158	1.20731	0.954617	6.84529	3.59725	1.00276	3.77475
cpxR	699	-	531.782	357.902	1197.07	783.745	1404.21	496.828	301.006	872.928	586.913	1229.36	711.094
exoX	699	+	82.3125	99.192	126.716	89.4509	144.779	189.606	141.936	89.4922	171.725	126.485	212.807
flgD	699	+	95.3092	47.1199	104.868	32.3344	122.25	58.9886	54.2573	90.2506	151.1	44.9948	265.502
flgH	699	+	15.1628	0.600254	9.26337	2.0139	3.69334	1.32423	3.38447	16.685	35.8694	21.9975	75.8577
lpfB	699	-	4.33224	0.450191	1.22346	0.447534	2.95467	0.120385	0.528823	1.51682	1.79347	0.499943	2.6058
mtn	699	-	127.801	199.134	137.552	122.345	126.128	230.055	290.853	329.908	389.183	487.444	579.356
SL0746	699	+	3.24918	7.8033	5.24342	8.95069	10.3413	3.85232	4.75941	3.79204	3.13857	2.49971	2.89533
SL3830	699	-	11.9136	5.40229	8.03991	3.80404	7.75601	5.29693	4.54788	21.2354	35.421	17.9979	18.5301
STM325	699	-	1.08306	2.55108	2.27215	1.45449	0.923335	1.08346	1.05765	1.51682	8.96735	1.99977	4.05347
yjfJ	699	+	5.41529	2.10089	1.39824	2.06985	4.06267	5.89886	3.70176	4.55045	3.13857	2.99966	3.76393
cutF	702	+	66.8623	56.4813	76.0523	44.9518	141.217	77.3159	122.688	80.0473	178.579	119.473	95.4254
fre	702	+	77.6465	52.148	37.7651	43.7264	31.8107	34.8821	70.4537	141.971	245.1	192.65	203.247
lolD	702	+	6.47054	125.066	261.223	77.8162	87.7092	41.5948	57.5004	42.2891	41.9662	40.8199	36.9017
pduB	702	+	1.07842	0.896528	0.348065	1.44826	0.183877	0.239739	0.315936	0	1.78579	0	0
rpsC	702	-	507.938	2046.47	1007.65	1082.02	537.471	452.388	772.779	867.682	575.918	307.642	634.824
SL2154	702	-	6.47054	60.6651	19.8397	52.5831	20.5942	16.9016	16.0074	0	14.2863	4.97803	6.05418
SL2556	702	-	21.5685	23.0109	18.6215	20.0529	12.3197	29.7277	31.067	16.6136	34.3765	14.9341	8.64883
SL4453	702	-	7.54897	0.149421	1.0442	0.724131	2.3904	0.239739	0.631872	7.55163	4.01804	7.46705	4.32441
yhaK	702	+	35.588	11.6549	13.9226	16.9892	29.9719	12.1068	21.1677	19.6342	29.912	16.4275	32.0007
aat	705	-	11.8121	6.84409	23.0477	1.2757	4.57733	3.70012	1.57295	8.27139	29.7846	8.92227	25.5488
bcfG	705	+	386.578	234.931	477.243	722.765	1080.8	988.888	999.556	495.532	702.827	725.678	1581.73
entD	705	-	0	0.148785	0.173291	0.055465	0	0.119359	0	2.25583	1.33364	0	4.88012
mukE	705	+	19.3289	21.7225	16.6359	23.5726	11.718	21.0072	16.9878	45.1167	84.0192	37.1761	96.4541
rplA	705	+	1065.24	795.7	2864.33	1415.36	2224.03	1020.4	1024.93	4396.62	2212.06	1170.3	1702.59
sfsA	705	-	24.698	25.1446	6.75835	8.70801	4.94351	5.13243	8.07447	51.1322	31.1182	33.7064	50.5236
SL0020	705	+	30.0672	10.7125	5.89189	5.7129	9.52084	5.72922	8.38906	15.0389	15.1146	16.3575	33.5867
SL0986	705	+	1.07383	16.0687	26.1669	4.99185	16.2953	6.0873	3.46049	4.51167	3.55637	1.98273	2.29653
ybhL	705	+	99.866	429.987	856.924	391.306	589.926	421.575	537.109	321.08	217.383	261.72	183.148
yggS	705	+	3972.09	56.2406	15.4229	27.677	77.2653	43.566	29.0471	287.243	165.371	350.943	447.248
yhjY	705	-	17.1813	4.46354	21.6614	2.16314	14.6474	2.26782	0.524316	12.7831	57.791	10.905	5.74131
yieP	705	-	46.1746	7.88558	14.5564	2.05221	14.2813	2.14846	3.9848	90.9853	69.7937	72.3695	32.1514
endA	708	+	159.321	35.7049	22.6048	23.086	63.446	24.4836	27.6708	62.8953	40.7247	78.9726	24.5829
fliH	708	+	4.27709	0.740766	4.48645	0.717986	0.911581	0.237705	0.417673	5.99003	12.8371	8.39083	19.4376
hisM	708	-	8.55417	3.25937	4.83156	3.81085	4.01096	1.78279	2.19278	13.4776	56.6604	28.6276	82.8958
minC	708	+	50.2558	133.19	137.354	40.3177	47.0376	32.8033	55.4461	73.3779	177.949	58.2423	77.4647
SL1627	708	-	267.318	45.7794	51.4216	28.0567	88.788	68.2213	47.7191	149.751	83.6627	148.567	56.8837
SL3049	708	+	0	1.33338	4.83156	0.0552297	0.729265	0	0.208837	5.24128	8.41053	6.41652	0
thiQ	708	-	1.06927	1.03707	0.690223	2.59579	1.82316	1.54508	1.67069	6.73879	3.98394	3.45505	11.4339
yaeB	708	-	7.4849	1.48153	0.862778	0.994134	2.73474	0	3.02813	26.2064	15.9357	18.2624	21.1527
ybeR	708	+	1.06927	3.85198	1.72556	2.65102	0.911581	2.7336	2.2972	2.99502	10.6238	3.94863	5.14526
ybhM	708	+	1.06927	0	0.345111	0.110459	2.18779	1.18852	0.104418	0	0.44266	0.987157	2.57263
ygeA	708	-	207.439	106.226	213.451	82.3474	126.527	92.2294	76.3298	222.38	191.672	201.38	149.212
yigA	708	+	54.5329	35.8531	82.3091	12.3162	21.5133	8.43852	8.14462	21.7139	76.5801	20.7303	20.8669
yqgA	708	+	268.387	112.596	70.7478	51.3636	251.232	92.1106	131.776	109.318	124.387	142.644	60.3138
fucR	711	+	20.2303	89.6966	23.8839	3.95973	28.8658	3.78721	3.01533	10.4383	111.96	20.6427	19.9248
ispD	711	-	30.8779	48.3889	44.8467	36.5725	43.7525	9.82306	20.8994	46.9722	93.8881	38.8279	53.5123
narJ	711	-	0	7.81894	228.186	4.01473	3.08628	1.77525	1.24772	0.74559	3.08552	0	12.2395
SL0705	711	+	7.45328	3.2456	1.03096	1.31991	1.45237	3.19545	3.95113	5.96472	4.40789	7.86389	7.116
SL1424	711	-	11.7123	0.590109	0.859133	1.70489	23.601	1.06515	2.39147	2.23677	32.6184	145.973	7.40063
SL1966	711	-	61.7557	45.2909	26.4613	70.1753	55.3715	104.148	72.68	53.6825	193.066	108.128	82.5455
SL3115	711	-	30.8779	20.8013	33.678	7.80948	12.5267	7.69276	3.01533	18.6398	37.9079	22.6087	14.232
stdA	711	-	1.06475	2.06538	1.03096	0.824945	2.3601	1.53855	0.935794	5.96472	3.08552	0.491493	2.27712
yiaF	711	-	359.887	513.1	958.105	266.512	615.985	573.643	315.778	407.838	361.447	285.066	249.344
aphA	714	+	114.51	20.5669	8.89739	11.7197	14.8241	18.9742	23.2964	254.661	334.907	288.761	302.716
cbiL	714	-	9.54246	9.1082	5.64642	2.79301	7.41206	4.12483	1.24247	0	22.3857	1.46827	0.566884
htgA	714	-	469.701	669.894	253.062	886.644	315.103	1008.93	1187.7	524.914	922.64	596.12	2361.64
livF	714	-	0	3.52576	5.81752	2.57395	1.80782	0.589261	1.13894	0	6.58402	2.93655	3.40131
purC	714	-	49.8329	53.474	69.297	392.171	49.8958	216.73	227.58	111.368	92.1763	117.462	1604.85
safB	714	+	2.12055	0.587626	2.39545	0.876238	1.08469	1.29637	2.48495	8.16699	3.95041	5.8731	5.10196
SL0376	714	+	16.9644	0.881439	0.171104	0.602414	1.62704	1.53208	1.0354	20.0462	60.573	23.003	6.23573
SL1278	714	+	3.18082	0	0.171104	0.547649	1.08469	0.707113	1.13894	10.3943	10.0955	12.2356	8.50326
SL1605	714	+	40.2904	9.25511	6.50194	24.0418	18.8013	20.8598	34.1681	21.5311	29.4086	34.7492	37.9812
ygdQ	714	+	153.74	65.5203	318.766	182.805	532.945	241.715	253.361	290.299	224.734	267.715	186.788
dhaF	715	+	0	0	0.85432	0.0546882	0.180529	0	0	0.741413	0.43832	0.977479	0.283045
arcA	717	-	213.278	1117.52	1682.4	208.598	404.875	238.238	245.701	560.422	1493.12	444.973	701.12
artQ	717	-	23.2283	2.04807	0.681547	0.763496	2.34032	0.704151	1.34037	43.6212	38.4644	94.0632	49.9591
garL	717	-	40.1216	18.8715	1.02232	0.327213	2.52034	0	0.515529	6.65408	282.364	14.1339	0.564509
rph	717	-	333.643	265.811	684.273	233.248	267.516	72.7622	86.7119	399.245	312.086	217.856	132.942
SL1560	717	-	6.33499	0	1.02232	0.436284	0.180024	0.586792	0.618634	5.91474	0.874191	2.43687	9.59665
SL2110	717	+	2.11166	0.585164	1.53348	0.59989	1.4402	0	0.206211	0	0	0	0.282255
yigB	717	+	2.11166	2.34066	3.74851	1.6906	0.900122	2.22981	1.44348	20.7016	40.2128	33.1415	46.572
dcuR	720	-	77.8055	88.8652	87.5527	43.5006	171.027	35.0606	39.1194	106.757	102.724	76.6838	60.9937
deoD	720	+	189.257	132.278	1361.14	530.86	1085.86	401.678	564.921	414.513	282.927	264.025	169.489
fadR	720	-	104.091	65.2649	55.3143	29.272	51.0929	82.1587	48.4629	214.251	422.649	172.296	424.426
fliA	720	-	457.37	177.439	456.767	39.9163	117.065	50.0198	35.2177	253.273	1067.29	246.553	470.804
ompR	720	-	401.645	4051.67	2561.26	869.632	4794.31	1179.67	697.475	231.921	516.232	613.956	285.855
pagN	720	-	42.057	21.5607	22.0578	42.0886	64.1799	75.2635	102.881	85.4059	56.5853	144.632	87.1338
phnR	720	-	22.0799	14.2767	34.6139	6.8971	22.5884	16.5954	13.8612	35.3404	34.3865	11.6482	20.2375
pnuC	720	+	10.5143	40.0622	20.0217	72.6097	38.006	64.1609	33.9856	26.5053	43.9624	54.3582	157.122
sanA	720	+	25.2342	7.86675	11.3683	3.91017	14.7004	20.3352	12.6291	77.307	96.6303	71.8304	58.464
sdhB	720	+	71.4969	42.6844	21.2095	66.9616	20.6164	12.2712	10.6783	39.0216	1141.72	132.983	124.517
SL3250	720	-	4.2057	0	0.678703	0.0543079	0	1.16869	0.821404	0	2.17636	1.45602	0
SL3567	720	-	46.2627	6.26427	5.42962	2.17232	3.40619	7.71334	5.95518	25.0328	14.364	15.0456	5.90261
SL4051	720	-	5.25713	0.437042	0	0.0543079	2.15128	0.350606	0.718729	9.57135	0	0.970681	1.40538
trmB	720	-	75.7026	27.388	29.0146	6.73418	17.5688	15.8941	18.1736	94.9772	132.758	101.436	109.901
yehT	720	-	24.1828	166.367	139.473	48.2254	71.7093	29.3341	34.6017	30.1866	97.0656	25.2377	26.7023
yeiU	720	+	132.48	57.3982	73.809	22.1576	88.561	98.5204	115.202	595.632	330.371	1780.23	564.964
yfeJ	720	+	6.30855	0.437042	1.18773	0.162924	1.43419	0.467475	0.718729	19.1427	20.4578	10.1922	17.9889
yggN	720	-	54.6741	36.5658	63.7981	24.167	49.4794	25.3605	25.1555	65.5269	81.3958	61.1529	65.772
ynfC	720	+	56.777	28.262	29.8629	8.20049	24.7397	22.0882	22.9993	80.2521	145.381	82.9933	102.874
baeR	723	+	28.2705	22.0514	7.94162	10.492	12.1399	22.4619	30.3679	46.9247	31.2093	33.8327	43.3859
fimY	723	-	5.23528	0.145075	0.168971	0.162247	0.357057	0.931065	0.92024	4.39919	4.76809	0	0
glnQ	723	-	26.1764	61.0767	25.3456	12.2226	42.6683	27.2337	27.1982	53.5235	97.0957	45.4325	310.139
lpxH	723	-	3.14117	5.36778	0.506912	0.703069	1.78528	0.698299	0.817991	13.1976	14.3043	5.31657	8.95709
sdiA	723	-	297.364	397.361	357.035	333.958	361.163	371.262	395.908	118.045	325.531	157.564	420.983
SL4017	723	+	32.4588	17.1189	15.7143	3.948	23.5658	14.5479	8.38441	27.8615	69.3541	18.8496	31.0699
SL4142	723	-	4.18823	7.68899	10.4762	6.81436	8.92642	5.23724	7.66867	4.39919	16.4716	7.24986	11.1964
sopE	723	+	126.694	0.870452	3.71736	92.8051	3.57057	11.0564	48.2615	1723.02	741.222	226.196	2071.61
sopE2	723	-	25.1294	3.19166	1.01382	18.8747	1.07117	12.2202	19.0183	173.035	48.5479	13.5331	275.43
yafS	723	+	6.28234	14.6526	28.0491	9.62664	6.96261	8.72874	11.7586	35.9267	41.6125	37.6993	24.9119
cbiH	726	-	0	6.79032	16.8272	5.76285	3.55579	3.70885	4.37851	0	27.1952	3.36927	0.557501
gltL	726	-	37.5381	19.9375	5.8895	14.0032	7.11159	6.72229	5.29494	11.6826	337.997	36.0993	109.27
phoU	726	-	21.8972	57.3566	28.9427	13.7339	25.9573	14.7195	15.6812	42.3495	82.4489	23.5849	8.08377
pyrH	726	+	136.597	302.242	85.4819	147.303	67.9157	59.1098	80.1369	211.748	273.678	131.401	138.818
rpsB	726	+	1115.71	2477.17	1581.92	1432.58	1831.06	1508.69	1912.19	4976.07	2834.77	2555.35	3160.48
SL1981	726	+	9.38452	10.8356	47.116	16.4268	30.402	8.34491	4.88764	4.38099	9.49673	8.66383	4.46001
yeeN	726	-	722.608	332.292	619.912	509.878	438.429	902.41	735.793	838.229	337.566	498.652	469.137
yfgE	726	-	135.554	18.3483	77.0684	8.56349	67.2045	7.7654	5.39677	164.287	84.1755	59.6842	51.0114
yhbG	726	+	46.9226	16.1812	5.21642	10.2331	6.75601	13.4446	13.8483	202.986	178.711	103.003	144.672
yjjQ	726	+	0	0	0	1.50804	0.888949	0	0	0	0	0.962648	0
artP	729	-	33.2297	5.03579	4.35703	6.91911	7.79051	11.427	36.4048	45.8108	109.622	69.5044	119.369
mtgA	729	-	52.9598	14.1002	44.7434	19.2555	45.6807	20.0838	15.0081	16.7246	86.408	35.4712	18.5993
orf242	729	-	16.6148	11.3665	3.35156	4.50547	1.41646	2.19305	7.60546	18.1789	38.2603	15.3389	36.6435
recO	729	-	11.4227	0.14388	1.00547	0.536365	0.354114	1.50051	0.405625	7.99871	6.01847	5.75209	4.44163
SL3095	729	+	49.8445	4.74803	6.53555	1.34091	9.20697	3.34729	3.44781	63.2625	42.1293	23.0084	36.0883
SL4131	729	-	14.538	0.575518	14.5793	0.536365	4.9576	2.77017	3.85344	28.3591	10.7473	8.62813	32.4794
tonB	729	-	19.7301	7.0501	4.35703	6.65093	7.4364	3.46272	5.07031	22.5418	19.775	16.7769	14.1577
ubiG	729	+	138.111	204.597	81.2754	99.9784	25.4962	27.5863	50.7031	135.978	268.682	82.9259	146.019
ycjI	729	+	8.30742	10.9348	16.5902	2.52092	12.0399	3.11645	0.912656	9.45302	46.8581	7.66945	11.1041
artI	732	-	47.5716	47.4287	87.6174	54.5381	17.2804	18.392	28.5802	159.318	173.391	174.719	382.901
artJ	732	-	48.6058	24.6457	19.5262	10.5764	16.0461	29.1974	29.0851	53.5887	37.6751	63.0133	264.575
dnaQ	732	+	174.774	43.7032	17.3566	18.7492	26.6259	20.2312	45.1425	82.5555	151.129	160.397	176.936
hyaC	732	+	0	0.429867	3.83848	1.17516	1.58697	2.18405	0.60594	0.724171	0.856253	0.477373	1.10585
pdxJ	732	-	48.6058	62.9039	41.8895	61.9096	32.6211	76.7868	76.3485	144.834	160.119	77.3345	213.982
[truncated: 2,673 more rows]
